# Supplementary material for: Overexpression and nonsynonymous mutations of UDP-glycosyltransferases are potentially associated with pyrethroid resistance in Anopheles funestus
Source: Genomics. 2024 Mar;116(2):110798. doi: 10.1016/j.ygeno.2024.110798 (PMC10963899; doi:10.1016/j.ygeno.2024.110798)
Supplement: Supplementary file 2 — Supplementary material 2: Supplementary Dataset 2 [file mmc2.xlsx]

## Sheet: Untitled
Dataset 2. Pairwise identity of UGTs amino acid sequences
	DmUGT305A1	AaUGT309A1	AfUGT309B2	AgUGT309B1	AaUGT310C1	AaUGT310A1	AfUGT310B2	AgUGT310B1	AaUGT308K1	AgUGT308G1	AfUGT308G4	AfUGT308G2	AfUGT308G3	AaUGT308J1	AaUGT308J3	AfUGT308D2	AgUGT308D1	AaUGT308E1	AfUGT308F2	AgUGT308F1	AaUGT308B1	AfUGT308B3	AgUGT308B2	AaUGT308H3	AfUGT308H2	AgUGT308H1	AaUGT308C1	AfUGT308C3	AgUGT308C2	AaUGT308A1	AfUGT308A3	AgUGT308A2	DmUGT36A1	DmUGT36F1	AaUGT36B1	AfUGT36B3	AgUGT36B2	AaUGT36C1	AfUGT36C3	AgUGT36C2	DmUGT36D1	DmUGT36E1	AaUGT314A1	AfUGT314A3	AgUGT314A2	DmUGT307A1	DmUGT317A1	AaUGT313A1	AaUGT313A2
DmUGT305A1		20.321	19.156	18.44	19.742	20.073	21.978	20.696	20.43	21.185	20.572	20.397	20.397	19.245	18.75	22.025	22.638	20.357	20.536	21.607	18.851	21.147	20.789	20.646	20.18	19.279	19.891	19.196	19.343	20.179	20.996	21.174	19.649	21.646	19.893	18.674	19.753	19.611	19.893	21.034	19.713	21.53	15.505	15.371	15.104	16.821	18.262	15.95	15.771
AaUGT309A1	20.321		38.462	40.414	27.885	27.757	28.681	26.96	38.023	35.048	36.312	36.398	36.973	35.878	36.553	38.068	38.783	32.075	32.642	32.453	31.629	31.439	31.25	29.468	30.038	30.55	32.762	33.397	33.524	30.813	31.589	30.97	21.416	23.105	25.092	23.784	23.119	23.119	23.475	24.119	24.815	24.769	19.168	20.072	19.424	18.762	20.148	24.771	24.954
AfUGT309B2	19.156	38.462		61.61	26.96	24.764	25.285	25.095	29.356	28.517	27.704	29.254	29.063	29.278	29.811	30.394	31.073	27.767	28.705	28.518	27.925	26.981	27.17	25	26.894	25.947	27.462	29.222	29.735	27.307	27.561	27.323	19.64	21.218	21.715	18.75	22.04	18.681	18.969	19.409	19.963	19.373	15.179	17.522	17.407	17.702	17.982	17.949	18.681
AgUGT309B1	18.44	40.414	61.61		26.628	25.189	24.952	25.905	30.303	28.137	26.565	27.533	27.342	29.333	29.301	31.015	32.264	28.947	26.88	28.759	27.788	27.032	26.843	25.237	25.996	25.427	25.806	27.376	28.653	25.472	25.933	25.512	21.377	20.741	21.245	21.185	19.927	20.221	20.148	21.336	21.15	21.111	16.216	18.036	17.204	16.792	18.785	18.75	18.75
AaUGT310C1	19.742	27.885	26.96	26.628		53.01	51.462	52.242	29.594	29.014	27.413	27.821	27.821	31.068	29.865	28.764	29.845	32.364	31.202	31.589	31.783	31.783	31.202	32.296	32.49	31.977	34.302	34.369	34.496	31.141	31.214	31.154	20.408	21.509	22.222	20.556	21.509	19.663	21.698	21.402	22.873	22.83	17.006	17.582	16.176	20.301	21.321	21.565	21.947
AaUGT310A1	20.073	27.757	24.764	25.189	53.01		57.225	56.178	28.872	28.681	29.008	29.423	29.615	29.559	29.333	29.58	31.801	31.418	33.142	32.184	33.142	34.1	33.716	31.599	33.846	32.567	33.333	34.165	33.908	33.461	29.143	30.038	20	21.082	20.857	21.429	21.642	22.778	21.269	21.161	22.617	20.522	18.282	18.478	18	18.832	20.149	21.591	22.538
AfUGT310B2	21.978	28.681	25.285	24.952	51.462	57.225		82.785	30.019	30.593	28.626	29.231	29.231	28.983	28.571	28.435	28.927	32.887	34.99	33.461	36.207	35.249	34.291	32.5	31.154	31.226	31.862	35	33.781	32.887	31.992	32.122	19.817	20.709	22.16	23.091	24.067	22.201	21.723	21.723	21.869	20.522	17.096	16.94	17.185	18.371	18.657	21.361	21.928
AgUGT310B1	20.696	26.96	25.095	25.905	52.242	56.178	82.785		29.254	28.489	26.908	27.692	27.692	28.023	27.619	27.672	28.544	31.549	35.182	33.27	34.1	34.866	33.333	30.769	30.577	30.651	31.478	34.038	34.165	32.696	30.843	31.358	19.817	20.336	21.788	22.533	23.507	20.709	21.348	21.536	21.869	20.896	17.647	17.122	18.099	19.545	19.403	21.402	21.97
AaUGT308K1	20.43	38.023	29.356	30.303	29.594	28.872	30.019	29.254		58.779	57.061	59.387	59.195	48.855	49.336	47.249	46.679	35.038	35.985	36.553	37.192	37.571	36.812	38.258	38.258	37.643	38.476	40.381	40	37.571	38.14	37.761	21.234	24.678	23.81	24.037	23.67	24.444	24.304	24.861	26.063	27.829	17.668	19.314	18.659	21.143	21.072	25.646	26.384
AgUGT308G1	21.185	35.048	28.517	28.137	29.014	28.681	30.593	28.489	58.779		77.863	81.418	84.1	50.382	50	48.762	49.143	34.221	36.122	38.213	36.502	38.973	38.783	37.833	39.089	38.52	40	42.095	41.905	38.023	39.354	39.354	21.311	25.461	23.529	23.204	23.757	22.862	24.953	24.767	25.878	26.16	19.343	20.253	19.419	18.441	22.963	25.046	25.23
AfUGT308G4	20.572	36.312	27.704	26.565	27.413	29.008	28.626	26.908	57.061	77.863		91.555	90.403	46.947	48.106	46.49	46.286	34.47	35.917	37.429	35.551	38.783	38.213	36.692	38.667	38.33	39.544	39.619	39.734	38.71	38.593	38.899	20.833	25.092	24.132	23.26	24.176	22.736	24.259	24.259	24.399	26.199	19.601	20.504	19.314	19.545	22.14	23.162	22.794
AfUGT308G2	20.397	36.398	29.254	27.533	27.821	29.423	29.231	27.692	59.387	81.418	91.555		94.05	48.659	49.24	46.845	46.654	33.397	35.496	36.45	36.52	38.05	38.05	37.214	38.095	37.714	39.197	39.771	39.771	38.359	38.432	38.931	20.658	25.092	24.17	22.921	24.399	22.388	23.738	23.738	24.861	26.257	19.78	20.145	18.944	19.656	22.533	24.259	24.074
AfUGT308G3	20.397	36.973	29.063	27.342	27.821	29.615	29.231	27.692	59.195	84.1	90.403	94.05		49.042	49.62	46.463	47.036	33.588	35.878	37.214	35.373	39.006	38.815	37.405	38.857	37.714	39.771	40.727	40.153	38.931	38.815	39.504	20.293	24.723	24.354	23.105	24.03	23.321	24.673	24.299	25.417	26.257	20.147	20.871	19.672	19.084	21.974	24.074	23.889
AaUGT308J1	19.245	35.878	29.278	29.333	31.068	29.559	28.983	28.023	48.855	50.382	46.947	48.659	49.042		83.397	51.625	50.287	36.952	34.857	37.714	36.832	37.977	38.168	34.351	36.069	37.524	41.491	41.109	41.109	38.815	39.695	39.695	22.445	25.556	24.03	22.407	23.333	24.112	23.97	24.345	26.345	26.866	19.927	18.659	17.273	20.152	22.635	24.723	24.723
AaUGT308J3	18.75	36.553	29.811	29.301	29.865	29.333	28.571	27.619	49.336	50	48.106	49.24	49.62	83.397		53.321	52.372	37.429	34.783	37.996	36.553	37.5	38.447	33.144	35.863	36.553	40.228	40.607	40.417	38.14	38.068	38.447	22.283	24.678	22.936	22.243	23.713	23.933	23.978	24.164	25.092	26.345	19.238	17.986	16.968	20.189	22.099	24.176	24.359
AfUGT308D2	22.025	38.068	30.394	31.015	28.764	29.58	28.435	27.672	47.249	48.762	46.49	46.845	46.463	51.625	53.321		82.543	35.472	35.66	37.547	37.121	38.258	38.826	36.742	38.33	38.14	38.023	40.19	40.114	37.879	38.258	38.826	22.744	25.83	25.046	24.818	24.27	24.03	24.815	24.815	24.584	25.277	20.253	19.713	19.424	20.833	22.018	23.162	23.897
AgUGT308D1	22.638	38.783	31.073	32.264	29.845	31.801	28.927	28.544	46.679	49.143	46.286	46.654	47.036	50.287	52.372	82.543		36.174	36.622	39.848	38.023	40.494	40.304	37.951	37.571	39.354	40.84	42.176	42.939	39.544	39.924	40.494	21.779	26.199	26.055	26.007	25.824	24.675	26.58	25.651	25	24.815	22.587	21.48	20.833	21.293	22.325	24.908	25.646
AaUGT308E1	20.357	32.075	27.767	28.947	32.364	31.418	32.887	31.549	35.038	34.221	34.47	33.397	33.588	36.952	37.429	35.472	36.174		51.233	52.562	40.987	42.125	42.884	41.445	40.952	40.571	42.639	45.211	44.168	42.505	41.935	42.884	19.964	25.139	24.725	25.458	25.872	25.139	25.741	25.741	24.63	26.248	18.512	19.245	18.231	20.455	21.956	20.81	22.468
AfUGT308F2	20.536	32.642	28.705	26.88	31.202	33.142	34.99	35.182	35.985	36.122	35.917	35.496	35.878	34.857	34.783	35.66	36.622	51.233		78.244	41.065	43.726	43.536	41.176	43.536	43.346	42.748	45.889	44.466	41.667	41.288	41.856	18.909	22.963	23.626	23.81	24.771	22.963	22.263	23.006	24.581	25.37	20.364	19.459	19.168	20.983	20.779	22.694	23.247
AgUGT308F1	21.607	32.453	28.518	28.759	31.589	32.184	33.461	33.27	36.553	38.213	37.429	36.45	37.214	37.714	37.996	37.547	39.848	52.562	78.244		40.875	43.346	43.916	40.607	43.346	44.487	41.985	45.124	45.229	41.098	41.856	41.667	19.636	24.444	24.359	23.077	23.67	22.963	25.046	25.232	23.65	25.37	20.909	20.541	20.072	20.983	22.449	23.063	23.985
AaUGT308B1	18.851	31.629	27.925	27.788	31.783	33.142	36.207	34.1	37.192	36.502	35.551	36.52	35.373	36.832	36.553	37.121	38.023	40.987	41.065	40.875		61.612	62.38	45.019	44.146	44.061	49.234	50.096	49.425	45.247	46.565	46.476	20.803	23.091	23.529	23.02	23.063	23.464	23.134	22.575	23.364	23.277	19.891	19.53	19.056	20.722	21.004	25.093	25.651
AfUGT308B3	21.147	31.439	26.981	27.032	31.783	34.1	35.249	34.866	37.571	38.973	38.783	38.05	39.006	37.977	37.5	38.258	40.494	42.125	43.726	43.346	61.612		83.493	44.061	46.641	45.211	51.533	51.823	52.299	48.099	47.519	46.286	19.343	23.65	24.081	24.678	23.247	23.836	24.254	23.507	23.551	24.953	20.765	19.675	18.297	21.103	21.375	24.164	24.349
AgUGT308B2	20.789	31.25	27.17	26.843	31.202	33.716	34.291	33.333	36.812	38.783	38.213	38.05	38.815	38.168	38.447	38.826	40.304	42.884	43.536	43.916	62.38	83.493		43.487	44.53	43.487	51.916	51.056	51.533	47.719	46.756	46.374	19.343	24.953	24.632	24.862	24.17	25.746	25.843	24.906	24.299	25.14	20.583	20.434	19.203	19.962	22.119	23.048	23.606
AaUGT308H3	20.646	29.468	25	25.237	32.296	31.599	32.5	30.769	38.258	37.833	36.692	37.214	37.405	34.351	33.144	36.742	37.951	41.445	41.176	40.607	45.019	44.061	43.487		61.923	59.231	49.136	50.096	49.52	52.099	51.243	52.199	20.147	23.836	22.921	23.333	23.519	23.738	24.765	24.39	23.881	24.627	20.293	21.014	19.273	20.192	22.551	24.209	24.581
AfUGT308H2	20.18	30.038	26.894	25.996	32.49	33.846	31.154	30.577	38.258	39.089	38.667	38.095	38.857	36.069	35.863	38.33	37.571	40.952	43.536	43.346	44.146	46.641	44.53	61.923		78.917	47.885	48.269	48.269	50.86	51.149	50.958	21.507	24.022	22.449	22.635	23.562	23.97	25.516	24.015	24.44	25.468	20.367	21.818	20.62	21.538	20.965	25	25
AgUGT308H1	19.279	30.55	25.947	25.427	31.977	32.567	31.226	30.651	37.643	38.52	38.33	37.714	37.714	37.524	36.553	38.14	39.354	40.571	43.346	44.487	44.061	45.211	43.487	59.231	78.917		47.701	49.617	48.659	50.382	50.86	51.434	20.404	24.86	24.119	22.635	24.119	23.034	24.953	24.015	23.408	24.719	21.101	22.364	21.898	21.073	20.779	25.836	25.651
AaUGT308C1	19.891	32.762	27.462	25.806	34.302	33.333	31.862	31.478	38.476	40	39.544	39.197	39.771	41.491	40.228	38.023	40.84	42.639	42.748	41.985	49.234	51.533	51.916	49.136	47.885	47.701		64.672	64.162	54.876	51.149	52.299	19.963	23.464	22.948	22.346	23.277	23.134	23.364	22.804	23.507	24.953	18.716	19.273	18.613	19.734	21.521	24.386	24.386
AfUGT308C3	19.196	33.397	29.222	27.376	34.369	34.165	35	34.038	40.381	42.095	39.619	39.771	40.727	41.109	40.607	40.19	42.176	45.211	45.889	45.124	50.096	51.823	51.056	50.096	48.269	49.617	64.672		86.486	52.107	49.712	50.48	20.917	24.767	25.607	24.44	24.627	23.925	23.97	24.157	24.254	25	18.199	19.672	18.647	20.152	23.42	25.568	25.379
AgUGT308C2	19.343	33.524	29.735	28.653	34.496	33.908	33.781	34.165	40	41.905	39.734	39.771	40.153	41.109	40.417	40.114	42.939	44.168	44.466	45.229	49.425	52.299	51.533	49.52	48.269	48.659	64.162	86.486		52.008	48.659	49.425	20.879	25.326	25.746	23.836	24.022	24.813	25.794	26.355	25.746	25.698	19.083	20	19.161	20.304	23.191	25.52	25.331
AaUGT308A1	20.179	30.813	27.307	25.472	31.141	33.461	32.887	32.696	37.571	38.023	38.71	38.359	38.931	38.815	38.14	37.879	39.544	42.505	41.667	41.098	45.247	48.099	47.719	52.099	50.86	50.382	54.876	52.107	52.008		63.498	62.357	20.364	23.148	23.162	22.836	23.432	22.862	24.767	23.836	21.521	25.279	19.126	17.658	16.998	20.114	19.409	22.836	23.204
AfUGT308A3	20.996	31.589	27.561	25.933	31.214	29.143	31.992	30.843	38.14	39.354	38.593	38.432	38.815	39.695	38.068	38.258	39.924	41.935	41.288	41.856	46.565	47.519	46.756	51.243	51.149	50.86	51.149	49.712	48.659	63.498		86.842	20.947	23.562	23.303	20.615	22.836	22.836	25.185	23.792	23.048	24.861	16.456	18.1	17.266	19.925	22.037	24.17	23.801
AgUGT308A2	21.174	30.97	27.323	25.512	31.154	30.038	32.122	31.358	37.761	39.354	38.899	38.931	39.504	39.695	38.447	38.826	40.494	42.884	41.856	41.667	46.476	46.286	46.374	52.199	50.958	51.434	52.299	50.48	49.425	62.357	86.842		20.583	24.304	23.303	20.253	22.836	23.389	24.675	23.836	24.535	25.232	16.667	18.851	18.198	20.904	22.551	24.678	24.309
DmUGT36A1	19.649	21.416	19.64	21.377	20.408	20	19.817	19.817	21.234	21.311	20.833	20.658	20.293	22.445	22.283	22.744	21.779	19.964	18.909	19.636	20.803	19.343	19.343	20.147	21.507	20.404	19.963	20.917	20.879	20.364	20.947	20.583		32.407	35.714	34.545	34.062	33.579	34.07	34.807	32.778	32.103	18.231	17.469	17.5	19.626	20.327	21.014	21.739
DmUGT36F1	21.646	23.105	21.218	20.741	21.509	21.082	20.709	20.336	24.678	25.461	25.092	25.092	24.723	25.556	24.678	25.83	26.199	25.139	22.963	24.444	23.091	23.65	24.953	23.836	24.022	24.86	23.464	24.767	25.326	23.148	23.562	24.304	32.407		37.57	35.888	38.318	40.875	39.658	39.848	41.524	40.684	19.557	20.508	20.219	21.063	22.82	22.509	22.878
AaUGT36B1	19.893	25.092	21.715	21.245	22.222	20.857	22.16	21.788	23.81	23.529	24.132	24.17	24.354	24.03	22.936	25.046	26.055	24.725	23.626	24.359	23.529	24.081	24.632	22.921	22.449	24.119	22.948	25.607	25.746	23.162	23.303	23.303	35.714	37.57		57.306	58.555	45.455	47.348	46.591	43.34	43.182	18.282	20.578	20.578	21.509	19.963	22.81	23.54
AfUGT36B3	18.674	23.784	18.75	21.185	20.556	21.429	23.091	22.533	24.037	23.204	23.26	22.921	23.105	22.407	22.243	24.818	26.007	25.458	23.81	23.077	23.02	24.678	24.862	23.333	22.635	22.635	22.346	24.44	23.836	22.836	20.615	20.253	34.545	35.888	57.306		74.715	43.233	44.34	44.129	40.15	40.152	21.607	21.869	22.222	18.819	19.308	23.636	24.364
AgUGT36B2	19.753	23.119	22.04	19.927	21.509	21.642	24.067	23.507	23.67	23.757	24.176	24.399	24.03	23.333	23.713	24.27	25.824	25.872	24.771	23.67	23.063	23.247	24.17	23.519	23.562	24.119	23.277	24.627	24.022	23.432	22.836	22.836	34.062	38.318	58.555	74.715		42.315	43.454	43.454	40.338	40.909	21.311	22.842	22.662	19.057	19.854	25.365	25.73
AaUGT36C1	19.611	23.119	18.681	20.221	19.663	22.778	22.201	20.709	24.444	22.862	22.736	22.388	23.321	24.112	23.933	24.03	24.675	25.139	22.963	22.963	23.464	23.836	25.746	23.738	23.97	23.034	23.134	23.925	24.813	22.862	22.836	23.389	33.579	40.875	45.455	43.233	42.315		75.24	74.374	51.718	46.346	19.231	19.495	19.459	18.949	20.926	21.731	22.468
AfUGT36C3	19.893	23.475	18.969	20.148	21.698	21.269	21.723	21.348	24.304	24.953	24.259	23.738	24.673	23.97	23.978	24.815	26.58	25.741	22.263	25.046	23.134	24.254	25.843	24.765	25.516	24.953	23.364	23.97	25.794	24.767	25.185	24.675	34.07	39.658	47.348	44.34	43.454	75.24		93.398	52.952	48.56	20.221	21.196	20.976	18.832	21.627	21.363	21.179
AgUGT36C2	21.034	24.119	19.409	21.336	21.402	21.161	21.723	21.536	24.861	24.767	24.259	23.738	24.299	24.345	24.164	24.815	25.651	25.741	23.006	25.232	22.575	23.507	24.906	24.39	24.015	24.015	22.804	24.157	26.355	23.836	23.792	23.836	34.807	39.848	46.591	44.129	43.454	74.374	93.398		52.952	48.369	19.373	22.182	21.597	19.282	22.181	20.849	20.849
DmUGT36D1	19.713	24.815	19.963	21.15	22.873	22.617	21.869	21.869	26.063	25.878	24.399	24.861	25.417	26.345	25.092	24.584	25	24.63	24.581	23.65	23.364	23.551	24.299	23.881	24.44	23.408	23.507	24.254	25.746	21.521	23.048	24.535	32.778	41.524	43.34	40.15	40.338	51.718	52.952	52.952		56.788	18.738	19.708	20.147	17.3	22.305	22.963	22.963
DmUGT36E1	21.53	24.769	19.373	21.111	22.83	20.522	20.522	20.896	27.829	26.16	26.199	26.257	26.257	26.866	26.345	25.277	24.815	26.248	25.37	25.37	23.277	24.953	25.14	24.627	25.468	24.719	24.953	25	25.698	25.279	24.861	25.232	32.103	40.684	43.182	40.152	40.909	46.346	48.56	48.369	56.788		20.664	20.364	19.636	20.038	22.963	21.771	22.14
AaUGT314A1	15.505	19.168	15.179	16.216	17.006	18.282	17.096	17.647	17.668	19.343	19.601	19.78	20.147	19.927	19.238	20.253	22.587	18.512	20.364	20.909	19.891	20.765	20.583	20.293	20.367	21.101	18.716	18.199	19.083	19.126	16.456	16.667	18.231	19.557	18.282	21.607	21.311	19.231	20.221	19.373	18.738	20.664		61.553	59.963	17.669	18.149	25.405	25.405
AfUGT314A3	15.371	20.072	17.522	18.036	17.582	18.478	16.94	17.122	19.314	20.253	20.504	20.145	20.871	18.659	17.986	19.713	21.48	19.245	19.459	20.541	19.53	19.675	20.434	21.014	21.818	22.364	19.273	19.672	20	17.658	18.1	18.851	17.469	20.508	20.578	21.869	22.842	19.495	21.196	22.182	19.708	20.364	61.553		83.148	18.401	19.424	26.25	26.25
AgUGT314A2	15.104	19.424	17.407	17.204	16.176	18	17.185	18.099	18.659	19.419	19.314	18.944	19.672	17.273	16.968	19.424	20.833	18.231	19.168	20.072	19.056	18.297	19.203	19.273	20.62	21.898	18.613	18.647	19.161	16.998	17.266	18.198	17.5	20.219	20.578	22.222	22.662	19.459	20.976	21.597	20.147	19.636	59.963	83.148		18.657	17.87	26.344	26.165
DmUGT307A1	16.821	18.762	17.702	16.792	20.301	18.832	18.371	19.545	21.143	18.441	19.545	19.656	19.084	20.152	20.189	20.833	21.293	20.455	20.983	20.983	20.722	21.103	19.962	20.192	21.538	21.073	19.734	20.152	20.304	20.114	19.925	20.904	19.626	21.063	21.509	18.819	19.057	18.949	18.832	19.282	17.3	20.038	17.669	18.401	18.657		17.636	21.183	20.992
DmUGT317A1	18.262	20.148	17.982	18.785	21.321	20.149	18.657	19.403	21.072	22.963	22.14	22.533	21.974	22.635	22.099	22.018	22.325	21.956	20.779	22.449	21.004	21.375	22.119	22.551	20.965	20.779	21.521	23.42	23.191	19.409	22.037	22.551	20.327	22.82	19.963	19.308	19.854	20.926	21.627	22.181	22.305	22.963	18.149	19.424	17.87	17.636		22.14	21.956
AaUGT313A1	15.95	24.771	17.949	18.75	21.565	21.591	21.361	21.402	25.646	25.046	23.162	24.259	24.074	24.723	24.176	23.162	24.908	20.81	22.694	23.063	25.093	24.164	23.048	24.209	25	25.836	24.386	25.568	25.52	22.836	24.17	24.678	21.014	22.509	22.81	23.636	25.365	21.731	21.363	20.849	22.963	21.771	25.405	26.25	26.344	21.183	22.14		92.424
AaUGT313A2	15.771	24.954	18.681	18.75	21.947	22.538	21.928	21.97	26.384	25.23	22.794	24.074	23.889	24.723	24.359	23.897	25.646	22.468	23.247	23.985	25.651	24.349	23.606	24.581	25	25.651	24.386	25.379	25.331	23.204	23.801	24.309	21.739	22.878	23.54	24.364	25.73	22.468	21.179	20.849	22.963	22.14	25.405	26.25	26.165	20.992	21.956	92.424
AfUGT313B2	17.143	24.864	18.297	18.182	22.306	21.013	21.617	22.034	24.314	23.766	22.628	22.61	22.426	23.993	22.909	24.453	25.824	22.486	23.723	23.723	25.735	24.081	25.184	26.063	24.444	25.646	26.128	25.612	26.692	24.314	23.723	24.59	20.578	23.389	23.133	22.202	24.044	24.182	23.905	23.81	23.801	22.344	25.946	28.292	28.265	19.545	18.727	55.866	56.425
AgUGT313B1	17.112	24.457	18.264	17.786	21.928	20.263	21.429	22.599	24.088	23.723	21.858	21.101	21.101	23.993	23.273	25.683	26.691	23.175	24.044	24.226	25.505	24.404	24.037	26.015	24.03	24.862	25.376	25.047	26.316	23.54	24.044	25.091	21.802	24.632	23.679	23.285	24.408	24.182	24.635	23.993	23.941	22.894	26.439	28.242	28.571	19.924	19.056	56.797	56.983
DmUGT316A1	16.118	23.29	18.83	19.705	21.402	22.285	21.91	21.348	22.794	22.14	21.811	21.442	21.627	23.247	22.527	23.077	24.816	21.915	23.247	23.985	21.852	20.741	19.259	22.551	21.811	21.892	21.229	22.533	23.091	20.295	21.996	21.033	20.145	23.626	23.801	22.344	22.385	24.164	23.792	23.42	21.415	20.965	18.83	19.604	19.245	19.312	22.161	20.879	20.879
DmUGT50B3	17.953	20.741	21.731	21.956	20.69	22.538	24.053	23.106	22.385	22.468	22.593	22.509	22.509	23.29	22.752	24.081	24.449	24.03	23.432	23.432	25.417	24.119	24.581	25.046	24.074	25.836	24.436	26.128	26.128	23.333	23.933	23.933	22.545	24.259	23.346	21.978	23.077	22.305	22.719	23.464	23.006	23.333	19.414	20.036	20.471	20.345	19.742	23.105	23.845
AaUGT50B1	17.818	22.43	22.388	20.187	21.731	21.863	22.476	22.667	24.067	24.907	24.299	24.209	24.022	25.187	25.417	23.65	24.395	23.694	22.948	24.44	25.328	27.58	26.829	24.906	24.203	24.624	25.665	26.046	26.806	25.047	26.03	25.234	21.507	24.535	23.694	23.933	24.49	23.97	24.299	24.299	24.578	26.079	20.849	20.508	20.438	21.042	21.241	24.953	25.328
AfUGT50B8	16.667	23.091	21.747	19.367	22.797	22.538	22.391	22.391	23.978	25.556	24.581	24.675	24.675	24.349	24.03	23.377	24.119	24.164	22.305	23.42	26.729	27.85	27.664	24.44	25.047	25.843	26.515	26.515	27.083	23.65	25.56	24.581	21.245	24.349	23.65	23.704	24.63	23.925	23.881	23.321	24.299	24.719	19.853	19.203	19.818	20.385	20.787	25.234	25.047
AgUGT50B2	16.848	22.719	21.747	19.739	22.989	23.106	22.77	22.581	25.093	25.556	24.395	24.304	24.49	24.535	24.214	23.377	24.119	23.606	23.42	24.721	26.542	28.037	27.85	24.067	25.234	26.592	26.515	26.894	27.841	24.022	26.306	25.326	21.429	24.349	24.022	24.074	24.815	24.299	24.813	24.067	25.421	24.719	20.221	20.109	20.727	20.769	20.599	25.047	25.047
DmUGT37E1	17.989	21.841	18.133	17.509	20.926	20.879	20.183	18.532	24.593	25.045	24.549	24.954	24.954	23.091	24.368	23.201	24.91	24.91	24.188	25.812	24.319	25.362	24.638	24.818	25.229	24.314	26.007	26.606	26.923	25.678	22.744	23.508	22.401	24.176	24.682	21.942	23.146	24.501	25.636	25.319	24.176	23.273	20.508	19.534	19.065	27.599	21.185	25.54	25.719
DmUGT37C1	18.018	22.669	19.597	18.75	24.813	23.985	20.849	19.742	24.132	24.68	24.772	25	24.816	21.978	23.091	22.628	23.26	25.501	25.501	26.594	23.077	23.949	24.497	23.757	23.432	23.529	25.184	26.151	27.941	24.635	24.27	25	23.273	24.119	24.954	23.626	26.239	25.277	26.433	26.617	25.232	24.723	17.745	17.967	17.486	25.617	20.036	25.59	26.497
DmUGT37C2	19.711	24.444	20.223	20.112	25.758	25.281	22.097	20.412	25.046	24.862	25.092	25.092	25.092	24.214	24.954	22.736	23.845	25.693	26.433	28.096	24.675	25.046	24.304	25.698	25.465	25.836	26.071	27.002	27.002	25	26.111	26.433	24.125	23.933	24.953	23.42	23.606	27.528	28.652	28.652	26.542	25.234	19.666	18.761	17.733	28.077	20.295	23.573	23.941
DmUGT37D1	17.73	22.76	19.32	19.21	23.66	21.755	20.994	20.074	25.953	26.047	25.408	25.824	26.374	26.095	25.181	23.87	25.408	24.094	22.826	25.725	24.818	24.226	24.044	24.908	24.771	24.954	26.606	25.184	25.688	24.682	24.15	24.194	22.162	24.449	23.636	22.816	23.049	24.094	26.594	26.691	26.287	26.642	20.652	19.857	18.671	26.829	20.253	26.04	26.401
DmUGT37B1	16.46	22.794	20.219	20.956	22.83	23.881	21.455	21.082	25.365	24.908	25.688	25.872	25.321	23.529	23.905	23.723	25.182	23.853	22.385	26.239	23.801	22.325	22.14	23.29	23.616	23.148	24.861	26.345	24.675	22.978	23.02	22.794	23.049	24.587	24.862	23.218	23.81	22.736	23.29	23.105	23.845	23.432	20.327	19.713	19.065	25.72	19.343	23.67	23.853
DmUGT37A1	17.69	22.142	17.818	20.803	22.878	22.08	21.875	20.956	25.229	22.852	22.769	23.162	23.162	23.626	22.909	22.263	23.443	24.088	25	27.007	23.67	23.26	23.443	23.063	22.921	23.573	24.725	25.872	24.176	21.898	21.96	22.142	22.545	24.63	22.527	20.863	20.513	25.547	25.138	25.23	25	24.265	19.927	20.036	18.841	25.094	19.161	24.214	24.584
DmUGT37A2	17.935	22.263	18.282	18.899	23.748	23.486	20.956	20.772	25.777	24.68	24.59	25	24.632	23.077	23.636	22.263	24.359	23.905	24.27	25.547	23.486	23.626	24.176	24.539	24.769	24.494	24.542	26.239	24.908	23.035	23.723	24.453	24.545	24.63	22.569	21.024	22.385	23.897	24.862	24.723	24.63	24.309	20.994	19.238	18.033	24.764	19.708	24.214	24.399
DmUGT37A3	17.978	22.286	17.748	19.732	25.049	24.568	21.689	20.921	26.326	24.053	24.288	24.099	23.909	23.954	23.962	23.194	24.144	24.762	24.381	26.476	22.371	22.753	23.518	23.608	25.479	25.096	25.191	25.763	25	23.619	24.046	23.81	24.242	25.475	22.841	21.456	21.264	24.663	24.855	24.277	25.434	24.615	20.342	20.263	19.209	25.494	19.772	23.791	23.404
AfUGT49A4	18.841	26.443	20.887	22.449	24.144	24.436	25.568	25.758	25.421	26.355	26.443	26.316	25.94	25.655	25.326	25.836	27.052	29.74	30.037	30.784	29.002	31.391	30.451	28.759	27.358	27.925	26.843	28.788	29.301	26.816	28.253	27.695	25.411	26.493	28.067	25.872	26.667	27.407	28.411	28.33	27.205	27.477	20.588	19.455	19.526	22.495	27.612	26.355	25.607
AgUGT49A3	18.378	26.394	20.258	22.181	23.529	24.765	24.386	24.386	25.421	25.794	26.257	25.752	25.94	25.655	25.698	26.111	27.138	28.81	30.037	31.157	27.307	31.391	29.699	28.705	26.981	28.302	26.276	28.03	28.922	27.933	28.067	28.067	25.501	25.56	28.625	26.143	26.015	27.963	28.358	28.09	26.079	27.29	21.429	20.471	20.727	21.739	26.766	26.355	26.542
AaUGT49A1	18.909	25.974	20.148	21.892	25.709	26.168	25.52	24.197	27.154	27.29	27.188	27.444	27.068	28.09	28.253	25.933	26.779	28.918	29.026	31.461	29.623	29.567	29.379	29.567	26.843	27.872	27.032	30.303	31.002	25.981	26.902	27.458	26.606	28.224	29.907	27.206	27.747	29.05	28.705	29.379	27.82	29.081	22.652	19.818	20.255	21.657	29.401	26.168	26.355
AaUGT49A2	17.297	24.044	18.592	21.377	24.719	25	24.764	23.251	24.627	26.168	26.071	25.752	25.752	27.341	27.695	26.111	26.208	28.81	28.358	30.41	28.06	28.571	28.383	29.268	26.554	26.93	26.843	28.788	29.112	24.254	24.525	27.14	25.865	27.374	27.933	24.774	26.248	29.128	28.598	28.705	27.154	27.477	21.739	19.678	19.569	21.455	28.625	26.729	27.103
DmUGT49C1	17.469	25.547	21.519	21.96	22.905	23.02	23.596	22.097	25.741	27.458	28.044	27.561	27.374	27.323	27.675	28.125	28.044	27.86	26.481	27.407	25.885	29.74	28.81	27.829	27.188	26.629	26.642	26.692	28.33	26.433	26.825	27.239	25.181	28.413	28.967	25.448	26.007	26.055	27.357	26.345	26.345	26.852	22.563	20.572	19.928	21.933	28.519	27.675	27.491
DmUGT49B1	17.531	25.091	18.987	19.782	23.234	21.875	24.112	23.178	26.667	26.531	27.675	27.747	27.188	28.996	28.229	26.703	27.726	26.568	26.852	25.741	27.747	28.81	28.81	26.716	25.14	27.002	26.542	26.966	26.729	24.214	26.412	26.642	24.682	27.675	26.654	26.391	26.789	27.89	26.987	26.345	26.716	28.889	20.939	19.499	19.39	21.336	27.829	26.753	27.122
DmUGT49B2	16.399	25.046	20.841	21.468	23.352	23.091	23.925	22.804	26.111	27.458	27.122	27.374	27.188	27.509	26.568	28.309	27.306	26.015	26.852	26.481	26.071	27.695	27.138	25.974	25.14	25.14	27.664	27.341	26.916	26.987	26.384	26.802	24.275	26.937	24.632	24.501	25.458	27.706	26.987	26.16	26.902	29.63	22.445	21.157	20.327	21.241	27.407	28.413	28.229
AaUGT301E1	17.168	23.227	19.929	20.708	23.218	22.785	23.933	22.82	24.771	25.551	25.458	25.508	25.323	24.678	25.046	24.088	23.993	27.422	25.824	26.557	26.937	27.122	26.384	28.413	26.481	27.963	27.037	27.458	27.593	24.908	25.042	26.998	23.063	22.426	25.96	23.936	24.635	23.723	24.176	23.162	22.878	24.449	20.885	18.706	19.089	20.11	23.626	24.176	24.176
AfUGT301E3	18.133	23.432	20.956	20.48	22.495	21.495	24.112	22.804	22.978	24.862	24.678	25.185	24.074	23.985	23.81	25	23.897	27.44	27.122	26.384	26.766	26.58	26.58	26.111	25.603	26.394	23.65	25.326	25.326	25.461	25.926	26.063	25.59	23.941	27.993	24.816	26.287	25.185	25.926	24.815	24.399	26.802	22.344	20.434	19.928	20.038	24.354	23.66	23.845
AgUGT301E2	18.352	22.797	22.137	21.839	23.183	23.301	25.437	24.078	25.524	26.145	26.004	26.004	25.048	24.713	24.905	24.809	23.473	27.342	27.586	28.352	25.676	26.255	27.027	25.769	25.385	26.255	24.952	25.532	25.919	23.755	26.538	26.679	26.604	24.905	27.255	25.479	25.096	27.027	27.027	25.869	26.499	27.746	20.841	19.397	18.526	20.118	24.904	23.992	23.992
DmUGT301D1	18.068	25.368	23.853	23.941	23.864	23.408	25.424	24.67	29.499	29.685	29.76	29.664	29.291	27.881	27.122	27.357	28.2	27.911	27.726	28.466	28.439	29.368	28.439	28.545	28.09	27.664	28.195	29.567	29.135	26.802	28.044	28.044	23.315	25.508	27.172	26.007	26.248	27.39	26.433	26.16	27.644	27.963	21.676	20.36	19.892	21.928	25.414	26.519	27.072
AaUGT301A1	16.695	24.908	22.404	22.61	22.873	23.178	23.12	22.744	25.933	26.071	27.458	27.154	26.966	26.679	26.531	25.092	25.926	27.963	27.644	28.757	27.85	28.224	28.411	27.85	29.135	28.759	28.008	27.256	27.392	26.345	29.444	29.39	23.551	28.067	26.015	24.727	26.287	26.753	26.16	25.885	27.052	26.071	21.174	19.19	18.021	21.846	27.357	25.465	25.465
AfUGT301A3	17.036	23.247	21.129	21.507	22.873	23.178	24.06	24.06	25.56	27.374	26.902	26.779	26.966	25.933	26.345	25.092	25.741	26.111	27.273	27.087	27.664	28.224	28.598	28.411	28.759	28.008	27.82	24.812	26.266	26.16	27.037	26.987	22.826	25.836	26.199	23.818	25.184	29.336	26.902	26.071	27.985	27.374	20.107	19.894	18.905	22.034	25.508	25.279	25.279
AgUGT301A2	17.717	22.878	21.676	20.956	22.495	22.804	23.684	23.872	24.813	25.698	26.345	26.404	25.843	25.187	25.046	24.723	25.556	26.481	27.273	26.902	27.103	27.664	28.411	28.411	28.195	28.195	27.392	24.812	25.891	25.974	26.667	26.987	22.464	25.836	26.199	24.182	24.816	28.782	26.531	25.885	27.799	26.816	20.819	20.246	18.905	22.787	26.248	25.279	25.651
AfUGT301C2	17.889	23.303	21.468	24.632	23.729	24.022	24.719	24.532	24.164	26.345	24.954	24.813	25.373	26.16	25.414	25.092	27.593	25.646	25.092	27.122	28.519	28.333	29.259	26.766	27.612	27.747	25.933	27.29	27.612	23.063	26.471	26.287	23.732	25.046	26.703	25.73	26.888	28.257	28.967	27.963	27.357	26.433	22.222	20.144	19.856	21.846	23.985	26.519	27.072
AgUGT301C1	15.385	24.954	21.234	22.303	23.819	22.617	22.932	23.872	25.232	27.458	26.617	27.052	27.052	25.232	25.046	24.954	25.414	25.414	25.046	25.046	26.111	27.778	28.333	24.304	25.14	25.512	24.532	27.017	26.779	23.432	25.919	25.919	23.146	24.309	27.624	26.316	27.339	27.706	27.072	25.878	26.063	27.542	20.819	20.738	20.282	22.117	23.389	24.354	25.461
AaUGT301B1	16.515	24.015	20.412	23.496	23.225	21.822	24.099	23.719	25.421	26.168	27.715	27.341	27.341	25.328	24.953	23.97	23.408	25.891	23.64	25.328	26.792	27.736	27.925	26.792	26.226	25.709	24.575	26.276	27.032	25.328	25.612	25.752	22.736	25.417	25.56	24.767	26.071	28.571	28.437	27.872	27.85	27.017	20.074	19.49	19.378	20.802	24.532	24.624	24.812
AaUGT301B2	15.44	26.296	20.48	23.333	24.053	23.783	24.953	24.765	25.279	27.002	27.273	27.154	27.341	25.933	26.481	24.444	24.349	28.704	25.185	27.778	26.679	27.612	27.612	27.29	26.266	26.079	23.97	26.642	26.404	25.417	26.022	25.651	24.497	25.556	26.703	25.138	25.599	26.667	27.644	27.695	27.138	26.902	20.401	18.739	18.807	20.566	24.63	25.788	25.974
DmUGT303A1	17.446	22.344	18.349	20.258	22.976	25.234	22.201	22.43	25.599	22.018	22.752	22.878	22.325	23.432	22.894	23.486	24.125	21.835	23.443	22.527	23.845	23.845	23.105	22.948	24.44	23.234	21.082	22.43	22.948	22.243	20.81	20.956	20	23.65	23.29	22.468	22.921	23.704	21.996	22.778	23.234	25.046	21.389	20.072	19.384	24.283	20.221	24.349	25.279
DmUGT303B3	18.371	21.053	20.324	17.967	22.222	20.748	21.642	20.935	23.412	22.404	23.679	23.626	23.26	22.894	23.636	23.146	23.956	22.142	24.094	23.007	24.725	24.176	24.908	23.616	24.17	23.247	23.134	23.551	24.067	23.315	25	25.137	20.217	22.836	23.218	23.37	23.679	25.275	23.583	23.26	22.243	22.752	20.641	20.951	20.459	23.282	20.615	24.678	24.862
DmUGT303B1	19.091	23.377	20.408	20.112	25.283	23.221	22.991	22.472	23.191	22.078	23.377	23.134	22.948	22.761	22.593	26.531	26.443	21.707	24.259	23.519	24.486	24.299	23.64	22.495	24.906	23.12	22.201	23.551	22.948	22.677	24.209	23.836	22.449	26.177	25.655	24.813	24.906	27.256	26.554	26.226	25.376	26.316	20.074	21.024	20.255	23.473	22.635	26.894	26.705
DmUGT303B2	18.512	20.508	18.525	19.964	22.976	22.991	23.507	23.364	24.319	21.858	22.769	23.443	22.527	24.176	22.909	24.231	25.59	21.234	23.551	23.007	24.176	23.993	24.265	23.063	24.723	22.878	22.015	22.617	23.694	22.222	23.358	22.628	21.661	24.125	23.4	23.551	22.951	25.138	25.872	25.551	25	25.872	19.893	20.246	20.07	22.519	22.423	26.703	26.335
AaUGT306A1	18.231	24.863	19.231	22.61	24.719	22.963	21.495	21.308	24.908	26.433	25.046	25.651	25.465	25.741	24.816	24.862	24.675	25.599	23.801	24.354	22.263	23.889	23.333	23.881	23.364	22.948	24.813	26.168	26.306	23.204	24.908	24.542	22.426	28.358	25.37	26.268	25.37	27.306	27.222	27.323	29.081	28.81	20.887	19.672	20.11	24.668	23.063	26.691	26.874
AfUGT306A3	19.32	24.354	20.772	21.218	24.197	23.738	23.452	22.514	25.508	25.974	25.508	25.373	25.933	25.14	26.063	23.713	25.741	24.17	23.29	24.769	23.091	25.465	23.792	24.673	24.157	24.345	25.281	27.017	26.966	23.475	25.139	25.693	22.486	24.535	25.046	24.182	25.323	26.802	28.2	28.119	26.916	28.492	21.771	20.765	21.168	24.665	22.059	27.106	27.106
AgUGT306A2	19.251	23.133	21.338	20.583	23.308	22.491	21.951	22.514	25.323	27.458	26.617	27.052	27.425	26.071	26.063	24.816	25.926	23.801	22.921	24.954	23.836	26.766	25.836	24.299	24.345	24.157	26.217	27.205	27.715	24.769	24.144	25	23.358	26.394	26.952	25.678	25.741	28.519	30.483	29.478	28.598	29.291	21.938	20.976	21.519	24.525	22.978	26.74	27.473
AaUGT306B1	19.742	25.836	21.229	21.308	21.55	22.243	22.83	21.509	24.248	23.64	24.673	25.094	25.283	25.564	25.187	25.843	26.128	25.655	22.659	24.532	23.774	24.105	23.54	26.186	24.525	25.189	26.177	26.604	24.67	27.528	26.443	26.629	24.63	27.307	27.767	27.156	27.58	28.411	27.82	27.547	28.922	28.437	21.415	21.835	20.772	23.473	22.719	25.898	26.465
AfUGT306C2	21.218	25.885	21.642	22.472	23.485	22.846	23.629	22.306	26.88	26.692	27.903	27.977	27.977	26.038	25.655	26.829	27.495	22.702	23.452	26.266	24.197	26.792	25.66	26.616	26.286	26.755	26.415	25.898	25.66	24.953	25.187	25.187	24.861	27.119	27.684	28.545	28.249	28.143	29.623	29.545	30.246	28.544	22.119	21.245	21.651	24.762	22.761	25.947	26.705
AgUGT306C1	20.295	25.326	20.896	22.097	24.811	23.034	23.819	22.873	25.564	26.692	26.966	27.41	26.465	27.925	26.966	27.955	27.495	23.64	24.203	25.704	23.819	25.66	24.906	26.426	26.476	27.135	27.736	25.331	25.094	24.203	25.746	26.493	25.417	27.119	27.495	27.072	27.684	29.456	29.245	28.977	29.112	29.868	22.491	21.612	21.468	24.381	22.201	25.189	26.136
AaUGT306E1	17.1	25	20.493	21.143	23.8	23.909	22.201	21.822	25.612	23.917	25.66	26.038	25.094	24.386	23.827	26.087	26.654	24.242	22.159	23.864	24.952	23.81	23.619	25.621	25.954	25	23.674	23.864	24.053	24.621	26.426	26.755	23.54	27.599	27.863	27.238	27.619	26.769	27.342	27.533	28.571	27.29	21.321	21.974	20.896	26.408	21.887	26.731	27.692
AfUGT306D2	20.074	26.16	21.561	21.828	25.328	24.119	24.157	23.408	27.528	27.528	26.866	26.93	27.119	25.516	24.395	25.607	27.205	24.86	27.477	27.29	26.365	27.444	27.17	27.652	27.135	27.599	26.217	27.767	27.528	26.355	26.208	27.561	24.395	26.276	26.365	25.967	26.365	27.58	28.113	28.409	28.22	26.226	21.004	20.772	20.404	26.565	21.455	27.083	27.841
AgUGT306D1	19.963	24.581	20.149	21.161	24.859	23.836	23.596	22.659	26.592	26.966	26.493	26.742	26.742	24.953	24.022	27.29	28.893	25.794	25.607	25.607	25.424	27.444	26.692	28.788	27.135	27.977	25.655	26.454	26.404	26.729	27.799	28.172	24.767	26.465	27.872	28.466	27.872	27.903	28.195	27.358	29.545	27.736	21.91	21.072	19.815	26.286	22.015	27.083	27.652
AaUGT315A1	16.549	23.077	18.972	19.217	22.575	23.063	21.415	22.533	24.865	23.87	23.604	23.455	23.455	24.094	23.921	25.09	25	25.36	22.842	23.741	23.956	26.087	25	23.412	24.954	24.954	24.164	26.071	26.208	22.523	24.552	24.014	23.132	24.727	24.82	23.468	24.552	26.703	26.354	26.268	24.682	25.993	21.25	20.246	19.224	22.659	23.173	25.455	25.818
AfUGT315A3	19.298	21.831	19.58	18.739	22.509	22.993	23.29	23.105	24.021	23.929	23.132	23.339	22.98	25.403	25.4	24.602	23.801	22.558	22.38	22.913	24.731	23.435	23.077	25.448	25.54	25.36	23.985	25.693	26.199	24.555	23.28	23.28	21.947	23.285	23.929	23.09	24.021	25.222	25.714	25.627	24.505	24.15	19.469	17.657	16.813	22.761	22.615	24.729	24.549
AgUGT315A2	18.07	22.359	19.406	18.739	22.14	21.898	23.105	23.475	22.776	25	24.377	24.596	24.596	25.76	25.577	24.248	24.512	23.091	22.913	23.268	24.552	24.15	24.866	24.373	24.46	25.36	25.461	26.433	26.568	24.555	23.986	24.162	21.947	22.924	24.643	23.438	24.199	25.222	25	24.91	24.685	23.614	19.823	19.406	18.739	23.507	22.615	24.549	24.188
DmUGT304A1	15.901	21.062	16.364	18.464	21.805	21.642	21.974	22.201	22.202	21.731	22.059	21.852	21.852	23.105	22.752	24.27	23.529	20.55	22.936	21.651	23.475	23.29	22.181	23.606	24.767	23.464	21.415	23.881	24.209	21.691	21.915	22.243	21.898	20.522	24.354	22.486	22.61	21.111	23.105	23.148	23.048	23.933	20.833	19.499	19.892	24.008	20.183	24.494	24.678
DmUGT35B1	20.721	26.217	22.778	23.694	25.72	25.095	25.806	26.426	27.103	28.678	28.918	29.104	28.545	29.159	28.067	28.942	29.05	29.851	27.017	28.33	28.302	28.113	28.868	25.752	27.684	27.977	28.598	28.409	28.977	28.972	27.767	27.341	27.44	27.881	28.33	27.509	28.864	29.135	29.887	29.511	28.733	31.638	23.748	23.713	22.099	25.243	26.168	26.592	27.715
DmUGT35D1	18.626	24.673	20.446	21.269	22.265	24.715	23.719	23.764	26.071	25.698	24.627	25.56	24.813	27.103	26.16	27.273	28.119	27.612	25.468	25.843	25.047	26.93	26.177	27.068	27.632	26.226	25.709	26.465	27.41	28.224	26.829	27.528	24.309	25.698	25.141	25.746	25.933	26.93	25.424	25.612	26.654	28.008	22.533	22.836	20.702	23.301	23.034	28.785	29.533
DmUGT35E1	20.789	24.164	21.996	20.965	22.519	23.629	23.208	22.684	28.281	25.926	25.788	26.16	26.16	26.394	26.753	28.782	28.519	26.531	25.279	25.651	25.607	26.542	26.916	23.738	26.542	27.392	27.068	27.82	28.383	27.323	26.306	25.885	25.824	27.407	25.836	25.323	25.693	27.799	26.679	27.052	25.234	27.374	22.037	21.612	21.14	22.394	21.667	26.433	26.433
DmUGT35E2	19.217	24.176	20.401	19.927	22.139	24.164	23.277	23.507	28.309	26.888	26.239	27.222	26.852	27.675	27.106	30.109	28.309	27.106	24.771	24.404	26.248	27.491	26.384	28.519	27.881	28.439	27.881	26.816	26.952	27.523	25.505	25.321	24.051	27.222	25.458	24.368	23.723	26.277	26.103	26.753	26.902	26.838	20.404	21.818	19.891	24.478	24.453	29.144	29.508
DmUGT35A1	18.538	24.007	21.646	22.523	23.66	25.046	24.721	26.022	27.523	28.309	26.74	27.357	27.357	27.256	27.239	27.14	27.339	28.336	28.388	27.289	24.908	26.519	26.888	26.248	26.716	26.345	25.603	27.138	26.531	26.19	26.221	26.04	23.273	24.813	26.519	25.76	26.239	26.287	23.985	24.259	25.794	26.111	20.62	19.784	19.065	21.082	23.303	25.137	25.137
DmUGT35C1	20.144	23.757	21.715	20.956	25.849	23.97	24.673	25.468	25.783	27.122	26.287	26.531	26.531	27.172	26.606	25.594	26.519	27.339	25.735	27.574	24.815	26.802	26.617	26.58	25.933	26.816	26.493	27.103	26.866	24.632	26.753	27.306	26.007	26.729	27.222	24.587	26.335	26.766	27.323	27.323	25.704	28.253	21.19	20.879	20.588	22.989	25.551	26.287	25.735
AaUGT302F1	18.198	24.861	21.442	22.82	23.44	22.617	23.738	22.804	24.539	25.741	23.845	24.581	24.022	25.417	24.678	26.151	27.306	30.684	28.835	28.466	27.188	27.561	27.799	27.002	28.598	28.972	30.354	30.354	30.354	27.407	27.509	28.015	23.346	29.002	30.741	30.443	29.889	32.083	30.957	30.394	31.579	32.71	22.222	22.852	22.385	23.429	21.852	24.63	25.185
AfUGT302J2	20	24.354	22.161	21.363	25.188	25.093	24.164	24.907	27.624	26.987	25.23	25.651	25.093	28.889	28.125	28.205	28.493	29.963	29.228	30.699	26.667	29.259	27.963	29.554	30.784	30.037	29.314	30.297	30.427	29.466	30.129	29.705	25.182	28.759	29.466	28.336	30.275	31.099	30.912	30.54	30.582	32.588	19.853	21.739	21.311	24.242	22.652	25.046	25.599
AgUGT302J1	19.516	25.277	21.715	21.547	25.376	25.093	25.093	25.279	26.703	27.357	25.599	26.766	25.836	27.407	26.287	25.824	26.287	29.779	30.331	31.066	27.222	29.259	28.889	29.926	29.478	30.224	28.571	28.253	29.87	29.466	29.575	29.52	24.635	28.195	30.387	27.605	29.541	31.844	31.844	31.285	30.206	33.333	21.053	21.646	21.763	25	22.468	24.309	24.494
AaUGT302D1	17.531	24.954	22.142	22.769	24.49	24.22	24.721	24.907	25.83	25.323	24.494	25.465	24.535	27.593	27.022	26.422	26.987	26.287	28.466	29.575	26.394	26.766	25.651	25.836	26.679	27.239	24.119	27.695	27.273	23.573	26.46	26.594	24.22	27.925	28.967	26.486	27.993	29.128	29.609	30.467	31.569	30.28	20.293	21.441	22.101	21.682	24.767	25.556	26.111
AaUGT302B1	19.141	25.321	23.54	20.879	23.925	23.66	24.345	23.596	28.015	28.678	27.644	27.715	27.903	26.592	26.022	25.461	26.481	29.815	29.444	30	27.103	27.985	27.799	29.588	29.135	29.135	29.159	28.277	27.85	27.138	28.493	29.228	25.551	31.203	29.63	27.617	31.55	32.156	33.645	33.021	33.271	34.082	22.505	22.76	22.302	22.575	25.323	27.778	28.889
AaUGT302B2	19.459	25.872	21.938	20.367	25.047	25.508	23.783	23.221	28.571	29.236	28.386	29.026	28.652	27.903	27.323	26.802	27.644	30.185	29.074	30	27.664	27.239	26.679	29.588	29.135	28.947	28.598	28.09	28.785	28.81	28.125	28.309	24.678	29.511	29.259	28.391	31.054	32.342	33.458	32.645	32.523	33.333	21.898	21.802	21.338	22.097	24.074	27.593	27.963
AaUGT302B3	19.569	25.872	23.358	21.612	25.234	24.399	24.157	24.157	28.2	28.864	27.458	27.715	27.715	27.341	27.138	26.384	27.778	29.815	28.889	30	28.037	27.985	27.612	29.588	28.759	29.135	29.346	28.652	28.972	28.067	29.228	29.596	24.816	30.075	29.259	27.437	30.996	31.599	32.897	32.27	32.15	33.708	22.222	22.122	21.661	22.472	24.954	27.593	27.963
DmUGT302K1	19.64	24.074	21.956	22.593	21.714	22.034	22.411	23.164	27.757	26.015	25.693	26.111	26.111	25.926	25.735	26.654	25.735	26.987	24.584	26.063	23.65	25.326	24.86	24.813	25.512	25.421	25.141	25.516	25.704	24.304	25.651	25.836	27.172	28.172	27.017	25.187	26.866	27.358	28.113	28.113	27.154	29.511	21.561	23.077	21.612	21.965	22.836	21.707	22.263
DmUGT302C1	18.895	24.176	22.263	23.626	24.151	23.881	24.627	25.373	27.106	27.757	26.007	26.987	27.726	26.335	26.325	27.322	27.788	28.154	26.508	27.422	23.573	26.703	26.802	26.481	26.716	26.902	27.561	27.425	27.188	24.404	26.838	27.022	26.642	28.492	28.757	28.044	27.726	28.918	30.597	30.037	27.052	30.168	21.691	22.283	20.833	22.328	23.54	24.265	25.184
DmUGT302E1	21.505	25.508	22.836	22.366	25	25.281	24.719	25.655	27.206	28.044	26.937	27.273	26.902	26.063	25.688	27.89	27.993	28.229	24.769	27.172	24.164	26.394	26.493	27.188	28.492	27.052	27.425	27.985	29.291	24.815	26.345	28.015	24.862	29.213	28.224	26.58	27.323	31.509	30.755	30.377	28.571	30.451	22.388	22.794	21.468	24.521	23.204	24.584	24.954
AaUGT302H1	20.179	25.414	22.711	22.794	27.788	25.794	24.86	24.673	28.624	28.913	26.789	27.593	27.963	28.967	27.839	28.832	27.839	29.358	27.523	27.339	24.584	26.433	27.273	27.273	27.695	27.509	27.052	28.037	27.425	25.967	28.598	28.229	24.818	29.423	31.844	30.684	30.684	32.15	32.15	31.215	31.343	32.588	23.573	22.505	21.053	25	26.691	25.967	26.703
AfUGT302H3	20.251	25.693	21.507	21.218	26.705	24.906	25.281	24.906	27.808	29.945	28.361	27.881	28.625	30	28.493	30.403	30.147	29.466	27.808	27.44	26.531	27.829	26.902	27.374	27.612	28.731	28.598	29.026	30.467	26.753	28.519	28.651	25.046	30.037	31.911	30.571	31.308	32.342	32.468	31.911	33.084	31.169	23.713	22.826	21.818	26.145	25.138	26.384	26.937
AgUGT302H2	20.036	24.908	21.468	21.363	26.046	24.624	25.752	26.128	28.073	29.65	27.39	27.407	27.963	29.151	27.656	30.165	30.22	27.808	27.808	27.993	26.296	27.593	26.852	27.829	26.952	28.253	28.652	29.588	30.15	26.151	28.466	29.151	26.691	30.54	32.282	29.834	31.676	32.528	33.581	33.024	33.396	31.169	24.265	23.37	22.909	25.239	25.641	26.384	26.937
AfUGT302A3	19.149	23.315	23.551	22.727	26.355	26.617	25.933	25.187	27.706	25.967	24.771	25	25.185	25.277	24.359	25.182	26.007	26.972	26.789	27.339	25.83	26.015	24.723	27.087	25.465	26.58	26.866	28.785	29.291	24.404	25.73	26.412	25.411	27.239	27.593	25.181	27.072	26.703	26.937	26.667	28.224	30.798	24.182	24.91	24.101	27.925	23.993	26.74	26.374
AgUGT302A1	20.321	23.713	22.303	21.835	25.612	26.071	25.512	25.14	26.055	25.414	24.771	24.815	24.63	25.83	24.542	26.095	26.557	26.007	27.839	27.289	24.354	25.646	24.17	27.087	25.651	25.465	28.305	29.291	29.795	24.404	26.151	26.287	25.229	27.239	27.778	25.368	27.993	27.273	28.148	27.407	28.224	30.983	24.037	23.327	21.96	26.095	23.077	26.972	26.972
AgUGT302A2	19.43	22.426	21.755	21.284	24.859	25.512	25.14	24.953	25.505	24.862	23.486	23.889	23.889	25.646	24.176	24.453	25.458	25.824	26.923	27.106	25.461	26.015	24.723	27.273	24.907	24.535	27.747	28.918	29.423	24.587	25.599	25.919	24.863	27.612	27.407	25.551	27.993	27.458	28.148	27.222	28.785	30.798	23.486	23.689	22.142	26.286	23.077	26.239	26.239
AaUGT302G1	17.345	21.925	21.986	21.174	24.539	25.547	24.581	23.836	26.508	26.789	25.411	25.646	25.461	27.39	26.46	25.455	25.912	28.102	29.015	27.737	25.184	25	25.919	27.726	27.407	26.852	28.119	27.052	26.443	27.239	27.098	27.629	25.137	28.253	28.281	26.118	28.493	27.156	27.757	28.413	29.05	26.433	21.505	21.201	20.39	26.493	23.723	26.557	26.374
AaUGT302G2	19.82	22.82	21.033	21.296	26.336	25.849	25.472	26.038	26.287	27.306	25.508	26.433	25.878	26.667	26.287	26.654	27.39	28.281	28.466	29.205	25.698	24.209	24.953	29.291	25.512	26.542	26.365	28.06	26.742	25.556	27.509	27.458	25.783	27.695	29.401	27.881	29.368	26.779	26.729	26.542	27.715	27.664	23.519	22.628	21.429	26.641	24.354	28.067	28.253
[truncated: 74 more columns]
