# Supplementary material for: Overexpression and nonsynonymous mutations of UDP-glycosyltransferases are potentially associated with pyrethroid resistance in Anopheles funestus
Source: Genomics. 2024 Mar;116(2):110798. doi: 10.1016/j.ygeno.2024.110798 (PMC10963899; doi:10.1016/j.ygeno.2024.110798)
Supplement: Supplementary file 4 — Supplementary material 4: Supplementary Dataset 4 [file mmc4.xlsx]

## Sheet: FANGvFUMOZ
ID	baseMean	log2FoldChange	FoldChange	lfcSE	stat	pvalue	padj	weight	Gene_Family	diffexpressed	chr	start	end	width	description	Name
AFUN000003	309.947	0.660084	1.58018	0.146026	4.52031	6.17484e-06	4.3357e-05	1	other	NO	AfunF3_2	46588388	46589254	867	39S ribosomal protein L17, mitochondrial [Source:UniProtKB/TrEMBL;Acc:A0A182R1G4]	mRpL17
AFUN000006	280.716	1.12385	2.17928	0.162292	6.92486	4.36397e-12	1.40208e-10	1	other	UP	AfunF3_2	46654755	46655541	787	unspecified product	NA
AFUN000007	2601.39	-0.0853585	0.94255	0.107701	-0.792552	0.428039	0.567478	1	other	NO	AfunF3_2	46656076	46666257	10182	mitogen-activated protein kinase kinase [Source:Projected from Anopheles gambiae (AGAP001867) VB Community Annotation]	NA
AFUN000008	1938.91	-0.364467	0.776756	0.124353	-2.9309	0.00337985	0.0106441	1	other	NO	AfunF3_2	46667701	46681376	13676	solute carrier family 7 (L-type amino acid transporter), member [Source:Projected from Anopheles gambiae (AGAP001870) VB Community Annotation]	NA
AFUN000009	2462.32	0.0333647	1.0234	0.0748573	0.44571	0.655807	0.770037	1	other	NO	AfunF3_2	46692344	46699577	7234	Ro ribonucleoprotein autoantigen [Source:Projected from Anopheles gambiae (AGAP001871) VB Community Annotation]	NA
AFUN000011	6612.23	-0.293821	0.815739	0.141022	-2.0835	0.0372055	0.0812177	1	other	NO	AfunF3_2	46709736	46744124	34389	Ras-related protein Rap-1A [Source:Projected from Anopheles gambiae (AGAP001874) VB Community Annotation]	NA
AFUN000012	2850.12	0.0118013	1.00821	0.131836	0.0895154	0.928672	0.964976	1	other	NO	AfunF3_2	46744835	46761401	16567	unspecified product	NA
AFUN000013	200.559	0.808724	1.75166	0.151414	5.34113	9.23694e-08	8.39609e-07	1.32967	other	NO	AfunF3_2	46761771	46762688	918	peptide alpha-N-acetyltransferase [Source:Projected from Anopheles gambiae (AGAP001878) VB Community Annotation]	NA
AFUN000014	788.922	0.845408	1.79677	0.141827	5.96084	2.50937e-09	4.27112e-08	1	other	NO	AfunF3_2	46762693	46765016	2324	pre-mRNA-splicing factor CLF1 [Source:Projected from Anopheles gambiae (AGAP001879) VB Community Annotation]	NA
AFUN000015	5.36322	0.0823891	1.05877	0.939071	0.0877347	0.930088	0.965444	1	other	NO	AfunF3_2	46771791	46773671	1881	bZIP factor, other [Source:Projected from Anopheles gambiae (AGAP001880) VB Community Annotation]	NA
AFUN000018	895.693	0.0940692	1.06738	0.131379	0.716014	0.473983	0.610983	1	other	NO	AfunF3_2	46807398	46816232	8835	unspecified product	NA
AFUN000019	2011.71	-0.218857	0.859246	0.201635	-1.08541	0.27774	0.416813	0.983749	other	NO	AfunF3_2	46818925	46823637	4713	ELAV (embryonic lethal, abnormal vision Drosophila)-like [Source:Projected from Anopheles gambiae (AGAP001883) VB Community Annotation]	NA
AFUN000020	1903.4	-0.477768	0.718088	0.23927	-1.99677	0.0458501	0.0967563	1	other	NO	AfunF3_2	46843678	46847327	3650	fumarate hydratase, class II [Source:Projected from Anopheles gambiae (AGAP001884) VB Community Annotation]	NA
AFUN000021	105.532	0.27296	1.20828	0.213392	1.27914	0.200846	0.321207	1	other	NO	AfunF3_2	46848417	46849739	1323	WD repeat-containing protein [Source:Projected from Anopheles gambiae (AGAP001885) VB Community Annotation]	NA
AFUN000022	2211.36	0.0593996	1.04203	0.182457	0.325554	0.744762	0.845186	0.983749	other	NO	AfunF3_2	46849759	46865867	16109	WH2 domain-containing protein [Source:UniProtKB/TrEMBL;Acc:A0A182R1I3]	NA
AFUN000027	181.557	0.189729	1.14055	0.139095	1.36402	0.17256	0.283912	1	other	NO	AfunF3_2	46902303	46903777	1475	unspecified product	NA
AFUN000028	583.322	-0.0772072	0.947891	0.161384	-0.478405	0.632362	0.751241	1	other	NO	AfunF3_2	46904208	46907436	3229	centromere protein J [Source:Projected from Anopheles gambiae (AGAP001897) VB Community Annotation]	NA
AFUN000029	229.297	-0.106711	0.928703	0.192965	-0.553006	0.580259	0.57545	1.32967	other	NO	AfunF3_2	46907458	46908730	1273	39S ribosomal protein L44, mitochondrial	mRpL44
AFUN000030	4929.48	-1.3262	0.398816	0.1852	-7.16093	8.01336e-13	3.04204e-11	1	other	DOWN	AfunF3_2	46909224	46917424	8201	fatty acid synthase, animal type [Source:Projected from Anopheles gambiae (AGAP001899) VB Community Annotation]	NA
AFUN000031	278.511	0.639214	1.55748	0.127189	5.02571	5.01576e-07	4.725e-06	1	other	NO	AfunF3_2	46918720	46920769	2050	de-etiolated-1 [Source:Projected from Anopheles gambiae (AGAP001900) VB Community Annotation]	NA
AFUN000032	366.972	0.36959	1.29199	0.103001	3.58823	0.000332937	0.00143501	1	other	NO	AfunF3_2	46920837	46924411	3575	DNA helicase MCM9 [Source:Projected from Anopheles gambiae (AGAP001901) VB Community Annotation]	NA
AFUN000033	3576.43	0.127024	1.09204	0.114022	1.11403	0.265268	0.392932	1.01566	other	NO	AfunF3_2	46924402	46928238	3837	GTP-binding protein Rheb [Source:UniProtKB/TrEMBL;Acc:A0A182R1J4]	Rheb
AFUN000035	3198.14	-0.156582	0.897148	0.092658	-1.68989	0.0910495	0.167864	1.01566	other	NO	AfunF3_2	46944661	46953091	8431	PH domain-containing protein [Source:UniProtKB/TrEMBL;Acc:A0A182R1J7]	NA
AFUN000036	430.949	0.233693	1.17584	0.117049	1.99653	0.045876	0.0967963	1	other	NO	AfunF3_2	46953640	46958152	4513	glyceronephosphate O-acyltransferase [Source:Projected from Anopheles gambiae (AGAP001908) VB Community Annotation]	NA
AFUN000037	524.463	0.520716	1.43467	0.125253	4.1573	3.22033e-05	0.000185335	1	other	NO	AfunF3_2	46958624	46961562	2939	unspecified product	NA
AFUN000038	12846.5	0.219082	1.16399	0.248799	0.88056	0.378556	0.51968	1	other	NO	AfunF3_2	46961574	46963109	1536	40S ribosomal protein S3 [Source:UniProtKB/TrEMBL;Acc:A0A182R1K0]	RpS3
AFUN000039	7911.34	0.258288	1.19606	0.180917	1.42766	0.153389	0.25869	1	other	NO	AfunF3_2	46963624	46964734	1111	60S ribosomal protein L6 [Source:UniProtKB/TrEMBL;Acc:A0A182R1K1]	RpL6
AFUN000040	8.9179	0.633076	1.55087	0.668512	0.946992	0.343643	0.484086	1	other	NO	AfunF3_2	46964821	46966257	1437	Odorant receptor [Source:UniProtKB/TrEMBL;Acc:A0A182R1K2]	Or8
AFUN000041	230.195	-0.80448	0.572568	0.210771	-3.81684	0.000135174	0.000649801	1	other	NO	AfunF3_2	46968104	46973447	5344	histamine-gated chloride channel [Source:Projected from Anopheles gambiae (AGAP001913) VB Community Annotation]	NA
AFUN000042	1575.75	0.0576932	1.0408	0.120592	0.478418	0.632353	0.751241	1	other	NO	AfunF3_2	46973952	46976024	2073	cell division cycle protein [Source:Projected from Anopheles gambiae (AGAP001914) VB Community Annotation]	NA
AFUN000043	7.25598	-1.31189	0.402794	0.78179	-1.67806	0.093336	0.173356	1	other	NO	AfunF3_2	46977007	46978518	1512	gustatory receptor	Gr24
AFUN000044	989.108	-0.799784	0.574435	0.157954	-5.06341	4.11831e-07	4.04569e-06	0.980032	other	NO	AfunF3_2	46988745	47041586	52842	unspecified product	NA
AFUN000046	1324.94	0.160452	1.11764	0.188982	0.849032	0.395863	0.536551	1	other	NO	AfunF3_2	47047490	47049438	1949	protein disulfide-isomerase A6 [Source:Projected from Anopheles gambiae (AGAP001919) VB Community Annotation]	NA
AFUN000047	567.051	0.729899	1.65852	0.13928	5.24051	1.60135e-07	1.74974e-06	1	other	NO	AfunF3_2	47054434	47057528	3095	solute carrier family 38 (sodium-coupled neutral amino acid transporter) [Source:Projected from Anopheles gambiae (AGAP001923) VB Community Annotation]	NA
AFUN000048	12.5188	0.00894877	1.00622	0.824136	0.0108584	0.991336	1	0.799756	other	NO	AfunF3_2	47105244	47110865	5622	unspecified product	NA
AFUN000052	1069.38	0.914346	1.88471	0.221814	4.12212	3.754e-05	0.000212813	1	other	NO	AfunF3_2	79285109	79292260	7152	myosin III [Source:Projected from Anopheles gambiae (AGAP009730) VB Community Annotation]	NA
AFUN000053	46.6532	-0.735392	0.600655	0.314198	-2.34053	0.0192562	0.0468545	1	other	NO	AfunF3_2	79292297	79294521	2225	cardioacceleratory peptide [Source:Projected from Anopheles gambiae (AGAP009729) VB Community Annotation]	NA
AFUN000054	11.1365	0.573657	1.48829	0.855897	0.670241	0.502704	0.636672	1	other	NO	AfunF3_2	79297323	79298874	1552	ficolin [Source:Projected from Anopheles gambiae (AGAP009728) VB Community Annotation]	NA
AFUN000055	5379.2	-0.470491	0.721719	0.137584	-3.41966	0.000627001	0.00248267	1	other	NO	AfunF3_2	79299743	79331569	31827	RhoGAP92B [Source:Projected from Anopheles gambiae (AGAP009727) VB Community Annotation]	NA
AFUN000056	1.45325	-1.32604	0.398862	1.40736	-0.942215	0.346082	0.486671	1	other	NO	AfunF3_3	54587278	54588515	1238	unspecified product	NA
AFUN000057	28.3942	0.603702	1.51961	0.470145	1.28408	0.199115	0.319021	1	other	NO	AfunF3_2	58804384	58806507	2124	Class B Scavenger Receptor (CD36 domain). [Source:Projected from Anopheles gambiae (AGAP010132) VB Community Annotation]	NA
AFUN000058	28843.7	-0.43812	0.738096	0.121323	-3.61119	0.000304792	0.001328	1	other	NO	AfunF3_2	58811349	58820009	8661	ornithine decarboxylase antizyme [Source:Projected from Anopheles gambiae (AGAP010131) VB Community Annotation]	NA
AFUN000060	108.519	-0.0450397	0.969263	0.290227	-0.155188	0.876673	0.929421	1	other	NO	AfunF3_2	58837908	58842809	4902	Protein kinase domain-containing protein [Source:UniProtKB/TrEMBL;Acc:A0A182R1M2]	NA
AFUN000061	107.03	1.15657	2.22927	0.225153	5.13681	2.79441e-07	2.80603e-06	1	other	UP	AfunF3_2	58848912	58850166	1255	unspecified product	NA
AFUN000062	106.618	2.10631	4.3059	0.339961	6.19576	5.80058e-10	1.13168e-08	1	other	UP	AfunF3_2	58855557	58856755	1199	unspecified product	NA
AFUN000070	7.33324	-0.594719	0.662173	0.945186	-0.629209	0.529212	0.661008	1	other	NO	AfunF3_2	58870712	58871577	866	nonmuscle myosin heavy chain-A [Source:Projected from Anopheles gambiae (AGAP010094) VB Community Annotation]	NA
AFUN000071	300.3	-0.456266	0.72887	0.233473	-1.95425	0.0506712	0.105016	1	other	NO	AfunF3_2	58872764	58880322	7559	Glycosyltransferase family 92 protein [Source:UniProtKB/TrEMBL;Acc:A0A182R1N3]	NA
AFUN000077	4151.58	-0.320556	0.800761	0.228159	-1.40497	0.16003	0.26722	1	other	NO	AfunF3_2	59108934	59110752	1819	short wavelength sensitive opsin [Source:Projected from Anopheles gambiae (AGAP010089) VB Community Annotation]	NA
AFUN000078	2132.75	0.123636	1.08948	0.0721475	1.71366	0.0865918	0.163298	1	other	NO	AfunF3_2	59140103	59152783	12681	ubiquitin carboxyl-terminal hydrolase 9/24 [Source:Projected from Anopheles gambiae (AGAP010088) VB Community Annotation]	NA
AFUN000079	558.421	0.59714	1.51272	0.159082	3.75365	0.000174275	0.000814836	1	other	NO	AfunF3_2	59153380	59155840	2461	MADF domain-containing protein [Source:UniProtKB/TrEMBL;Acc:A0A182R1P1]	NA
AFUN000080	3954.21	-0.00322107	0.99777	0.0778602	-0.0413698	0.967001	0.979497	1.01566	other	NO	AfunF3_2	59156526	59165401	8876	phosphatidylinositol-binding clathrin assembly protein [Source:Projected from Anopheles gambiae (AGAP010087) VB Community Annotation]	NA
AFUN000081	401.487	0.463049	1.37845	0.112637	4.111	3.93954e-05	0.000221627	1	other	NO	AfunF3_2	59166285	59169498	3214	arginyl-tRNA synthetase [Source:Projected from Anopheles gambiae (AGAP010086) VB Community Annotation]	NA
AFUN000082	4382.98	-0.105918	0.929214	0.110655	-0.957184	0.338475	0.473012	1.01566	other	NO	AfunF3_2	59170035	59178548	8514	JAKSTAT pathway signalling Domeless [Source:Projected from Anopheles gambiae (AGAP029053) UniProtKB/TrEMBL;Acc:A0A1Y9IHQ6]	NA
AFUN000083	183.981	-0.486175	0.713915	0.237207	-2.04958	0.0404051	0.0688847	1.32967	other	NO	AfunF3_2	59178677	59180944	2268	unspecified product	NA
AFUN000085	350.739	0.192525	1.14276	0.176081	1.09339	0.274223	0.407696	1	other	NO	AfunF3_2	59186926	59195415	8490	Polypeptide N-acetylgalactosaminyltransferase [Source:Projected from Anopheles gambiae (AGAP029599) UniProtKB/TrEMBL;Acc:A0A453Z0V7]	NA
AFUN000087	2614.85	0.577343	1.4921	0.132899	4.34422	1.39772e-05	8.7864e-05	1.01566	other	NO	AfunF3_2	59206043	59211079	5037	Homer homolog [Source:Projected from Anopheles gambiae (AGAP010076) VB Community Annotation]	NA
AFUN000088	1539.05	0.544961	1.45898	0.139649	3.90237	9.52547e-05	0.000477911	1	other	NO	AfunF3_2	59211374	59213885	2512	U4/U6.U5 tri-snRNP-associated protein [Source:Projected from Anopheles gambiae (AGAP010075) VB Community Annotation]	NA
AFUN000089	554.009	0.618681	1.53547	0.112321	5.50815	3.62626e-08	4.72967e-07	1	other	NO	AfunF3_2	59214402	59215853	1452	peroxin [Source:Projected from Anopheles gambiae (AGAP010074) VB Community Annotation]	NA
AFUN000090	270.585	0.506719	1.42082	0.105282	4.81299	1.48689e-06	1.23245e-05	1	other	NO	AfunF3_2	59216295	59217946	1652	type II pantothenate kinase [Source:Projected from Anopheles gambiae (AGAP010073) VB Community Annotation]	NA
AFUN000091	159.341	-0.508124	0.703136	0.268544	-1.89214	0.0584718	0.118244	1	other	NO	AfunF3_2	59218047	59218541	495	Iron--sulfur cluster insertion protein erpA [Source:Projected from Anopheles gambiae (AGAP010072) VB Community Annotation]	NA
AFUN000092	217.396	1.29881	2.46027	0.198304	6.5496	5.7691e-11	1.39574e-09	1	other	UP	AfunF3_2	59218649	59222166	3518	acyl-CoA synthetase [Source:Projected from Anopheles gambiae (AGAP010071) VB Community Annotation]	NA
AFUN000093	2441.54	-0.836487	0.560006	0.199735	-4.18797	2.81458e-05	0.000164896	1	other	NO	AfunF3_2	59223895	59239458	15564	Aldo_ket_red domain-containing protein [Source:UniProtKB/TrEMBL;Acc:A0A182R1Q4]	NA
AFUN000095	620.049	0.498374	1.41262	0.129327	3.85359	0.000116398	0.000570703	1	other	NO	AfunF3_2	59242618	59243487	870	DNA-directed RNA polymerases I, II, and III subunit RPABC1 [Source:Projected from Anopheles gambiae (AGAP010064) VB Community Annotation]	NA
AFUN000096	74.4299	1.70469	3.25959	0.28551	5.97068	2.36261e-09	4.05582e-08	1	other	UP	AfunF3_2	59244212	59245750	1539	unspecified product	NA
AFUN000097	2719.79	0.158006	1.11574	0.13077	1.20827	0.226942	0.353222	1	other	NO	AfunF3_2	59247359	59264935	17577	zinc finger, SWIM-type containing [Source:Projected from Anopheles gambiae (AGAP010062) VB Community Annotation]	NA
AFUN000098	352.594	-0.00390651	0.997296	0.117213	-0.0333283	0.973413	0.992183	1	other	NO	AfunF3_2	59265498	59271774	6277	RIC1 domain-containing protein [Source:UniProtKB/TrEMBL;Acc:A0A182R1Q9]	NA
AFUN000099	61.0589	1.09058	2.1296	0.231682	4.70726	2.5107e-06	1.96042e-05	1	other	UP	AfunF3_2	59271794	59273325	1532	DNA repair protein Rad62 [Source:Projected from Anopheles gambiae (AGAP010060) VB Community Annotation]	NA
AFUN000100	78.4815	1.51952	2.86696	0.294675	5.1566	2.51469e-07	2.67946e-06	0.951274	other	UP	AfunF3_2	59465034	59466851	1818	Neur_chan_LBD domain-containing protein [Source:UniProtKB/TrEMBL;Acc:A0A182R1R1]	NA
AFUN000101	27.2228	-0.656061	0.634608	0.550425	-1.19192	0.233293	0.360783	1	other	NO	AfunF3_2	59467260	59469120	1861	Neur_chan_LBD domain-containing protein [Source:UniProtKB/TrEMBL;Acc:A0A182R1R2]	NA
AFUN000102	20.4394	0.384137	1.30508	0.669531	0.57374	0.566144	0.695417	1	other	NO	AfunF3_2	59470442	59473015	2574	neuronal PAS domain protein [Source:Projected from Anopheles gambiae (AGAP010058) VB Community Annotation]	NA
AFUN000103	146.03	0.414855	1.33316	0.213651	1.94174	0.0521683	0.107657	1	other	NO	AfunF3_2	59477005	59479202	2198	nicotinic acetylcholine receptor, beta-2 subunit [Source:Projected from Anopheles gambiae (AGAP010057) VB Community Annotation]	NA
AFUN000104	471.02	0.781811	1.71929	0.251869	3.10404	0.00190898	0.00609482	1.0751	other	NO	AfunF3_2	59479578	59483998	4421	hexosaminidase [Source:Projected from Anopheles gambiae (AGAP010056) VB Community Annotation]	NA
AFUN000105	277.954	-0.0424157	0.971028	0.150223	-0.28235	0.777675	0.860097	1	other	NO	AfunF3_2	59484902	59499287	14386	Codanin-1_C domain-containing protein [Source:UniProtKB/TrEMBL;Acc:A0A182R1R6]	NA
AFUN000106	2870.09	0.279389	1.21368	0.242501	1.15211	0.249274	0.378995	1	other	NO	AfunF3_2	59524673	59535394	10722	unspecified product	NA
AFUN000107	20.9501	-0.620299	0.650536	0.539323	-1.15014	0.250085	0.379791	1	other	NO	AfunF3_2	59564016	59565639	1624	G_PROTEIN_RECEP_F1_2 domain-containing protein [Source:UniProtKB/TrEMBL;Acc:A0A182R1R8]	NA
AFUN000108	34.0874	-1.27761	0.412477	0.486892	-2.62402	0.00868989	0.0237148	1	other	DOWN	AfunF3_2	59568159	59572169	4011	Peptidase M12B domain-containing protein [Source:UniProtKB/TrEMBL;Acc:A0A182R1R9]	NA
AFUN000109	10043.8	0.512317	1.42634	0.167491	3.05878	0.00222238	0.0073153	1.01566	other	NO	AfunF3_2	59573797	59589578	15782	Carbonic anhydrase [Source:UniProtKB/TrEMBL;Acc:A0A182R1S0]	NA
AFUN000110	2063.32	0.423323	1.34101	0.116025	3.64855	0.000263725	0.0011687	1	other	NO	AfunF3_2	59590457	59592920	2464	unspecified product	NA
AFUN000111	970.824	-0.645337	0.639343	0.150578	-4.28573	1.8214e-05	0.000115093	0.980032	other	NO	AfunF3_2	59593117	59600756	7640	unspecified product	NA
AFUN000114	885.072	-1.12267	0.459244	0.160092	-7.01265	2.33844e-12	8.04836e-11	1	other	DOWN	AfunF3_2	59659747	59672699	12953	MFS_1_like domain-containing protein [Source:UniProtKB/TrEMBL;Acc:A0A182R1S5]	NA
AFUN000117	4340.67	0.0520819	1.03676	0.114752	0.453866	0.649925	0.765441	1	other	NO	AfunF3_2	59738639	59745946	7308	unspecified product	NA
AFUN000118	103.988	-1.45426	0.364943	0.251682	-5.77816	7.55227e-09	1.15117e-07	1	other	DOWN	AfunF3_2	59746167	59750784	4618	Kazal-like domain-containing protein [Source:UniProtKB/TrEMBL;Acc:A0A182R1S9]	NA
AFUN000119	369.773	0.241003	1.18181	0.147053	1.63888	0.101237	0.185085	1	other	NO	AfunF3_2	59766254	59771126	4873	solute carrier organic anion transporter family member [Source:Projected from Anopheles gambiae (AGAP010042) VB Community Annotation]	NA
AFUN000120	426.654	-0.208719	0.865305	0.176432	-1.183	0.23681	0.345174	1.0751	other	NO	AfunF3_2	59839950	59844052	4103	F-box and WD-40 domain protein [Source:Projected from Anopheles gambiae (AGAP010041) VB Community Annotation]	NA
AFUN000121	136.703	-0.167793	0.890203	0.214099	-0.783719	0.433205	0.572808	1	other	NO	AfunF3_2	59846121	59848573	2453	unspecified product	NA
AFUN000122	56.2304	1.30323	2.46781	0.316535	4.11718	3.83532e-05	0.000216721	1	other	UP	AfunF3_2	59849250	59849675	426	unspecified product	NA
AFUN000125	722.173	-0.123528	0.91794	0.1089	-1.13432	0.25666	0.387631	1	other	NO	AfunF3_2	59884244	59890211	5968	TORC1 growth control complex subunit Kog1 [Source:Projected from Anopheles gambiae (AGAP010035) VB Community Annotation]	NA
AFUN000126	39.7552	0.300497	1.23157	0.258944	1.16047	0.245856	0.375363	1	other	NO	AfunF3_2	59890571	59891566	996	mediator of RNA polymerase II transcription subunit 6	Med6
AFUN000127	12.1249	0.660626	1.58077	0.549221	1.20284	0.229038	0.355694	1	other	NO	AfunF3_2	59891602	59892651	1050	unspecified product	NA
AFUN000130	547.411	-0.479027	0.717461	0.20275	-2.36266	0.0181445	0.0446771	1	other	NO	AfunF3_2	59906124	59910148	4025	BZIP domain-containing protein [Source:UniProtKB/TrEMBL;Acc:A0A182R1U1]	NA
AFUN000133	75.6811	-0.317265	0.80259	0.262945	-1.20658	0.227594	0.354119	1	other	NO	AfunF3_2	60004413	60006505	2093	unspecified product	NA
AFUN000134	18.5695	0.276049	1.21087	0.683051	0.404141	0.686109	0.79271	1	other	NO	AfunF3_2	60006642	60009125	2484	unspecified product	NA
AFUN000136	3357.08	-0.155969	0.897529	0.10146	-1.53725	0.124232	0.218733	1	other	NO	AfunF3_2	60035054	60039200	4147	Rab GDP dissociation inhibitor beta [Source:Projected from Anopheles gambiae (AGAP010025) VB Community Annotation]	NA
AFUN000139	142.892	0.68717	1.61012	0.151913	4.52344	6.08439e-06	4.28077e-05	1	other	NO	AfunF3_3	31388884	31394227	5344	unspecified product	NA
AFUN000140	92.1187	-0.0526082	0.964192	0.216751	-0.242712	0.808228	0.882093	1	other	NO	AfunF3_3	31390912	31392175	1264	unspecified product	NA
AFUN000148	150.695	-0.779571	0.58254	0.24199	-3.22151	0.00127518	0.00459078	1	other	NO	AfunF3_3	93510429	93550732	40304	Guanylate cyclase [Source:UniProtKB/TrEMBL;Acc:A0A182R1V9]	NA
AFUN000149	55.9615	-0.317485	0.802468	0.229235	-1.38497	0.166061	0.272517	1.01292	other	NO	AfunF3_3	93563022	93570095	7074	kinetochore-associated protein [Source:Projected from Anopheles gambiae (AGAP012160) VB Community Annotation]	NA
AFUN000150	32.3031	0.3834	1.30441	0.332006	1.1548	0.248172	0.377623	1	other	NO	AfunF3_3	93570110	93572038	1929	unspecified product	NA
AFUN000151	1107.89	0.398148	1.31781	0.1423	2.79795	0.0051428	0.01516	1	other	NO	AfunF3_3	93575659	93581085	5427	unspecified product	NA
AFUN000153	59.9424	-1.01065	0.496323	0.338031	-2.98981	0.00279151	0.00895077	1.01292	other	DOWN	AfunF3_3	93601992	93613247	11256	unspecified product	NA
AFUN000154	41.2434	0.224226	1.16815	0.25264	0.887531	0.374793	0.510672	1.01292	other	NO	AfunF3_3	93613693	93615651	1959	F-box domain-containing protein [Source:UniProtKB/TrEMBL;Acc:A0A182R1W5]	NA
AFUN000157	405.235	0.443951	1.36032	0.147354	3.01281	0.00258839	0.00795219	1.0751	other	NO	AfunF3_3	93637206	93645374	8169	phosphatidylserine synthase [Source:Projected from Anopheles gambiae (AGAP012146) VB Community Annotation]	NA
AFUN000159	155.863	0.227859	1.1711	0.321272	0.709239	0.478176	0.614241	1	other	NO	AfunF3_3	93646899	93647445	547	unspecified product	NA
AFUN000160	37.4758	0.0364272	1.02557	0.350145	0.104035	0.917142	0.957081	1	other	NO	AfunF3_3	93648196	93649449	1254	mTERF domain-containing protein, mitochondrial [Source:Projected from Anopheles gambiae (AGAP012143) VB Community Annotation]	NA
AFUN000163	4769.57	0.329787	1.25683	0.163883	2.01232	0.0441857	0.0936957	1	other	NO	AfunF3_3	93687187	93690539	3353	Eukaryotic translation initiation factor 3 subunit B [Source:UniProtKB/TrEMBL;Acc:A0A182R1X4]	NA
AFUN000164	213.77	0.685399	1.60815	0.227063	3.01854	0.00253999	0.00833944	1	other	NO	AfunF3_3	93691069	93693671	2603	USP domain-containing protein [Source:UniProtKB/TrEMBL;Acc:A0A182R1X5]	NA
AFUN000165	1250.65	1.68923	3.22485	0.224366	7.52891	5.11647e-14	2.43781e-12	1	other	UP	AfunF3_3	93693728	93694838	1111	60S ribosomal protein L21	RpL21
AFUN000166	28.1418	1.96017	3.89107	0.382663	5.12244	3.016e-07	2.99632e-06	1	other	UP	AfunF3_3	93695201	93696222	1022	RRM domain-containing protein [Source:UniProtKB/TrEMBL;Acc:A0A182R1X7]	NA
AFUN000167	16.9276	4.82137	28.2732	1.13963	4.23066	2.33007e-05	0.000140205	1	other	UP	AfunF3_3	93696232	93697137	906	28S ribosomal protein S25, mitochondrial	mRpS25
AFUN000168	107.104	-0.713912	0.609665	0.280323	-2.54675	0.0108733	0.0287491	1	other	NO	AfunF3_3	93697449	93698746	1298	26S proteasome 26S non-ATPase subunit N8 [Source:Projected from Anopheles gambiae (AGAP012135) VB Community Annotation]	NA
AFUN000169	530.783	-2.72446	0.151306	0.191279	-14.2434	4.92488e-46	2.87449e-43	1	other	DOWN	AfunF3_3	93699060	93706237	7178	HIV-1 Vpr-binding protein [Source:Projected from Anopheles gambiae (AGAP012134) VB Community Annotation]	NA
AFUN000173	4.7318	0.845369	1.79672	0.99664	0.848219	0.396316	0.537061	1	other	NO	AfunF3_3	86518469	86519817	1349	unspecified product	NA
AFUN000174	24.9221	0.679083	1.60112	0.71014	0.956267	0.338938	0.479192	1	other	NO	AfunF3_3	86514540	86516786	2247	unspecified product	NA
AFUN000176	2.41136	2.17534	4.51693	1.56737	1.3879	0.165169	0.274165	1	other	NO	AfunF3_3	86506730	86507315	586	Chitin-binding type-2 domain-containing protein [Source:UniProtKB/TrEMBL;Acc:A0A182R1Y7]	NA
AFUN000177	3.44417	2.39948	5.27612	1.35382	1.77237	0.0763334	0.146949	1	other	NO	AfunF3_3	86504216	86504932	717	Chitin-binding type-2 domain-containing protein [Source:UniProtKB/TrEMBL;Acc:A0A182R1Y8]	NA
AFUN000178	5.6375	-1.99634	0.250635	0.760975	-2.6234	0.0087058	0.0237381	1	other	DOWN	AfunF3_3	86498406	86499992	1587	unspecified product	NA
AFUN000179	679.915	-0.260649	0.834712	0.166617	-1.56437	0.117732	0.209288	1	other	NO	AfunF3_3	86478394	86496421	18028	allatotropin [Source:Projected from Anopheles gambiae (AGAP012130) VB Community Annotation]	NA
AFUN000180	846.26	-0.0711046	0.951909	0.128853	-0.551827	0.581067	0.717656	0.980032	other	NO	AfunF3_3	86464919	86466662	1744	dimethyladenosine transferase 1, mitochondrial [Source:Projected from Anopheles gambiae (AGAP012129) VB Community Annotation]	NA
AFUN000181	12.502	0.0513106	1.03621	0.797551	0.0643352	0.948703	0.977021	1	other	NO	AfunF3_3	86457929	86459041	1113	unspecified product	NA
AFUN000183	403.986	0.724253	1.65205	0.124958	5.79598	6.79213e-09	1.04325e-07	1	other	NO	AfunF3_3	86442841	86445535	2695	unspecified product	NA
AFUN000186	1132.63	-0.0551499	0.962494	0.20376	-0.270661	0.786652	0.867329	1	other	NO	AfunF3_X	991546	993481	1936	thioredoxin domain-containing protein [Source:Projected from Anopheles gambiae (AGAP000044) VB Community Annotation]	NA
AFUN000188	2463.97	-0.012076	0.991665	0.185079	-0.0652475	0.947977	0.967712	1.01566	other	NO	AfunF3_X	1058494	1076512	18019	histone-lysine N-methyltransferase [Source:Projected from Anopheles gambiae (AGAP000042) VB Community Annotation]	NA
AFUN000189	487.771	-1.49677	0.354346	0.321469	-4.65604	3.22347e-06	2.29634e-05	1.0751	other	DOWN	AfunF3_X	1079664	1088615	8952	SET domain-containing protein [Source:UniProtKB/TrEMBL;Acc:A0A182R200]	NA
AFUN000190	415.015	-1.02548	0.491246	0.222472	-4.60948	4.03673e-06	2.78582e-05	1.0751	other	DOWN	AfunF3_X	1088966	1094623	5658	MFS domain-containing protein [Source:UniProtKB/TrEMBL;Acc:A0A182R201]	NA
AFUN000191	47.554	-0.629691	0.646315	0.42286	-1.48912	0.136455	0.235604	1	other	NO	AfunF3_X	1100021	1105265	5245	gamma-aminobutyric acid receptor subunit alpha [Source:Projected from Anopheles gambiae (AGAP000039) VB Community Annotation]	NA
AFUN000192	202.463	-0.562366	0.677191	0.205322	-2.73895	0.00616356	0.0176888	1	other	NO	AfunF3_X	1109426	1114979	5554	gamma-aminobutyric acid receptor subunit beta [Source:Projected from Anopheles gambiae (AGAP000038) VB Community Annotation]	NA
AFUN000193	1847.92	-1.15804	0.448122	0.313053	-3.69917	0.000216308	0.000985515	1	other	DOWN	AfunF3_X	1117946	1133042	15097	unspecified product	NA
AFUN000194	3183.84	-0.0371345	0.974589	0.148662	-0.249791	0.802749	0.869509	1.01566	other	NO	AfunF3_X	1136330	1144693	8364	unspecified product	NA
AFUN000195	1198.5	-0.235453	0.849418	0.182717	-1.28862	0.19753	0.316689	1	other	NO	AfunF3_X	1147162	1160898	13737	Protein retinal degeneration B [Source:Projected from Anopheles gambiae (AGAP000033) VB Community Annotation]	NA
AFUN000197	3016.86	-1.169	0.44473	0.139022	-8.4087	4.14579e-17	3.08906e-15	1	other	DOWN	AfunF3_X	1162211	1181336	19126	Integrin_alpha2 domain-containing protein [Source:UniProtKB/TrEMBL;Acc:A0A182R208]	NA
AFUN000200	7146.42	-0.785825	0.58002	0.234604	-3.34958	0.000809354	0.00310381	1	other	NO	AfunF3_X	1235255	1259081	23827	calcium/calmodulin-dependent protein kinase (CaM kinase) II [Source:Projected from Anopheles gambiae (AGAP000028) VB Community Annotation]	NA
AFUN000201	834.945	0.103468	1.07435	0.0920782	1.1237	0.261142	0.392919	1	other	NO	AfunF3_X	1259795	1266201	6407	unspecified product	NA
AFUN000202	484.13	-0.7512	0.594109	0.27227	-2.75902	0.00579746	0.0158055	1.0751	other	NO	AfunF3_X	1269425	1272494	3070	unspecified product	NA
AFUN000203	116.735	0.684349	1.60698	0.1863	3.67336	0.00023938	0.00107469	1	other	NO	AfunF3_X	1274675	1275916	1242	unspecified product	NA
AFUN000204	1379.65	-0.638548	0.642359	0.134323	-4.75383	1.99597e-06	1.59132e-05	1	other	NO	AfunF3_X	1276465	1280202	3738	amino acid transporter protein [Source:Projected from Anopheles gambiae (AGAP000022) VB Community Annotation]	NA
AFUN000205	1906.84	0.203268	1.1513	0.0867576	2.34294	0.0191326	0.0466022	1	other	NO	AfunF3_X	1282007	1291563	9557	unspecified product	NA
AFUN000206	312.992	-0.584104	0.667063	0.227769	-2.56446	0.0103336	0.0275144	1	other	NO	AfunF3_X	1300278	1339470	39193	chaoptin [Source:Projected from Anopheles gambiae (AGAP000019) VB Community Annotation]	NA
AFUN000207	334.096	-0.155362	0.897907	0.181009	-0.858312	0.39072	0.504596	1.0751	other	NO	AfunF3_X	1292174	1313265	21092	F-box domain-containing protein [Source:UniProtKB/TrEMBL;Acc:A0A182R218]	NA
AFUN000208	3453.46	0.318559	1.24708	0.156547	2.0349	0.0418607	0.0896887	1	other	NO	AfunF3_X	1342132	1361465	19334	phosphatidylinositol-4,5-bisphosphate 3-kinase [Source:Projected from Anopheles gambiae (AGAP000018) VB Community Annotation]	NA
AFUN000209	4189.64	-0.149485	0.901572	0.221372	-0.675267	0.499506	0.634081	1	other	NO	AfunF3_X	1365108	1393241	28134	unspecified product	NA
AFUN000210	80.5173	-1.19215	0.437649	0.271057	-4.39816	1.09173e-05	7.17643e-05	1	other	DOWN	AfunF3_X	1393693	1396599	2907	Class B Scavenger Receptor (CD36 domain). [Source:Projected from Anopheles gambiae (AGAP000016) VB Community Annotation]	NA
AFUN000211	552.426	-0.0482193	0.967129	0.142606	-0.33813	0.735266	0.828075	1	other	NO	AfunF3_X	1398044	1427931	29888	proto-oncogene tyrosine-protein kinase ROS [Source:Projected from Anopheles gambiae (AGAP000015) VB Community Annotation]	NA
AFUN000213	476.443	0.355668	1.27958	0.169822	2.09436	0.0362283	0.0794561	1	other	NO	AfunF3_X	1441061	1443407	2347	unspecified product	NA
AFUN000215	81.2394	0.357092	1.28084	0.225066	1.58661	0.1126	0.201495	1	other	NO	AfunF3_X	1446987	1448617	1631	Tyrosine--tRNA ligase [Source:UniProtKB/TrEMBL;Acc:A0A182R226]	NA
AFUN000216	1197.35	0.187569	1.13884	0.147308	1.27331	0.202908	0.323912	1	other	NO	AfunF3_X	1449920	1452530	2611	vacuolar protein sorting [Source:Projected from Anopheles gambiae (AGAP000625) VB Community Annotation]	NA
AFUN000217	4105.4	0.257725	1.19559	0.166872	1.54445	0.12248	0.213435	1.01566	other	NO	AfunF3_X	1454844	1460754	5911	Vesicle-associated membrane protein-associated protein B [Source:Projected from Anopheles gambiae (AGAP000626) VB Community Annotation]	NA
AFUN000219	211.213	0.0498252	1.03514	0.170654	0.291966	0.770313	0.855103	1	other	NO	AfunF3_X	1465639	1467351	1713	cardiolipin synthase [Source:Projected from Anopheles gambiae (AGAP000843) VB Community Annotation]	NA
AFUN000220	1091.25	-0.418131	0.748394	0.287378	-1.45498	0.145674	0.248399	1	other	NO	AfunF3_X	1468272	1481793	13522	unspecified product	NA
AFUN000225	461.662	-1.35536	0.390836	0.261713	-5.17882	2.23289e-07	2.3114e-06	1	other	DOWN	AfunF3_X	1571865	1583078	11214	unspecified product	NA
AFUN000228	207.32	0.641886	1.56037	0.120577	5.32346	1.0181e-07	1.17476e-06	1	other	NO	AfunF3_X	1585032	1586893	1862	syntaxin [Source:Projected from Anopheles gambiae (AGAP000850) VB Community Annotation]	NA
AFUN000230	5787.07	0.712192	1.63829	0.126244	5.64138	1.68693e-08	2.37016e-07	1	other	NO	AfunF3_X	1588650	1590516	1867	Small ubiquitin-related modifier [Source:UniProtKB/TrEMBL;Acc:A0A182R241]	NA
AFUN000231	149.046	-0.662571	0.631751	0.211227	-3.13678	0.00170814	0.00590514	1	other	NO	AfunF3_X	1593065	1597474	4410	gamma-glutamyltranspeptidase [Source:Projected from Anopheles gambiae (AGAP000853) VB Community Annotation]	NA
AFUN000232	67.127	-1.17508	0.44286	0.402151	-2.92198	0.00347811	0.0108948	1	other	DOWN	AfunF3_X	1602302	1619379	17078	G_PROTEIN_RECEP_F1_2 domain-containing protein [Source:UniProtKB/TrEMBL;Acc:A0A182R243]	NA
AFUN000233	470.632	0.750885	1.68282	0.136293	5.50934	3.60185e-08	4.7022e-07	1	other	NO	AfunF3_X	1620256	1621608	1353	unspecified product	NA
AFUN000234	541.192	0.383847	1.30482	0.126836	3.02631	0.00247557	0.00765615	1.0751	other	NO	AfunF3_X	1621766	1624066	2301	tRNA-dihydrouridine synthase [Source:Projected from Anopheles gambiae (AGAP000856) VB Community Annotation]	NA
AFUN000235	234.576	0.766871	1.70158	0.188135	4.07618	4.57821e-05	0.000251496	1	other	NO	AfunF3_X	1624214	1625879	1666	39S ribosomal protein L3, mitochondrial	mRpL3
AFUN000236	46.1092	-0.808586	0.570941	0.30435	-2.65676	0.00788956	0.021837	1	other	NO	AfunF3_X	1630845	1633235	2391	unspecified product	NA
AFUN000237	688.844	-0.34331	0.788231	0.152734	-2.24777	0.024591	0.0576327	1	other	NO	AfunF3_X	1639609	1663043	23435	Fascin [Source:UniProtKB/TrEMBL;Acc:A0A182R248]	NA
AFUN000238	101.894	-0.411249	0.751972	0.223302	-1.84168	0.0655226	0.134864	0.951274	other	NO	AfunF3_X	1663193	1665747	2555	Homeobox domain-containing protein [Source:UniProtKB/TrEMBL;Acc:A0A182R249]	NA
AFUN000239	18.3869	-0.635445	0.643742	0.520614	-1.22057	0.222249	0.347463	1	other	NO	AfunF3_X	1667205	1668502	1298	unspecified product	NA
AFUN000240	152.226	-0.890499	0.539427	0.286722	-3.10579	0.00189773	0.00644759	1	other	NO	AfunF3_X	1669284	1675812	6529	Protein tweety homolog [Source:UniProtKB/TrEMBL;Acc:A0A182R251]	NA
AFUN000241	715.5	0.187728	1.13897	0.162519	1.15511	0.248043	0.383218	0.980032	other	NO	AfunF3_X	1679793	1685004	5212	unspecified product	NA
AFUN000242	1455.74	0.166763	1.12254	0.128764	1.29511	0.195284	0.313852	1	other	NO	AfunF3_X	1685740	1689854	4115	alpha 1,3-glucosidase [Source:Projected from Anopheles gambiae (AGAP000862) VB Community Annotation]	NA
AFUN000243	215.414	-0.630113	0.646126	0.337079	-1.86933	0.0615767	0.123407	1	other	NO	AfunF3_X	1763127	1807182	44056	lachesin [Source:Projected from Anopheles gambiae (AGAP000863) VB Community Annotation]	NA
AFUN000244	844.023	-0.096374	0.935381	0.0939404	-1.02591	0.304936	0.44196	1	other	NO	AfunF3_X	1842464	1846492	4029	PH domain-containing protein [Source:UniProtKB/TrEMBL;Acc:A0A182R255]	NA
AFUN000247	608.616	0.713973	1.64032	0.150079	4.75732	1.9618e-06	1.56675e-05	1	other	NO	AfunF3_X	1880101	1881908	1808	unspecified product	NA
AFUN000248	1252.37	0.0634115	1.04493	0.171154	0.370494	0.711015	0.810736	1	other	NO	AfunF3_X	1885710	1896400	10691	beta-1,4-mannosyltransferase egghead protein [Source:Projected from Anopheles gambiae (AGAP000868) VB Community Annotation]	NA
AFUN000249	1298.52	-0.0118682	0.991807	0.216857	-0.054728	0.956355	0.98185	1	other	NO	AfunF3_X	1902539	1937894	35356	unspecified product	NA
AFUN000251	134.599	-0.788453	0.578965	0.398983	-1.97616	0.0481372	0.104905	0.951274	other	NO	AfunF3_X	2088068	2099332	11265	unspecified product	NA
AFUN000252	133.981	-0.656435	0.634444	0.355132	-1.84842	0.064541	0.133333	0.951274	other	NO	AfunF3_X	2174479	2186533	12055	unspecified product	NA
AFUN000257	23.3671	-0.515426	0.699586	0.434669	-1.18579	0.235705	0.360141	1.01292	other	NO	AfunF3_X	2376051	2377240	1190	unspecified product	NA
AFUN000258	128.958	-1.08603	0.471055	0.280192	-3.87603	0.000106175	0.000526104	1	other	DOWN	AfunF3_X	2442001	2443396	1396	solute carrier family [Source:Projected from Anopheles gambiae (AGAP000253) VB Community Annotation]	NA
AFUN000259	790.967	0.362616	1.28576	0.121165	2.99274	0.00276482	0.00897125	1	other	NO	AfunF3_X	2443640	2446522	2883	oligopeptidase A [Source:Projected from Anopheles gambiae (AGAP000252) VB Community Annotation]	NA
AFUN000260	553.551	0.0693874	1.04927	0.109406	0.634222	0.525936	0.658304	1	other	NO	AfunF3_X	2447026	2451105	4080	UDENN domain-containing protein [Source:UniProtKB/TrEMBL;Acc:A0A182R271]	NA
AFUN000261	192.703	-0.0211902	0.985419	0.157164	-0.134829	0.892747	0.939426	1	other	NO	AfunF3_X	2451123	2452835	1713	STAGA complex 65 subunit gamma [Source:Projected from Anopheles gambiae (AGAP000250) VB Community Annotation]	NA
AFUN000262	417.033	0.291417	1.22384	0.136889	2.12885	0.0332664	0.0740146	1	other	NO	AfunF3_X	2452997	2456196	3200	mannosyl-glycoprotein endo-beta-N-acetylglucosaminidase [Source:Projected from Anopheles gambiae (AGAP000249) VB Community Annotation]	NA
AFUN000263	88.7156	-0.760451	0.590312	0.241174	-3.15313	0.00161532	0.00561984	1	other	NO	AfunF3_X	2462156	2475783	13628	unspecified product	NA
AFUN000265	605.06	-0.218152	0.859666	0.081576	-2.67422	0.00749022	0.0212718	0.980032	other	NO	AfunF3_X	2477917	2482563	4647	unspecified product	NA
AFUN000266	384.74	-1.24729	0.42124	0.151033	-8.25835	1.477e-16	9.43358e-15	1.0751	other	DOWN	AfunF3_X	2484559	2504105	19547	Rhophilin-2 [Source:Projected from Anopheles gambiae (AGAP000243) VB Community Annotation]	NA
AFUN000267	4345.06	0.227476	1.17079	0.137734	1.65156	0.0986238	0.181183	1	other	NO	AfunF3_X	2505800	2515948	10149	unspecified product	NA
AFUN000268	104.214	-1.15131	0.450215	0.28086	-4.09925	4.14499e-05	0.000240968	0.951274	other	DOWN	AfunF3_X	2517715	2519465	1751	SCP domain-containing protein [Source:UniProtKB/TrEMBL;Acc:A0A182R278]	NA
AFUN000269	84.6011	0.0193715	1.01352	0.33107	0.0585117	0.953341	0.98014	1	other	NO	AfunF3_X	2519477	2520378	902	E3 ubiquitin-protein ligase ZNRF1/2 [Source:Projected from Anopheles gambiae (AGAP000357) VB Community Annotation]	NA
AFUN000270	307.162	0.143632	1.10468	0.171848	0.835807	0.403264	0.440273	1.32967	other	NO	AfunF3_X	2521420	2522400	981	unspecified product	NA
AFUN000271	73.8687	-1.1211	0.459744	0.447936	-2.50281	0.0123212	0.0319563	1	other	DOWN	AfunF3_X	2522749	2546135	23387	Chitin-binding type-2 domain-containing protein [Source:UniProtKB/TrEMBL;Acc:A0A182R281]	NA
AFUN000273	119.709	-0.145616	0.903993	0.186383	-0.781272	0.434642	0.573897	1	other	NO	AfunF3_X	2684883	2688063	3181	unspecified product	NA
AFUN000277	375.412	0.238214	1.17953	0.193143	1.23335	0.217444	0.34182	1	other	NO	AfunF3_3	17918251	17987098	68848	pebble [Source:Projected from Anopheles gambiae (AGAP005796) VB Community Annotation]	NA
AFUN000278	61.3688	-0.0712102	0.951839	0.232832	-0.305844	0.759723	0.846837	1	other	NO	AfunF3_3	17915140	17916652	1513	unspecified product	NA
AFUN000279	81.668	-1.44391	0.36757	0.459863	-3.13987	0.00169023	0.00585044	1	other	DOWN	AfunF3_3	17816264	17818469	2206	unspecified product	NA
AFUN000282	334.525	-0.277786	0.824856	0.183389	-1.51474	0.129839	0.226443	1	other	NO	AfunF3_3	17766650	17769364	2715	DNA replication licensing factor MCM7 [Source:UniProtKB/TrEMBL;Acc:A0A182R292]	NA
AFUN000283	1500.25	-0.241835	0.845669	0.0859505	-2.81366	0.00489817	0.0145491	1	other	NO	AfunF3_3	17763290	17766315	3026	unspecified product	NA
AFUN000284	18507.3	0.0876456	1.06263	0.156198	0.561117	0.574718	0.703174	1	other	NO	AfunF3_3	17761195	17762648	1454	60S ribosomal protein L8	RpL8
AFUN000287	15.9986	0.967437	1.95536	0.533593	1.81306	0.0698224	0.136336	1	other	NO	AfunF3_3	17713192	17714343	1152	unspecified product	NA
AFUN000288	138.453	-0.0316995	0.978267	0.333462	-0.0950618	0.924266	0.962038	1	other	NO	AfunF3_3	17625558	17629393	3836	unspecified product	NA
AFUN000289	11.1979	0.700198	1.62473	0.82174	0.852092	0.394163	0.535023	1	other	NO	AfunF3_3	17600606	17602925	2320	unspecified product	NA
AFUN000294	1571.21	0.292676	1.22491	0.109886	2.66345	0.00773448	0.0215012	1	other	NO	AfunF3_3	17363463	17367228	3766	protein phosphatase inhibitor [Source:Projected from Anopheles gambiae (AGAP005809) VB Community Annotation]	NA
AFUN000296	132.163	0.443894	1.36027	0.193915	2.28912	0.0220727	0.052593	1	other	NO	AfunF3_3	17354942	17355966	1025	unspecified product	NA
AFUN000297	1453.81	-0.0131392	0.990934	0.282737	-0.0464713	0.962935	0.986167	1	other	NO	AfunF3_3	17353915	17354615	701	FeS cluster assembly scaffold IscU [Source:Projected from Anopheles gambiae (AGAP005813) VB Community Annotation]	NA
AFUN000298	1237.97	0.204178	1.15203	0.107741	1.89509	0.0580806	0.117554	1	other	NO	AfunF3_3	17348937	17352709	3773	ecdysoneless homolog [Source:Projected from Anopheles gambiae (AGAP005814) VB Community Annotation]	NA
AFUN000301	1436.52	-0.0141526	0.990238	0.247238	-0.0572429	0.954352	0.980747	1	other	NO	AfunF3_3	83266120	83268155	2036	unspecified product	NA
AFUN000302	214.286	-1.67256	0.313697	0.194972	-8.57846	9.61515e-18	7.60955e-16	1	other	DOWN	AfunF3_3	83252399	83258812	6414	beta-adrenergic-receptor kinase [Source:Projected from Anopheles gambiae (AGAP012026) VB Community Annotation]	NA
AFUN000303	72.4313	0.100167	1.0719	0.27325	0.366577	0.713935	0.812919	1	other	NO	AfunF3_3	83243315	83244018	704	RGS domain-containing protein [Source:UniProtKB/TrEMBL;Acc:A0A182R2B3]	NA
AFUN000304	155.949	-1.65425	0.317703	0.309265	-5.34898	8.84532e-08	1.08634e-06	0.951274	other	DOWN	AfunF3_3	83217647	83218411	765	RGS domain-containing protein [Source:UniProtKB/TrEMBL;Acc:A0A182R2B4]	NA
AFUN000305	795.594	0.347809	1.27263	0.158792	2.19035	0.0284991	0.065274	1	other	NO	AfunF3_3	22164761	22169045	4285	U2-associated protein SR140 [Source:Projected from Anopheles gambiae (AGAP005006) VB Community Annotation]	NA
AFUN000306	858.206	0.367602	1.29021	0.155902	2.3579	0.0183787	0.0458739	0.980032	other	NO	AfunF3_3	22162792	22164688	1897	kelch domain containing [Source:Projected from Anopheles gambiae (AGAP005007) VB Community Annotation]	NA
AFUN000309	130.962	-0.222861	0.856864	0.304059	-0.732954	0.463586	0.622497	0.951274	other	NO	AfunF3_3	22086807	22088515	1709	Pyrroline-5-carboxylate reductase [Source:UniProtKB/TrEMBL;Acc:A0A182R2B9]	NA
AFUN000319	120.008	-1.38295	0.383434	0.277872	-4.97694	6.4598e-07	5.90658e-06	1	other	DOWN	AfunF3_2	49754323	49756508	2186	CLIP-domain serine protease [Source:Projected from Anopheles gambiae (AGAP002270) VB Community Annotation]	NA
AFUN000320	143.856	0.425991	1.34349	0.195555	2.17837	0.0293785	0.066916	1	other	NO	AfunF3_2	49743493	49744940	1448	unspecified product	NA
AFUN000321	1539.67	-0.518709	0.697996	0.193943	-2.67454	0.00748311	0.0209228	1	other	NO	AfunF3_2	49732084	49742628	10545	unspecified product	NA
AFUN000322	692.579	-0.392035	0.762054	0.129772	-3.02094	0.00251988	0.00828214	1	other	NO	AfunF3_2	49728263	49731063	2801	protein phosphatase 2C homolog 2/3 [Source:Projected from Anopheles gambiae (AGAP002266) VB Community Annotation]	NA
AFUN000323	791.324	-0.3823	0.767213	0.16763	-2.28062	0.0225708	0.0535248	1	other	NO	AfunF3_2	49725036	49727203	2168	splicing factor, arginine/serine-rich [Source:Projected from Anopheles gambiae (AGAP002265) VB Community Annotation]	NA
AFUN000333	1427.88	0.258513	1.19625	0.080925	3.19448	0.00140084	0.00497037	1	other	NO	AfunF3_3	9572327	9579496	7170	heparosan-N-sulfate-glucuronate 5-epimerase [Source:Projected from Anopheles gambiae (AGAP005699) VB Community Annotation]	NA
AFUN000334	660.262	0.0262139	1.01834	0.116812	0.22441	0.822438	0.891558	1	other	NO	AfunF3_3	9579866	9585709	5844	mediator of RNA polymerase II transcription subunit 14	Med14
AFUN000335	643.498	-0.565312	0.675809	0.127526	-4.43291	9.29677e-06	6.23106e-05	1	other	NO	AfunF3_3	9585730	9599091	13362	unspecified product	NA
AFUN000336	4530.64	0.30906	1.2389	0.179821	1.71871	0.0856675	0.161838	1	other	NO	AfunF3_3	9599528	9609340	9813	cyclin T [Source:Projected from Anopheles gambiae (AGAP006678) VB Community Annotation]	NA
AFUN000337	1038.53	0.281734	1.21566	0.0950277	2.96476	0.00302919	0.009688	1	other	NO	AfunF3_3	9609819	9613810	3992	unspecified product	NA
AFUN000338	3.95779	-2.92199	0.131945	1.09209	-2.6756	0.00745962	0.0208738	1	other	DOWN	AfunF3_3	9610544	9611534	991	unspecified product	NA
AFUN000339	4233.59	-0.299376	0.812604	0.148466	-2.01647	0.0437513	0.0929433	1	other	NO	AfunF3_3	9614014	9618661	4648	unspecified product	NA
AFUN000343	300.235	1.00722	2.01003	0.126936	7.93487	2.10716e-15	1.23502e-13	1	other	UP	AfunF3_3	9644070	9645799	1730	vacuolar fusion protein CCZ1 homolog [Source:Projected from Anopheles gambiae (AGAP006687) VB Community Annotation]	NA
AFUN000344	468.915	0.610033	1.52629	0.155849	3.91427	9.068e-05	0.000456923	1	other	NO	AfunF3_3	9645908	9647043	1136	signal recognition particle receptor subunit beta [Source:Projected from Anopheles gambiae (AGAP006688) VB Community Annotation]	NA
AFUN000348	7.0088	2.46128	5.50706	0.952696	2.58349	0.00978054	0.0262816	1	other	UP	AfunF3_3	9732924	9734310	1387	unspecified product	NA
AFUN000349	71.0182	-1.34281	0.394251	0.307189	-4.3713	1.2351e-05	7.97665e-05	1	other	DOWN	AfunF3_3	9737279	9738191	913	unspecified product	NA
AFUN000350	2378.12	-0.245527	0.843507	0.221282	-1.10957	0.267184	0.400162	1	other	NO	AfunF3_3	9746832	9750651	3820	hairy and enhancer of split, invertebrate [Source:Projected from Anopheles gambiae (AGAP006699) VB Community Annotation]	NA
AFUN000351	15.1073	-0.621514	0.649989	0.720733	-0.862335	0.388503	0.529289	1	COEs	NO	AfunF3_3	9788171	9790898	2728	carboxylesterase alpha esterase [Source:Projected from Anopheles gambiae (AGAP006700) VB Community Annotation]	NA
AFUN000354	5571.17	0.224877	1.16868	0.20104	1.11857	0.263324	0.395522	1	other	NO	AfunF3_3	9878094	9888853	10760	SAM domain-containing protein [Source:UniProtKB/TrEMBL;Acc:A0A182R2G4]	NA
AFUN000355	11.1936	0.398514	1.31815	0.857747	0.464606	0.642214	0.759417	1	other	NO	AfunF3_3	9889384	9891356	1973	amiloride-sensitive sodium channel [Source:Projected from Anopheles gambiae (AGAP006703) VB Community Annotation]	NA
AFUN000356	13.0911	-0.119041	0.920799	0.802764	-0.148289	0.882115	0.932649	1	other	NO	AfunF3_3	9891951	9894031	2081	amiloride-sensitive sodium channel [Source:Projected from Anopheles gambiae (AGAP006704) VB Community Annotation]	NA
AFUN000357	41.8308	-0.362129	0.778016	0.444679	-0.81436	0.415438	0.55052	1.01292	other	NO	AfunF3_3	9894056	9906149	12094	ZP domain-containing protein [Source:UniProtKB/TrEMBL;Acc:A0A182R2G7]	NA
AFUN000358	4.14053	1.95111	3.86672	1.37906	1.41481	0.157124	0.263624	1	other	NO	AfunF3_3	9909137	9910175	1039	unspecified product	NA
AFUN000360	11.6139	1.12516	2.18126	0.537176	2.09459	0.0362078	0.0956548	0.799756	other	NO	AfunF3_3	9920554	9921600	1047	gustatory receptor	Gr28
AFUN000362	2540.97	-0.0659619	0.955308	0.141582	-0.465893	0.641292	0.758785	1	other	NO	AfunF3_3	9925951	9930631	4681	unspecified product	NA
AFUN000365	13.3518	0.416294	1.33449	0.772444	0.53893	0.589935	0.715295	1	other	NO	AfunF3_3	9943347	9948449	5103	unspecified product	NA
AFUN000369	8.34825	0.441839	1.35834	0.728883	0.606187	0.54439	0.675629	1	other	NO	AfunF3_3	9993520	9994226	707	cecropin anti-microbial peptide [Source:Projected from Anopheles gambiae (AGAP006722) VB Community Annotation]	NA
AFUN000373	259.828	-0.220898	0.858031	0.146776	-1.505	0.132324	0.229918	1	COEs	NO	AfunF3_3	10054665	10057222	2558	carboxylesterase [Source:Projected from Anopheles gambiae (AGAP006727) VB Community Annotation]	NA
AFUN000374	469.192	1.05441	2.07686	0.201224	5.23997	1.60602e-07	1.75347e-06	1	other	UP	AfunF3_3	10060047	10061320	1274	Ester hydrolase C11orf54 [Source:Projected from Anopheles gambiae (AGAP006729) VB Community Annotation]	NA
AFUN000375	487.814	0.596079	1.5116	0.112069	5.31884	1.04431e-07	1.20104e-06	1	other	NO	AfunF3_3	10062628	10066870	4243	RING-type domain-containing protein [Source:UniProtKB/TrEMBL;Acc:A0A182R2I4]	NA
AFUN000379	4347.61	0.235407	1.17724	0.159583	1.47514	0.140175	0.23771	1.01566	other	NO	AfunF3_2	69511071	69519613	8543	Trafficking kinesin-binding protein [Source:Projected from Anopheles gambiae (AGAP029585) UniProtKB/TrEMBL;Acc:A0A453Z048]	NA
AFUN000380	3657.63	-1.42962	0.37123	0.389554	-3.66988	0.000242668	0.00107306	1.01566	other	DOWN	AfunF3_2	69520847	69522820	1974	Phosphoglycerate kinase [Source:UniProtKB/TrEMBL;Acc:A0A182R2I9]	Pgk
AFUN000383	746.654	0.0932612	1.06678	0.111631	0.835438	0.403471	0.544229	1	other	NO	AfunF3_2	69495816	69497455	1640	peroxin [Source:Projected from Anopheles gambiae (AGAP008804) VB Community Annotation]	NA
AFUN000389	3592.27	-0.690661	0.61957	0.108516	-6.36459	1.9581e-10	4.19404e-09	1	other	NO	AfunF3_2	99391083	99422641	31559	unspecified product	NA
AFUN000390	3890.66	-0.662394	0.631829	0.117922	-5.61721	1.94066e-08	2.69303e-07	1	other	NO	AfunF3_2	99376613	99390321	13709	FMS-like tyrosine kinase [Source:Projected from Anopheles gambiae (AGAP008813) VB Community Annotation]	NA
AFUN000391	1.79321	0.440427	1.35701	1.50793	0.292074	0.77023	0.92352	0.886282	other	NO	AfunF3_3	43460947	43461529	583	Chitin-binding type-2 domain-containing protein [Source:UniProtKB/TrEMBL;Acc:A0A182R2K0]	NA
AFUN000392	13.8226	0.404801	1.32391	0.754698	0.536375	0.591699	0.71668	1	other	NO	AfunF3_3	43452924	43454366	1443	chitinase [Source:Projected from Anopheles gambiae (AGAP005337) VB Community Annotation]	NA
AFUN000393	6.90938	-0.205071	0.867496	0.793795	-0.258342	0.796143	0.873531	1	other	NO	AfunF3_3	43450604	43452609	2006	unspecified product	NA
AFUN000394	532.362	-2.04633	0.242099	0.245916	-8.32127	8.70267e-17	6.15692e-15	1	other	DOWN	AfunF3_3	43446013	43446939	927	unspecified product	NA
AFUN000395	1290.99	0.0323591	1.02268	0.0871889	0.371138	0.710535	0.810453	1	other	NO	AfunF3_3	43426155	43441837	15683	myotubularin related protein [Source:Projected from Anopheles gambiae (AGAP005341) VB Community Annotation]	NA
AFUN000397	572.151	-0.0930993	0.937507	0.132163	-0.704427	0.481167	0.61712	1	other	NO	AfunF3_3	43417993	43419477	1485	Vacuolar protein sorting-associated protein 28 homolog [Source:UniProtKB/TrEMBL;Acc:A0A182R2K6]	NA
AFUN000398	1000.61	-0.106236	0.929008	0.25496	-0.416679	0.676913	0.796067	0.980032	other	NO	AfunF3_3	43372827	43381915	9089	unspecified product	NA
AFUN000399	21.8475	-0.235373	0.849465	0.545604	-0.431399	0.666178	0.771719	1.01292	other	NO	AfunF3_3	43357092	43360370	3279	unspecified product	NA
AFUN000400	834.061	0.112954	1.08144	0.102767	1.09913	0.271713	0.405212	1	other	NO	AfunF3_3	43349507	43353443	3937	alpha-1,3-mannosyl-glycoprotein beta-1,2-N-acetylglucosaminyltransferase [Source:Projected from Anopheles gambiae (AGAP005347) VB Community Annotation]	NA
AFUN000401	151.304	0.580525	1.49539	0.207766	2.79412	0.00520405	0.0160017	0.951274	other	NO	AfunF3_3	43347546	43349186	1641	unspecified product	NA
AFUN000402	86.7115	-0.529957	0.692575	0.3069	-1.72681	0.0842021	0.16612	0.951274	other	NO	AfunF3_3	43320108	43323471	3364	unspecified product	NA
AFUN000403	982.785	-1.04937	0.483178	0.138964	-7.55139	4.30633e-14	2.1166e-12	1	other	DOWN	AfunF3_3	43295126	43343592	48467	ZP domain-containing protein [Source:UniProtKB/TrEMBL;Acc:A0A182R2L2]	NA
AFUN000404	787.413	0.221282	1.16577	0.0827555	2.67393	0.00749683	0.0209445	1	other	NO	AfunF3_3	43288814	43295086	6273	DEAD box polypeptide [Source:Projected from Anopheles gambiae (AGAP005351) VB Community Annotation]	NA
AFUN000406	3282.61	0.0796731	1.05678	0.0791138	1.00707	0.313901	0.451961	1	other	NO	AfunF3_3	43269769	43288258	18490	tyrosine-protein phosphatase non-receptor type [Source:Projected from Anopheles gambiae (AGAP005352) VB Community Annotation]	NA
AFUN000407	99.4889	-0.209496	0.864839	0.20497	-1.02208	0.306744	0.462093	0.951274	other	NO	AfunF3_3	43266675	43267213	539	unspecified product	NA
AFUN000408	66.7182	0.360551	1.28392	0.222396	1.62121	0.104973	0.190401	1	other	NO	AfunF3_3	43266010	43266669	660	biogenesis of lysosome-related organelles complex 1 subunit [Source:Projected from Anopheles gambiae (AGAP005353) VB Community Annotation]	NA
AFUN000411	440.833	-0.49934	0.70743	0.231666	-2.15543	0.031128	0.0702047	1	other	NO	AfunF3_3	43163962	43198815	34854	predicted G-protein coupled receptor GPCR [Source:Projected from Anopheles gambiae (AGAP005356) VB Community Annotation]	NA
AFUN000413	186.756	-0.88761	0.540509	0.204704	-4.33607	1.45051e-05	7.1742e-05	1.32967	other	NO	AfunF3_3	43115925	43117711	1787	PQ loop repeat-containing protein [Source:Projected from Anopheles gambiae (AGAP005360) VB Community Annotation]	NA
AFUN000414	502.967	0.915396	1.88609	0.141096	6.48775	8.71274e-11	2.03075e-09	1	other	NO	AfunF3_3	43105566	43110492	4927	NF-X1-type zinc finger protein NFXL1 [Source:Projected from Anopheles gambiae (AGAP005362) VB Community Annotation]	NA
AFUN000415	152.055	0.860754	1.81599	0.179799	4.78732	1.69025e-06	1.37978e-05	1	other	NO	AfunF3_3	43104164	43105463	1300	unspecified product	NA
AFUN000416	1465.04	0.0574174	1.0406	0.0900014	0.637961	0.523499	0.655919	1	other	NO	AfunF3_3	43100460	43103872	3413	protein BAT5 [Source:Projected from Anopheles gambiae (AGAP005364) VB Community Annotation]	NA
AFUN000417	2634.54	0.537577	1.45153	0.120134	4.47483	7.64735e-06	5.24604e-05	1	other	NO	AfunF3_3	43098892	43100407	1516	ribosome biogenesis protein BRX1 [Source:Projected from Anopheles gambiae (AGAP005365) VB Community Annotation]	NA
AFUN000418	2430.77	-0.0494436	0.966309	0.134367	-0.367973	0.712893	0.812151	1	other	NO	AfunF3_3	43091786	43098433	6648	serine/arginine repetitive matrix protein [Source:Projected from Anopheles gambiae (AGAP005366) VB Community Annotation]	NA
AFUN000419	40.5515	-0.918108	0.529202	0.331642	-2.76837	0.00563372	0.0162313	1.01292	other	NO	AfunF3_3	43067476	43090914	23439	unspecified product	NA
AFUN000420	12567.6	0.40056	1.32002	0.1682	2.38145	0.0172445	0.0421695	1.01566	other	NO	AfunF3_3	43056679	43059886	3208	unspecified product	NA
AFUN000421	27.1243	0.872115	1.83034	0.557767	1.56358	0.117915	0.209508	1	COEs	NO	AfunF3_3	43053848	43055741	1894	carboxylesterase beta esterase [Source:Projected from Anopheles gambiae (AGAP005370) VB Community Annotation]	NA
AFUN000423	1709.87	1.43245	2.69905	0.155412	9.21712	3.05174e-20	3.31386e-18	1	other	UP	AfunF3_3	43040685	43055997	15313	BRCT domain-containing protein [Source:UniProtKB/TrEMBL;Acc:A0A182R2N2]	NA
AFUN000424	1197.69	0.331141	1.25801	0.114954	2.88064	0.00396871	0.0123767	0.983749	other	NO	AfunF3_3	43038878	43040570	1693	60S ribosomal export protein NMD3 [Source:UniProtKB/TrEMBL;Acc:A0A182R2N3]	NA
AFUN000425	997.785	0.488992	1.40346	0.150251	3.25449	0.00113595	0.00415032	1	other	NO	AfunF3_3	43036955	43038806	1852	unspecified product	NA
AFUN000426	3792.34	-0.249163	0.841385	0.131736	-1.89138	0.0585736	0.118429	1	other	NO	AfunF3_3	42950150	43034477	84328	unspecified product	NA
AFUN000427	115.629	0.873248	1.83178	0.235086	3.71459	0.000203534	0.00093571	1	other	NO	AfunF3_3	42941645	42942519	875	unspecified product	NA
AFUN000428	243.7	0.161642	1.11856	0.163882	0.986331	0.323971	0.463571	1	other	NO	AfunF3_3	42940000	42941377	1378	unspecified product	NA
AFUN000429	696.028	0.311722	1.24119	0.113337	2.7504	0.00595218	0.0171843	1	other	NO	AfunF3_3	42936717	42939978	3262	Beta-hexosaminidase [Source:UniProtKB/TrEMBL;Acc:A0A182R2N8]	NA
AFUN000430	555.893	0.267161	1.20344	0.168658	1.58404	0.113185	0.202361	1	other	NO	AfunF3_3	42933240	42936585	3346	Transcription initiation factor IIE subunit beta [Source:UniProtKB/TrEMBL;Acc:A0A182R2N9]	NA
AFUN000432	11.9038	-0.75889	0.590951	0.707888	-1.07205	0.283698	0.496063	0.799756	other	NO	AfunF3_3	42926075	42927223	1149	CRAL-TRIO domain-containing protein [Source:UniProtKB/TrEMBL;Acc:A0A182R2P1]	NA
AFUN000433	144.065	-0.295102	0.815015	0.239655	-1.23136	0.218187	0.34258	1	other	NO	AfunF3_3	42918529	42919966	1438	cellular retinaldehyde binding protein [Source:Projected from Anopheles gambiae (AGAP005387) VB Community Annotation]	NA
AFUN000434	5.01039	2.69204	6.46228	1.23019	2.18832	0.028646	0.0655355	1	other	NO	AfunF3_3	42911241	42912491	1251	unspecified product	NA
AFUN000436	1247.02	0.438485	1.35518	0.0930201	4.71388	2.43047e-06	1.93343e-05	0.983749	other	NO	AfunF3_3	42857942	42862756	4815	ATP-dependent RNA helicase DDX20 [Source:Projected from Anopheles gambiae (AGAP005391) VB Community Annotation]	NA
AFUN000437	291.287	0.325178	1.25282	0.136588	2.38072	0.0172791	0.0334314	1.32967	other	NO	AfunF3_3	42855303	42857795	2493	Post-GPI attachment to proteins factor 3 [Source:UniProtKB/TrEMBL;Acc:A0A182R2P6]	NA
AFUN000438	5467.35	-0.183494	0.880568	0.114238	-1.60624	0.108222	0.194955	1	other	NO	AfunF3_3	42849677	42855056	5380	Ras-related protein Rab-2A [Source:Projected from Anopheles gambiae (AGAP005393) VB Community Annotation]	NA
AFUN000440	353.761	-0.700864	0.615204	0.131582	-5.32645	1.00148e-07	1.1594e-06	1	other	NO	AfunF3_3	42810273	42813235	2963	unspecified product	NA
AFUN000441	247.522	0.660017	1.5801	0.169505	3.89379	9.86893e-05	0.000383718	1.32967	other	NO	AfunF3_3	42802064	42803851	1788	unspecified product	NA
AFUN000443	1791.05	-0.585091	0.666607	0.353299	-1.65608	0.0977054	0.179826	1	other	NO	AfunF3_3	42763703	42768365	4663	unspecified product	NA
AFUN000447	1662.54	0.224453	1.16833	0.132801	1.69014	0.0910003	0.172038	0.983749	other	NO	AfunF3_3	42720540	42724717	4178	Importin subunit alpha [Source:UniProtKB/TrEMBL;Acc:A0A182R2Q6]	NA
AFUN000448	13444.7	-0.267726	0.830628	0.116245	-2.30311	0.0212729	0.0503315	1.01566	other	NO	AfunF3_3	42705382	42718185	12804	Translation initiation factor 4G [Source:Projected from Anopheles gambiae (AGAP004750) UniProtKB/TrEMBL;Acc:A0A1S4GM12]	NA
AFUN000449	426.007	0.183651	1.13575	0.119611	1.5354	0.124685	0.219366	1	other	NO	AfunF3_3	42703371	42705198	1828	coproporphyrinogen III oxidase [Source:Projected from Anopheles gambiae (AGAP004749) VB Community Annotation]	NA
AFUN000450	1464.69	0.431669	1.34879	0.0919707	4.69355	2.68502e-06	2.0826e-05	1	other	NO	AfunF3_3	42698550	42702454	3905	Uncharacterized protein C05D11.1 [Source:Projected from Anopheles gambiae (AGAP004747) VB Community Annotation]	NA
AFUN000451	879.652	0.663915	1.58438	0.0973698	6.81849	9.19998e-12	2.79552e-10	1	other	NO	AfunF3_3	42695609	42698506	2898	THO complex subunit 5 [Source:UniProtKB/TrEMBL;Acc:A0A182R2R0]	Thoc5
AFUN000452	1055.44	0.54421	1.45822	0.0962625	5.6534	1.57307e-08	2.22581e-07	1	other	NO	AfunF3_3	42691354	42695240	3887	transcription elongation regulator [Source:Projected from Anopheles gambiae (AGAP004745) VB Community Annotation]	NA
AFUN000453	5749.98	-1.04989	0.483006	0.348811	-3.0099	0.00261331	0.0085491	1	other	DOWN	AfunF3_3	42686653	42690950	4298	succinyl-CoA ligase beta subunit	skap
AFUN000454	548.967	0.26492	1.20157	0.143517	1.84592	0.0649036	0.12865	1	other	NO	AfunF3_3	42685195	42686168	974	Transmembrane emp24 domain-containing protein [Source:Projected from Anopheles gambiae (AGAP004743) VB Community Annotation]	NA
AFUN000456	229.857	0.505772	1.41988	0.14704	3.4397	0.000582361	0.00233278	1	other	NO	AfunF3_3	42682458	42683354	897	trafficking protein particle complex [Source:Projected from Anopheles gambiae (AGAP000995) VB Community Annotation]	NA
AFUN000457	13.9285	-0.458564	0.72771	0.668786	-0.685666	0.492924	0.627888	1	other	NO	AfunF3_3	42671379	42673408	2030	unspecified product	NA
AFUN000458	8404.42	0.0613353	1.04343	0.14596	0.420219	0.674326	0.784345	1	other	NO	AfunF3_3	42659187	42668768	9582	Pyruvate carboxylase [Source:Projected from Anopheles gambiae (AGAP004742) UniProtKB/TrEMBL;Acc:A7UUW7]	NA
AFUN000461	5509.19	0.051649	1.03645	0.12029	0.429372	0.667653	0.779373	1	other	NO	AfunF3_3	42650978	42653240	2263	H/ACA ribonucleoprotein complex subunit [Source:Projected from Anopheles gambiae (AGAP004739) VB Community Annotation]	NA
AFUN000462	277.537	-0.523847	0.695515	0.184415	-2.8406	0.00450293	0.0135562	1	other	NO	AfunF3_3	42646550	42648795	2246	Rhomboid-like protein [Source:UniProtKB/TrEMBL;Acc:A0A182R2S1]	NA
AFUN000463	203.153	0.413629	1.33203	0.188132	2.19861	0.0279058	0.0641038	1	other	NO	AfunF3_3	42644743	42646175	1433	Mitochondrial GTPase 1 [Source:UniProtKB/TrEMBL;Acc:A0A182R2S2]	NA
AFUN000464	30.7205	-0.0509521	0.965299	0.500299	-0.101843	0.918881	0.950519	1.01292	other	NO	AfunF3_3	42642465	42644193	1729	unspecified product	NA
AFUN000467	46.1989	-0.138709	0.908332	0.40069	-0.346176	0.729211	0.824238	1	other	NO	AfunF3_3	42607330	42609826	2497	unspecified product	NA
AFUN000469	439.163	0.703823	1.62882	0.180625	3.8966	9.75507e-05	0.000488381	1	other	NO	AfunF3_3	42578717	42587510	8794	secretory phospholipase A2 [Source:Projected from Anopheles gambiae (AGAP004731) VB Community Annotation]	NA
AFUN000470	9.34417	0.383062	1.30411	0.805501	0.475557	0.63439	0.752825	1	other	NO	AfunF3_3	42577342	42578550	1209	phospholipase A2, venom [Source:Projected from Anopheles gambiae (AGAP004730) VB Community Annotation]	NA
AFUN000471	1342.69	0.329702	1.25675	0.0853172	3.86443	0.000111348	0.00054844	1	other	NO	AfunF3_3	42569706	42573656	3951	unspecified product	NA
AFUN000472	5.08755	-3.73019	0.0753532	0.911308	-4.09322	4.25422e-05	0.00023644	1	other	DOWN	AfunF3_3	42565066	42565669	604	unspecified product	NA
AFUN000473	68.001	-1.36276	0.388837	0.35258	-3.86511	0.000111039	0.000547497	1	other	DOWN	AfunF3_3	42555034	42560561	5528	unspecified product	NA
AFUN000474	55.7933	0.569212	1.48371	0.470376	1.21012	0.226232	0.35232	1	other	NO	AfunF3_3	42551600	42553821	2222	gustatory receptor	Gr25
AFUN000475	999.116	-0.512661	0.700928	0.178006	-2.88002	0.0039765	0.012429	0.980032	other	NO	AfunF3_3	42544386	42550590	6205	Uncharacterized protein CG3556 [Source:Projected from Anopheles gambiae (AGAP004726) VB Community Annotation]	NA
AFUN000476	4985.07	0.0501158	1.03535	0.0928398	0.539809	0.589329	0.714822	1	other	NO	AfunF3_3	42540210	42543973	3764	Eukaryotic translation initiation factor 3 subunit C [Source:UniProtKB/TrEMBL;Acc:A0A182R2T5]	NA
AFUN000477	72.0927	0.571632	1.4862	0.433818	1.31768	0.187611	0.303716	1	other	NO	AfunF3_3	42537360	42539598	2239	Intraflagellar transport 74 homolog [Source:Projected from Anopheles gambiae (AGAP004724) VB Community Annotation]	NA
AFUN000478	767.626	0.459927	1.37547	0.11328	4.06007	4.90572e-05	0.000267182	1	other	NO	AfunF3_3	42529585	42535078	5494	chromobox protein homolog [Source:Projected from Anopheles gambiae (AGAP004723) VB Community Annotation]	NA
AFUN000482	101.063	0.492264	1.40665	0.190516	2.58385	0.00977048	0.0262596	1	other	NO	AfunF3_3	42498971	42500564	1594	CLIP-domain serine protease [Source:Projected from Anopheles gambiae (AGAP004719) VB Community Annotation]	NA
AFUN000483	434.695	0.172442	1.12696	0.131285	1.3135	0.189014	0.305493	1	other	NO	AfunF3_3	42480997	42483099	2103	Peptidase S1 domain-containing protein [Source:UniProtKB/TrEMBL;Acc:A0A182R2U2]	NA
AFUN000484	176.032	-0.592493	0.663196	0.221176	-2.67883	0.00738798	0.0162184	1.32967	other	NO	AfunF3_3	42472068	42480953	8886	unspecified product	NA
AFUN000486	61.531	-0.116562	0.922383	0.26981	-0.432015	0.66573	0.777893	1	other	NO	AfunF3_3	42455137	42458522	3386	unspecified product	NA
AFUN000489	969.599	-0.263999	0.832776	0.124979	-2.11235	0.0346565	0.0765843	1	other	NO	AfunF3_3	42428857	42432850	3994	Pyruvate dehydrogenase phosphatase regulatory subunit, mitochondrial [Source:Projected from Anopheles gambiae (AGAP004715) VB Community Annotation]	NA
AFUN000490	127.321	-1.34463	0.393754	0.375596	-3.58	0.0003436	0.00147456	1	other	DOWN	AfunF3_3	42400934	42406291	5358	Integrase catalytic domain-containing protein [Source:UniProtKB/TrEMBL;Acc:A0A182R2U9]	NA
AFUN000491	117.094	-0.0689192	0.953352	0.222578	-0.30964	0.756835	0.845135	1	other	NO	AfunF3_3	42389490	42398464	8975	unspecified product	NA
AFUN000492	1237.02	0.181668	1.13419	0.110453	1.64475	0.100021	0.183293	1	other	NO	AfunF3_3	42374853	42377360	2508	arginyl-tRNA synthetase [Source:Projected from Anopheles gambiae (AGAP004708) VB Community Annotation]	NA
AFUN000493	201.571	0.0383987	1.02697	0.146049	0.262917	0.792615	0.870683	1	other	NO	AfunF3_3	42370806	42372815	2010	ATP-dependent RNA helicase DDX41 [Source:Projected from Anopheles gambiae (AGAP004711) VB Community Annotation]	NA
AFUN000494	3443.16	-0.887127	0.54069	0.178333	-4.97454	6.54013e-07	5.89168e-06	1.01566	other	NO	AfunF3_3	42311784	42353800	42017	voltage-gated sodium channel	NA
AFUN000495	1548.37	-0.051207	0.965129	0.119891	-0.427114	0.669297	0.780252	1	other	NO	AfunF3_3	42301196	42308940	7745	unspecified product	NA
AFUN000496	1262.45	0.319815	1.24817	0.109785	2.9131	0.00357864	0.0111846	1	other	NO	AfunF3_3	42294968	42299787	4820	DNA-directed RNA polymerase subunit [Source:UniProtKB/TrEMBL;Acc:A0A182R2V5]	NA
AFUN000497	457.777	0.836001	1.78509	0.125958	6.63715	3.19807e-11	7.81784e-10	1.0751	other	NO	AfunF3_3	42292727	42294600	1874	COMPASS component SPP1 [Source:Projected from Anopheles gambiae (AGAP004704) VB Community Annotation]	NA
AFUN000499	39.1285	0.499943	1.41416	0.477379	1.04727	0.294976	0.431179	1	other	NO	AfunF3_3	42270338	42272754	2417	unspecified product	NA
AFUN000501	121.242	0.720858	1.64816	0.35957	2.00478	0.0449869	0.0951353	1	other	NO	AfunF3_3	42256308	42257823	1516	unspecified product	NA
AFUN000502	152.803	2.0588	4.16639	0.40131	5.13019	2.89453e-07	2.8903e-06	1	other	UP	AfunF3_3	42235277	42237003	1727	unspecified product	NA
AFUN000503	812.997	0.764508	1.69879	0.122039	6.26445	3.74132e-10	7.63971e-09	1	other	NO	AfunF3_3	42205296	42208466	3171	Pre-mRNA-splicing factor 38B [Source:Projected from Anopheles gambiae (AGAP004698) UniProtKB/TrEMBL;Acc:A0A1S4GMG8]	NA
AFUN000504	1473.58	0.413839	1.33223	0.0822345	5.03243	4.843e-07	4.59004e-06	1	other	NO	AfunF3_3	42209639	42214588	4950	RAF proto-oncogene serine/threonine-protein kinase [Source:Projected from Anopheles gambiae (AGAP004699) VB Community Annotation]	NA
AFUN000505	3552.82	-0.253941	0.838602	0.125293	-2.02677	0.0426856	0.0911356	1	other	NO	AfunF3_3	42171019	42201825	30807	Homeobox protein extradenticle [Source:Projected from Anopheles gambiae (AGAP004696) UniProtKB/Swiss-Prot;Acc:Q7PMT1]	NA
AFUN000506	1511.88	0.416304	1.3345	0.137898	3.01892	0.00253677	0.00833178	1	other	NO	AfunF3_3	42165236	42170082	4847	unspecified product	NA
AFUN000507	610.813	0.117253	1.08467	0.142154	0.824832	0.409467	0.550141	1	other	NO	AfunF3_3	42160866	42163354	2489	ESCRT-I complex subunit MVB12 [Source:Projected from Anopheles gambiae (AGAP004695) VB Community Annotation]	NA
AFUN000508	73.5491	-0.269768	0.829453	0.252824	-1.06702	0.285962	0.437409	0.951274	other	NO	AfunF3_3	69969081	69971861	2781	unspecified product	NA
AFUN000510	205.769	-0.40953	0.752869	0.222442	-1.84107	0.0656117	0.129833	1	other	NO	AfunF3_3	69829175	69835571	6397	unspecified product	NA
AFUN000511	504.776	0.339534	1.26535	0.0837651	4.05341	5.04768e-05	0.000274062	1	other	NO	AfunF3_3	69804043	69809399	5357	gamma-tubulin complex component [Source:Projected from Anopheles gambiae (AGAP010956) VB Community Annotation]	NA
AFUN000514	252.333	0.849739	1.80217	0.128206	6.62791	3.40479e-11	8.73523e-10	1	other	NO	AfunF3_3	69759048	69760509	1462	unspecified product	NA
AFUN000515	349.844	-0.177652	0.884141	0.124422	-1.42782	0.153345	0.244254	1.0751	other	NO	AfunF3_3	69755709	69758144	2436	PRELI domain-containing protein 1, mitochondrial [Source:Projected from Anopheles gambiae (AGAP010959) VB Community Annotation]	NA
AFUN000518	1021.85	0.916513	1.88755	0.171561	5.34219	9.18297e-08	1.07825e-06	1	CYPs	NO	AfunF3_3	69748885	69753425	4541	cytochrome P450	CYP6AK1
AFUN000519	2960.93	-0.438001	0.738157	0.145743	-3.00529	0.00265324	0.00866556	1	other	NO	AfunF3_3	69744246	69748388	4143	unspecified product	NA
AFUN000520	87.968	-0.0752447	0.949181	0.31882	-0.23601	0.813425	0.885151	1	other	NO	AfunF3_3	69739738	69740652	915	unspecified product	NA
AFUN000521	377.573	0.408523	1.32733	0.242339	1.68575	0.0918432	0.171151	1	other	NO	AfunF3_3	69737526	69739555	2030	unspecified product	NA
AFUN000522	702.633	-0.7893	0.578625	0.140181	-5.63056	1.79622e-08	2.55463e-07	0.980032	other	NO	AfunF3_3	69719316	69729878	10563	Ig-like domain-containing protein [Source:UniProtKB/TrEMBL;Acc:A0A182R2Y1]	NA
AFUN000523	875.233	0.118939	1.08594	0.116906	1.01739	0.308967	0.45364	0.980032	other	NO	AfunF3_3	69680902	69718074	37173	protein N-terminal asparagine amidohydrolase [Source:Projected from Anopheles gambiae (AGAP010963) VB Community Annotation]	NA
AFUN000527	2220.01	0.202726	1.15087	0.153704	1.31894	0.187188	0.303224	1	other	NO	AfunF3_2	83795657	83798128	2472	Chaperonin containing TCP1 subunit [Source:Projected from Anopheles gambiae (AGAP008249) VB Community Annotation]	NA
AFUN000528	2434.76	-0.240995	0.846161	0.0892661	-2.69974	0.00693936	0.0193133	1.01566	other	NO	AfunF3_2	83798715	83819302	20588	AP-1 complex subunit gamma [Source:Projected from Anopheles gambiae (AGAP029572) UniProtKB/TrEMBL;Acc:A0A453Z0F0]	NA
AFUN000529	1502.09	0.168558	1.12393	0.100369	1.67938	0.0930785	0.172992	1	other	NO	AfunF3_2	83819547	83824393	4847	Protein of unknown function DUF255 [Source:Projected from Anopheles gambiae (AGAP008252) UniProtKB/TrEMBL;Acc:A0A1S4GXQ3]	NA
AFUN000530	194.419	-2.33345	0.198409	0.220017	-10.6058	2.8014e-26	4.96734e-24	1	other	DOWN	AfunF3_2	83827135	83828741	1607	unspecified product	NA
AFUN000531	6.15606	-0.0376233	0.974259	0.704636	-0.0533939	0.957418	1	0.886282	other	NO	AfunF3_2	83830336	83831254	919	unspecified product	NA
AFUN000532	494.97	-0.617471	0.651812	0.171316	-3.60427	0.000313026	0.00135712	1	other	NO	AfunF3_2	83834420	83858109	23690	VWFC domain-containing protein [Source:UniProtKB/TrEMBL;Acc:A0A182R2Z1]	NA
AFUN000538	23.7907	-1.00491	0.498302	0.584892	-1.71811	0.0857764	0.160388	1.01292	other	NO	AfunF3_2	83965473	83968487	3015	unspecified product	NA
AFUN000539	887.048	0.547551	1.4616	0.153566	3.56558	0.000363049	0.00154483	1	other	NO	AfunF3_2	83968507	83971658	3152	pre-mRNA-processing factor [Source:Projected from Anopheles gambiae (AGAP008263) VB Community Annotation]	NA
AFUN000540	409.908	0.228151	1.17133	0.107519	2.12196	0.0338413	0.0751029	1	other	NO	AfunF3_2	83972020	83974867	2848	Palmitoyltransferase [Source:Projected from Anopheles gambiae (AGAP008264) UniProtKB/TrEMBL;Acc:Q7Q471]	NA
AFUN000542	971.364	0.630704	1.54832	0.138051	4.56864	4.90897e-06	3.53729e-05	1	other	NO	AfunF3_2	83980754	83985167	4414	unspecified product	NA
AFUN000543	96.6565	1.11818	2.17073	0.230806	4.84468	1.26818e-06	1.06567e-05	1	other	UP	AfunF3_2	83985367	83986093	727	unspecified product	NA
AFUN000544	698.218	0.627859	1.54527	0.153223	4.09768	4.17309e-05	0.000232888	1	other	NO	AfunF3_2	83986096	83988352	2257	Ran GTPase-activating protein [Source:Projected from Anopheles gambiae (AGAP008267) VB Community Annotation]	NA
AFUN000545	4895.7	-0.318664	0.801812	0.120032	-2.65482	0.00793499	0.0219454	1	other	NO	AfunF3_2	83988671	83996919	8249	Maternal tudor protein [Source:Projected from Anopheles gambiae (AGAP008268) VB Community Annotation]	NA
AFUN000546	422.766	0.0594491	1.04207	0.152903	0.388802	0.697423	0.801501	1	other	NO	AfunF3_2	84001766	84007915	6150	unspecified product	NA
AFUN000547	1151.19	0.271786	1.2073	0.126649	2.14597	0.0318753	0.0714873	1	other	NO	AfunF3_2	83996982	84009506	12525	Protein pelota homolog [Source:Projected from Anopheles gambiae (AGAP008269) UniProtKB/TrEMBL;Acc:A0A1S4GYG2]	NA
AFUN000548	466.637	0.433727	1.35072	0.136016	3.1888	0.00142866	0.00505244	1	other	NO	AfunF3_2	84010014	84011684	1671	unspecified product	NA
AFUN000549	63.5906	1.38749	2.61623	0.252457	5.49594	3.88625e-08	5.03595e-07	1	other	UP	AfunF3_2	84011887	84012855	969	THAP-type domain-containing protein [Source:UniProtKB/TrEMBL;Acc:A0A182R308]	NA
AFUN000550	451.816	0.483089	1.39773	0.127821	3.77942	0.000157196	0.000695476	1.0751	other	NO	AfunF3_2	84013161	84014558	1398	Secretion-regulating guanine nucleotide exchange factor [Source:Projected from Anopheles gambiae (AGAP008272) UniProtKB/TrEMBL;Acc:A0A1S4GXT1]	NA
AFUN000551	63.5373	-1.20843	0.432739	0.378025	-3.1967	0.0013901	0.00493851	1	other	DOWN	AfunF3_2	84064220	84069901	5682	SH2 domain-containing protein [Source:UniProtKB/TrEMBL;Acc:A0A182R310]	NA
AFUN000554	4750.37	0.0812283	1.05792	0.236519	0.343433	0.731273	0.825509	1	other	NO	AfunF3_2	83663300	83667156	3857	unspecified product	NA
AFUN000558	27.8668	-0.58129	0.668366	0.474568	-1.22488	0.22062	0.345576	1	other	NO	AfunF3_3	67269841	67270841	1001	unspecified product	NA
AFUN000559	10.4903	-0.878684	0.543863	0.605967	-1.45005	0.147044	0.250309	1	other	NO	AfunF3_3	56704338	56705098	761	unspecified product	NA
AFUN000566	17.4336	0.413714	1.33211	0.638407	0.648042	0.516958	0.649524	1	other	NO	AfunF3_2	76450343	76451687	1345	odorant-binding protein [Source:Projected from Anopheles gambiae (AGAP009065) VB Community Annotation]	NA
AFUN000567	893.484	-0.0477401	0.967451	0.160592	-0.297275	0.766256	0.851815	1	other	NO	AfunF3_X	6450249	6453422	3174	unspecified product	NA
AFUN000568	19.134	0.605323	1.52132	0.568486	1.0648	0.286967	0.499586	0.799756	other	NO	AfunF3_X	6464142	6471559	7418	unspecified product	NA
AFUN000569	608.585	0.961522	1.94736	0.265391	3.62304	0.000291159	0.00127495	1	other	NO	AfunF3_X	6467664	6468383	720	SVWC domain-containing protein [Source:UniProtKB/TrEMBL;Acc:A0A182R328]	NA
AFUN000570	20.2373	0.105631	1.07597	0.602982	0.175182	0.860937	1	0.799756	other	NO	AfunF3_X	6473068	6475305	2238	unspecified product	NA
AFUN000578	174.147	-0.124472	0.91734	0.13781	-0.90321	0.366414	0.507182	1	other	NO	AfunF3_3	18342868	18344104	1237	copper chaperone for superoxide dismutase	Ccs
AFUN000579	58.9522	1.06525	2.09254	0.270065	3.94443	7.99899e-05	0.000409539	1	other	UP	AfunF3_3	18341479	18342865	1387	Fanconi_A_N domain-containing protein [Source:UniProtKB/TrEMBL;Acc:A0A182R338]	NA
AFUN000580	131.343	0.739015	1.66904	0.25167	2.93644	0.00331999	0.0104886	1	other	NO	AfunF3_3	18340690	18341301	612	nuclear transport factor [Source:Projected from Anopheles gambiae (AGAP007024) VB Community Annotation]	NA
AFUN000581	5823.12	0.0583426	1.04127	0.100343	0.581429	0.560952	0.690796	1	other	NO	AfunF3_3	18327193	18340288	13096	Protein cueball [Source:Projected from Anopheles gambiae (AGAP007023) UniProtKB/Swiss-Prot;Acc:Q7QIQ6]	NA
AFUN000582	1245.07	0.276175	1.21098	0.111639	2.47382	0.0133679	0.0342836	1	other	NO	AfunF3_3	18318901	18326471	7571	unspecified product	NA
AFUN000583	35.8358	-0.0976283	0.934568	0.215885	-0.452223	0.651108	0.76597	1	other	NO	AfunF3_3	18321691	18322761	1071	unspecified product	NA
AFUN000584	198.546	0.368491	1.291	0.150548	2.44766	0.0143789	0.0365225	1	other	NO	AfunF3_3	18317353	18318339	987	Thioredoxin peroxidase 5 [Source:UniProtKB/TrEMBL;Acc:A0A182R343]	TPX5
AFUN000585	491.81	0.0735698	1.05232	0.106433	0.691231	0.48942	0.624731	1	other	NO	AfunF3_3	18313203	18317335	4133	strumpellin [Source:Projected from Anopheles gambiae (AGAP007019) VB Community Annotation]	NA
AFUN000586	3165.65	0.247782	1.18738	0.11167	2.21888	0.0264947	0.0606298	1.01566	other	NO	AfunF3_3	18304745	18311615	6871	Homeobox domain-containing protein [Source:UniProtKB/TrEMBL;Acc:A0A182R345]	NA
AFUN000588	20.6893	-0.926745	0.526044	0.622564	-1.48859	0.136594	0.235816	1	other	NO	AfunF3_3	18292478	18294521	2044	Amino_oxidase domain-containing protein [Source:UniProtKB/TrEMBL;Acc:A0A182R347]	NA
AFUN000592	1068.65	0.00300544	1.00209	0.0857851	0.0350345	0.972052	0.991445	1	other	NO	AfunF3_3	18228896	18240143	11248	unspecified product	NA
AFUN000593	7.97804	0.71869	1.64569	0.825247	0.87088	0.38382	0.525004	1	other	NO	AfunF3_3	18154954	18155924	971	Peptidase S1 domain-containing protein [Source:UniProtKB/TrEMBL;Acc:A0A182R352]	NA
AFUN000597	256.134	0.0028124	1.00195	0.386915	0.00726876	0.9942	1	1	other	NO	AfunF3_3	18083761	18085978	2218	unspecified product	NA
AFUN000601	925.059	0.0777673	1.05538	0.111209	0.699288	0.484372	0.619937	1	other	NO	AfunF3_2	17208857	17212378	3522	unspecified product	NA
AFUN000602	7428.39	1.14793	2.21595	0.224183	5.12049	3.04742e-07	2.98509e-06	1.01566	other	UP	AfunF3_2	17206296	17207028	733	60S ribosomal protein L26	RpL26
AFUN000603	67.3558	1.36939	2.5836	0.25904	5.28639	1.24751e-07	1.40362e-06	1	other	UP	AfunF3_2	17204539	17206291	1753	unspecified product	NA
AFUN000604	89.5846	-0.632498	0.645059	0.246966	-2.56107	0.010435	0.027721	1	other	NO	AfunF3_2	17200070	17203375	3306	unspecified product	NA
AFUN000605	103.319	-0.134122	0.911224	0.286212	-0.46861	0.639349	0.782605	0.951274	other	NO	AfunF3_2	17197554	17198831	1278	39S ribosomal protein L27, mitochondrial	mRpL27
AFUN000606	24.1789	-2.35686	0.195216	0.530889	-4.43946	9.01862e-06	6.07662e-05	1	other	DOWN	AfunF3_2	17196392	17197403	1012	unspecified product	NA
AFUN000607	1590.08	0.172807	1.12725	0.105546	1.63726	0.101577	0.185489	1	other	NO	AfunF3_2	17191283	17195487	4205	DNA damage-binding protein [Source:Projected from Anopheles gambiae (AGAP002472) VB Community Annotation]	NA
AFUN000608	1188.82	-0.219411	0.858916	0.19369	-1.13279	0.257301	0.393451	0.983749	other	NO	AfunF3_2	17190133	17191178	1046	V-type proton ATPase subunit F [Source:UniProtKB/TrEMBL;Acc:A0A182R367]	NA
AFUN000609	418.877	0.203012	1.1511	0.124498	1.63064	0.102965	0.17685	1.0751	other	NO	AfunF3_2	17187154	17189798	2645	Cleavage and polyadenylation specificity factor subunit 2 [Source:UniProtKB/TrEMBL;Acc:A0A182R368]	NA
AFUN000610	507.208	0.0635503	1.04503	0.146395	0.434101	0.664215	0.776849	1	other	NO	AfunF3_2	17184693	17187164	2472	unspecified product	NA
AFUN000612	1408.19	0.323481	1.25135	0.227645	1.42099	0.15532	0.261285	1	other	NO	AfunF3_2	17174306	17178468	4163	cyclin B [Source:Projected from Anopheles gambiae (AGAP002478) VB Community Annotation]	NA
AFUN000613	1316.62	-0.784809	0.580429	0.213652	-3.6733	0.000239442	0.00107469	1	other	NO	AfunF3_2	17165342	17173784	8443	5-aminolevulinate synthase [Source:UniProtKB/TrEMBL;Acc:A0A4Y0AL89]	NA
AFUN000614	199.338	-0.534478	0.690408	0.185354	-2.88356	0.00393209	0.012111	1	other	NO	AfunF3_2	17163386	17164612	1227	protein transport protein SEC13 [Source:Projected from Anopheles gambiae (AGAP003183) VB Community Annotation]	NA
AFUN000616	68.0341	-0.381664	0.767552	0.261692	-1.45845	0.144717	0.247098	1	other	NO	AfunF3_2	17443330	17450267	6938	cyclin-dependent kinase-like [Source:Projected from Anopheles gambiae (AGAP003180) VB Community Annotation]	NA
AFUN000617	4.9635	-2.07912	0.236659	0.816616	-2.54602	0.0108959	0.0319033	0.886282	other	DOWN	AfunF3_2	17444689	17445287	599	unspecified product	NA
AFUN000618	1027.85	0.243543	1.1839	0.108613	2.2423	0.0249422	0.0583291	1	other	NO	AfunF3_2	17450531	17454763	4233	E3 ubiquitin-protein ligase synoviolin [Source:Projected from Anopheles gambiae (AGAP003179) VB Community Annotation]	NA
AFUN000619	271.864	0.829574	1.77716	0.201357	4.11991	3.79021e-05	0.000214345	1	other	NO	AfunF3_2	17455200	17456051	852	glutaredoxin	GRX2
AFUN000620	313.142	0.200824	1.14935	0.13266	1.51383	0.130069	0.226755	1	other	NO	AfunF3_2	17456061	17459824	3764	Rho-GAP domain-containing protein [Source:UniProtKB/TrEMBL;Acc:A0A182R379]	NA
AFUN000621	1292.28	0.109629	1.07895	0.129223	0.848367	0.396234	0.537001	1	other	NO	AfunF3_2	17460302	17462384	2083	Upstream transcription factor 2/L-myc-2 [Source:Projected from Anopheles gambiae (AGAP003177) VB Community Annotation]	NA
AFUN000622	304.532	2.06905	4.19609	0.250889	8.24685	1.62628e-16	8.48158e-15	1.32967	other	UP	AfunF3_2	17463176	17466649	3474	solute carrier family 23 (nucleobase transporter) [Source:Projected from Anopheles gambiae (AGAP003176) VB Community Annotation]	NA
AFUN000623	1646.16	-0.630082	0.64614	0.169014	-3.72799	0.000193011	0.000893192	1	other	NO	AfunF3_2	17466969	17500628	33660	Protein kinase domain-containing protein [Source:UniProtKB/TrEMBL;Acc:A0A182R382]	NA
AFUN000624	4483.24	0.123895	1.08967	0.120268	1.03015	0.302937	0.434709	1.01566	other	NO	AfunF3_2	17501846	17503335	1490	nucleolar protein [Source:Projected from Anopheles gambiae (AGAP003171) VB Community Annotation]	NA
AFUN000625	88.833	0.0343266	1.02408	0.180429	0.19025	0.849113	0.909694	1	other	NO	AfunF3_2	17503680	17505392	1713	unspecified product	NA
AFUN000626	3107.13	0.0778139	1.05542	0.149968	0.51887	0.603852	0.72776	1	other	NO	AfunF3_2	17505413	17508241	2829	Isocitrate dehydrogenase [NADP] [Source:UniProtKB/TrEMBL;Acc:A0A182R385]	NA
AFUN000627	1646.1	0.246954	1.1867	0.157886	1.56413	0.117786	0.209358	1	other	NO	AfunF3_2	17513830	17519255	5426	NAD(P) transhydrogenase [Source:Projected from Anopheles gambiae (AGAP003167) VB Community Annotation]	NA
AFUN000628	86.0712	0.979901	1.97233	0.421438	2.32514	0.0200645	0.0485346	1	other	NO	AfunF3_2	17519446	17525386	5941	unspecified product	NA
AFUN000631	685.487	0.607548	1.52367	0.163715	3.711	0.000206444	0.000947845	1	other	NO	AfunF3_2	17549072	17562408	13337	unspecified product	NA
AFUN000632	13.5174	1.08628	2.12326	0.726561	1.4951	0.134888	0.233273	1	other	NO	AfunF3_2	17562744	17578051	15308	unspecified product	NA
AFUN000634	83.7556	0.146906	1.10719	0.268711	0.546707	0.58458	0.711574	1	other	NO	AfunF3_2	91549274	91550555	1282	aurora kinase, other [Source:Projected from Anopheles gambiae (AGAP007855) VB Community Annotation]	NA
AFUN000638	16566.8	-0.212974	0.862757	0.339358	-0.627579	0.53028	0.66181	1	other	NO	AfunF3_2	91575287	91580512	5226	Aconitate hydratase, mitochondrial [Source:UniProtKB/TrEMBL;Acc:A0A182R397]	NA
AFUN000639	21.9981	-0.598033	0.660654	0.491027	-1.21792	0.223253	0.348682	1	other	NO	AfunF3_2	91581733	91582497	765	unspecified product	NA
AFUN000640	15.9153	0.666972	1.58774	0.499139	1.33625	0.181469	0.29561	1	other	NO	AfunF3_2	91583301	91583853	553	unspecified product	NA
AFUN000645	25.389	-0.0358265	0.975473	0.354553	-0.101047	0.919513	0.950888	1.01292	other	NO	AfunF3_2	91671374	91672559	1186	unspecified product	NA
AFUN000646	2694.52	-0.88188	0.54266	0.192785	-4.57441	4.77563e-06	3.45542e-05	1	other	NO	AfunF3_2	91682144	91731283	49140	dual specificity tyrosine-phosphorylation-regulated kinase [Source:Projected from Anopheles gambiae (AGAP007847) VB Community Annotation]	NA
AFUN000648	297.742	-0.634306	0.64425	0.313127	-2.02571	0.0427942	0.0720413	1.32967	other	NO	AfunF3_2	91740583	91841267	100685	unspecified product	NA
AFUN000650	225.189	-0.179286	0.88314	0.20561	-0.871972	0.383224	0.42328	1.32967	other	NO	AfunF3_2	91843362	91844519	1158	endonuclease G, mitochondrial [Source:Projected from Anopheles gambiae (AGAP007845) VB Community Annotation]	NA
AFUN000651	208.792	0.840479	1.79064	0.151866	5.53434	3.1241e-08	4.14809e-07	1	other	NO	AfunF3_2	91844660	91847064	2405	aspartyl-tRNA synthetase [Source:Projected from Anopheles gambiae (AGAP007844) VB Community Annotation]	NA
AFUN000652	597.077	0.797654	1.73827	0.161163	4.94936	7.44561e-07	6.70296e-06	1	other	NO	AfunF3_2	91847121	91852541	5421	O-acyltransferase [Source:UniProtKB/TrEMBL;Acc:A0A182R3B1]	NA
AFUN000653	4536.68	-0.297247	0.813804	0.315874	-0.941032	0.346688	0.487298	1	other	NO	AfunF3_2	91853843	91854740	898	F-type H+-transporting ATPase subunit delta [Source:Projected from Anopheles gambiae (AGAP007841) VB Community Annotation]	NA
AFUN000658	2017.01	0.589155	1.50436	0.1501	3.92507	8.67046e-05	0.00043958	1	other	NO	AfunF3_2	92166419	92172021	5603	unspecified product	NA
AFUN000659	378.351	-0.0678185	0.95408	0.133629	-0.507513	0.611795	0.734364	1	other	NO	AfunF3_2	92172490	92174528	2039	Tubulin gamma chain [Source:UniProtKB/TrEMBL;Acc:A0A182R3B8]	NA
AFUN000660	957.348	0.497417	1.41168	0.0919079	5.41212	6.22822e-08	7.7681e-07	0.980032	other	NO	AfunF3_2	92174780	92181194	6415	CAP-ZIP_m domain-containing protein [Source:UniProtKB/TrEMBL;Acc:A0A182R3B9]	NA
AFUN000661	206.444	-0.286163	0.82008	0.182237	-1.57028	0.11635	0.207226	1	other	NO	AfunF3_2	92181572	92184929	3358	PRKCA-binding protein [Source:Projected from Anopheles gambiae (AGAP007832) VB Community Annotation]	NA
AFUN000662	184.818	-0.219342	0.858957	0.207162	-1.05879	0.289693	0.342295	1.32967	other	NO	AfunF3_2	92184945	92202629	17685	unspecified product	NA
AFUN000665	1311.06	0.0886452	1.06337	0.208268	0.42563	0.670377	0.781057	1	other	NO	AfunF3_2	92274943	92334283	59341	unspecified product	NA
AFUN000667	5.19816	-0.374267	0.771497	0.995936	-0.375794	0.70707	0.808402	1	other	NO	AfunF3_3	39939450	39941185	1736	unspecified product	NA
AFUN000668	3.99641	-0.106424	0.928888	0.998482	-0.106586	0.915118	0.955926	1	other	NO	AfunF3_3	39989898	39990346	449	DUF4219 domain-containing protein [Source:UniProtKB/TrEMBL;Acc:A0A182R3C7]	NA
AFUN000669	5272.24	0.0541086	1.03822	0.120182	0.450221	0.652551	0.767074	1	other	NO	AfunF3_3	39996934	40031494	34561	3'-5' exonuclease domain-containing protein [Source:UniProtKB/TrEMBL;Acc:A0A182R3C8]	NA
AFUN000676	1109.61	0.0664448	1.04713	0.16005	0.41515	0.678032	0.786941	1	other	NO	AfunF3_3	40176960	40180787	3828	polynucleotide 5'-hydroxyl-kinase GRC3/NOL9 [Source:Projected from Anopheles gambiae (AGAP005161) VB Community Annotation]	NA
AFUN000679	11.9924	-0.679787	0.624257	0.728167	-0.933559	0.350531	0.491387	1	UGTs	NO	AfunF3_3	40270911	40273123	2213	glucosyl/glucuronosyl transferases [Source:Projected from Anopheles gambiae (AGAP005163) VB Community Annotation]	NA
AFUN000680	2.85728	-1.28032	0.411704	1.56135	-0.82001	0.41221	0.552559	1	other	NO	AfunF3_3	40317475	40317812	338	unspecified product	NA
AFUN000686	1061.79	-0.739933	0.598767	0.198605	-3.72566	0.000194807	0.00089994	1	other	NO	AfunF3_3	40469902	40593530	123629	unspecified product	NA
AFUN000688	184.2	-0.655726	0.634756	0.180472	-3.6334	0.000279714	0.000962682	1.32967	other	NO	AfunF3_3	40536140	40542778	6639	unspecified product	NA
AFUN000689	55.2086	2.33737	5.05382	0.299867	7.7947	6.4562e-15	3.51901e-13	1	other	UP	AfunF3_3	40604636	40606263	1628	Cytochrome b561 domain-containing protein [Source:UniProtKB/TrEMBL;Acc:A0A182R3E8]	NA
AFUN000690	3323.09	0.507327	1.42141	0.141801	3.57774	0.00034658	0.00148559	1	other	NO	AfunF3_3	40611632	40658154	46523	unspecified product	NA
AFUN000691	141.246	-0.206401	0.866697	0.230435	-0.895701	0.370413	0.530118	0.951274	other	NO	AfunF3_3	40617940	40622328	4389	unspecified product	NA
AFUN000692	16.6358	-0.271383	0.828525	0.597499	-0.454198	0.649686	0.765224	1	other	NO	AfunF3_3	40660348	40665984	5637	Tctex1 domain-containing protein [Source:Projected from Anopheles gambiae (AGAP005171) VB Community Annotation]	NA
AFUN000697	275.179	1.27055	2.41253	0.141952	8.95057	3.53665e-19	3.37016e-17	1	other	UP	AfunF3_3	40712571	40714674	2104	unspecified product	NA
AFUN000698	5.84841	1.93591	3.82619	0.938431	2.06292	0.0391202	0.0846718	1	other	NO	AfunF3_3	40715037	40716060	1024	unspecified product	NA
AFUN000699	177.857	0.412377	1.33088	0.187595	2.19823	0.0279325	0.0641441	1	other	NO	AfunF3_3	40716095	40717333	1239	unspecified product	NA
AFUN000700	789.376	0.0113978	1.00793	0.102537	0.111157	0.911492	0.965444	0.980032	other	NO	AfunF3_X	15295790	15307713	11924	wengen [Source:Projected from Anopheles gambiae (AGAP000728) VB Community Annotation]	NA
AFUN000701	3886.65	-0.0942691	0.936747	0.190543	-0.49474	0.620783	0.734008	1.01566	other	NO	AfunF3_X	15309022	15346821	37800	unspecified product	NA
AFUN000704	211.998	-0.0149249	0.989708	0.188422	-0.0792099	0.936866	0.969899	1	other	NO	AfunF3_X	15350367	15352944	2578	unspecified product	NA
AFUN000705	2157.01	0.13107	1.09511	0.103808	1.26261	0.206728	0.328887	1	other	NO	AfunF3_X	15354266	15361876	7611	cytoplasmic dynein 1 light intermediate chain [Source:Projected from Anopheles gambiae (AGAP000723) VB Community Annotation]	NA
AFUN000706	973.726	-0.452075	0.730991	0.237263	-1.90537	0.0567314	0.115346	1	other	NO	AfunF3_X	15362396	15365227	2832	V-type proton ATPase subunit [Source:UniProtKB/TrEMBL;Acc:A0A182R3G5]	NA
AFUN000707	5267.05	-0.801519	0.573745	0.206391	-3.8835	0.000102963	0.000504643	1.01566	other	NO	AfunF3_X	15371391	15410351	38961	neuronal cell adhesion molecule [Source:Projected from Anopheles gambiae (AGAP000720) VB Community Annotation]	NA
AFUN000708	4001.49	0.115612	1.08343	0.156927	0.736723	0.461291	0.59234	1.01566	other	NO	AfunF3_X	15412515	15415837	3323	Adenosylhomocysteinase [Source:UniProtKB/TrEMBL;Acc:A0A182R3G7]	NA
AFUN000711	890.597	-0.0272646	0.981279	0.156509	-0.174205	0.861704	0.918627	1	other	NO	AfunF3_X	15423861	15433635	9775	unspecified product	NA
AFUN000712	449.272	-0.899816	0.535955	0.252029	-3.5703	0.000356578	0.00152285	1	other	NO	AfunF3_X	15527655	15570422	42768	Alpha-carbonic anhydrase domain-containing protein [Source:UniProtKB/TrEMBL;Acc:A0A182R3H1]	NA
AFUN000713	661.399	-0.862345	0.550058	0.392711	-2.19588	0.0281008	0.0644483	1	other	NO	AfunF3_3	4803025	4831122	28098	protein flightin [Source:Projected from Anopheles gambiae (AGAP007249) VB Community Annotation]	NA
AFUN000714	4044.52	-0.414701	0.750175	0.112113	-3.69896	0.000216487	0.000985876	1	other	NO	AfunF3_3	4837398	4945073	107676	hippocalcin-like protein [Source:Projected from Anopheles gambiae (AGAP007247) VB Community Annotation]	NA
AFUN000718	86.8646	0.574338	1.48899	0.229063	2.50734	0.0121644	0.0329703	0.951274	other	NO	AfunF3_3	4945942	4946743	802	Small nuclear ribonucleoprotein Sm D1 [Source:UniProtKB/TrEMBL;Acc:A0A182R3H7]	NA
AFUN000720	10.9377	-0.143217	0.905498	0.471284	-0.303887	0.761214	0.847825	1	other	NO	AfunF3_3	4954279	4955016	738	BHLH domain-containing protein [Source:UniProtKB/TrEMBL;Acc:A0A182R3H9]	NA
AFUN000722	251.806	-0.743759	0.597182	0.283458	-2.62388	0.00869356	0.0237202	1	other	NO	AfunF3_3	4959497	4960731	1235	acyl-coenzyme A thioesterase [Source:Projected from Anopheles gambiae (AGAP007238) VB Community Annotation]	NA
AFUN000725	679.781	-0.311287	0.805923	0.122755	-2.53584	0.0112178	0.0295319	1	other	NO	AfunF3_3	4987875	5001872	13998	unspecified product	NA
AFUN000726	5.86235	-0.987565	0.504328	0.831336	-1.18793	0.234863	0.36238	1	other	NO	AfunF3_3	5003684	5006562	2879	unspecified product	NA
AFUN000727	53.1572	-0.71995	0.607119	0.300577	-2.39523	0.01661	0.0413787	1	other	NO	AfunF3_3	5004095	5008032	3938	RPOL4c domain-containing protein [Source:UniProtKB/TrEMBL;Acc:A0A182R3I6]	NA
AFUN000728	7.41449	0.903304	1.87034	0.722574	1.25012	0.211256	0.334343	1	other	NO	AfunF3_3	5008393	5009265	873	unspecified product	NA
AFUN000730	9.8371	0.000617096	1.00043	0.809566	0.000762255	0.999392	1	0.799756	other	NO	AfunF3_3	5015359	5017023	1665	unspecified product	NA
AFUN000732	138.48	-0.220878	0.858043	0.191769	-1.15179	0.249406	0.379088	1	other	NO	AfunF3_3	5031194	5031822	629	mitogen-activated protein-binding protein-interacting protein [Source:Projected from Anopheles gambiae (AGAP007213) VB Community Annotation]	NA
AFUN000733	678.468	0.132453	1.09616	0.149148	0.888063	0.374507	0.515384	1	other	NO	AfunF3_3	5032119	5036253	4135	ATP-dependent RNA helicase DHX8/PRP22 [Source:Projected from Anopheles gambiae (AGAP007212) VB Community Annotation]	NA
AFUN000734	355.591	0.852573	1.80572	0.143051	5.95991	2.52378e-09	4.0447e-08	1.0751	other	NO	AfunF3_3	5036261	5037712	1452	RNA (guanine-9-)-methyltransferase domain-containing protein [Source:Projected from Anopheles gambiae (AGAP007211) VB Community Annotation]	NA
AFUN000735	349.826	-0.0869255	0.941527	0.108323	-0.802469	0.422281	0.533407	1.0751	other	NO	AfunF3_3	5038183	5050535	12353	Tetraspanin [Source:Projected from Anopheles gambiae (AGAP007210) UniProtKB/TrEMBL;Acc:Q7QJ21]	NA
AFUN000737	262.367	-0.337917	0.791183	0.177145	-1.90757	0.0564468	0.114872	1	other	NO	AfunF3_3	5063876	5064611	736	Oxidoreductase-like domain-containing protein [Source:UniProtKB/TrEMBL;Acc:A0A182R3J6]	NA
AFUN000738	2687.37	-0.487921	0.713052	0.101265	-4.81825	1.4482e-06	1.20537e-05	1	other	NO	AfunF3_3	5095010	5106842	11833	DE-cadherin [Source:Projected from Anopheles gambiae (AGAP007203) VB Community Annotation]	NA
AFUN000739	814.71	0.024098	1.01684	0.113949	0.211479	0.832513	0.898863	1	other	NO	AfunF3_3	5108019	5109468	1450	unspecified product	NA
AFUN000740	112.523	-0.130908	0.913256	0.212794	-0.615186	0.538432	0.669598	1	other	NO	AfunF3_3	5109443	5110806	1364	RAT1-interacting protein [Source:Projected from Anopheles gambiae (AGAP007205) VB Community Annotation]	NA
AFUN000741	1622.17	0.329687	1.25674	0.111437	2.9585	0.00309136	0.00999526	0.983749	other	NO	AfunF3_3	5111067	5115884	4818	E3 ubiquitin-protein ligase MARCH6 [Source:Projected from Anopheles gambiae (AGAP007204) VB Community Annotation]	NA
AFUN000742	1766.41	0.517831	1.4318	0.153465	3.37426	0.000740145	0.00287042	1	other	NO	AfunF3_3	5115961	5116934	974	unspecified product	NA
AFUN000743	770.353	-0.156482	0.89721	0.15767	-0.992464	0.320971	0.460342	1	other	NO	AfunF3_3	5116945	5117843	899	thioredoxin 2	TRX2
AFUN000744	2.44532	-1.83553	0.280188	1.50092	-1.22294	0.221352	0.379534	0.886282	other	NO	AfunF3_3	5126407	5126562	156	unspecified product	NA
AFUN000745	4733.93	-0.125033	0.916983	0.126105	-0.991505	0.321439	0.460872	1	other	NO	AfunF3_3	5144203	5192080	47878	unspecified product	NA
AFUN000746	25.8011	-0.530674	0.692231	0.311341	-1.70448	0.0882919	0.164159	1.01292	other	NO	AfunF3_3	5192472	5193078	607	Niemann-Pick Type C-2 [Source:Projected from Anopheles gambiae (AGAP007197) VB Community Annotation]	NA
AFUN000747	8.40965	-0.0107222	0.992595	0.54489	-0.0196778	0.9843	0.997842	1	other	NO	AfunF3_3	5193794	5194131	338	unspecified product	NA
AFUN000749	10.2384	0.462572	1.378	0.633911	0.729711	0.465567	0.602797	1	other	NO	AfunF3_3	5200213	5200523	311	unspecified product	NA
AFUN000750	2.64463	1.74179	3.34451	1.04195	1.67167	0.0945888	0.19273	0.886282	other	NO	AfunF3_3	5201793	5202104	312	unspecified product	NA
AFUN000751	5.71527	0.628081	1.54551	0.722246	0.869622	0.384507	0.573327	0.886282	other	NO	AfunF3_3	5202630	5202896	267	unspecified product	NA
AFUN000752	4.60008	1.34605	2.54215	0.898325	1.4984	0.13403	0.232162	1	other	NO	AfunF3_3	5204905	5205153	249	unspecified product	NA
AFUN000753	11.0898	0.212973	1.15907	0.884579	0.240762	0.80974	0.883329	1	other	NO	AfunF3_3	5256851	5258428	1578	unspecified product	NA
AFUN000755	14.6832	0.251066	1.19009	0.639187	0.392791	0.694474	0.798899	1	other	NO	AfunF3_3	5311682	5313043	1362	Glyco_18 domain-containing protein [Source:UniProtKB/TrEMBL;Acc:A0A182R3L4]	NA
AFUN000756	31854.7	0.475842	1.39073	0.101271	4.69869	2.61831e-06	2.03423e-05	1	other	NO	AfunF3_2	16434660	16442406	7747	Basic leucine zipper and W2 domain-containing protein [Source:Projected from Anopheles gambiae (AGAP002413) VB Community Annotation]	NA
AFUN000757	261.514	0.21372	1.15967	0.142164	1.50334	0.132752	0.230546	1	other	NO	AfunF3_2	16432950	16434147	1198	39S ribosomal protein L45, mitochondrial	mRpL45
AFUN000761	471.071	1.04788	2.06749	0.14896	7.03463	1.99794e-12	7.03194e-11	1	other	UP	AfunF3_2	16390746	16392270	1525	tRNA pseudouridine38-40 synthase [Source:Projected from Anopheles gambiae (AGAP002409) VB Community Annotation]	NA
AFUN000763	247.784	0.467858	1.38305	0.184831	2.53128	0.0113648	0.0298571	1	other	NO	AfunF3_2	16388558	16389199	642	28S ribosomal protein S18A, mitochondrial	mRpS18A
AFUN000764	239.768	1.12399	2.17948	0.138293	8.12755	4.38066e-16	2.81488e-14	1	other	UP	AfunF3_2	16386443	16387390	948	unspecified product	NA
AFUN000765	51.7949	0.50958	1.42364	0.278425	1.83022	0.0672164	0.132261	1	other	NO	AfunF3_2	16374694	16375631	938	copper homeostasis protein [Source:Projected from Anopheles gambiae (AGAP002402) VB Community Annotation]	NA
AFUN000766	14724.1	-0.206174	0.866833	0.105289	-1.95817	0.0502096	0.104213	1	other	NO	AfunF3_2	16370241	16374604	4364	V-type H+-transporting ATPase subunit E [Source:Projected from Anopheles gambiae (AGAP002401) VB Community Annotation]	NA
AFUN000767	290.48	0.634224	1.5521	0.183078	3.46422	0.000531767	0.00215413	1	other	NO	AfunF3_2	16368395	16369947	1553	39S ribosomal protein L37, mitochondrial [Source:UniProtKB/TrEMBL;Acc:A0A182R3M6]	mRpL37
AFUN000768	90.9464	-1.49587	0.354566	0.234001	-6.3926	1.63085e-10	3.71176e-09	0.951274	other	DOWN	AfunF3_2	16366150	16368293	2144	unspecified product	NA
AFUN000770	24.5666	0.157191	1.11511	0.588456	0.267124	0.789374	0.869031	1	other	NO	AfunF3_2	16339942	16341999	2058	unspecified product	NA
AFUN000772	3040.12	-0.0628152	0.957394	0.173916	-0.361182	0.717963	0.815941	1	other	NO	AfunF3_2	16315944	16316992	1049	60S ribosomal protein L10	RpL10-2
AFUN000774	183.184	0.258377	1.19613	0.134356	1.92307	0.0544712	0.111685	1	other	NO	AfunF3_2	16312962	16314176	1215	solute carrier family 35 (GDP-fucose transporter), member C1 [Source:Projected from Anopheles gambiae (AGAP002393) VB Community Annotation]	NA
AFUN000775	42.0289	-0.831781	0.561835	0.347735	-2.392	0.016757	0.0416783	1	other	NO	AfunF3_2	16300433	16311137	10705	Carboxylic ester hydrolase [Source:UniProtKB/TrEMBL;Acc:A0A182R3N4]	NA
AFUN000776	1252.87	0.500841	1.41504	0.0911983	5.49178	3.97911e-08	5.14675e-07	1	other	NO	AfunF3_2	16296904	16299713	2810	RRM domain-containing protein [Source:UniProtKB/TrEMBL;Acc:A0A182R3N5]	NA
AFUN000777	405.163	0.779303	1.7163	0.166072	4.69255	2.69819e-06	2.0905e-05	1	other	NO	AfunF3_2	16293977	16296524	2548	Endonuclease III homolog [Source:UniProtKB/TrEMBL;Acc:A0A182R3N6]	NA
AFUN000778	170.305	1.1842	2.27237	0.192137	6.16329	7.12483e-10	1.35789e-08	1	other	UP	AfunF3_2	16294671	16295325	655	ubiquitin-like 4A [Source:Projected from Anopheles gambiae (AGAP002389) VB Community Annotation]	NA
AFUN000779	684.149	0.538549	1.45251	0.160832	3.34853	0.000812421	0.00311365	1	other	NO	AfunF3_2	16291793	16293987	2195	acid phosphatase [Source:Projected from Anopheles gambiae (AGAP002387) VB Community Annotation]	NA
AFUN000780	1939.03	0.361311	1.28459	0.1578	2.28968	0.0220401	0.0525511	1	other	NO	AfunF3_2	16286883	16291518	4636	DnaJ homolog subfamily C member [Source:Projected from Anopheles gambiae (AGAP002386) VB Community Annotation]	NA
AFUN000782	338.055	-0.994851	0.501788	0.323546	-3.07484	0.00210616	0.00707679	1	other	NO	AfunF3_2	16282323	16284565	2243	unspecified product	NA
AFUN000783	860.474	0.162431	1.11917	0.130492	1.24476	0.213219	0.341915	0.980032	other	NO	AfunF3_2	16281496	16282310	815	40S ribosomal protein S30 [Source:UniProtKB/TrEMBL;Acc:A0A182R3P2]	NA
AFUN000784	361.459	-0.102661	0.931314	0.150841	-0.680593	0.496129	0.630937	1	other	NO	AfunF3_2	16275946	16279110	3165	RUN domain-containing protein [Source:UniProtKB/TrEMBL;Acc:A0A182R3P3]	NA
AFUN000785	106.649	-0.439503	0.737389	0.255377	-1.721	0.0852515	0.161313	1	other	NO	AfunF3_2	16274774	16275697	924	low molecular weight phosphotyrosine protein phosphatase [Source:Projected from Anopheles gambiae (AGAP004079) VB Community Annotation]	NA
AFUN000786	8574.67	0.0665769	1.04723	0.136217	0.488757	0.625014	0.737148	1.01566	other	NO	AfunF3_2	16264352	16274376	10025	DNA topoisomerase I [Source:Projected from Anopheles gambiae (AGAP004078) VB Community Annotation]	NA
AFUN000787	10.9596	-0.205277	0.867372	0.772804	-0.265627	0.790527	0.869509	1	other	NO	AfunF3_2	16261572	16263570	1999	unspecified product	NA
AFUN000788	32.4943	-0.919606	0.528653	0.451697	-2.03589	0.0417611	0.0885778	1.01292	other	NO	AfunF3_2	16245748	16246389	642	unspecified product	NA
AFUN000789	4973.77	-0.23439	0.850044	0.138154	-1.69658	0.0897755	0.166021	1.01566	other	NO	AfunF3_2	16218140	16245663	27524	fimbrin [Source:Projected from Anopheles gambiae (AGAP004071) VB Community Annotation]	NA
AFUN000790	427.082	0.31038	1.24003	0.115909	2.67778	0.0074112	0.0207715	1	other	NO	AfunF3_2	16215446	16217761	2316	THO complex subunit 1	Thoc1
AFUN000791	138.807	-0.324438	0.798609	0.207844	-1.56097	0.11853	0.219246	0.951274	other	NO	AfunF3_2	16212930	16214966	2037	Dipeptidase [Source:UniProtKB/TrEMBL;Acc:A0A182R3Q0]	NA
AFUN000792	345.545	-0.619757	0.650781	0.129954	-4.76903	1.85115e-06	1.48943e-05	1	other	NO	AfunF3_2	16199270	16212535	13266	unspecified product	NA
AFUN000794	12.3494	-0.755359	0.592399	0.686441	-1.1004	0.271158	0.40473	1	other	NO	AfunF3_2	16184063	16185355	1293	mediator of RNA polymerase II transcription subunit 13	Med13
AFUN000799	114.557	1.13834	2.20128	0.173303	6.56852	5.08167e-11	1.2423e-09	1	other	UP	AfunF3_2	16054957	16055712	756	unspecified product	NA
AFUN000800	3285.76	0.0764001	1.05438	0.141056	0.541631	0.588073	0.713902	1	other	NO	AfunF3_2	16051649	16054697	3049	hemomucin [Source:Projected from Anopheles gambiae (AGAP004065) VB Community Annotation]	NA
AFUN000801	1969.21	0.873936	1.83266	0.134247	6.5099	7.52009e-11	1.80576e-09	0.983749	other	NO	AfunF3_2	16049529	16051272	1744	RNA-binding protein NOB1 [Source:UniProtKB/TrEMBL;Acc:A0A182R3R0]	NA
AFUN000802	120.851	0.329982	1.257	0.17308	1.90652	0.0565823	0.115115	1	other	NO	AfunF3_2	16047672	16049064	1393	Mediator of RNA polymerase II transcription subunit 4 [Source:UniProtKB/TrEMBL;Acc:A0A182R3R1]	Med4
AFUN000803	786.475	-0.884714	0.541595	0.270108	-3.27541	0.0010551	0.00389659	1	other	NO	AfunF3_2	16042677	16047485	4809	DDB1- and CUL4-associated factor [Source:Projected from Anopheles gambiae (AGAP004062) VB Community Annotation]	NA
AFUN000804	325.237	0.355994	1.27987	0.123265	2.88803	0.00387657	0.0119626	1	other	NO	AfunF3_2	16038973	16042588	3616	unspecified product	NA
AFUN000805	435.045	0.387566	1.30818	0.134688	2.87752	0.00400818	0.0123074	1	other	NO	AfunF3_2	16036502	16038856	2355	unspecified product	NA
AFUN000806	1404.24	0.000856599	1.00059	0.120393	0.00711502	0.994323	1	1	other	NO	AfunF3_2	15986296	16036282	49987	Ca-activated cl channel protein [Source:Projected from Anopheles gambiae (AGAP004059) VB Community Annotation]	NA
AFUN000810	202.143	3.69594	12.9595	0.409134	9.03356	1.66173e-19	1.67464e-17	1	other	UP	AfunF3_2	68427540	68428634	1095	CCHC-type domain-containing protein [Source:UniProtKB/TrEMBL;Acc:A0A182R3R9]	NA
AFUN000811	4.67109	-1.31062	0.403148	1.29007	-1.01593	0.309662	0.490084	0.886282	other	NO	AfunF3_X	16154207	16154866	660	unspecified product	NA
AFUN000812	2.76644	0.101832	1.07314	1.4753	0.0690251	0.94497	0.97468	1	other	NO	AfunF3_X	16154961	16155506	546	THAP-type domain-containing protein [Source:UniProtKB/TrEMBL;Acc:A0A182R3S1]	NA
AFUN000816	37.9768	-0.151832	0.900107	0.320183	-0.474203	0.635355	0.747089	1.01292	other	NO	AfunF3_2	79144874	79152868	7995	wingless-type MMTV integration site family, member [Source:Projected from Anopheles gambiae (AGAP009735) VB Community Annotation]	NA
AFUN000817	1827.39	-0.61254	0.654044	0.098878	-6.19491	5.83175e-10	1.13618e-08	1	other	NO	AfunF3_2	79107726	79141720	33995	Anion exchange protein [Source:UniProtKB/TrEMBL;Acc:A0A182R3S6]	NA
AFUN000818	1633.38	0.666061	1.58673	0.108234	6.15389	7.5604e-10	1.42923e-08	1	other	NO	AfunF3_2	79103842	79106864	3023	Elongation factor G, mitochondrial [Source:UniProtKB/TrEMBL;Acc:A0A182R3S7]	NA
AFUN000819	444.77	0.154244	1.11284	0.189956	0.811997	0.416794	0.556454	1	other	NO	AfunF3_2	79102501	79103522	1022	glutaredoxin	GRX3
AFUN000820	336.593	0.0666558	1.04729	0.103205	0.645861	0.51837	0.618052	1.0751	other	NO	AfunF3_2	79100144	79102496	2353	vacuolar protein sorting [Source:Projected from Anopheles gambiae (AGAP009739) VB Community Annotation]	NA
AFUN000821	754.305	0.406603	1.32556	0.113892	3.57007	0.000356882	0.00152368	1	other	NO	AfunF3_2	79096174	79099235	3062	tRNA (guanine26-N2/guanine27-N2)-dimethyltransferase [Source:Projected from Anopheles gambiae (AGAP009740) VB Community Annotation]	NA
AFUN000822	6006.02	0.518165	1.43213	0.129009	4.0165	5.90698e-05	0.000314142	1	other	NO	AfunF3_2	79090699	79096194	5496	splicing factor, arginine/serine-rich [Source:Projected from Anopheles gambiae (AGAP009742) VB Community Annotation]	NA
AFUN000823	1115.24	0.730126	1.65878	0.10008	7.2954	2.97776e-13	1.2564e-11	1	other	NO	AfunF3_2	79084207	79090143	5937	ribonuclease Z [Source:Projected from Anopheles gambiae (AGAP009743) VB Community Annotation]	NA
AFUN000824	545.911	-0.320209	0.800954	0.22444	-1.42671	0.153665	0.258998	1	other	NO	AfunF3_2	79055871	79084145	28275	unspecified product	NA
AFUN000825	534.641	-0.492687	0.7107	0.171889	-2.86631	0.00415291	0.0126741	1	other	NO	AfunF3_2	79030790	79048445	17656	Sugar transporter ERD6-like [Source:Projected from Anopheles gambiae (AGAP009745) VB Community Annotation]	NA
AFUN000826	1083.19	0.486708	1.40124	0.138756	3.50765	0.000452082	0.00189949	0.983749	other	NO	AfunF3_2	79028142	79030163	2022	RuvB-like helicase [Source:UniProtKB/TrEMBL;Acc:A0A182R3T5]	NA
AFUN000827	1847.83	0.412438	1.33093	0.144935	2.84568	0.00443161	0.0133818	1	other	NO	AfunF3_2	79025614	79028092	2479	gamma-interferon-inducible lysosomal thiol reductase precursor [Source:Projected from Anopheles gambiae (AGAP009747) VB Community Annotation]	NA
AFUN000831	76.3846	3.63294	12.4058	0.505257	7.1903	6.46514e-13	2.50176e-11	1	other	UP	AfunF3_2	78801299	78804980	3682	unspecified product	NA
AFUN000833	74.8645	-0.574762	0.671397	0.611446	-0.940005	0.347215	0.487891	1	other	NO	AfunF3_2	78786489	78789041	2553	cuticular protein CPLCP11 [Source:Projected from Anopheles gambiae (AGAP009758) VB Community Annotation]	NA
AFUN000834	177.332	-2.45132	0.182844	0.772395	-3.17366	0.00150531	0.0041395	1.32967	other	DOWN	AfunF3_2	78764755	78767383	2629	cuticular protein CPLCP12 [Source:Projected from Anopheles gambiae (AGAP009759) VB Community Annotation]	NA
AFUN000835	85.2079	-0.133447	0.911651	0.367772	-0.362852	0.716715	0.815047	1	other	NO	AfunF3_2	78747879	78810766	62888	angiotensin-converting enzyme [Source:Projected from Anopheles gambiae (AGAP009757) VB Community Annotation]	NA
AFUN000837	42.3284	-0.646931	0.638638	0.365368	-1.77063	0.0766224	0.147394	1	other	NO	AfunF3_2	78726221	78730478	4258	unspecified product	NA
AFUN000838	209.289	0.355688	1.2796	0.128356	2.77112	0.00558642	0.0162895	1	other	NO	AfunF3_2	78719996	78723189	3194	dymeclin [Source:Projected from Anopheles gambiae (AGAP009765) VB Community Annotation]	NA
AFUN000839	5.02472	-2.43066	0.18548	0.799333	-3.04086	0.00235901	0.00780652	1	other	DOWN	AfunF3_2	78717385	78718823	1439	unspecified product	NA
AFUN000840	63.6005	0.401834	1.32119	0.219316	1.83221	0.0669198	0.131845	1	other	NO	AfunF3_2	13576437	13577016	580	unspecified product	NA
AFUN000841	552.885	-0.330533	0.795242	0.140767	-2.34809	0.0188701	0.0461152	1	other	NO	AfunF3_2	13577014	13580274	3261	26S proteasome non-ATPase regulatory subunit 2 [Source:UniProtKB/TrEMBL;Acc:A0A182R3V0]	NA
AFUN000842	2577.2	-0.279362	0.823955	0.116343	-2.4012	0.0163416	0.0407681	1	other	NO	AfunF3_2	13580822	13586805	5984	lysophosphatidylglycerol acyltransferase [Source:Projected from Anopheles gambiae (AGAP002482) VB Community Annotation]	NA
AFUN000843	153.556	0.683989	1.60658	0.141851	4.82189	1.42207e-06	1.18712e-05	1	other	NO	AfunF3_2	13586833	13590095	3263	ketohexokinase [Source:Projected from Anopheles gambiae (AGAP002483) VB Community Annotation]	NA
AFUN000846	10.5768	0.482768	1.39742	0.63709	0.757769	0.448589	0.587139	1	other	NO	AfunF3_2	13605788	13607997	2210	unspecified product	NA
AFUN000847	11.0193	0.128823	1.0934	0.847291	0.152041	0.879154	0.931276	1	other	NO	AfunF3_2	13611764	13623024	11261	unspecified product	NA
AFUN000856	1260.72	1.30409	2.46928	0.194029	6.7211	1.80359e-11	5.0029e-10	1	other	UP	AfunF3_2	68540937	68542036	1100	unspecified product	NA
AFUN000857	134.044	0.135563	1.09852	0.157239	0.862147	0.388607	0.529379	1	other	NO	AfunF3_2	68538647	68540875	2229	DNA fragmentation factor-related protein [Source:Projected from Anopheles gambiae (AGAP009681) VB Community Annotation]	NA
AFUN000858	1380.2	0.381066	1.3023	0.124242	3.06713	0.00216128	0.00724286	1	other	NO	AfunF3_2	68536143	68538319	2177	DNA-directed RNA polymerase I subunit RPA49 [Source:Projected from Anopheles gambiae (AGAP001045) VB Community Annotation]	NA
AFUN000860	459.633	-0.0118466	0.991822	0.111522	-0.106227	0.915402	0.956108	1	other	NO	AfunF3_2	68403704	68465078	61375	Histone acetyltransferase [Source:UniProtKB/TrEMBL;Acc:A0A182R3W9]	NA
AFUN000861	567.279	0.700516	1.62509	0.101422	6.90696	4.95158e-12	1.60124e-10	0.980032	other	NO	AfunF3_2	68400402	68403442	3041	sphingosine-1-phosphate phosphatase [Source:Projected from Anopheles gambiae (AGAP009675) VB Community Annotation]	NA
AFUN000865	88.7845	-0.0296217	0.979677	0.199726	-0.148312	0.882097	0.932649	1	other	NO	AfunF3_2	68328221	68329134	914	COMM domain-containing protein [Source:UniProtKB/TrEMBL;Acc:A0A182R3X4]	NA
AFUN000866	3381.19	-0.0468767	0.96803	0.133632	-0.35079	0.725746	0.821956	1	other	NO	AfunF3_2	68315947	68328018	12072	serine protease inhibitor (serpin) 4	SRPN4
AFUN000869	0.917298	1.73402	3.32653	1.77307	0.977975	0.328087	0.467817	1	other	NO	AfunF3_2	66204709	66205044	336	unspecified product	NA
AFUN000870	22.1961	0.0984372	1.07061	0.601473	0.16366	0.869999	0.924163	1	other	NO	AfunF3_2	66335278	66340112	4835	unspecified product	NA
AFUN000871	62.0404	2.06384	4.18098	0.590829	3.49313	0.000477397	0.00195766	1	other	UP	AfunF3_2	66350765	66353805	3041	Reverse transcriptase domain-containing protein [Source:UniProtKB/TrEMBL;Acc:A0A182R3Y0]	NA
AFUN000872	1808.49	0.0390804	1.02746	0.105187	0.371534	0.71024	0.810314	1	other	NO	AfunF3_2	66410295	66449343	39049	U3 small nucleolar ribonucleoprotein protein LCP5 [Source:Projected from Anopheles gambiae (AGAP008697) UniProtKB/TrEMBL;Acc:A0A1S4GZQ0]	NA
AFUN000873	432.803	0.143917	1.1049	0.123673	1.16369	0.244551	0.353962	1.0751	other	NO	AfunF3_2	66449711	66452399	2689	STIP [Source:Projected from Anopheles gambiae (AGAP028421) UniProtKB/TrEMBL;Acc:A1XDB5]	NA
AFUN000874	169.122	0.282266	1.2161	0.181629	1.55408	0.120166	0.212804	1	other	NO	AfunF3_2	66454151	66455826	1676	YqaJ domain-containing protein [Source:UniProtKB/TrEMBL;Acc:A0A182R3Y3]	NA
AFUN000875	2071.9	0.0114788	1.00799	0.242711	0.0472941	0.962279	0.985639	1	other	NO	AfunF3_2	66456193	66467074	10882	unspecified product	NA
AFUN000876	17389.1	0.430278	1.34749	0.203789	2.11138	0.0347393	0.0767432	1	other	NO	AfunF3_2	66470281	66476686	6406	Anti_prolifrtn domain-containing protein [Source:UniProtKB/TrEMBL;Acc:A0A182R3Y5]	NA
AFUN000877	90.8576	0.458858	1.37445	0.297929	1.54016	0.123521	0.217756	1	other	NO	AfunF3_2	66522549	66524529	1981	odorant receptor	Or65
AFUN000878	13.7147	-1.86465	0.27459	0.626135	-2.97803	0.00290104	0.00932913	1	other	DOWN	AfunF3_2	66560721	66561592	872	unspecified product	NA
AFUN000879	1008.79	-0.725765	0.604676	0.112803	-6.43393	1.2435e-10	2.79598e-09	1	other	NO	AfunF3_2	66467438	66571958	104521	Inositol-pentakisphosphate 2-kinase [Source:Projected from Anopheles gambiae (AGAP008700) UniProtKB/TrEMBL;Acc:A0A1S4GZ09]	NA
AFUN000884	270.017	-0.0546687	0.962816	0.149402	-0.365917	0.714427	0.813304	1	other	NO	AfunF3_2	66712702	66714216	1515	Juvenile hormone-inducible protein [Source:Projected from Anopheles gambiae (AGAP008704) UniProtKB/TrEMBL;Acc:A0A1S4GZS3]	NA
AFUN000885	515.617	-0.776576	0.583751	0.117421	-6.6136	3.75078e-11	9.55291e-10	1	other	NO	AfunF3_2	66719888	66753610	33723	unspecified product	NA
AFUN000886	197.384	0.274526	1.2096	0.249202	1.10162	0.270626	0.404181	1	other	NO	AfunF3_2	66840426	66844740	4315	Protein zwilch [Source:Projected from Anopheles gambiae (AGAP008706) UniProtKB/TrEMBL;Acc:A0A1S4GZ12]	NA
AFUN000887	217.262	0.370155	1.29249	0.1806	2.04958	0.040405	0.0871698	1	other	NO	AfunF3_2	66845036	66846066	1031	Maf-like protein yceF [Source:Projected from Anopheles gambiae (AGAP008707) VB Community Annotation]	NA
AFUN000896	1121.15	-0.183538	0.880541	0.139813	-1.31274	0.189271	0.305768	1	other	NO	AfunF3_2	71121667	71129437	7771	solute carrier family 9 (sodium/hydrogen exchanger), member 6/7 [Source:Projected from Anopheles gambiae (AGAP008718) VB Community Annotation]	NA
AFUN000897	1482.3	-0.058171	0.960481	0.140266	-0.414719	0.678348	0.7872	1	other	NO	AfunF3_2	71130354	71131437	1084	S-phase kinase-associated protein [Source:Projected from Anopheles gambiae (AGAP008719) VB Community Annotation]	NA
AFUN000898	32.8571	-0.118313	0.921264	0.423781	-0.279184	0.780104	0.862039	1	other	NO	AfunF3_2	71136301	71137867	1567	unspecified product	NA
AFUN000899	419.809	-0.863728	0.549531	0.170484	-5.06633	4.05551e-07	3.91521e-06	1	other	NO	AfunF3_2	71139334	71145663	6330	Facilitated trehalose transporter Tret1-2 homolog [Source:Projected from Anopheles gambiae (AGAP008721) UniProtKB/TrEMBL;Acc:A0A1S4GZ27]	NA
AFUN000900	0.428028	-1.89563	0.268756	3.17662	-0.596745	0.550677	0.681138	1	other	NO	AfunF3_2	71150599	71155278	4680	unspecified product	NA
AFUN000901	227.202	0.548303	1.46236	0.142511	3.84745	0.000119355	0.000582957	1	other	NO	AfunF3_2	71171931	71174404	2474	minichromosome maintenance protein [Source:Projected from Anopheles gambiae (AGAP008723) VB Community Annotation]	NA
AFUN000903	39.3638	0.93191	1.9078	0.449967	2.07106	0.0383529	0.0832425	1	other	NO	AfunF3_2	71179804	71181902	2099	intraflagellar transport 52	Ift52
AFUN000904	1205.09	-0.228207	0.853695	0.214632	-1.06325	0.287669	0.422643	1	other	NO	AfunF3_2	71215809	71256724	40916	eyes absent homolog [Source:Projected from Anopheles gambiae (AGAP008726) VB Community Annotation]	NA
AFUN000905	4550.59	-1.05503	0.481286	0.343211	-3.07401	0.00211203	0.00699379	1.01566	other	DOWN	AfunF3_2	71257382	71258810	1429	cytochrome c oxidase subunit 4, mitochondrial precursor [Source:Projected from Anopheles gambiae (AGAP008727) VB Community Annotation]	NA
AFUN000906	224.14	0.237983	1.17934	0.196371	1.2119	0.22555	0.280042	1.32967	other	NO	AfunF3_2	71264483	71265806	1324	6-pyruvoyltetrahydropterin/6-carboxytetrahydropterin synthase [Source:Projected from Anopheles gambiae (AGAP008730) VB Community Annotation]	NA
AFUN000907	230.154	-0.386096	0.765197	0.220778	-1.7488	0.0803259	0.12155	1.32967	other	NO	AfunF3_2	71262894	71264309	1416	Alkaline ceramidase [Source:UniProtKB/TrEMBL;Acc:A0A182R416]	NA
AFUN000912	156.582	1.05237	2.07393	0.202081	5.20765	1.91247e-07	2.1111e-06	0.951274	other	UP	AfunF3_2	66971151	66972580	1430	testis-specific serine kinase [Source:Projected from Anopheles gambiae (AGAP008735) VB Community Annotation]	NA
AFUN000913	939.67	-0.0507557	0.96543	0.0891848	-0.569108	0.569283	0.708859	0.980032	other	NO	AfunF3_2	66972833	66977723	4891	unspecified product	NA
AFUN000914	12.8063	0.381336	1.30255	0.790535	0.482377	0.629538	0.748886	1	other	NO	AfunF3_2	66977881	66979171	1291	SUN domain-containing protein [Source:UniProtKB/TrEMBL;Acc:A0A182R423]	NA
AFUN000915	3266.97	-0.0635448	0.95691	0.0923718	-0.687924	0.491501	0.619659	1.01566	other	NO	AfunF3_2	66979456	67032704	53249	cytohesin-1 [Source:Projected from Anopheles gambiae (AGAP008737) VB Community Annotation]	NA
AFUN000916	5082.38	0.833797	1.78237	0.190027	4.38777	1.14518e-05	7.47518e-05	1	other	NO	AfunF3_2	67033102	67037223	4122	unspecified product	NA
AFUN000921	3.73801	0.335311	1.26165	1.1022	0.30422	0.76096	0.847609	1	other	NO	AfunF3_2	67253628	67256071	2444	DHC_N2 domain-containing protein [Source:UniProtKB/TrEMBL;Acc:A0A182R430]	NA
AFUN000922	199.765	0.438557	1.35525	0.13425	3.26671	0.00108805	0.00400037	1	other	NO	AfunF3_2	67272591	67279000	6410	Protein bem46 [Source:Projected from Anopheles gambiae (AGAP008746) VB Community Annotation]	NA
AFUN000923	246.166	0.187243	1.13859	0.16165	1.15832	0.246733	0.376209	1	other	NO	AfunF3_2	67279303	67282336	3034	RanBD1 domain-containing protein [Source:UniProtKB/TrEMBL;Acc:A0A182R432]	NA
AFUN000924	523.001	0.491982	1.40638	0.138773	3.54522	0.000392279	0.00165563	1	other	NO	AfunF3_2	67282401	67285312	2912	DNA repair and recombination protein RAD54 and RAD54-like protein [Source:Projected from Anopheles gambiae (AGAP008748) VB Community Annotation]	NA
AFUN000925	1279.15	0.135068	1.09814	0.100616	1.34241	0.179462	0.293132	1	other	NO	AfunF3_2	67285736	67292717	6982	alpha-1,2-Mannosidase [Source:UniProtKB/TrEMBL;Acc:A0A182R434]	NA
AFUN000931	78.4806	0.0276604	1.01936	0.507292	0.0545257	0.956516	0.981867	1	other	NO	AfunF3_2	67450437	67454992	4556	unspecified product	NA
AFUN000932	149.108	0.0828222	1.05909	0.226367	0.365876	0.714458	0.813304	1	other	NO	AfunF3_2	67455252	67456021	770	Barrier-to-autointegration factor B [Source:Projected from Anopheles gambiae (AGAP008753) VB Community Annotation]	NA
AFUN000935	6.35065	0.517119	1.43109	1.10174	0.469368	0.638807	0.875571	0.799756	other	NO	AfunF3_2	33400043	33401211	1169	unspecified product	NA
AFUN000936	81.6918	-0.691666	0.619139	0.35051	-1.97331	0.0484601	0.105547	0.951274	other	NO	AfunF3_2	33396830	33398039	1210	cuticular protein RR-1 family [Source:Projected from Anopheles gambiae (AGAP002726) VB Community Annotation]	NA
AFUN000938	9.7055	-0.334798	0.792895	0.816772	-0.409904	0.681877	0.78966	1	other	NO	AfunF3_2	33370051	33372125	2075	unspecified product	NA
AFUN000940	68.8567	0.602574	1.51842	0.380188	1.58494	0.112981	0.202098	1	other	NO	AfunF3_2	33359586	33361084	1499	unspecified product	NA
AFUN000942	1884.22	0.440708	1.35727	0.223735	1.96978	0.0488634	0.101963	1	other	NO	AfunF3_2	33345898	33349673	3776	Tryptophan 2,3-dioxygenase [Source:UniProtKB/TrEMBL;Acc:A0A182R450]	NA
AFUN000947	856.547	-0.0252307	0.982663	0.133845	-0.188507	0.850479	0.91054	1	other	NO	AfunF3_2	33283941	33293220	9280	4-coumarate:CoA ligase isoform [Source:Projected from Anopheles gambiae (AGAP002718) UniProtKB/TrEMBL;Acc:Q7QCM8]	NA
AFUN000948	249.527	-0.36677	0.775517	0.13076	-2.8049	0.00503325	0.0148972	1	ABCs	NO	AfunF3_2	33279059	33283857	4799	ATP-binding cassette transporter (ABC transporter) family B member [Source:Projected from Anopheles gambiae (AGAP002717) VB Community Annotation]	NA
AFUN000949	295.875	0.687344	1.61032	0.133481	5.14939	2.61334e-07	2.06848e-06	1.32967	other	NO	AfunF3_2	33277005	33278714	1710	E3 ubiquitin-protein ligase Hakai [Source:Projected from Anopheles gambiae (AGAP000339) VB Community Annotation]	NA
AFUN000950	3310.01	0.160076	1.11735	0.194868	0.821463	0.411383	0.551705	1	other	NO	AfunF3_2	33258131	33275016	16886	unspecified product	NA
AFUN000951	156.28	-0.119497	0.920508	0.15563	-0.767831	0.442587	0.581282	1	other	NO	AfunF3_2	33186007	33186762	756	39S ribosomal protein L49, mitochondrial [Source:UniProtKB/TrEMBL;Acc:A0A182R459]	mRpL49
AFUN000953	317.506	0.482366	1.39703	0.111179	4.33865	1.43358e-05	9.10727e-05	1	other	NO	AfunF3_2	33184761	33185986	1226	unspecified product	NA
AFUN000957	1615.56	0.0327913	1.02299	0.0658663	0.497846	0.618593	0.740366	1	other	NO	AfunF3_2	33141849	33154744	12896	unspecified product	NA
AFUN000958	83.5357	-0.627636	0.647236	0.249601	-2.51455	0.0119183	0.0310607	1	other	NO	AfunF3_2	33070299	33072845	2547	unspecified product	NA
AFUN000959	5.62794	-0.0830371	0.944068	0.776129	-0.106989	0.914798	1	0.886282	other	NO	AfunF3_3	17210549	17213317	2769	unspecified product	NA
AFUN000960	1207.49	-0.740697	0.59845	0.236352	-3.13387	0.00172515	0.00595074	1	other	NO	AfunF3_3	17164669	17239071	74403	BAI1-associated protein [Source:Projected from Anopheles gambiae (AGAP005816) VB Community Annotation]	NA
AFUN000961	490.974	0.374392	1.29629	0.119198	3.14093	0.00168414	0.00583224	1	other	NO	AfunF3_3	17161105	17164547	3443	cyclin-dependent kinase [Source:Projected from Anopheles gambiae (AGAP005817) VB Community Annotation]	NA
AFUN000962	52.7088	0.128386	1.09307	0.254308	0.504845	0.613668	0.736107	1	other	NO	AfunF3_3	17159166	17160261	1096	nurim homolog [Source:Projected from Anopheles gambiae (AGAP005818) VB Community Annotation]	NA
AFUN000963	280.676	-0.418356	0.748277	0.167153	-2.50284	0.0123201	0.0319563	1	other	NO	AfunF3_3	17156253	17158749	2497	unspecified product	NA
AFUN000964	173.075	-0.231973	0.85147	0.157129	-1.47632	0.139857	0.190681	1.32967	other	NO	AfunF3_3	17154725	17156003	1279	unspecified product	NA
AFUN000965	403.74	-1.19278	0.43746	0.245127	-4.86596	1.13905e-06	9.6878e-06	1	other	DOWN	AfunF3_3	17104357	17106048	1692	unspecified product	NA
AFUN000968	801.285	0.638601	1.55682	0.175857	3.63138	0.000281913	0.00123833	1	other	NO	AfunF3_2	28183201	28187083	3883	unspecified product	NA
AFUN000969	58.9276	1.30972	2.47894	0.266175	4.92053	8.63111e-07	7.53048e-06	1.01292	other	UP	AfunF3_2	28187137	28188424	1288	Cyclin C [Source:UniProtKB/TrEMBL;Acc:A0A182R477]	CycC
AFUN000971	639.09	-0.600869	0.659357	0.138457	-4.33975	1.42643e-05	9.06891e-05	1	other	NO	AfunF3_2	28192331	28195406	3076	unspecified product	NA
AFUN000975	205.709	-0.785023	0.580343	0.229962	-3.4137	0.000640861	0.00197353	1.32967	other	NO	AfunF3_X	420797	422196	1400	salivary gland protein [Source:Projected from Anopheles gambiae (AGAP000612) VB Community Annotation]	NA
AFUN000976	183.3	-0.363222	0.777426	0.256258	-1.41741	0.156363	0.262504	1	other	NO	AfunF3_X	422686	424032	1347	salivary gland protein 1-like [Source:Projected from Anopheles gambiae (AGAP000611) VB Community Annotation]	NA
AFUN000978	1165.2	-1.00936	0.496768	0.256801	-3.9305	8.47683e-05	0.000431325	1	other	DOWN	AfunF3_X	427669	428949	1281	salivary gland protein 1-like [Source:Projected from Anopheles gambiae (AGAP000607) VB Community Annotation]	NA
AFUN000980	249.3	0.52151	1.43546	0.171703	3.03728	0.00238725	0.00789252	1	other	NO	AfunF3_2	71307260	71308216	957	COP9 signalosome complex subunit [Source:Projected from Anopheles gambiae (AGAP008857) VB Community Annotation]	NA
AFUN000981	962.303	0.113084	1.08154	0.102947	1.09847	0.271997	0.40542	1	other	NO	AfunF3_2	71308752	71314968	6217	MPN domain-containing protein [Source:UniProtKB/TrEMBL;Acc:A0A182R489]	NA
AFUN000985	1428.38	0.511202	1.42524	0.0931861	5.48582	4.11557e-08	5.2988e-07	1	other	NO	AfunF3_2	71407426	71411501	4076	argonaute [Source:Projected from Anopheles gambiae (AGAP008862) VB Community Annotation]	NA
AFUN000986	4312.35	0.421232	1.33907	0.109872	3.83386	0.000126149	0.000612723	1	other	NO	AfunF3_2	71412558	71418131	5574	unspecified product	NA
AFUN000988	218.172	0.0506691	1.03575	0.146677	0.345446	0.729759	0.824592	1	other	NO	AfunF3_2	71486041	71486966	926	unspecified product	NA
AFUN000991	640.001	0.240253	1.1812	0.107191	2.24136	0.0250027	0.0584265	1	other	NO	AfunF3_2	71505358	71507436	2079	gamma-tubulin complex component [Source:Projected from Anopheles gambiae (AGAP008847) VB Community Annotation]	NA
AFUN000992	560.855	-0.0942671	0.936748	0.103793	-0.908226	0.363759	0.504708	1	other	NO	AfunF3_2	71507396	71508665	1270	unspecified product	NA
AFUN000993	1211.92	0.507457	1.42154	0.0951588	5.33273	9.67468e-08	1.12561e-06	1	other	NO	AfunF3_2	71509386	71513578	4193	unspecified product	NA
AFUN000994	667.258	0.365424	1.28826	0.103047	3.54621	0.00039082	0.00167803	0.980032	other	NO	AfunF3_2	71514396	71516784	2389	Galectin [Source:UniProtKB/TrEMBL;Acc:A0A182R4A2]	NA
AFUN000995	764.339	-0.21493	0.861588	0.212438	-1.01173	0.311668	0.449445	1	other	NO	AfunF3_2	71517188	71518903	1716	aquaporin	AQP1
AFUN000999	1676.84	0.0559296	1.03953	0.0926444	0.603703	0.546041	0.677078	1	other	NO	AfunF3_2	95744129	95746648	2520	minor histocompatibility antigen H13 [Source:Projected from Anopheles gambiae (AGAP008838) VB Community Annotation]	NA
AFUN001000	371.706	0.0233686	1.01633	0.178241	0.131107	0.895691	0.89938	1.0751	other	NO	AfunF3_2	95746744	95747618	875	Proteasome subunit beta [Source:UniProtKB/TrEMBL;Acc:A0A182R4A9]	NA
AFUN001001	574.051	0.589297	1.50451	0.0952359	6.18776	6.10266e-10	1.20314e-08	0.980032	other	NO	AfunF3_2	95747932	95752969	5038	Crossover junction endonuclease MUS81 [Source:Projected from Anopheles gambiae (AGAP008836) UniProtKB/TrEMBL;Acc:A0A1S4H039]	NA
AFUN001003	801.625	0.172696	1.12716	0.115597	1.49395	0.135187	0.237615	0.980032	other	NO	AfunF3_2	95754833	95788279	33447	unspecified product	NA
AFUN001007	2518.66	-0.493275	0.71041	0.12522	-3.93927	8.17306e-05	0.000417231	1	other	NO	AfunF3_3	88154270	88164602	10333	unspecified product	NA
AFUN001008	2625.04	0.117726	1.08502	0.0957999	1.22887	0.21912	0.339601	1.01566	other	NO	AfunF3_3	88164943	88171178	6236	unspecified product	NA
AFUN001009	32.0021	0.279834	1.21406	0.397577	0.703848	0.481527	0.617356	1	other	NO	AfunF3_3	88171190	88173148	1959	unspecified product	NA
AFUN001010	23394.2	-0.313679	0.804587	0.150445	-2.08501	0.0370684	0.0809565	1	other	NO	AfunF3_3	88178866	88180548	1683	60S ribosomal protein L27a	RpL27a
AFUN001011	1405.09	-0.11559	0.923005	0.107955	-1.07073	0.284293	0.418756	1	other	NO	AfunF3_3	88181023	88198858	17836	unspecified product	NA
AFUN001012	291.726	0.523934	1.43787	0.125797	4.16492	3.11461e-05	0.000180064	1	other	NO	AfunF3_3	88199584	88202393	2810	unspecified product	NA
AFUN001013	14.3207	-0.0528006	0.964063	0.714668	-0.0738814	0.941105	1	0.799756	other	NO	AfunF3_3	88211189	88217506	6318	unspecified product	NA
AFUN001014	21.0349	-0.744269	0.59697	0.540929	-1.37591	0.16885	0.279053	1	other	NO	AfunF3_3	88221976	88225762	3787	unspecified product	NA
AFUN001015	3871.82	0.264499	1.20122	0.0838081	3.15601	0.00159941	0.00557224	1	other	NO	AfunF3_3	88225976	88238311	12336	unspecified product	NA
AFUN001016	840.177	0.424295	1.34192	0.0847584	5.00594	5.55906e-07	5.18796e-06	1	other	NO	AfunF3_3	88238733	88243950	5218	predicted G-protein coupled receptor GPCR [Source:Projected from Anopheles gambiae (AGAP011701) VB Community Annotation]	NA
AFUN001017	5148.21	-0.40768	0.753835	0.133935	-3.04387	0.00233559	0.00773998	1	other	NO	AfunF3_3	88245412	88332092	86681	unspecified product	NA
AFUN001018	58.6357	-0.738898	0.599197	0.295019	-2.50458	0.0122597	0.0318379	1	other	NO	AfunF3_3	88333063	88334563	1501	duplex-specific nuclease [Source:Projected from Anopheles gambiae (AGAP011696) VB Community Annotation]	NA
AFUN001025	596.919	0.307947	1.23794	0.0873237	3.5265	0.000421099	0.00178975	0.980032	other	NO	AfunF3_3	88428877	88430546	1670	Dynactin subunit [Source:Projected from Anopheles gambiae (AGAP011690) UniProtKB/Swiss-Prot;Acc:Q7PZ25]	NA
AFUN001026	764.989	0.602399	1.51824	0.105252	5.72337	1.04429e-08	1.5366e-07	1	other	NO	AfunF3_3	88430580	88433517	2938	unspecified product	NA
AFUN001027	914.038	0.175524	1.12937	0.190484	0.921465	0.356808	0.497848	1	other	NO	AfunF3_3	88434051	88442556	8506	histone-lysine N-methyltransferase SETD2 [Source:Projected from Anopheles gambiae (AGAP011688) VB Community Annotation]	NA
AFUN001028	41151.7	0.087292	1.06237	0.131969	0.661459	0.508318	0.641546	1	other	NO	AfunF3_3	88442877	88444297	1421	60S ribosomal protein L27 [Source:UniProtKB/TrEMBL;Acc:A0A182R4D6]	RpL27
AFUN001030	110.382	0.528336	1.44226	0.181224	2.91538	0.00355256	0.0111081	1	other	NO	AfunF3_3	2254072	2256525	2454	Suppression of tumorigenicity [Source:Projected from Anopheles gambiae (AGAP007524) VB Community Annotation]	NA
AFUN001033	335.373	0.00332003	1.0023	0.153368	0.0216475	0.982729	0.99718	1	other	NO	AfunF3_3	2302417	2303935	1519	Adaptor-related protein complex 3, sigma 1 subunit [Source:Projected from Anopheles gambiae (AGAP007522) VB Community Annotation]	NA
AFUN001034	2721.34	-0.0538028	0.963394	0.160565	-0.335085	0.737561	0.821956	1.01566	other	NO	AfunF3_3	2304842	2313678	8837	ubiquitin carboxyl-terminal hydrolase 36/42 [Source:Projected from Anopheles gambiae (AGAP007521) VB Community Annotation]	NA
AFUN001035	424.239	0.287466	1.22049	0.137762	2.08668	0.0369167	0.0807005	1	other	NO	AfunF3_3	2313807	2316119	2313	Peroxisomal membrane protein PMP34 [Source:Projected from Anopheles gambiae (AGAP007520) VB Community Annotation]	NA
AFUN001036	591.997	0.323445	1.25132	0.135172	2.39285	0.0167183	0.0415967	1	other	NO	AfunF3_3	2316388	2317892	1505	28S ribosomal protein S22, mitochondrial	mRpS22
AFUN001037	530.883	-0.0294166	0.979816	0.132916	-0.221318	0.824845	0.892854	1	other	NO	AfunF3_3	2318061	2321036	2976	unspecified product	NA
AFUN001038	992.637	0.250528	1.18964	0.0983267	2.54792	0.0108369	0.0286691	1	other	NO	AfunF3_3	2324718	2328587	3870	transcription initiation factor TFIID TATA-box-binding protein [Source:Projected from Anopheles gambiae (AGAP007517) VB Community Annotation]	NA
AFUN001040	8359.25	-0.190273	0.87644	0.085053	-2.23712	0.0252788	0.0582144	1.01566	other	NO	AfunF3_3	2338291	2435999	97709	phosphatidylinositol 4-kinase [Source:Projected from Anopheles gambiae (AGAP007512) VB Community Annotation]	NA
AFUN001041	82.2202	-0.786869	0.579601	0.233877	-3.36445	0.000766957	0.00295965	1	other	NO	AfunF3_3	87531574	87533711	2138	DNA_pol_B domain-containing protein [Source:UniProtKB/TrEMBL;Acc:A0A182R4E9]	NA
AFUN001042	555.606	0.20295	1.15105	0.133254	1.52304	0.12775	0.227168	0.980032	other	NO	AfunF3_3	87533758	87535646	1889	ADP-ribosylation factor-like protein [Source:Projected from Anopheles gambiae (AGAP011730) VB Community Annotation]	NA
AFUN001043	83.9519	-2.91679	0.132422	0.288728	-10.1022	5.40224e-24	8.20111e-22	0.951274	other	DOWN	AfunF3_3	87536389	87537819	1431	Nonspecific nucleoside hydrolase [Source:Projected from Anopheles gambiae (AGAP011729) VB Community Annotation]	NA
AFUN001046	81.1718	0.419119	1.33711	0.270288	1.55064	0.120989	0.213965	1	other	NO	AfunF3_3	87626233	87628051	1819	F-box domain-containing protein [Source:UniProtKB/TrEMBL;Acc:A0A182R4F4]	NA
AFUN001047	923.659	-0.175135	0.885685	0.108969	-1.60721	0.108009	0.197951	0.980032	other	NO	AfunF3_3	87630281	87632851	2571	syntaxin [Source:Projected from Anopheles gambiae (AGAP011727) VB Community Annotation]	NA
AFUN001049	4923.28	-0.524563	0.69517	0.132135	-3.96989	7.1905e-05	0.000372916	1	other	NO	AfunF3_3	87634385	87658906	24522	unspecified product	NA
AFUN001050	34.1299	-1.20262	0.434486	0.298043	-4.03505	5.45908e-05	0.000293104	1	other	DOWN	AfunF3_3	87666219	87667517	1299	Adenosylhomocysteinase [Source:UniProtKB/TrEMBL;Acc:A0A182R4F8]	NA
AFUN001051	961.526	-0.21394	0.862179	0.140548	-1.52218	0.127963	0.223784	1	other	NO	AfunF3_3	87662036	87688982	26947	unspecified product	NA
AFUN001052	314.192	-0.457133	0.728432	0.126773	-3.60592	0.000311044	0.00135104	1	other	NO	AfunF3_3	87689352	87691411	2060	mannose-1-phosphate guanylyltransferase [Source:Projected from Anopheles gambiae (AGAP011723) VB Community Annotation]	NA
AFUN001056	332.288	0.518745	1.43271	0.114452	4.53243	5.83103e-06	4.11906e-05	1	other	NO	AfunF3_3	87762582	87765009	2428	unspecified product	NA
AFUN001059	9.89026	0.480701	1.39542	0.762679	0.630279	0.528512	0.660323	1	other	NO	AfunF3_3	87909474	87912701	3228	lysosomal acid lipase [Source:Projected from Anopheles gambiae (AGAP011718) VB Community Annotation]	NA
AFUN001061	198.997	-0.349805	0.78469	0.169101	-2.06862	0.0385818	0.0662414	1.32967	other	NO	AfunF3_3	87930577	87932248	1672	39S ribosomal protein L53, mitochondrial	mRpL53
AFUN001062	3520.06	-0.011313	0.992189	0.132581	-0.085329	0.932	0.966753	1	other	NO	AfunF3_3	87941775	87955567	13793	unspecified product	NA
AFUN001064	19.1359	-0.618054	0.651549	0.395978	-1.56083	0.118564	0.210473	1	other	NO	AfunF3_3	88013423	88013594	172	unspecified product	NA
AFUN001066	584.941	-0.628663	0.646776	0.152848	-4.113	3.90553e-05	0.000220333	1	other	NO	AfunF3_3	16455281	16492413	37133	unspecified product	NA
AFUN001067	772.08	1.1064	2.15307	0.223228	4.95636	7.18278e-07	6.51238e-06	1	other	UP	AfunF3_3	16421364	16423667	2304	unspecified product	NA
AFUN001068	16.2871	1.41763	2.67147	0.640164	2.21448	0.0267956	0.0619889	1	other	NO	AfunF3_3	16405776	16408123	2348	growth arrest-specific protein 8 homolog [Source:Projected from Anopheles gambiae (AGAP005850) VB Community Annotation]	NA
AFUN001070	77.0087	0.709274	1.63498	0.222039	3.19436	0.0014014	0.0049711	1	other	NO	AfunF3_3	16387428	16387946	519	39S ribosomal protein L42, mitochondrial	mRpL42
AFUN001071	13.2194	-0.271995	0.828174	0.696814	-0.39034	0.696285	0.800522	1	other	NO	AfunF3_3	16379676	16382226	2551	unspecified product	NA
AFUN001072	13.4928	-0.231758	0.851596	0.688788	-0.336473	0.736514	0.828995	1	other	NO	AfunF3_3	16377584	16378345	762	unspecified product	NA
AFUN001073	1310.69	0.288788	1.22161	0.116189	2.48551	0.0129366	0.0332996	1	other	NO	AfunF3_3	16370683	16374780	4098	nodal modulator [Source:Projected from Anopheles gambiae (AGAP005856) VB Community Annotation]	NA
AFUN001074	50.1638	2.51545	5.71775	0.311924	8.06428	7.36676e-16	4.56609e-14	1	other	UP	AfunF3_3	16368958	16370459	1502	actin-related protein [Source:Projected from Anopheles gambiae (AGAP005857) VB Community Annotation]	NA
AFUN001075	194.188	0.543418	1.45742	0.156244	3.478	0.000505172	0.00205293	1	other	NO	AfunF3_3	16367343	16368945	1603	Protein lin-7 homolog [Source:UniProtKB/TrEMBL;Acc:A0A182R4I3]	NA
AFUN001076	2.05044	-0.504169	0.705066	1.48339	-0.339876	0.73395	0.827192	1	other	NO	AfunF3_3	16365819	16366829	1011	unspecified product	NA
AFUN001077	587.685	0.609183	1.5254	0.301258	2.02213	0.0431628	0.0919442	1	other	NO	AfunF3_3	16362564	16364871	2308	unspecified product	NA
AFUN001078	231.182	1.61734	3.0681	0.228178	7.08809	1.35971e-12	4.97306e-11	1	other	UP	AfunF3_3	16360833	16362146	1314	Translocon-associated protein subunit beta [Source:UniProtKB/TrEMBL;Acc:A0A182R4I6]	NA
AFUN001079	5.90046	-0.254044	0.838543	0.877675	-0.289451	0.772236	0.925217	0.886282	other	NO	AfunF3_3	16359704	16360697	994	unspecified product	NA
AFUN001080	0.702593	1.15907	2.23313	2.81845	0.411244	0.680894	0.788848	1	other	NO	AfunF3_3	16357655	16358208	554	unspecified product	NA
AFUN001081	57.0531	-1.84385	0.278578	0.35873	-5.13994	2.74829e-07	2.76368e-06	1	other	DOWN	AfunF3_3	16352629	16354733	2105	DUF4797 domain-containing protein [Source:UniProtKB/TrEMBL;Acc:A0A182R4I9]	NA
AFUN001082	5.97451	-1.37017	0.386847	0.971586	-1.41024	0.15847	0.265215	1	other	NO	AfunF3_3	16336877	16337782	906	unspecified product	NA
AFUN001083	2.03114	-2.29796	0.20335	1.48684	-1.54553	0.122218	0.215757	1	other	NO	AfunF3_3	16317337	16318363	1027	unspecified product	NA
AFUN001084	203.355	-0.113832	0.92413	0.208543	-0.545843	0.585174	0.711864	1	other	NO	AfunF3_3	16302787	16314596	11810	unspecified product	NA
AFUN001085	1026.58	-0.737907	0.599609	0.202505	-3.64389	0.000268546	0.00118856	1	other	NO	AfunF3_3	16285209	16301974	16766	unspecified product	NA
AFUN001086	4235.71	0.132957	1.09654	0.134825	0.986139	0.324065	0.463593	1	other	NO	AfunF3_3	16262555	16285219	22665	PH domain-containing protein [Source:UniProtKB/TrEMBL;Acc:A0A182R4J4]	NA
AFUN001087	485.27	0.342272	1.26775	0.13622	2.51264	0.011983	0.0293648	1.0751	other	NO	AfunF3_3	16260322	16261856	1535	ATPase ASNA1 homolog [Source:UniProtKB/TrEMBL;Acc:A0A182R4J5]	NA
AFUN001088	848.65	0.145707	1.10627	0.127922	1.13903	0.254691	0.391526	0.980032	other	NO	AfunF3_3	16257718	16260323	2606	glycine C-acetyltransferase [Source:Projected from Anopheles gambiae (AGAP005781) VB Community Annotation]	NA
AFUN001091	228.878	-0.383482	0.766585	0.209191	-1.83316	0.0667784	0.131672	1	other	NO	AfunF3_3	16230909	16242656	11748	Acyl_transf_3 domain-containing protein [Source:UniProtKB/TrEMBL;Acc:A0A182R4J9]	NA
AFUN001092	25.3459	-0.302066	0.81109	0.685565	-0.440608	0.659496	0.77306	1	other	NO	AfunF3_3	16225123	16229111	3989	unspecified product	NA
AFUN001096	78.9422	-2.1217	0.229775	0.322287	-6.58328	4.60183e-11	1.1349e-09	1	other	DOWN	AfunF3_3	16204807	16208851	4045	Acyl_transf_3 domain-containing protein [Source:UniProtKB/TrEMBL;Acc:A0A182R4K4]	NA
AFUN001097	654.225	-0.551216	0.682445	0.167523	-3.29039	0.00100048	0.00371646	1	other	NO	AfunF3_3	16196520	16202156	5637	unspecified product	NA
AFUN001100	1010.97	0.0405934	1.02854	0.101137	0.401371	0.688147	0.804907	0.980032	other	NO	AfunF3_3	16131042	16169724	38683	hexosaminidase [Source:Projected from Anopheles gambiae (AGAP007080) VB Community Annotation]	NA
AFUN001101	39.552	0.366925	1.2896	0.438267	0.837218	0.40247	0.543318	1	other	NO	AfunF3_3	16138185	16155412	17228	unspecified product	NA
AFUN001102	2000.06	-0.760791	0.590173	0.314866	-2.41624	0.0156819	0.0393395	1	other	NO	AfunF3_3	16129515	16130700	1186	NADH dehydrogenase (ubiquinone) Fe-S protein [Source:Projected from Anopheles gambiae (AGAP007082) VB Community Annotation]	NA
AFUN001103	392.306	0.685094	1.60781	0.152612	4.48912	7.15183e-06	4.93755e-05	1	other	NO	AfunF3_3	16121065	16129456	8392	unspecified product	NA
AFUN001104	14.5454	2.84681	7.19408	0.870341	3.27091	0.00107202	0.00479091	0.799756	other	UP	AfunF3_3	16119208	16120880	1673	unspecified product	NA
AFUN001105	450.344	-0.119621	0.920429	0.141179	-0.8473	0.396828	0.509856	1.0751	other	NO	AfunF3_3	16112590	16116293	3704	TMEM135_C_rich domain-containing protein [Source:UniProtKB/TrEMBL;Acc:A0A182R4L3]	NA
AFUN001107	710.338	1.07164	2.10182	0.148383	7.22215	5.11726e-13	2.04224e-11	1	other	UP	AfunF3_2	48161670	48168983	7314	THAP-type domain-containing protein [Source:UniProtKB/TrEMBL;Acc:A0A182R4L5]	NA
AFUN001108	74.1991	0.739484	1.66958	0.227088	3.25638	0.00112845	0.0041296	1	other	NO	AfunF3_2	48168988	48169871	884	unspecified product	NA
AFUN001112	39.1367	0.0855071	1.06106	0.613563	0.139362	0.889164	0.93739	1	other	NO	AfunF3_2	48227593	48229881	2289	hexamerin [Source:Projected from Anopheles gambiae (AGAP001345) VB Community Annotation]	NA
AFUN001114	199.699	0.107237	1.07716	0.317372	0.33789	0.735446	0.828212	1	other	NO	AfunF3_2	48251583	48253063	1481	unspecified product	NA
AFUN001115	228.79	0.370986	1.29324	0.14147	2.62237	0.00873217	0.0237838	1	other	NO	AfunF3_2	48254423	48256204	1782	unspecified product	NA
AFUN001116	53.6183	0.611287	1.52762	0.441046	1.386	0.165748	0.2749	1	other	NO	AfunF3_2	48256340	48260854	4515	unspecified product	NA
AFUN001120	890.61	-0.214628	0.861768	0.108597	-1.97638	0.0481122	0.10062	1	other	NO	AfunF3_2	48315181	48318690	3510	Ras-related protein R-Ras2 [Source:Projected from Anopheles gambiae (AGAP002812) VB Community Annotation]	NA
AFUN001121	86.036	-1.65526	0.317481	0.346253	-4.78049	1.74871e-06	1.41595e-05	1	other	DOWN	AfunF3_2	48318836	48321551	2716	CLIP-domain serine protease [Source:Projected from Anopheles gambiae (AGAP002811) UniProtKB/TrEMBL;Acc:A0A1S4GG73]	NA
AFUN001122	43.2836	-0.10015	0.932936	0.325033	-0.308124	0.757988	0.845846	1	other	NO	AfunF3_2	48323002	48324559	1558	45 kDa calcium-binding protein [Source:Projected from Anopheles gambiae (AGAP002810) VB Community Annotation]	NA
AFUN001123	134.175	0.877656	1.83739	0.173877	5.04758	4.4744e-07	4.28124e-06	1	other	NO	AfunF3_2	48324802	48325907	1106	unspecified product	NA
AFUN001124	108.178	0.232667	1.17501	0.187221	1.24274	0.213965	0.337593	1	other	NO	AfunF3_2	48325854	48327585	1732	3-oxoacyl-(acyl-carrier-protein) synthase II [Source:Projected from Anopheles gambiae (AGAP002809) VB Community Annotation]	NA
AFUN001125	155.538	0.207422	1.15462	0.162654	1.27524	0.202225	0.323043	1	other	NO	AfunF3_2	48327978	48329034	1057	rRNA small subunit pseudouridine methyltransferase Nep1 [Source:Projected from Anopheles gambiae (AGAP002808) VB Community Annotation]	NA
AFUN001128	210.662	0.0710926	1.05051	0.179879	0.395225	0.692677	0.797618	1	other	NO	AfunF3_2	48355541	48359206	3666	DNA excision repair protein ERCC-4 [Source:Projected from Anopheles gambiae (AGAP002805) VB Community Annotation]	NA
AFUN001129	179.783	-2.03075	0.244728	0.583873	-3.47806	0.000505055	0.00161117	1.32967	other	DOWN	AfunF3_2	48404249	48405124	876	Ecdysteroid-regulated protein [Source:Projected from Anopheles gambiae (AGAP002804) VB Community Annotation]	NA
AFUN001131	54.4932	-0.656416	0.634452	0.241642	-2.71648	0.00659798	0.0187512	1	other	NO	AfunF3_2	48470599	48475330	4732	unspecified product	NA
AFUN001133	264.225	0.584385	1.4994	0.241574	2.41907	0.0155601	0.039076	1	other	NO	AfunF3_3	64349369	64350367	999	Short-chain dehydrogenease/reductase [Source:Projected from Anopheles gambiae (AGAP011852) VB Community Annotation]	NA
AFUN001134	307.43	-0.456225	0.728891	0.28272	-1.6137	0.106593	0.153032	1.32967	other	NO	AfunF3_3	64322309	64323486	1178	unspecified product	NA
AFUN001136	79.3088	2.45893	5.4981	0.273683	8.98459	2.59698e-19	2.54395e-17	1	other	UP	AfunF3_3	64307943	64308892	950	unspecified product	NA
AFUN001137	5194.17	0.036442	1.02558	0.103867	0.350852	0.725699	0.813304	1.01566	other	NO	AfunF3_3	64252044	64307833	55790	platelet-activating factor acetylhydrolase IB subunit alpha [Source:Projected from Anopheles gambiae (AGAP011849) VB Community Annotation]	NA
AFUN001139	1583.86	-0.216269	0.860789	0.105235	-2.05511	0.0398681	0.0861175	1	other	NO	AfunF3_3	183435	192452	9018	unspecified product	NA
AFUN001142	2155.38	0.770303	1.70563	0.128635	5.98831	2.12037e-09	3.68079e-08	1	other	NO	AfunF3_3	170160	174860	4701	unspecified product	NA
AFUN001143	1230.34	-0.989537	0.503639	0.357877	-2.76502	0.00569197	0.0165559	1	other	NO	AfunF3_3	167929	169012	1084	NADH dehydrogenase (ubiquinone) 1 beta subcomplex [Source:Projected from Anopheles gambiae (AGAP007574) VB Community Annotation]	NA
AFUN001144	7054.63	0.0678892	1.04818	0.180544	0.376025	0.706898	0.80828	1	other	NO	AfunF3_3	150352	167602	17251	RAD54-like protein [Source:Projected from Anopheles gambiae (AGAP007573) VB Community Annotation]	NA
AFUN001146	287.613	0.495857	1.41016	0.145434	3.40951	0.000650802	0.00256584	1	other	NO	AfunF3_3	144679	146036	1358	unspecified product	NA
AFUN001147	44.9403	0.451357	1.36733	0.329417	1.37017	0.170634	0.281271	1	other	NO	AfunF3_3	144218	144666	449	unspecified product	NA
AFUN001148	3940.49	0.00788074	1.00548	0.0843364	0.0934442	0.925551	0.962875	1	other	NO	AfunF3_3	126237	141855	15619	membrane bound O-acyltransferase domain containing 2a [Source:Projected from Anopheles gambiae (AGAP007567) VB Community Annotation]	NA
AFUN001149	239.171	0.51088	1.42492	0.115758	4.41336	1.0178e-05	6.75844e-05	1	other	NO	AfunF3_3	124395	125341	947	DNA-repair protein complementing XP-A cells [Source:Projected from Anopheles gambiae (AGAP007566) VB Community Annotation]	NA
AFUN001150	1570.21	0.0385869	1.02711	0.107289	0.359654	0.719106	0.816837	1	other	NO	AfunF3_3	121669	124370	2702	chaperone DnaJ protein [Source:Projected from Anopheles gambiae (AGAP007565) VB Community Annotation]	NA
AFUN001151	3322.65	0.0464422	1.03271	0.095452	0.48655	0.626577	0.746621	1	other	NO	AfunF3_3	117636	121438	3803	cullin [Source:Projected from Anopheles gambiae (AGAP007727) VB Community Annotation]	NA
AFUN001152	835.87	0.389597	1.31003	0.120505	3.23303	0.00122485	0.00443121	1	other	NO	AfunF3_3	114465	117022	2558	mitochondrial intermediate peptidase [Source:Projected from Anopheles gambiae (AGAP007728) VB Community Annotation]	NA
AFUN001153	1590.99	0.272603	1.20799	0.0809858	3.36606	0.000762513	0.002987	0.983749	other	NO	AfunF3_3	110428	114382	3955	activin receptor type-1 [Source:Projected from Anopheles gambiae (AGAP007729) VB Community Annotation]	NA
AFUN001154	603.087	-0.447122	0.733505	0.130609	-3.42336	0.000618515	0.00245374	1	other	NO	AfunF3_3	105800	109655	3856	unspecified product	NA
AFUN001155	435.484	0.122107	1.08832	0.138454	0.881936	0.377812	0.518963	1	other	NO	AfunF3_3	101372	103681	2310	Mic1 domain-containing protein [Source:UniProtKB/TrEMBL;Acc:A0A182R4R3]	NA
AFUN001156	1393.9	0.0197851	1.01381	0.079189	0.249846	0.802706	0.886807	0.983749	other	NO	AfunF3_3	95019	99476	4458	vacuolar protein sorting [Source:Projected from Anopheles gambiae (AGAP007578) VB Community Annotation]	NA
AFUN001157	11206	0.145285	1.10595	0.113797	1.2767	0.20171	0.322331	1	other	NO	AfunF3_3	92591	93743	1153	60S ribosomal protein L18 [Source:UniProtKB/TrEMBL;Acc:A0A182R4R5]	RpL18
AFUN001158	3.4057	1.17264	2.25423	1.01516	1.15512	0.248041	0.37755	1	other	NO	AfunF3_2	36197342	36198030	689	C-type lectin domain-containing protein [Source:UniProtKB/TrEMBL;Acc:A0A182R4R6]	NA
AFUN001159	35.1403	0.0870215	1.06218	0.503362	0.172881	0.862745	0.919335	1	other	NO	AfunF3_2	36136000	36183741	47742	Control protein HCTL029 [Source:Projected from Anopheles gambiae (AGAP002909) VB Community Annotation]	NA
AFUN001160	403.466	-0.408035	0.753649	0.141455	-2.88456	0.00391961	0.0120772	1	other	NO	AfunF3_2	36124158	36129209	5052	splicing factor U2AF 65 kDa subunit [Source:Projected from Anopheles gambiae (AGAP002908) VB Community Annotation]	NA
AFUN001161	4.17108	1.82894	3.55277	1.41389	1.29356	0.195819	0.314496	1	other	NO	AfunF3_2	36122341	36123359	1019	unspecified product	NA
AFUN001165	107.128	-0.961306	0.513592	0.30857	-3.11536	0.00183719	0.00654903	0.951274	other	NO	AfunF3_2	85357363	85402258	44896	BTB domain-containing protein [Source:UniProtKB/TrEMBL;Acc:A0A182R4S3]	NA
AFUN001166	122.233	-0.768421	0.58706	0.297843	-2.57995	0.00988147	0.0265172	1	other	NO	AfunF3_2	85407999	85410616	2618	unspecified product	NA
AFUN001167	15.7798	-0.176897	0.884603	0.743639	-0.237881	0.811974	0.884417	1	other	NO	AfunF3_2	78484616	78488313	3698	unspecified product	NA
AFUN001169	1916.19	0.357441	1.28115	0.167152	2.13842	0.0324831	0.0725946	1	other	NO	AfunF3_3	29860708	29861942	1235	unspecified product	NA
AFUN001170	6.09195	0.0783757	1.05583	0.991708	0.079031	0.937008	0.969968	1	other	NO	AfunF3_2	13201747	13204189	2443	unspecified product	NA
AFUN001171	512.747	-0.404323	0.755591	0.151937	-2.66113	0.00778786	0.0216281	1	other	NO	AfunF3_2	13150191	13193023	42833	Arrestin_C domain-containing protein [Source:UniProtKB/TrEMBL;Acc:A0A182R4S9]	NA
AFUN001172	158.206	0.184257	1.13623	0.146536	1.25741	0.208604	0.343987	0.951274	other	NO	AfunF3_2	13147890	13148658	769	14 kDa phosphohistidine phosphatase [Source:Projected from Anopheles gambiae (AGAP002078) VB Community Annotation]	NA
AFUN001173	236.221	0.403854	1.32304	0.156733	2.5767	0.00997471	0.0267213	1	other	NO	AfunF3_2	13146274	13147775	1502	tRNA pseudouridine synthase [Source:Projected from Anopheles gambiae (AGAP002077) VB Community Annotation]	NA
AFUN001177	920.721	-0.0327733	0.977539	0.123234	-0.265944	0.790283	0.869509	1	other	NO	AfunF3_2	13113432	13118840	5409	glycerol kinase [Source:Projected from Anopheles gambiae (AGAP001563) VB Community Annotation]	NA
AFUN001178	90.2614	-0.607351	0.656401	0.223283	-2.7201	0.00652617	0.0185735	1	other	NO	AfunF3_2	13104623	13113008	8386	G_PROTEIN_RECEP_F2_4 domain-containing protein [Source:UniProtKB/TrEMBL;Acc:A0A182R4T6]	NA
AFUN001179	65.6911	-1.02078	0.492848	0.245737	-4.15398	3.26739e-05	0.000187658	1	other	DOWN	AfunF3_2	13085495	13103024	17530	G_PROTEIN_RECEP_F1_2 domain-containing protein [Source:UniProtKB/TrEMBL;Acc:A0A182R4T7]	NA
AFUN001180	9.28556	0.116282	1.08394	0.64323	0.180778	0.856542	0.914863	1	other	NO	AfunF3_2	13075298	13076540	1243	homeobox protein GSH [Source:Projected from Anopheles gambiae (AGAP001560) VB Community Annotation]	NA
AFUN001181	211.206	-0.30195	0.811155	0.147391	-2.04863	0.0404986	0.0873448	1	other	NO	AfunF3_2	13058182	13062497	4316	RNA polymerase-associated protein CTR9 [Source:Projected from Anopheles gambiae (AGAP001559) VB Community Annotation]	NA
AFUN001182	4.31909	-0.977601	0.507824	0.85837	-1.1389	0.254743	0.385278	1	other	NO	AfunF3_2	13053465	13058098	4634	G_PROTEIN_RECEP_F1_2 domain-containing protein [Source:UniProtKB/TrEMBL;Acc:A0A182R4U0]	NA
AFUN001185	1128.01	-0.710464	0.611124	0.116512	-6.09776	1.07566e-09	1.98001e-08	1	other	NO	AfunF3_2	12958648	12992427	33780	solute carrier family 12 (sodium/potassium/chloride transporter), member [Source:Projected from Anopheles gambiae (AGAP001557) VB Community Annotation]	NA
AFUN001186	381.189	0.518823	1.43279	0.117952	4.3986	1.0895e-05	7.16847e-05	1	other	NO	AfunF3_2	12944578	12952905	8328	unspecified product	NA
AFUN001187	92.4683	-0.158263	0.896103	0.413049	-0.383158	0.701603	0.804531	1	other	NO	AfunF3_2	12946820	12949267	2448	Odorant binding protein 7 [Source:UniProtKB/TrEMBL;Acc:E5FD93]	NA
AFUN001188	258.599	0.532669	1.4466	0.124958	4.26278	2.01901e-05	0.000123732	1	other	NO	AfunF3_2	12941559	12944293	2735	unspecified product	NA
AFUN001189	611.932	0.407451	1.32634	0.0970173	4.19978	2.67172e-05	0.000160521	0.980032	other	NO	AfunF3_2	12939712	12941395	1684	unspecified product	NA
AFUN001190	182.39	-0.237858	0.848003	0.136431	-1.74343	0.081259	0.154869	1	other	NO	AfunF3_2	12928885	12939304	10420	unspecified product	NA
AFUN001191	62.4975	-1.17026	0.444341	0.304933	-3.83777	0.000124158	0.000596811	1.01292	other	DOWN	AfunF3_2	12920345	12923193	2849	Fibrinogen C-terminal domain-containing protein [Source:UniProtKB/TrEMBL;Acc:A0A182R4U9]	NA
AFUN001196	271.599	-0.688266	0.620599	0.203933	-3.37497	0.000738239	0.00286541	1	other	NO	AfunF3_2	12893472	12897846	4375	sodium-coupled monocarboxylate transporter [Source:Projected from Anopheles gambiae (AGAP001550) VB Community Annotation]	NA
AFUN001197	1081.45	0.383052	1.3041	0.135309	2.83095	0.00464103	0.0140907	0.983749	other	NO	AfunF3_2	12888818	12892151	3334	unspecified product	NA
AFUN001198	15082.4	0.388612	1.30913	0.133278	2.91581	0.0035477	0.0110979	1	other	NO	AfunF3_2	12887818	12888507	690	40S ribosomal protein S23 [Source:UniProtKB/TrEMBL;Acc:A0A182R4V6]	RpS23
AFUN001199	8239.9	0.310213	1.23989	0.129822	2.38953	0.0168699	0.0419441	1	other	NO	AfunF3_2	12884598	12886762	2165	Stress-associated endoplasmic reticulum protein [Source:Projected from Anopheles gambiae (AGAP001548) VB Community Annotation]	NA
AFUN001201	739.988	1.06401	2.09074	0.207603	5.12523	2.97167e-07	3.0103e-06	0.980032	other	UP	AfunF3_2	12876023	12879968	3946	tripartite motif-containing protein [Source:Projected from Anopheles gambiae (AGAP001544) VB Community Annotation]	NA
AFUN001202	11.9803	-0.737957	0.599588	0.76909	-0.959519	0.337297	0.477307	1	other	NO	AfunF3_2	12863435	12865107	1673	DM5 domain-containing protein [Source:UniProtKB/TrEMBL;Acc:A0A182R4W0]	NA
AFUN001203	14.3679	1.03238	2.04539	0.782736	1.31893	0.187192	0.303224	1	other	NO	AfunF3_2	12860024	12862516	2493	cuticular protein TWDL family [Source:Projected from Anopheles gambiae (AGAP013269) VB Community Annotation]	NA
AFUN001204	120.026	-0.323167	0.799314	0.210872	-1.53252	0.125393	0.229239	0.951274	other	NO	AfunF3_2	12839551	12851738	12188	unspecified product	NA
AFUN001205	185.759	-1.21408	0.431048	0.197261	-6.15468	7.52314e-10	1.42411e-08	1	other	DOWN	AfunF3_2	12819903	12823324	3422	unspecified product	NA
AFUN001206	360.233	-0.0753033	0.949143	0.210299	-0.358077	0.720286	0.817647	1	other	NO	AfunF3_2	12817220	12819512	2293	Histone acetyltransferase [Source:UniProtKB/TrEMBL;Acc:A0A182R4W4]	NA
AFUN001207	161.484	-0.0711246	0.951896	0.146255	-0.486306	0.62675	0.746621	1	other	NO	AfunF3_2	12815573	12817204	1632	splicing factor 3B subunit [Source:Projected from Anopheles gambiae (AGAP001538) VB Community Annotation]	NA
AFUN001208	83.4493	-0.792666	0.577276	0.192771	-4.11195	3.92329e-05	0.000221068	1	other	NO	AfunF3_2	12812312	12815237	2926	chromosome transmission fidelity protein [Source:Projected from Anopheles gambiae (AGAP001537) VB Community Annotation]	NA
AFUN001210	432.069	-0.906901	0.53333	0.190083	-4.77108	1.83244e-06	1.38974e-05	1.0751	other	NO	AfunF3_2	12770008	12796343	26336	unspecified product	NA
AFUN001211	3336.65	0.0235142	1.01643	0.17403	0.135116	0.89252	0.939396	1	other	NO	AfunF3_2	12725447	12741699	16253	histone-lysine N-methyltransferase ASH1L [Source:Projected from Anopheles gambiae (AGAP001535) VB Community Annotation]	NA
AFUN001212	397.661	-0.283851	0.821395	0.164216	-1.72853	0.0838939	0.15911	1	other	NO	AfunF3_2	12721135	12724771	3637	unspecified product	NA
AFUN001213	713.234	-0.137304	0.909217	0.10888	-1.26106	0.207288	0.32944	1	other	NO	AfunF3_2	12707034	12712737	5704	Rab3 GTPase-activating protein regulatory subunit [Source:Projected from Anopheles gambiae (AGAP001533) VB Community Annotation]	NA
AFUN001214	41.2861	1.42979	2.69407	0.44606	3.20536	0.00134892	0.00481663	1	other	UP	AfunF3_2	12672339	12699467	27129	G_PROTEIN_RECEP_F1_2 domain-containing protein [Source:UniProtKB/TrEMBL;Acc:A0A182R4X2]	NA
AFUN001215	112.368	0.999912	1.99988	0.341896	2.92461	0.00344885	0.0108161	1	other	NO	AfunF3_2	12651080	12652134	1055	RING-type domain-containing protein [Source:UniProtKB/TrEMBL;Acc:A0A182R4X3]	NA
AFUN001216	245.791	0.380362	1.30167	0.213578	1.7809	0.074928	0.144738	1	other	NO	AfunF3_2	12649768	12651048	1281	H/ACA ribonucleoprotein complex subunit [Source:UniProtKB/TrEMBL;Acc:A0A182R4X4]	NA
AFUN001217	271.043	1.25717	2.39027	0.212452	5.91744	3.26995e-09	5.43363e-08	1	other	UP	AfunF3_2	12648829	12649463	635	U6 snRNA-associated Sm-like protein LSm3 [Source:UniProtKB/TrEMBL;Acc:A0A182R4X5]	NA
AFUN001218	316.053	0.473705	1.38867	0.211393	2.24087	0.0250343	0.0549314	1.0751	other	NO	AfunF3_2	12646956	12648855	1900	glyoxylate/hydroxypyruvate reductase [Source:Projected from Anopheles gambiae (AGAP013478) VB Community Annotation]	NA
AFUN001219	222.328	-0.530423	0.692352	0.133682	-3.96781	7.25369e-05	0.000375775	1	other	NO	AfunF3_2	12645734	12646738	1005	unspecified product	NA
AFUN001220	1530.99	-0.15844	0.895994	0.0850862	-1.86211	0.0625879	0.12482	1	other	NO	AfunF3_2	12636741	12644481	7741	golgi-specific brefeldin a-resistance factor [Source:Projected from Anopheles gambiae (AGAP001527) VB Community Annotation]	NA
AFUN001221	7.04688	-1.28529	0.410289	0.57802	-2.22361	0.0261749	0.0608056	1	other	NO	AfunF3_2	12634439	12636214	1776	RIO domain-containing protein [Source:UniProtKB/TrEMBL;Acc:A0A182R4X9]	NA
AFUN001222	92.7875	-1.61716	0.325978	0.23973	-6.74574	1.52253e-11	4.55691e-10	0.951274	other	DOWN	AfunF3_2	12632276	12634289	2014	unspecified product	NA
AFUN001226	477.228	0.435885	1.35274	0.111758	3.90024	9.60958e-05	0.000451687	1.0751	other	NO	AfunF3_2	12574585	12577102	2518	mRNA (2'-O-methyladenosine-N6-)-methyltransferase [Source:Projected from Anopheles gambiae (AGAP002895) VB Community Annotation]	NA
AFUN001227	2207.65	-1.24607	0.421594	0.285396	-4.36612	1.26474e-05	8.12684e-05	1	other	DOWN	AfunF3_2	12520173	12533372	13200	Costars domain-containing protein [Source:UniProtKB/TrEMBL;Acc:A0A4Y0AM98]	NA
AFUN001229	1171.93	-0.301564	0.811372	0.146632	-2.0566	0.0397245	0.0858339	1	other	NO	AfunF3_2	12503166	12509565	6400	glutamate--cysteine ligase catalytic subunit [Source:Projected from Anopheles gambiae (AGAP001512) VB Community Annotation]	NA
AFUN001230	3.88037	0.576322	1.49104	1.01635	0.567049	0.570681	0.699313	1	other	NO	AfunF3_2	12501907	12502556	650	unspecified product	NA
AFUN001232	6.54764	-1.9992	0.250139	0.909188	-2.19888	0.0278863	0.0640702	1	other	NO	AfunF3_2	12485729	12486978	1250	unspecified product	NA
AFUN001233	86.1406	-1.06962	0.476445	0.886959	-1.20594	0.227841	0.354268	1	other	NO	AfunF3_2	12484070	12484906	837	unspecified product	NA
AFUN001234	1088.87	0.205014	1.1527	0.130097	1.57585	0.11506	0.205267	1	other	NO	AfunF3_2	12479044	12483216	4173	Fe2OG dioxygenase domain-containing protein [Source:UniProtKB/TrEMBL;Acc:A0A182R4Z2]	NA
AFUN001235	1057.76	-0.938063	0.521933	0.269642	-3.47892	0.000503441	0.00204708	1	other	NO	AfunF3_2	12476237	12478330	2094	guanine nucleotide-binding protein subunit beta, other [Source:Projected from Anopheles gambiae (AGAP001506) VB Community Annotation]	NA
AFUN001237	1942.5	-0.186634	0.878653	0.113522	-1.64404	0.100168	0.183491	1	other	NO	AfunF3_2	12469120	12470564	1445	mitochondrial 10 kDa heat shock protein [Source:Projected from Anopheles gambiae (AGAP001502) VB Community Annotation]	NA
AFUN001238	322.832	0.518356	1.43232	0.194958	2.65881	0.00784171	0.0217389	1	other	NO	AfunF3_2	12467389	12469116	1728	Regucalcin protein [Source:Projected from Anopheles gambiae (AGAP001501) VB Community Annotation]	NA
AFUN001239	542.606	0.386118	1.30687	0.143283	2.69479	0.00704323	0.0198394	1	other	NO	AfunF3_2	12463155	12466991	3837	unspecified product	NA
AFUN001240	1190.91	-0.37545	0.770865	0.118843	-3.1592	0.00158205	0.00551827	1	other	NO	AfunF3_2	12452597	12463151	10555	G_PROTEIN_RECEP_F1_2 domain-containing protein [Source:UniProtKB/TrEMBL;Acc:A0A182R4Z8]	NA
AFUN001241	44.6053	0.34853	1.27326	0.373345	0.933533	0.350545	0.491387	1	other	NO	AfunF3_2	12446237	12449520	3284	unspecified product	NA
AFUN001242	7102.43	-1.3318	0.397271	0.181116	-7.35334	1.93319e-13	8.3061e-12	1.01566	other	DOWN	AfunF3_2	12424936	12445851	20916	Alpha-actinin, sarcomeric [Source:Projected from Anopheles gambiae (AGAP001497) UniProtKB/Swiss-Prot;Acc:Q7PKQ5]	NA
AFUN001243	2328.65	0.232633	1.17498	0.12626	1.84249	0.0654029	0.129493	1	other	NO	AfunF3_2	12416436	12422248	5813	unspecified product	NA
AFUN001246	306.015	0.791504	1.73088	0.155559	5.08813	3.61612e-07	3.52502e-06	1	other	NO	AfunF3_2	12335167	12337855	2689	unspecified product	NA
AFUN001247	243.83	0.352566	1.27683	0.139837	2.52127	0.0116933	0.0305824	1	other	NO	AfunF3_2	12333776	12334902	1127	Leucine-rich repeat-containing protein [Source:Projected from Anopheles gambiae (AGAP001491) VB Community Annotation]	NA
AFUN001248	8092.74	-0.282314	0.822271	0.112082	-2.51883	0.0117745	0.0307332	1	other	NO	AfunF3_2	12321492	12333187	11696	Innexin [Source:UniProtKB/TrEMBL;Acc:A0A182R506]	NA
AFUN001254	75.7845	-0.871414	0.546611	0.290094	-3.0039	0.00266543	0.00869727	1	other	NO	AfunF3_2	12206310	12219348	13039	NRF domain-containing protein [Source:UniProtKB/TrEMBL;Acc:A0A182R512]	NA
AFUN001255	546.118	-0.103443	0.930809	0.120346	-0.859547	0.390039	0.530659	1	other	NO	AfunF3_2	12197857	12199750	1894	26S proteasome non-ATPase regulatory subunit [Source:Projected from Anopheles gambiae (AGAP001490) VB Community Annotation]	NA
AFUN001256	167.923	-0.275163	0.826357	0.156456	-1.75873	0.0786237	0.150574	1	other	NO	AfunF3_2	12195436	12197546	2111	AP-3 complex subunit mu [Source:Projected from Anopheles gambiae (AGAP001484) VB Community Annotation]	NA
AFUN001257	25.0093	0.128492	1.09315	0.372706	0.344756	0.730278	0.81815	1.01292	other	NO	AfunF3_2	12193600	12195331	1732	Homeobox domain-containing protein [Source:UniProtKB/TrEMBL;Acc:A0A182R515]	NA
AFUN001258	690.895	-0.354236	0.782284	0.175942	-2.01337	0.0440759	0.0935054	1	other	NO	AfunF3_2	12180030	12185006	4977	unspecified product	NA
AFUN001260	509.838	-0.36136	0.77843	0.238396	-1.5158	0.12957	0.213349	1.0751	other	NO	AfunF3_2	12157363	12159123	1761	Innexin [Source:UniProtKB/TrEMBL;Acc:A0A182R518]	NA
AFUN001261	2473.28	-0.234423	0.850025	0.125783	-1.86371	0.0623627	0.124522	1	other	NO	AfunF3_2	12148516	12154986	6471	Innexin inx2 [Source:Projected from Anopheles gambiae (AGAP001476) VB Community Annotation]	NA
AFUN001262	978.001	0.1263	1.09149	0.0920578	1.37196	0.170076	0.280649	1	other	NO	AfunF3_2	12143931	12148505	4575	unspecified product	NA
AFUN001263	169.203	0.029715	1.02081	0.191106	0.15549	0.876435	0.929309	1	other	NO	AfunF3_2	12141200	12142563	1364	myosuppressin [Source:Projected from Anopheles gambiae (AGAP001474) VB Community Annotation]	NA
AFUN001264	265.662	-1.46356	0.362596	0.217217	-6.73779	1.60817e-11	4.56942e-10	1	other	DOWN	AfunF3_2	12134704	12139938	5235	propionyl-CoA synthetase [Source:Projected from Anopheles gambiae (AGAP001473) VB Community Annotation]	NA
AFUN001266	992.351	0.00922679	1.00642	0.155529	0.0593253	0.952693	0.979821	1	other	NO	AfunF3_2	12129892	12134693	4802	SAP domain-containing protein [Source:UniProtKB/TrEMBL;Acc:A0A182R524]	NA
AFUN001268	1377.71	-0.251667	0.839925	0.174745	-1.4402	0.149811	0.257262	0.983749	other	NO	AfunF3_2	12112071	12121781	9711	Protein tyrosine phosphatase, receptor type, f polypeptide (PTPRF) interacting protein (liprin) [Source:Projected from Anopheles gambiae (AGAP001469) VB Community Annotation]	NA
AFUN001269	2328.56	-0.874876	0.545301	0.18666	-4.68702	2.77217e-06	2.14071e-05	1	other	NO	AfunF3_2	12099120	12110579	11460	unspecified product	NA
AFUN001271	36.0149	-0.236648	0.848715	0.357948	-0.661124	0.508533	0.641702	1	other	NO	AfunF3_2	12092119	12093454	1336	DAMOX [Source:Projected from Anopheles gambiae (AGAP001098) VB Community Annotation]	NA
AFUN001273	383.566	-0.698183	0.616348	0.278936	-2.50302	0.0123138	0.0300324	1.0751	COEs	NO	AfunF3_2	12073694	12077242	3549	carboxylesterase [Source:Projected from Anopheles gambiae (AGAP001101) VB Community Annotation]	NA
AFUN001274	1131.16	0.247938	1.18751	0.0863315	2.87193	0.00407976	0.0124807	1	other	NO	AfunF3_2	12064293	12072188	7896	C-myc promoter-binding protein [Source:Projected from Anopheles gambiae (AGAP001102) VB Community Annotation]	NA
AFUN001275	679.92	0.254214	1.19269	0.0989617	2.56881	0.0102047	0.0272592	1	other	NO	AfunF3_2	12061642	12063691	2050	mitogen-activated protein kinase kinase [Source:Projected from Anopheles gambiae (AGAP001103) VB Community Annotation]	NA
AFUN001276	954.086	-0.0440572	0.969923	0.151711	-0.290403	0.771508	0.855819	1	other	NO	AfunF3_2	12057165	12061180	4016	chromatin assembly factor 1 subunit A [Source:Projected from Anopheles gambiae (AGAP001104) VB Community Annotation]	NA
AFUN001277	24.4441	0.522087	1.43603	0.541111	0.964843	0.334623	0.470238	1.01292	other	NO	AfunF3_2	12053211	12055991	2781	unspecified product	NA
AFUN001278	1156.82	-0.0169603	0.988313	0.0929479	-0.182471	0.855213	0.914002	1	other	NO	AfunF3_2	11902851	11923357	20507	Disconnected protein [Source:Projected from Anopheles gambiae (AGAP001106) VB Community Annotation]	NA
AFUN001279	1502.51	0.19225	1.14254	0.126716	1.51718	0.129221	0.225534	1	other	NO	AfunF3_2	11861173	11864835	3663	unspecified product	NA
AFUN001280	266.152	0.0686022	1.0487	0.151615	0.452476	0.650926	0.765871	1	other	NO	AfunF3_2	11859736	11861146	1411	Mitochondrial import inner membrane translocase subunit TIM50 [Source:UniProtKB/TrEMBL;Acc:A0A182R538]	NA
AFUN001281	3.11696	0.133929	1.09728	1.05257	0.12724	0.89875	1	0.886282	other	NO	AfunF3_2	11857467	11858354	888	CAP-Gly domain-containing protein [Source:UniProtKB/TrEMBL;Acc:A0A182R539]	NA
AFUN001284	2250.69	0.202964	1.15106	0.13375	1.51748	0.129145	0.225503	1	other	NO	AfunF3_2	11832621	11840162	7542	Sorting nexin family member 27 isoform [Source:Projected from Anopheles gambiae (AGAP001110) VB Community Annotation]	NA
AFUN001285	1182.14	-0.158301	0.89608	0.136934	-1.15604	0.247665	0.377114	1	other	NO	AfunF3_2	11821253	11832285	11033	unspecified product	NA
AFUN001286	24.2124	0.895733	1.86056	0.686114	1.30552	0.191717	0.305768	1.01292	other	NO	AfunF3_2	11824475	11826659	2185	unspecified product	NA
AFUN001289	5.63302	0.00402819	1.0028	0.965015	0.00417423	0.996669	1	1	other	NO	AfunF3_2	11784941	11788358	3418	gustatory receptor	Gr38
AFUN001290	12.7465	0.532446	1.44638	0.74667	0.713093	0.475788	0.61238	1	other	NO	AfunF3_2	11774443	11776433	1991	gustatory receptor	Gr42
AFUN001291	149.684	0.256233	1.19436	0.29673	0.863521	0.387851	0.529018	1	other	NO	AfunF3_2	11758752	11760491	1740	D-amino-acid oxidase [Source:Projected from Anopheles gambiae (AGAP001116) VB Community Annotation]	NA
AFUN001292	3.47978	1.74517	3.35235	1.22203	1.42809	0.153265	0.258543	1	other	NO	AfunF3_2	11754830	11755593	764	unspecified product	NA
AFUN001293	24.5551	0.287044	1.22014	0.690332	0.415805	0.677553	0.786588	1	other	NO	AfunF3_2	11734530	11740721	6192	unspecified product	NA
AFUN001294	70.5154	-0.487401	0.713309	0.336704	-1.44756	0.147739	0.251249	1	other	NO	AfunF3_2	11683805	11704292	20488	unspecified product	NA
AFUN001297	212.999	-0.371339	0.773065	0.213398	-1.74013	0.0818366	0.123375	1.32967	other	NO	AfunF3_2	83332386	83380201	47816	unspecified product	NA
AFUN001298	253.087	0.192601	1.14282	0.128896	1.49423	0.135116	0.185513	1.32967	other	NO	AfunF3_2	83442248	83444362	2115	WD_REPEATS_REGION domain-containing protein [Source:UniProtKB/TrEMBL;Acc:A0A182R556]	NA
AFUN001299	77.2865	1.09738	2.13965	0.230342	4.76413	1.8967e-06	1.51736e-05	1	other	UP	AfunF3_2	83444357	83445074	718	NTF2-related export protein 1/2 [Source:Projected from Anopheles gambiae (AGAP008234) VB Community Annotation]	NA
AFUN001300	154.894	0.702162	1.62694	0.168867	4.15808	3.20938e-05	0.000193213	0.951274	other	NO	AfunF3_2	83445223	83446915	1693	unspecified product	NA
AFUN001301	2467.22	-0.0456485	0.968854	0.0899292	-0.507604	0.611731	0.734364	1	other	NO	AfunF3_2	83447275	83456413	9139	THO complex subunit 2	Thoc2
AFUN001303	963.441	-0.242169	0.845473	0.241902	-1.0011	0.316777	0.462911	0.980032	other	NO	AfunF3_2	83468002	83486825	18824	Protein kinase domain-containing protein [Source:UniProtKB/TrEMBL;Acc:A0A182R561]	NA
AFUN001304	944.053	-0.088932	0.940218	0.166032	-0.535631	0.592214	0.717066	1	other	NO	AfunF3_2	83493033	83502504	9472	Spatacsin_C domain-containing protein [Source:UniProtKB/TrEMBL;Acc:A0A182R562]	NA
AFUN001305	0.54966	-1.91843	0.264543	2.43313	-0.78846	0.430428	0.569944	1	other	NO	AfunF3_3	56696190	56696492	303	unspecified product	NA
AFUN001306	9.87232	0.200468	1.14907	0.833309	0.240569	0.809889	0.883424	1	other	NO	AfunF3_3	56650183	56652235	2053	unspecified product	NA
AFUN001307	3.92997	0.015949	1.01112	1.54973	0.0102915	0.991789	1	0.886282	other	NO	AfunF3_3	56643286	56643522	237	unspecified product	NA
AFUN001309	4.46938	0.00697639	1.00485	1.17453	0.00593973	0.995261	1	0.886282	other	NO	AfunF3_3	66735805	66736859	1055	unspecified product	NA
AFUN001311	30.0478	-2.33416	0.198312	0.354742	-6.57987	4.70846e-11	1.15916e-09	1	other	DOWN	AfunF3_3	66606105	66608541	2437	unspecified product	NA
AFUN001312	705.127	0.0819144	1.05842	0.161817	0.506216	0.612705	0.735286	1	other	NO	AfunF3_3	66601050	66602554	1505	ribosome assembly protein SQT1 [Source:Projected from Anopheles gambiae (AGAP011387) VB Community Annotation]	NA
AFUN001313	672.691	-0.641259	0.641153	0.177905	-3.60449	0.000312764	0.00135695	1	other	NO	AfunF3_3	66592052	66600329	8278	unspecified product	NA
AFUN001317	147.007	0.43595	1.3528	0.164079	2.65696	0.00788499	0.021833	1	other	NO	AfunF3_3	66562635	66563530	896	peptidyl-tRNA hydrolase, PTH2 family [Source:Projected from Anopheles gambiae (AGAP010871) VB Community Annotation]	NA
AFUN001318	1488.99	-0.237332	0.848312	0.136474	-1.73903	0.0820303	0.15836	0.983749	other	NO	AfunF3_3	66550027	66561173	11147	solute carrier family 27 (fatty acid transporter), member 1/4 [Source:Projected from Anopheles gambiae (AGAP010870) VB Community Annotation]	NA
AFUN001319	263.795	-1.10005	0.4665	0.188269	-5.84296	5.12805e-09	6.31119e-08	1.32967	other	DOWN	AfunF3_3	66443532	66521555	78024	unspecified product	NA
AFUN001320	209.82	0.130543	1.09471	0.142955	0.913177	0.361149	0.502282	1	other	NO	AfunF3_3	66441939	66443179	1241	6-phosphogluconolactonase [Source:UniProtKB/TrEMBL;Acc:A0A182R578]	NA
AFUN001321	302.484	-1.02799	0.490394	0.208504	-4.9303	8.21018e-07	5.68291e-06	1.32967	other	DOWN	AfunF3_3	66428477	66441903	13427	sodium-dependent nutrient amino acid transporter [Source:Projected from Anopheles gambiae (AGAP010865) VB Community Annotation]	NA
AFUN001322	11.2416	-0.138252	0.90862	0.583642	-0.236877	0.812752	0.884879	1	other	NO	AfunF3_3	66436733	66437911	1179	unspecified product	NA
AFUN001323	1109.44	-0.707889	0.612215	0.164917	-4.29239	1.76763e-05	0.000110294	1	other	NO	AfunF3_3	66419447	66424388	4942	unspecified product	NA
AFUN001326	54.7972	1.27858	2.426	0.312268	4.09449	4.23107e-05	0.000235287	1	other	UP	AfunF3_3	66356488	66362314	5827	unspecified product	NA
AFUN001327	145.019	0.44214	1.35862	0.31163	1.4188	0.155958	0.262045	1	other	NO	AfunF3_3	66343392	66352669	9278	solute carrier family 45, member 1/2/4 [Source:Projected from Anopheles gambiae (AGAP010854) VB Community Annotation]	NA
AFUN001328	151.422	-0.109459	0.926936	0.198967	-0.550136	0.582226	0.710005	1	other	NO	AfunF3_3	66319570	66323104	3535	unspecified product	NA
AFUN001329	181.319	-0.120264	0.920019	0.181887	-0.661204	0.508481	0.641694	1	other	NO	AfunF3_3	66314368	66336801	22434	unspecified product	NA
AFUN001330	18.6704	-0.727071	0.604129	0.573484	-1.26781	0.204865	0.387043	0.799756	other	NO	AfunF3_3	66307161	66311935	4775	Fatty acyl-CoA reductase [Source:UniProtKB/TrEMBL;Acc:A0A182R588]	NA
AFUN001331	83.7324	-0.711874	0.610526	0.217603	-3.27143	0.00107005	0.00394352	1	other	NO	AfunF3_3	66299943	66303361	3419	unspecified product	NA
AFUN001332	13.4601	0.684119	1.60672	0.740682	0.923634	0.355677	0.496794	1	other	NO	AfunF3_3	66287677	66293927	6251	unspecified product	NA
AFUN001333	6.2279	0.563759	1.47812	1.0093	0.558565	0.576459	0.704874	1	other	NO	AfunF3_3	66265543	66268167	2625	unspecified product	NA
AFUN001334	15.2229	0.26259	1.19963	0.747489	0.351296	0.725367	0.82175	1	other	NO	AfunF3_3	66260321	66262779	2459	unspecified product	NA
AFUN001335	5.61646	0.495623	1.40993	1.17903	0.420364	0.67422	0.784345	1	other	NO	AfunF3_3	56562164	56567419	5256	DDE Tnp4 domain-containing protein [Source:UniProtKB/TrEMBL;Acc:A0A182R593]	NA
AFUN001336	24.6783	2.78828	6.90808	0.802831	3.47306	0.000514556	0.00208864	1	other	UP	AfunF3_2	95633615	95634641	1027	unspecified product	NA
AFUN001337	18.3278	3.97081	15.6795	1.15596	3.43507	0.000592406	0.0023649	1	other	UP	AfunF3_2	95637870	95638569	700	unspecified product	NA
AFUN001338	9.46281	4.48604	22.4095	1.58241	2.83495	0.00458334	0.0137422	1	other	UP	AfunF3_2	95639004	95639589	586	unspecified product	NA
AFUN001339	5.32948	1.17396	2.2563	0.951794	1.23342	0.21742	0.34182	1	other	NO	AfunF3_2	95642546	95642904	359	unspecified product	NA
AFUN001341	4.12461	2.06236	4.17669	1.12018	1.8411	0.0656072	0.129833	1	other	NO	AfunF3_2	95649530	95650065	536	unspecified product	NA
AFUN001342	66.5674	3.60401	12.1595	1.02734	3.5081	0.000451324	0.00187101	1	other	UP	AfunF3_2	95650608	95651566	959	unspecified product	NA
AFUN001343	65.258	4.61988	24.5879	1.21733	3.79508	0.000147595	0.000693793	1.01292	other	UP	AfunF3_2	95654852	95655338	487	unspecified product	NA
AFUN001345	12.5433	0.300649	1.2317	0.792437	0.379398	0.704392	0.806401	1	other	NO	AfunF3_2	95662784	95663662	879	unspecified product	NA
AFUN001349	13.6763	0.0669915	1.04753	0.673762	0.099429	0.920798	0.959498	1	other	NO	AfunF3_3	72346680	72348056	1377	Peptidase S1 domain-containing protein [Source:UniProtKB/TrEMBL;Acc:A0A182R5A7]	NA
AFUN001350	6.88655	1.33713	2.52648	1.02003	1.31088	0.189899	0.306605	1	other	NO	AfunF3_3	72467605	72469355	1751	unspecified product	NA
AFUN001351	994.5	-0.404499	0.755499	0.176501	-2.29176	0.0219195	0.0523169	1	other	NO	AfunF3_3	72584495	72593728	9234	TOLL-like receptor 7 [Source:UniProtKB/TrEMBL;Acc:A0A182R5A9]	TOLL7
AFUN001352	3.33389	2.27324	4.83409	1.53225	1.4836	0.137916	0.237601	1	other	NO	AfunF3_3	72617082	72617739	658	unspecified product	NA
AFUN001355	11.0416	0.265863	1.20236	0.778673	0.341431	0.732779	0.826604	1	other	NO	AfunF3_3	72845008	72845878	871	Odorant binding protein 24 [Source:UniProtKB/TrEMBL;Acc:E5FD98]	NA
AFUN001356	2.53123	1.56067	2.94991	1.41495	1.10299	0.270033	0.403657	1	other	NO	AfunF3_3	72848308	72849034	727	odorant-binding protein [Source:Projected from Anopheles gambiae (AGAP012318) VB Community Annotation]	NA
AFUN001357	148.788	-0.261289	0.834342	0.321193	-0.813497	0.415933	0.555741	1	other	NO	AfunF3_3	72853938	72856088	2151	unspecified product	NA
AFUN001358	40.8046	-0.054776	0.962744	0.529979	-0.103355	0.917681	0.957294	1	other	NO	AfunF3_3	72864500	72868369	3870	unspecified product	NA
AFUN001359	14.359	-0.0583518	0.960361	0.630717	-0.0925166	0.926288	0.963356	1	other	NO	AfunF3_3	72870129	72870996	868	female reproductive tract protease GLEANR_897 [Source:Projected from Anopheles gambiae (AGAP012315) VB Community Annotation]	NA
AFUN001361	129.12	-0.0523748	0.964348	0.177346	-0.295325	0.767745	0.853199	1	other	NO	AfunF3_3	72877859	72878678	820	unspecified product	NA
AFUN001364	1881.04	-0.244805	0.84393	0.161343	-1.5173	0.129192	0.225534	1	other	NO	AfunF3_3	72938251	72949479	11229	PCM1_C domain-containing protein [Source:UniProtKB/TrEMBL;Acc:A0A182R5C2]	NA
AFUN001367	285.262	0.277221	1.21186	0.148898	1.86182	0.062628	0.124882	1	other	NO	AfunF3_3	72954075	72955176	1102	translation initiation factor IF-3 [Source:Projected from Anopheles gambiae (AGAP012309) VB Community Annotation]	NA
AFUN001368	107.588	-0.396825	0.759528	0.24777	-1.60158	0.109247	0.196474	1	other	NO	AfunF3_3	72961326	72963967	2642	ornithine decarboxylase [Source:Projected from Anopheles gambiae (AGAP012308) VB Community Annotation]	NA
AFUN001369	2772.51	-0.135483	0.910365	0.106068	-1.27732	0.20149	0.32209	1	other	NO	AfunF3_3	72999018	73014283	15266	Spondin-1 [Source:Projected from Anopheles gambiae (AGAP012307) VB Community Annotation]	NA
AFUN001372	14142.7	-0.147194	0.903005	0.161712	-0.910225	0.362704	0.503843	1	other	NO	AfunF3_3	73054593	73068440	13848	Muscle LIM protein at 84B [Source:Projected from Anopheles gambiae (AGAP012305) VB Community Annotation]	NA
AFUN001373	5437.26	0.503894	1.41804	0.164484	3.06348	0.00218779	0.00722039	1.01566	other	NO	AfunF3_3	73077389	73078768	1380	Transgelin [Source:UniProtKB/TrEMBL;Acc:A0A182R5D1]	NA
AFUN001374	16.0384	-0.520355	0.6972	0.519536	-1.00158	0.316548	0.455094	1	other	NO	AfunF3_3	73082683	73087110	4428	Homeobox domain-containing protein [Source:UniProtKB/TrEMBL;Acc:A0A182R5D2]	NA
AFUN001376	2901.62	-0.591423	0.663688	0.227562	-2.59896	0.00935076	0.0252565	1	other	NO	AfunF3_3	73112155	73120245	8091	sodium-independent sulfate anion transporter [Source:Projected from Anopheles gambiae (AGAP012302) VB Community Annotation]	NA
AFUN001377	2.26395	1.25458	2.38597	1.39038	0.902329	0.366882	0.554158	0.886282	other	NO	AfunF3_3	73120253	73120609	357	unspecified product	NA
AFUN001378	204.158	0.0459482	1.03236	0.185339	0.247914	0.804201	0.879823	1	other	NO	AfunF3_3	73123487	73125035	1549	N4-(beta-N-acetylglucosaminyl)-L-asparaginase [Source:Projected from Anopheles gambiae (AGAP012301) VB Community Annotation]	NA
AFUN001381	526.068	-0.209288	0.864964	0.159399	-1.31298	0.189189	0.28834	1.0751	other	NO	AfunF3_3	73202313	73206430	4118	unspecified product	NA
AFUN001382	1942.57	-0.388109	0.764131	0.254343	-1.52593	0.127027	0.225503	0.983749	CYPs	NO	AfunF3_3	73206528	73208978	2451	cytochrome P450	CYP9J5
AFUN001383	439.058	0.612587	1.529	0.24907	2.45949	0.0139134	0.0355201	1	CYPs	NO	AfunF3_3	73210543	73213021	2479	cytochrome P450	CYP9J5
AFUN001387	256.639	-0.633637	0.64455	0.141887	-4.46579	7.97741e-06	4.22744e-05	1.32967	other	NO	AfunF3_3	73285000	73291250	6251	unspecified product	NA
AFUN001388	307.424	-0.370762	0.773374	0.152071	-2.43809	0.0147651	0.037354	1	other	NO	AfunF3_3	73303389	73307718	4330	Vang-like protein [Source:UniProtKB/TrEMBL;Acc:A0A182R5E5]	NA
AFUN001389	383.207	0.125767	1.09109	0.150345	0.836519	0.402863	0.543671	1	other	NO	AfunF3_3	73327331	73330163	2833	AarF domain containing kinase 1 precursor [Source:Projected from Anopheles gambiae (AGAP012287) VB Community Annotation]	NA
AFUN001391	21724.9	-0.0481013	0.967208	0.17439	-0.275826	0.782682	0.86404	1	other	NO	AfunF3_3	73335042	73336496	1455	60S ribosomal protein L18a [Source:UniProtKB/TrEMBL;Acc:A0A182R5E8]	NA
AFUN001392	16.8271	1.14893	2.2175	0.499889	2.29838	0.0215403	0.0515613	1	other	NO	AfunF3_3	73336750	73339483	2734	unspecified product	NA
AFUN001394	3024.94	-0.85606	0.552459	0.262131	-3.26577	0.00109168	0.00401088	1	other	NO	AfunF3_3	73370540	73428089	57550	unspecified product	NA
AFUN001395	22.8907	-4.45529	0.0455852	0.654233	-6.80994	9.76396e-12	2.93506e-10	1	other	DOWN	AfunF3_3	73410215	73412427	2213	amiloride-sensitive sodium channel [Source:Projected from Anopheles gambiae (AGAP012279) VB Community Annotation]	NA
AFUN001397	23.1509	-0.484981	0.714506	0.569092	-0.852201	0.394102	0.534992	1	other	NO	AfunF3_3	73447019	73451022	4004	unspecified product	NA
AFUN001402	8.99743	0.253163	1.19182	0.789028	0.320854	0.748321	0.969322	0.799756	other	NO	AfunF3_2	40376609	40377370	762	unspecified product	NA
AFUN001410	147.103	-0.539863	0.687836	0.276714	-1.95098	0.0510595	0.105742	1	other	NO	AfunF3_3	73470876	73476509	5634	Neuroglobin [Source:Projected from Anopheles gambiae (AGAP012257) UniProtKB/TrEMBL;Acc:A0A1S4H8T3]	NA
AFUN001412	1763.65	0.261151	1.19843	0.129747	2.01277	0.0441384	0.0936094	1	other	NO	AfunF3_3	73480317	73551633	71317	Polypeptide N-acetylgalactosaminyltransferase [Source:UniProtKB/TrEMBL;Acc:A0A182R5G9]	NA
AFUN001413	81.5139	-0.931402	0.524349	0.287442	-3.24031	0.00119399	0.00432851	1	other	NO	AfunF3_3	73552094	73558718	6625	BTB domain-containing protein [Source:UniProtKB/TrEMBL;Acc:A0A182R5H0]	NA
AFUN001415	205.56	1.30017	2.46258	0.180102	7.21909	5.23377e-13	2.07104e-11	1	other	UP	AfunF3_3	73575217	73577467	2251	Polypeptide N-acetylgalactosaminyltransferase [Source:UniProtKB/TrEMBL;Acc:A0A182R5H2]	NA
AFUN001420	3706.39	0.368236	1.29077	0.132417	2.78087	0.00542128	0.015874	1	other	NO	AfunF3_2	21235637	21250569	14933	BCL2/adenovirus E1B 19 kDa protein-interacting protein [Source:Projected from Anopheles gambiae (AGAP001411) VB Community Annotation]	NA
AFUN001423	7.75843	-0.632704	0.644967	0.844309	-0.749374	0.453632	0.59183	1	other	NO	AfunF3_3	52030107	52030473	367	unspecified product	NA
AFUN001424	25.3549	-0.688123	0.620661	0.632043	-1.08873	0.276274	0.409832	1	other	NO	AfunF3_3	52031278	52032909	1632	unspecified product	NA
AFUN001426	716.846	-1.34184	0.394517	0.162309	-8.2672	1.37139e-16	9.43358e-15	1	other	DOWN	AfunF3_2	78533433	78536144	2712	solute carrier family 6 (neurotransmitter transporter, GABA) member [Source:Projected from Anopheles gambiae (AGAP009768) VB Community Annotation]	NA
AFUN001431	5.35943	-0.653052	0.635934	1.00241	-0.651484	0.514734	0.647369	1	other	NO	AfunF3_3	31647981	31650245	2265	gustatory receptor	Gr14
AFUN001435	9.91011	0.708496	1.6341	0.735103	0.963805	0.335144	0.475075	1	other	NO	AfunF3_3	31625731	31628644	2914	unspecified product	NA
AFUN001436	210.86	0.397873	1.31756	0.157882	2.52007	0.011733	0.0306605	1	other	NO	AfunF3_3	31623558	31625653	2096	ADP-dependent glucokinase [Source:Projected from Anopheles gambiae (AGAP006394) UniProtKB/TrEMBL;Acc:Q7Q5J7]	NA
AFUN001437	130.575	0.3127	1.24203	0.188601	1.658	0.0973181	0.179278	1	other	NO	AfunF3_3	31621997	31623557	1561	unspecified product	NA
AFUN001438	239.588	0.673506	1.59494	0.139997	4.81086	1.50279e-06	9.63378e-06	1.32967	other	NO	AfunF3_3	31620450	31621831	1382	high mobility group protein 2-like [Source:Projected from Anopheles gambiae (AGAP006392) VB Community Annotation]	NA
AFUN001439	507.524	-0.0328061	0.977517	0.108482	-0.302409	0.76234	0.848606	1	other	NO	AfunF3_3	31618161	31620425	2265	UBX domain protein [Source:Projected from Anopheles gambiae (AGAP006391) VB Community Annotation]	NA
AFUN001440	1479.96	-0.0676758	0.954174	0.14839	-0.456069	0.648341	0.764539	1	other	NO	AfunF3_3	31616581	31617910	1330	ribonuclease kappa [Source:Projected from Anopheles gambiae (AGAP006389) VB Community Annotation]	NA
AFUN001441	983.676	0.0561543	1.03969	0.148744	0.377522	0.705785	0.807534	1	other	NO	AfunF3_3	31611849	31616501	4653	Structural maintenance of chromosomes protein [Source:UniProtKB/TrEMBL;Acc:A0A182R5J8]	NA
AFUN001442	115.268	-0.375711	0.770726	0.202361	-1.85664	0.0633631	0.126096	1	other	NO	AfunF3_3	31609700	31611695	1996	DNA primase large subunit [Source:Projected from Anopheles gambiae (AGAP006387) UniProtKB/TrEMBL;Acc:Q7Q5K2]	NA
AFUN001443	2620.3	-1.98915	0.251887	0.141089	-14.0985	3.87971e-45	2.14036e-42	1.01566	other	DOWN	AfunF3_3	31605202	31609090	3889	transcription factor AP-1 [Source:Projected from Anopheles gambiae (AGAP006386) VB Community Annotation]	NA
AFUN001444	22.1525	0.333319	1.25991	0.951801	0.350198	0.72619	0.821956	1	other	NO	AfunF3_3	31596022	31596920	899	Peptidase S1 domain-containing protein [Source:UniProtKB/TrEMBL;Acc:A0A182R5K1]	NA
AFUN001445	704.724	0.261046	1.19835	0.103844	2.51383	0.0119428	0.0311132	1	other	NO	AfunF3_3	31588622	31592732	4111	GA-binding protein transcription factor, beta [Source:Projected from Anopheles gambiae (AGAP006384) VB Community Annotation]	NA
AFUN001446	700.85	0.491372	1.40578	0.12604	3.89854	9.67733e-05	0.000484662	1	other	NO	AfunF3_3	31586711	31588262	1552	oligosaccharyltransferase complex subunit beta [Source:Projected from Anopheles gambiae (AGAP006383) VB Community Annotation]	NA
AFUN001450	390.863	0.0482611	1.03402	0.0991579	0.48671	0.626464	0.710275	1.0751	other	NO	AfunF3_2	124822	131102	6281	AP-1 complex subunit sigma 1/2 [Source:Projected from Anopheles gambiae (AGAP004283) VB Community Annotation]	NA
AFUN001454	3450	0.224513	1.16838	0.159721	1.40566	0.159825	0.266972	1	other	NO	AfunF3_2	19946	51434	31489	unspecified product	NA
AFUN001455	4.0132	2.70758	6.53223	1.34644	2.01091	0.044335	0.103874	0.886282	other	NO	AfunF3_2	9919	11476	1558	unspecified product	NA
AFUN001458	679.819	0.346909	1.27183	0.141307	2.455	0.0140884	0.0358849	1	other	NO	AfunF3_2	4093443	4121615	28173	tubulin polyglutamylase TTLL5 [Source:Projected from Anopheles gambiae (AGAP004288) VB Community Annotation]	NA
AFUN001459	923.41	0.00687299	1.00478	0.12263	0.0560464	0.955305	0.981438	1	other	NO	AfunF3_2	4091576	4092913	1338	Molybdopterin synthase catalytic subunit [Source:Projected from Anopheles gambiae (AGAP013168) UniProtKB/Swiss-Prot;Acc:Q7QAD7]	NA
AFUN001460	1069.38	0.168133	1.1236	0.0965718	1.74102	0.0816809	0.15775	0.983749	other	NO	AfunF3_2	4085844	4091171	5328	protein phosphatase 1D (formerly 2C) [Source:Projected from Anopheles gambiae (AGAP004291) VB Community Annotation]	NA
AFUN001461	520.044	0.402038	1.32137	0.0931242	4.31722	1.58006e-05	9.31553e-05	1.0751	other	NO	AfunF3_2	4082847	4085746	2900	Leucine-zipper-like transcriptional regulator [Source:Projected from Anopheles gambiae (AGAP004292) VB Community Annotation]	NA
AFUN001462	775.688	0.159799	1.11713	0.0966603	1.6532	0.0982899	0.183695	0.980032	other	NO	AfunF3_2	4079014	4082551	3538	SKA2 domain-containing protein [Source:UniProtKB/TrEMBL;Acc:A0A182R5L9]	NA
AFUN001463	3456.94	0.148061	1.10808	0.0936275	1.58138	0.11379	0.200665	1.01566	other	NO	AfunF3_2	4075138	4078719	3582	Ubiquilin [Source:UniProtKB/TrEMBL;Acc:A0A182R5M0]	Ubqn
AFUN001465	96.5263	1.20532	2.30588	0.200185	6.02104	1.73305e-09	3.06135e-08	1	other	UP	AfunF3_2	4072889	4073973	1085	DTW domain-containing protein [Source:Projected from Anopheles gambiae (AGAP004295) VB Community Annotation]	NA
AFUN001466	453.037	1.03379	2.0474	0.153377	6.74023	1.58135e-11	4.51151e-10	1	other	UP	AfunF3_2	4072289	4072874	586	signal peptidase complex subunit [Source:Projected from Anopheles gambiae (AGAP004296) VB Community Annotation]	NA
AFUN001467	706.206	0.032839	1.02302	0.124307	0.264176	0.791644	0.88194	0.980032	other	NO	AfunF3_2	4069478	4072046	2569	Epimerase domain-containing protein [Source:UniProtKB/TrEMBL;Acc:A0A182R5M4]	NA
AFUN001468	2179.87	0.0076325	1.0053	0.112396	0.067907	0.94586	0.975096	1	other	NO	AfunF3_2	4064174	4067627	3454	calcineurin beta subunit [Source:Projected from Anopheles gambiae (AGAP004298) VB Community Annotation]	NA
AFUN001469	24.1395	-0.390259	0.762993	0.427563	-0.912751	0.361374	0.502544	1	other	NO	AfunF3_2	4059557	4061660	2104	helix-loop-helix protein hen [Source:Projected from Anopheles gambiae (AGAP004299) VB Community Annotation]	NA
AFUN001470	509.028	-0.0219364	0.98491	0.145245	-0.15103	0.879952	0.888312	1.0751	other	NO	AfunF3_2	4056807	4058647	1841	Atx10homo_assoc domain-containing protein [Source:UniProtKB/TrEMBL;Acc:A0A182R5M7]	NA
AFUN001471	95.7122	0.412874	1.33134	0.16202	2.54829	0.0108253	0.028644	1	other	NO	AfunF3_2	4055524	4056849	1326	phosphatidylinositol glycan, class K [Source:Projected from Anopheles gambiae (AGAP004301) VB Community Annotation]	NA
AFUN001472	732.446	0.0313259	1.02195	0.139509	0.224544	0.822334	0.891514	1	other	NO	AfunF3_2	4031485	4054786	23302	zf-AD domain-containing protein [Source:UniProtKB/TrEMBL;Acc:A0A182R5M9]	NA
AFUN001473	538.787	-1.98297	0.252969	0.219037	-9.05313	1.38932e-19	1.41026e-17	1	other	DOWN	AfunF3_2	4021776	4028782	7007	Integrin alpha-ps [Source:Projected from Anopheles gambiae (AGAP004303) VB Community Annotation]	NA
AFUN001474	4194.75	-0.351457	0.783792	0.130152	-2.70035	0.00692659	0.0195384	1	other	NO	AfunF3_2	3991469	4019919	28451	ubiquitin-like [Source:Projected from Anopheles gambiae (AGAP013294) VB Community Annotation]	NA
AFUN001475	165.065	0.469399	1.38453	0.194892	2.4085	0.016018	0.040068	1	other	NO	AfunF3_2	3989510	3990853	1344	aprataxin [Source:Projected from Anopheles gambiae (AGAP004307) VB Community Annotation]	NA
AFUN001477	1746.46	0.0879998	1.0629	0.076076	1.15674	0.24738	0.376909	1	other	NO	AfunF3_2	3960253	3967254	7002	phosphopantothenate-cysteine ligase [Source:Projected from Anopheles gambiae (AGAP004311) VB Community Annotation]	NA
AFUN001478	41.7635	0.124903	1.09043	0.378995	0.329563	0.74173	0.826331	1.01292	other	NO	AfunF3_2	3957416	3960113	2698	CLASP_N domain-containing protein [Source:UniProtKB/TrEMBL;Acc:A0A182R5N5]	NA
AFUN001479	18.8169	0.307454	1.23752	0.503519	0.61061	0.541458	0.672764	1	other	NO	AfunF3_2	3956353	3957378	1026	gustatory receptor [Source:Projected from Anopheles gambiae (AGAP029199) VB Community Annotation]	NA
AFUN001481	1534.22	-0.50017	0.707024	0.176696	-2.83068	0.00464497	0.0139061	1	other	NO	AfunF3_2	3950040	3952857	2818	unspecified product	NA
AFUN001482	173.491	-1.78046	0.291091	0.550185	-3.23611	0.00121172	0.004386	1	other	DOWN	AfunF3_2	3946589	3947336	748	unspecified product	NA
AFUN001484	97.1468	0.601259	1.51704	0.182301	3.29817	0.000973186	0.00363143	1	other	NO	AfunF3_2	3933784	3935513	1730	P53 domain-containing protein [Source:UniProtKB/TrEMBL;Acc:A0A182R5P0]	NA
AFUN001485	2361.01	-0.287869	0.819111	0.143712	-2.0031	0.0451665	0.0954719	1	other	NO	AfunF3_2	3863915	3933726	69812	unspecified product	NA
AFUN001486	111.021	0.88889	1.85175	0.252801	3.51616	0.000437837	0.00182103	1	other	NO	AfunF3_2	3862648	3863537	890	Peptidyl-prolyl cis-trans isomerase [Source:UniProtKB/TrEMBL;Acc:A0A182R5P2]	NA
AFUN001487	1049.28	0.789324	1.72826	0.187885	4.20111	2.65615e-05	0.000157126	1	other	NO	AfunF3_2	3860185	3862615	2431	CPL domain-containing protein [Source:UniProtKB/TrEMBL;Acc:A0A182R5P3]	NA
AFUN001488	443.29	0.267934	1.20408	0.149886	1.78758	0.0738438	0.142899	1	other	NO	AfunF3_2	3840552	3859752	19201	unspecified product	NA
AFUN001489	6.33291	0.596021	1.51154	0.926657	0.643196	0.520097	0.765648	0.799756	other	NO	AfunF3_2	3838260	3839987	1728	Protein yellow [Source:Projected from Anopheles gambiae (AGAP004324) VB Community Annotation]	NA
AFUN001490	50.4894	0.000262852	1.00018	0.456667	0.000575588	0.999541	1	1	other	NO	AfunF3_2	3830968	3835930	4963	unspecified product	NA
AFUN001492	2996.57	-0.0360303	0.975335	0.14562	-0.247427	0.804578	0.879861	1	other	NO	AfunF3_2	3814396	3825452	11057	unspecified product	NA
AFUN001493	3918.56	-0.433772	0.740323	0.127486	-3.40251	0.000667704	0.00262068	1	other	NO	AfunF3_2	3785518	3805228	19711	unspecified product	NA
AFUN001495	252.326	-0.499416	0.707393	0.183086	-2.72777	0.00637641	0.0181954	1	other	NO	AfunF3_2	4378518	4382227	3710	Protein unc-45 homolog B [Source:Projected from Anopheles gambiae (AGAP003727) VB Community Annotation]	NA
AFUN001496	230.814	0.931675	1.90749	0.191579	4.86313	1.15545e-06	9.79757e-06	1	other	NO	AfunF3_2	4376282	4378276	1995	unspecified product	NA
AFUN001497	174.365	-0.185629	0.879266	0.225806	-0.822073	0.411035	0.446554	1.32967	other	NO	AfunF3_2	4376401	4377078	678	J domain-containing protein [Source:UniProtKB/TrEMBL;Acc:A0A182R5Q3]	NA
AFUN001498	75.6726	-0.234192	0.850161	0.305587	-0.766367	0.443458	0.582159	1	other	NO	AfunF3_2	4369027	4373230	4204	Neutral ceramidase [Source:UniProtKB/TrEMBL;Acc:A0A182R5Q4]	NA
AFUN001499	240.062	-0.744159	0.597016	0.240514	-3.09403	0.00197456	0.00523187	1.32967	other	NO	AfunF3_2	4367466	4368800	1335	VPS37 C-terminal domain-containing protein [Source:UniProtKB/TrEMBL;Acc:A0A182R5Q5]	NA
AFUN001500	875.125	0.881812	1.84269	0.154089	5.72273	1.04828e-08	1.54086e-07	1	other	NO	AfunF3_2	4366490	4367278	789	unspecified product	NA
AFUN001501	335.815	-1.30867	0.403693	0.20381	-6.42103	1.35359e-10	3.01447e-09	1	other	DOWN	AfunF3_2	4361838	4366479	4642	alpha-tocopherol transfer protein-like protein [Source:Projected from Anopheles gambiae (AGAP003733) VB Community Annotation]	NA
AFUN001502	190.48	-0.934123	0.52336	0.202574	-4.61126	4.0023e-06	2.94765e-05	1	other	NO	AfunF3_2	4348003	4358301	10299	CRAL-TRIO domain-containing protein [Source:UniProtKB/TrEMBL;Acc:A0A182R5Q8]	NA
AFUN001507	742.901	1.20999	2.31336	0.170383	7.10157	1.23351e-12	4.62756e-11	0.980032	other	UP	AfunF3_2	4254755	4255855	1101	ESF2/ABP1 family protein [Source:Projected from Anopheles gambiae (AGAP003737) VB Community Annotation]	NA
AFUN001510	267.613	-0.45042	0.73183	0.221191	-2.03634	0.0417161	0.0706678	1.32967	other	NO	AfunF3_2	4224737	4235367	10631	unspecified product	NA
AFUN001511	71.0299	-0.434242	0.740082	0.209546	-2.0723	0.0382375	0.0830048	1	other	NO	AfunF3_2	4221269	4223496	2228	BHLH domain-containing protein [Source:UniProtKB/TrEMBL;Acc:A0A182R5R7]	NA
AFUN001514	3649.75	0.000779208	1.00054	0.144468	0.00539362	0.995697	1	1	other	NO	AfunF3_2	4213179	4217516	4338	regulator of chromosome condensation [Source:Projected from Anopheles gambiae (AGAP003742) VB Community Annotation]	NA
AFUN001515	194.508	-0.431355	0.741565	0.189754	-2.27324	0.023012	0.0544054	1	other	NO	AfunF3_2	4210476	4212964	2489	HAUS augmin-like complex subunit [Source:Projected from Anopheles gambiae (AGAP003743) VB Community Annotation]	NA
AFUN001516	322.405	0.603374	1.51927	0.13095	4.60767	4.07208e-06	2.80576e-05	1.0751	other	NO	AfunF3_2	4206187	4208254	2068	Ring finger protein [Source:Projected from Anopheles gambiae (AGAP003744) VB Community Annotation]	NA
AFUN001517	542.136	-0.196871	0.872441	0.132017	-1.49126	0.135894	0.221661	1.0751	other	NO	AfunF3_2	4202057	4206008	3952	unspecified product	NA
AFUN001520	2.08838	1.0379	2.05323	1.73681	0.597588	0.550115	0.742	0.886282	other	NO	AfunF3_2	3486628	3487211	584	unspecified product	NA
AFUN001521	4.85987	-0.428713	0.742924	0.874684	-0.490135	0.624039	0.806229	0.886282	other	NO	AfunF3_2	3493138	3497013	3876	unspecified product	NA
AFUN001523	455.274	-1.01115	0.49615	0.164235	-6.15675	7.42547e-10	1.40943e-08	1	other	DOWN	AfunF3_2	3507253	3540844	33592	cuticular protein [Source:Projected from Anopheles gambiae (AGAP003751) VB Community Annotation]	NA
AFUN001524	24.8819	1.67715	3.19795	0.746039	2.24807	0.0245716	0.0576065	1	other	NO	AfunF3_2	3540939	3544699	3761	unspecified product	NA
AFUN001527	5.05934	0.307144	1.23726	0.93377	0.328929	0.742209	0.833216	1	other	NO	AfunF3_2	3585737	3586267	531	unspecified product	NA
AFUN001529	1765.2	0.0799493	1.05698	0.136541	0.585532	0.55819	0.688106	1	other	NO	AfunF3_2	3632742	3659441	26700	PEHE domain-containing protein [Source:UniProtKB/TrEMBL;Acc:A0A182R5T1]	NA
AFUN001530	31.4858	-0.229638	0.852849	0.466445	-0.492316	0.622496	0.743496	1	other	NO	AfunF3_2	3669721	3671722	2002	BHLH domain-containing protein [Source:UniProtKB/TrEMBL;Acc:A0A182R5T2]	NA
AFUN001537	1328.85	-0.328776	0.796212	0.209934	-1.56609	0.117328	0.208713	1	other	NO	AfunF3_2	3456643	3459806	3164	CHK domain-containing protein [Source:UniProtKB/TrEMBL;Acc:A0A182R5T9]	NA
AFUN001538	6140.75	-0.0396921	0.972863	0.185283	-0.214225	0.830372	0.887878	1.01566	other	NO	AfunF3_2	3460006	3461773	1768	40S ribosomal protein S2 [Source:UniProtKB/TrEMBL;Acc:A0A182R5U0]	RpS2
AFUN001540	15566.3	-0.000892435	0.999382	0.1182	-0.00755021	0.993976	1	1	other	NO	AfunF3_2	3462572	3470142	7571	importin beta-3 [Source:Projected from Anopheles gambiae (AGAP003769) VB Community Annotation]	NA
AFUN001541	262.12	0.137729	1.10017	0.170094	0.809728	0.418097	0.557621	1	other	NO	AfunF3_2	3470515	3471272	758	39S ribosomal protein L51, mitochondrial	mRpL51
AFUN001542	295.55	0.394548	1.31453	0.137233	2.87503	0.0040399	0.0123868	1	other	NO	AfunF3_2	3471433	3473211	1779	C2H2-type domain-containing protein [Source:UniProtKB/TrEMBL;Acc:A0A182R5U4]	NA
AFUN001559	2395.28	-1.04284	0.485371	0.15719	-6.63427	3.26118e-11	8.42853e-10	1	other	DOWN	AfunF3_2	4768301	4777952	9652	annexin B9 [Source:Projected from Anopheles gambiae (AGAP003790) VB Community Annotation]	NA
AFUN001560	55.4502	1.18485	2.27339	0.263921	4.4894	7.14245e-06	4.93351e-05	1	other	UP	AfunF3_2	4767144	4768281	1138	RECA_2 domain-containing protein [Source:UniProtKB/TrEMBL;Acc:A0A182R5W4]	NA
AFUN001561	210.981	-0.0492465	0.966441	0.189708	-0.259592	0.795179	0.722793	1.32967	other	NO	AfunF3_2	4760435	4762994	2560	Mannosyltransferase [Source:UniProtKB/TrEMBL;Acc:A0A182R5W5]	NA
AFUN001562	527.174	1.162	2.23768	0.186586	6.22773	4.73243e-10	8.83395e-09	1.0751	other	UP	AfunF3_2	4757372	4760146	2775	unspecified product	NA
AFUN001564	1410.48	-0.196769	0.872502	0.132861	-1.48102	0.138602	0.238518	1	other	NO	AfunF3_2	4735331	4737703	2373	unspecified product	NA
AFUN001565	19.1294	1.19266	2.28574	0.473883	2.51679	0.0118431	0.0374365	0.799756	other	UP	AfunF3_2	4734604	4735294	691	Cyclin-dependent kinases regulatory subunit [Source:UniProtKB/TrEMBL;Acc:A0A182R5W9]	NA
AFUN001566	241.489	-0.672416	0.627455	0.262658	-2.56004	0.010466	0.0277982	1	other	NO	AfunF3_2	4713104	4732197	19094	protein tipE [Source:Projected from Anopheles gambiae (AGAP003797) VB Community Annotation]	NA
AFUN001567	190.664	0.172172	1.12675	0.14363	1.19871	0.23064	0.357647	1	other	NO	AfunF3_2	4691820	4694993	3174	growth hormone regulated TBC protein 1b [Source:Projected from Anopheles gambiae (AGAP003798) VB Community Annotation]	NA
AFUN001568	182.178	0.931035	1.90664	0.152651	6.09912	1.06653e-09	1.96578e-08	1	other	NO	AfunF3_2	4690804	4691698	895	golgi SNAP receptor complex member [Source:Projected from Anopheles gambiae (AGAP003800) VB Community Annotation]	NA
AFUN001570	15.1747	-0.438807	0.737744	0.614404	-0.7142	0.475103	0.612033	1	other	NO	AfunF3_2	4666211	4667958	1748	unspecified product	NA
AFUN001572	49.6796	1.61144	3.05556	0.367039	4.39037	1.1316e-05	7.40032e-05	1	other	UP	AfunF3_2	4663269	4665651	2383	EF-hand domain (C-terminal) containing [Source:Projected from Anopheles gambiae (AGAP003805) VB Community Annotation]	NA
AFUN001573	980.247	-0.659991	0.632882	0.262927	-2.51017	0.0120675	0.0313911	1	other	NO	AfunF3_2	4541465	4652083	110619	unspecified product	NA
AFUN001574	7.26532	0.503393	1.41754	0.749977	0.671211	0.502086	0.636458	1	other	NO	AfunF3_2	4606921	4608148	1228	serine-type enodpeptidase [Source:Projected from Anopheles gambiae (AGAP003807) VB Community Annotation]	NA
AFUN001575	22.1061	0.394007	1.31404	0.567058	0.694826	0.487164	0.622419	1	other	NO	AfunF3_2	4538550	4540502	1953	unspecified product	NA
AFUN001576	100.183	-0.56578	0.67559	0.175441	-3.2249	0.00126017	0.00454491	1	other	NO	AfunF3_2	4779352	4787821	8470	sinuous [Source:Projected from Anopheles gambiae (AGAP003809) VB Community Annotation]	NA
AFUN001577	8.56446	0.547249	1.4613	0.533363	1.02603	0.304876	0.441929	1	other	NO	AfunF3_2	4784271	4785023	753	PfkB domain-containing protein [Source:UniProtKB/TrEMBL;Acc:A0A182R5Y1]	NA
AFUN001578	277.464	-1.49949	0.353679	0.214973	-6.97525	3.05336e-12	7.9481e-11	1.32967	other	DOWN	AfunF3_2	4793036	4796074	3039	unspecified product	NA
AFUN001579	244.301	0.0705432	1.05011	0.207219	0.340428	0.733535	0.826912	1	other	NO	AfunF3_2	4796387	4797453	1067	unspecified product	NA
AFUN001580	56.6114	0.49871	1.41295	0.276832	1.80149	0.0716254	0.139341	1	other	NO	AfunF3_2	4797488	4799161	1674	DDE Tnp4 domain-containing protein [Source:UniProtKB/TrEMBL;Acc:A0A182R5Y4]	NA
AFUN001582	64.8071	0.41023	1.3289	0.226332	1.81251	0.0699067	0.136462	1	other	NO	AfunF3_2	4826046	4827338	1293	Very-long-chain (3R)-3-hydroxyacyl-CoA dehydratase [Source:UniProtKB/TrEMBL;Acc:A0A182R5Y6]	NA
AFUN001583	191.326	0.0264417	1.0185	0.203312	0.130055	0.896523	0.784345	1.32967	other	NO	AfunF3_2	4827698	4828756	1059	60S ribosomal protein L30 [Source:UniProtKB/TrEMBL;Acc:A0A182R5Y7]	RpL30
AFUN001584	3608.18	0.158848	1.1164	0.162956	0.974792	0.329663	0.463952	1.01566	other	NO	AfunF3_2	4829369	4840431	11063	YTH domain-containing protein [Source:UniProtKB/TrEMBL;Acc:A0A182R5Y8]	NA
AFUN001585	1150.53	-0.0381168	0.973925	0.0793462	-0.480386	0.630953	0.750029	1	other	NO	AfunF3_2	4840484	4851816	11333	DRN-tre [Source:Projected from Anopheles gambiae (AGAP003818) VB Community Annotation]	NA
AFUN001586	100.445	-0.183183	0.880758	0.369384	-0.495915	0.619955	0.766383	0.951274	other	NO	AfunF3_2	4853133	4855021	1889	Glucosylceramidase [Source:Projected from Anopheles gambiae (AGAP001649) UniProtKB/TrEMBL;Acc:Q7PXX9]	NA
AFUN001587	55.0537	-0.78776	0.579243	0.527194	-1.49425	0.13511	0.233571	1	other	NO	AfunF3_2	4855666	4857482	1817	unspecified product	NA
AFUN001588	124.473	0.569965	1.48449	0.190515	2.99171	0.00277424	0.00899572	1	other	NO	AfunF3_2	4858794	4859466	673	unspecified product	NA
AFUN001589	942.573	0.199697	1.14846	0.10343	1.93075	0.0535136	0.109995	1	other	NO	AfunF3_2	4859837	4864216	4380	unspecified product	NA
AFUN001590	920.929	-0.00212658	0.998527	0.153965	-0.0138122	0.98898	1	0.980032	other	NO	AfunF3_2	4864624	4870516	5893	RNA-binding protein FUS [Source:Projected from Anopheles gambiae (AGAP001645) VB Community Annotation]	NA
AFUN001591	368.379	-0.0997437	0.933199	0.126105	-0.790955	0.42897	0.568497	1	other	NO	AfunF3_2	4870833	4874032	3200	dimethylargininase [Source:Projected from Anopheles gambiae (AGAP001644) VB Community Annotation]	NA
AFUN001592	1728.22	0.199081	1.14797	0.111475	1.78587	0.0741198	0.143328	1	other	NO	AfunF3_2	4874080	4879669	5590	unspecified product	NA
AFUN001593	552.446	0.382572	1.30366	0.113014	3.38517	0.000711343	0.00277485	1	other	NO	AfunF3_2	4879735	4884399	4665	unspecified product	NA
AFUN001594	3384.52	0.507439	1.42152	0.10692	4.74595	2.07532e-06	1.64616e-05	1	other	NO	AfunF3_2	4884449	4887807	3359	polyA-binding protein interacting protein [Source:Projected from Anopheles gambiae (AGAP001639) VB Community Annotation]	NA
AFUN001595	237.694	-0.655528	0.634843	0.194566	-3.36918	0.000753911	0.00291976	1	other	NO	AfunF3_2	4889805	4900880	11076	unspecified product	NA
AFUN001596	245.948	-0.92716	0.525893	0.187644	-4.94106	7.77004e-07	6.96371e-06	1	other	NO	AfunF3_2	4906769	4913988	7220	Protein sosie [Source:UniProtKB/TrEMBL;Acc:A0A182R600]	sosie
AFUN001597	360.649	0.65604	1.57575	0.160763	4.0808	4.48815e-05	0.000232888	1.0751	other	NO	AfunF3_2	4914549	4917685	3137	serine/threonine-protein kinase greatwall [Source:Projected from Anopheles gambiae (AGAP001636) VB Community Annotation]	NA
AFUN001598	118.988	-0.805157	0.5723	0.258552	-3.11411	0.00184503	0.00629737	1	other	NO	AfunF3_2	4920205	4924524	4320	sodium-coupled monocarboxylate transporter [Source:Projected from Anopheles gambiae (AGAP001635) VB Community Annotation]	NA
AFUN001599	196.564	-1.98603	0.252433	0.360027	-5.51633	3.46157e-08	4.532e-07	1	other	DOWN	AfunF3_2	4932741	4939512	6772	unspecified product	NA
AFUN001600	24201.3	-1.14747	0.451416	0.193618	-5.92647	3.09515e-09	5.16768e-08	1	other	DOWN	AfunF3_2	4945364	4981279	35916	unspecified product	NA
AFUN001601	346.897	-0.50861	0.702899	0.183349	-2.77401	0.00553704	0.0161724	1	other	NO	AfunF3_2	5002059	5103933	101875	FERM domain-containing protein [Source:UniProtKB/TrEMBL;Acc:A0A182R605]	NA
AFUN001602	10.7858	-0.887733	0.540463	0.719767	-1.23336	0.217441	0.34182	1	other	NO	AfunF3_2	5107813	5112559	4747	amiloride-sensitive sodium channel, other [Source:Projected from Anopheles gambiae (AGAP001631) VB Community Annotation]	NA
AFUN001603	9.79089	-0.49778	0.708196	0.685328	-0.726338	0.467632	0.711619	0.799756	other	NO	AfunF3_2	5113113	5114236	1124	unspecified product	NA
AFUN001604	644.707	-0.634271	0.644266	0.299849	-2.1153	0.034404	0.0773923	0.980032	other	NO	AfunF3_2	5118905	5120152	1248	triosephosphate isomerase	Tpi
AFUN001605	357.69	0.475508	1.39041	0.151089	3.1472	0.00164841	0.00537752	1.0751	other	NO	AfunF3_2	5120128	5121289	1162	unspecified product	NA
AFUN001607	2880.1	-0.270333	0.829128	0.126156	-2.14284	0.0321263	0.0719581	1	other	NO	AfunF3_2	5126380	5136407	10028	solute carrier family 7 (cationic amino acid transporter, y+ system) [Source:Projected from Anopheles gambiae (AGAP001627) VB Community Annotation]	NA
AFUN001608	21.8261	-0.28041	0.823357	0.643909	-0.435481	0.663214	0.776261	1	other	NO	AfunF3_2	5139688	5153023	13336	unspecified product	NA
AFUN001609	11.1908	0.421887	1.33968	0.697954	0.604463	0.545536	0.676691	1	other	NO	AfunF3_2	5151063	5151999	937	unspecified product	NA
AFUN001610	636.127	-0.535792	0.68978	0.128862	-4.15786	3.21238e-05	0.000184953	1	other	NO	AfunF3_2	5162701	5166387	3687	unspecified product	NA
AFUN001611	39.8929	-0.538959	0.688267	0.35977	-1.49807	0.134116	0.232282	1	other	NO	AfunF3_2	5167248	5171325	4078	unspecified product	NA
AFUN001612	5471.27	-1.38896	0.381841	0.268484	-5.17333	2.29953e-07	2.33888e-06	1.01566	other	DOWN	AfunF3_2	5171837	5173940	2104	myosin light chain [Source:Projected from Anopheles gambiae (AGAP001622) VB Community Annotation]	NA
AFUN001613	943.749	0.114861	1.08287	0.184635	0.622098	0.533877	0.665233	1	other	NO	AfunF3_2	5177077	5179242	2166	Pyridoxal phosphate homeostasis protein [Source:UniProtKB/TrEMBL;Acc:A0A182R617]	NA
AFUN001614	10.7366	2.17413	4.51315	1.0304	2.10999	0.034859	0.0769573	1	other	NO	AfunF3_2	5179593	5180526	934	unspecified product	NA
AFUN001621	186.024	0.898749	1.86445	0.173214	5.18867	2.11799e-07	2.20586e-06	1	other	NO	AfunF3_2	5328009	5330238	2230	SWIM-type domain-containing protein [Source:UniProtKB/TrEMBL;Acc:A0A182R625]	NA
AFUN001622	1531.02	-0.0742651	0.949826	0.0822979	-0.902394	0.366848	0.507486	1	other	NO	AfunF3_2	5330567	5333102	2536	unspecified product	NA
AFUN001624	2070.17	-0.117341	0.921885	0.120871	-0.970797	0.33165	0.471471	1	other	NO	AfunF3_2	5347705	5367659	19955	E3 ubiquitin-protein ligase MYLIP [Source:Projected from Anopheles gambiae (AGAP001609) VB Community Annotation]	NA
AFUN001630	577.249	-0.610661	0.654897	0.124023	-4.92379	8.48845e-07	7.5162e-06	1	other	NO	AfunF3_2	5492070	5493559	1490	mitochondrial 18 kDa protein [Source:Projected from Anopheles gambiae (AGAP001603) VB Community Annotation]	NA
AFUN001631	19.0534	-0.537226	0.689095	0.481722	-1.11522	0.264757	0.397158	1	other	NO	AfunF3_2	5493557	5496099	2543	amiloride-sensitive sodium channel, other [Source:Projected from Anopheles gambiae (AGAP001602) VB Community Annotation]	NA
AFUN001632	485.782	-0.540334	0.687612	0.181232	-2.98146	0.0028688	0.00924244	1	other	NO	AfunF3_2	5501554	5503411	1858	Ser/Thr protein phosphatase/nucleotidase [Source:Projected from Anopheles gambiae (AGAP001601) VB Community Annotation]	NA
AFUN001633	192.445	-0.85511	0.552823	0.186524	-4.58444	4.55195e-06	3.30746e-05	1	other	NO	AfunF3_2	5503976	5506252	2277	Ser/Thr protein phosphatase/nucleotidase [Source:Projected from Anopheles gambiae (AGAP001600) VB Community Annotation]	NA
AFUN001634	293.863	-0.468667	0.722632	0.205309	-2.28274	0.0224454	0.0533179	1	other	NO	AfunF3_2	5507737	5573406	65670	unspecified product	NA
AFUN001635	6.39805	-0.294438	0.81539	1.03867	-0.283475	0.776812	0.859729	1	other	NO	AfunF3_2	5575709	5576530	822	unspecified product	NA
AFUN001636	96.9467	-1.18558	0.439648	0.499676	-2.37269	0.0176589	0.0455166	0.951274	other	DOWN	AfunF3_2	5579870	5582129	2260	N-acetyltransferase domain-containing protein [Source:UniProtKB/TrEMBL;Acc:A0A182R640]	NA
AFUN001637	12.7791	-0.286111	0.82011	0.585424	-0.488724	0.625037	0.745531	1	other	NO	AfunF3_2	5582551	5583831	1281	homeobox protein goosecoid [Source:Projected from Anopheles gambiae (AGAP001593) VB Community Annotation]	NA
AFUN001640	63.7399	-0.0852279	0.942636	0.476713	-0.178782	0.858109	0.915979	1	other	NO	AfunF3_2	5610316	5622361	12046	unspecified product	NA
AFUN001641	273.307	-0.334078	0.793291	0.120869	-2.76397	0.00571032	0.0130195	1.32967	other	NO	AfunF3_2	5626786	5633669	6884	DBB domain-containing protein [Source:UniProtKB/TrEMBL;Acc:A0A182R645]	NA
AFUN001642	186.969	0.294976	1.22686	0.139443	2.11539	0.0343967	0.0761374	1	other	NO	AfunF3_2	5635115	5636688	1574	Methylthioribose-1-phosphate isomerase [Source:Projected from Anopheles gambiae (AGAP001589) UniProtKB/Swiss-Prot;Acc:Q7PKS9]	NA
AFUN001644	332.375	0.222674	1.16689	0.103391	2.1537	0.0312637	0.066365	1.0751	other	NO	AfunF3_2	5647406	5649687	2282	CUE domain-containing protein [Source:Projected from Anopheles gambiae (AGAP001586) VB Community Annotation]	NA
AFUN001645	369.052	-0.237168	0.848409	0.145522	-1.62977	0.10315	0.18792	1	other	NO	AfunF3_2	5649908	5652589	2682	deoxynucleoside kinase [Source:Projected from Anopheles gambiae (AGAP001585) VB Community Annotation]	NA
AFUN001646	171.242	0.186168	1.13774	0.146636	1.2696	0.204229	0.325576	1	other	NO	AfunF3_2	5652901	5653556	656	U1 small nuclear ribonucleoprotein C [Source:UniProtKB/TrEMBL;Acc:A0A182R650]	snRNP-U1-C
AFUN001647	1305.12	0.778642	1.71551	0.148267	5.2516	1.50781e-07	1.66049e-06	1	other	NO	AfunF3_2	5653758	5666734	12977	Wiskott-Aldrich syndrome protein family member [Source:UniProtKB/TrEMBL;Acc:A0A182R651]	NA
AFUN001649	2985.75	0.0668978	1.04746	0.105008	0.637072	0.524078	0.65641	1	other	NO	AfunF3_2	5696532	5717410	20879	unspecified product	NA
AFUN001652	1367.3	0.254199	1.19267	0.158681	1.60195	0.109166	0.196353	1	other	NO	AfunF3_2	5760517	5763233	2717	Ras-related C3 botulinum toxin substrate [Source:Projected from Anopheles gambiae (AGAP001573) VB Community Annotation]	NA
AFUN001655	10545.4	-1.37029	0.386812	0.252101	-5.4355	5.46439e-08	6.71702e-07	1.01566	other	DOWN	AfunF3_2	5785127	5787500	2374	myosin alkali light chain [Source:Projected from Anopheles gambiae (AGAP001569) VB Community Annotation]	NA
AFUN001656	11.342	0.720382	1.64762	0.691388	1.04194	0.297441	0.433878	1	other	NO	AfunF3_2	5790995	5793014	2020	chromatin assembly factor 1, p180-subunit [Source:Projected from Anopheles gambiae (AGAP001568) VB Community Annotation]	NA
AFUN001657	1600.54	-0.919362	0.528743	0.27536	-3.33876	0.000841531	0.00321116	1	other	NO	AfunF3_2	5793605	5819690	26086	UNC80 domain-containing protein [Source:UniProtKB/TrEMBL;Acc:A0A182R661]	NA
AFUN001658	311.894	0.30517	1.23556	0.133094	2.2929	0.0218539	0.0522049	1	other	NO	AfunF3_2	5819766	5821410	1645	vacuolar protein sorting-associated protein [Source:Projected from Anopheles gambiae (AGAP001565) VB Community Annotation]	NA
AFUN001659	187.668	0.295319	1.22716	0.150674	1.95999	0.0499975	0.10385	1	other	NO	AfunF3_2	5821720	5823063	1344	MADF domain-containing protein [Source:UniProtKB/TrEMBL;Acc:A0A182R663]	NA
AFUN001660	105.234	0.623105	1.54019	0.165581	3.76314	0.000167791	0.000787408	1	other	NO	AfunF3_2	5823128	5824165	1038	unspecified product	NA
AFUN001661	323.203	0.90674	1.8748	0.162663	5.57436	2.48443e-08	3.37555e-07	1	other	NO	AfunF3_2	5824243	5825966	1724	E3 ubiquitin-protein ligase RNF1/2 [Source:Projected from Anopheles gambiae (AGAP002073) VB Community Annotation]	NA
AFUN001662	74.0817	1.35393	2.55608	0.236342	5.72871	1.01197e-08	1.49375e-07	1	other	UP	AfunF3_2	5830161	5843884	13724	unspecified product	NA
AFUN001663	1163.06	-0.0433562	0.970395	0.11709	-0.37028	0.711174	0.810786	1	other	NO	AfunF3_2	5844079	5861196	17118	ATP-binding cassette	NA
AFUN001664	26.2795	0.829893	1.77755	0.521885	1.59018	0.111793	0.200353	1	other	NO	AfunF3_2	5863975	5893529	29555	unspecified product	NA
AFUN001666	12.9017	0.189109	1.14006	0.815434	0.231912	0.816607	0.887182	1	other	NO	AfunF3_2	5907790	5913470	5681	unspecified product	NA
AFUN001668	806.954	0.107317	1.07722	0.097916	1.09601	0.273074	0.406462	1	other	NO	AfunF3_2	5916190	5918979	2790	Mps one binder kinase activator-like 1B [Source:Projected from Anopheles gambiae (AGAP002066) VB Community Annotation]	NA
AFUN001669	6117.69	0.222092	1.16642	0.149659	1.48398	0.137813	0.237453	1	other	NO	AfunF3_2	5922721	5924746	2026	nucleolar protein [Source:Projected from Anopheles gambiae (AGAP002063) VB Community Annotation]	NA
AFUN001670	289.031	-0.507571	0.703406	0.127481	-3.98154	6.8471e-05	0.000278832	1.32967	other	NO	AfunF3_2	5921377	5922739	1363	unspecified product	NA
AFUN001671	406.384	0.226972	1.17038	0.114802	1.97707	0.0480338	0.100486	1	other	NO	AfunF3_2	5925041	5926374	1334	Protein FAM50 homolog [Source:Projected from Anopheles gambiae (AGAP002062) UniProtKB/Swiss-Prot;Acc:Q7PYQ5]	NA
AFUN001672	658.831	0.116066	1.08378	0.103109	1.12566	0.260309	0.392002	1	other	NO	AfunF3_2	5926376	5927792	1417	26S proteasome 26S non-ATPase subunit N7 [Source:Projected from Anopheles gambiae (AGAP002061) VB Community Annotation]	NA
AFUN001673	267.452	0.307688	1.23772	0.15431	1.99396	0.0461561	0.0973142	1	ABCs	NO	AfunF3_2	5930390	5947960	17571	ATP-binding cassette transporter (ABC transporter) family H member [Source:Projected from Anopheles gambiae (AGAP002060) VB Community Annotation]	NA
AFUN001675	338.502	0.889251	1.85221	0.17423	5.10389	3.32743e-07	3.26863e-06	1	other	NO	AfunF3_2	5951697	5952619	923	SAM domain-containing protein [Source:UniProtKB/TrEMBL;Acc:A0A182R679]	NA
AFUN001676	1534.74	-0.269471	0.829624	0.132022	-2.04111	0.0412396	0.0885883	1	other	NO	AfunF3_2	5963910	5980407	16498	fermitin family homolog [Source:Projected from Anopheles gambiae (AGAP002054) VB Community Annotation]	NA
AFUN001677	13.2717	0.509475	1.42353	0.623832	0.816686	0.414108	0.554295	1	other	NO	AfunF3_2	5980407	5981110	704	unspecified product	NA
AFUN001678	408.508	-0.275504	0.826162	0.19569	-1.40786	0.159172	0.251659	1.0751	other	NO	AfunF3_2	5981560	5982853	1294	unspecified product	NA
AFUN001679	74.1244	-1.53676	0.344658	0.533017	-2.88314	0.00393728	0.0121243	1	other	DOWN	AfunF3_2	5983528	5999722	16195	unspecified product	NA
AFUN001682	160.197	-0.318867	0.801699	0.219266	-1.45425	0.145877	0.248625	1	ABCs	NO	AfunF3_2	6047702	6077657	29956	ATP-binding cassette transporter (ABC transporter) family G member [Source:Projected from Anopheles gambiae (AGAP002050) VB Community Annotation]	NA
AFUN001684	1444.17	0.025359	1.01773	0.167024	0.151828	0.879322	0.931334	1	other	NO	AfunF3_2	6101438	6112513	11076	unspecified product	NA
AFUN001687	6.2102	0.705451	1.63065	0.988633	0.713562	0.475498	0.612257	1	other	NO	AfunF3_2	6152896	6154094	1199	Odorant receptor [Source:UniProtKB/TrEMBL;Acc:A0A182R691]	Or76
AFUN001688	5.80315	0.759439	1.69283	1.0464	0.725767	0.467982	0.660059	0.886282	other	NO	AfunF3_2	6154863	6156218	1356	odorant receptor	Or75
AFUN001689	6.60918	0.778086	1.71485	0.932887	0.834063	0.404246	0.544959	1	other	NO	AfunF3_2	6161261	6162472	1212	odorant receptor	Or77
AFUN001690	110.699	-0.247609	0.842291	0.185289	-1.33634	0.181438	0.295602	1	other	NO	AfunF3_2	6219596	6221856	2261	unspecified product	NA
AFUN001695	586.571	-0.555963	0.680203	0.15752	-3.52947	0.000416386	0.00174415	1	other	NO	AfunF3_2	6329367	6407646	78280	Brother of iHog [Source:Projected from Anopheles gambiae (AGAP002040) VB Community Annotation]	NA
AFUN001696	499.087	-0.519672	0.69753	0.181433	-2.86426	0.00417981	0.0127395	1	other	NO	AfunF3_2	6408698	6411127	2430	unspecified product	NA
AFUN001697	5193.54	-0.281605	0.822675	0.11673	-2.41245	0.0158459	0.0396869	1	other	NO	AfunF3_2	6414475	6490264	75790	unspecified product	NA
AFUN001698	636.451	-0.679885	0.624215	0.231818	-2.93284	0.0033588	0.0105873	1	other	NO	AfunF3_2	6490886	6494418	3533	unspecified product	NA
AFUN001699	844.102	-0.202536	0.869022	0.121781	-1.66311	0.0962908	0.177666	1	other	NO	AfunF3_2	6494831	6501536	6706	zinc finger, FYVE domain containing [Source:Projected from Anopheles gambiae (AGAP002036) VB Community Annotation]	NA
AFUN001701	32.5811	1.60462	3.04115	0.704543	2.27753	0.0227547	0.0538699	1	other	NO	AfunF3_2	6514897	6516857	1961	arginine kinase [Source:Projected from Anopheles gambiae (AGAP002033) VB Community Annotation]	NA
AFUN001703	3097.32	-0.333905	0.793386	0.180717	-1.84767	0.0646499	0.128279	1	other	NO	AfunF3_2	6518797	6531694	12898	bromodomain and WD repeat domain containing protein 1/3 [Source:Projected from Anopheles gambiae (AGAP002030) VB Community Annotation]	NA
AFUN001704	2501.58	-0.112405	0.925044	0.0689745	-1.62967	0.103172	0.187931	1	other	NO	AfunF3_2	6531968	6541173	9206	E3 ubiquitin-protein ligase RNF13 [Source:Projected from Anopheles gambiae (AGAP002028) VB Community Annotation]	NA
AFUN001705	477.938	0.336036	1.26228	0.133175	2.52326	0.0116272	0.0304208	1	other	NO	AfunF3_2	6541250	6542529	1280	Alkyl transferase [Source:UniProtKB/TrEMBL;Acc:A0A182R6A9]	NA
AFUN001706	2045.6	-0.134922	0.910719	0.148512	-0.908498	0.363615	0.510265	0.983749	other	NO	AfunF3_2	6543036	6564120	21085	unspecified product	NA
AFUN001707	3.26846	2.1619	4.47503	1.4202	1.52225	0.127946	0.223782	1	other	NO	AfunF3_2	6544850	6545863	1014	Odorant binding protein 11 [Source:UniProtKB/TrEMBL;Acc:E5FD96]	NA
AFUN001708	728.091	0.404025	1.32319	0.138747	2.91195	0.00359176	0.0114009	0.980032	other	NO	AfunF3_2	6564240	6567595	3356	Ima1_N domain-containing protein [Source:UniProtKB/TrEMBL;Acc:A0A182R6B2]	NA
AFUN001709	8369.36	-1.00507	0.498246	0.192127	-5.23127	1.68349e-07	1.83093e-06	1	other	DOWN	AfunF3_2	6581537	6585978	4442	unspecified product	NA
AFUN001710	583.606	-0.141268	0.906722	0.101843	-1.38711	0.165407	0.278966	0.980032	other	NO	AfunF3_2	6586731	6595475	8745	1-acyl-sn-glycerol-3-phosphate acyltransferase [Source:UniProtKB/TrEMBL;Acc:A0A182R6B4]	NA
AFUN001713	131.128	0.0488371	1.03443	0.244349	0.199866	0.841585	0.904891	1	other	NO	AfunF3_2	6626805	6647065	20261	unspecified product	NA
AFUN001715	68.8024	0.873727	1.83239	0.208294	4.19467	2.73266e-05	0.000160825	1	other	NO	AfunF3_2	6649141	6650742	1602	Hexosyltransferase [Source:UniProtKB/TrEMBL;Acc:A0A182R6B9]	NA
AFUN001716	748.121	0.44013	1.35673	0.165239	2.6636	0.00773105	0.021837	0.980032	other	NO	AfunF3_2	6650744	6653153	2410	iron/zinc purple acid phosphatase-like protein precursor [Source:Projected from Anopheles gambiae (AGAP002016) VB Community Annotation]	NA
AFUN001717	4770.49	-0.447927	0.733096	0.117763	-3.80363	0.000142594	0.000671215	1.01566	other	NO	AfunF3_2	6653343	6672868	19526	unspecified product	NA
AFUN001718	331.62	0.0860543	1.06146	0.113126	0.760695	0.446839	0.555574	1.0751	other	NO	AfunF3_2	6673747	6676916	3170	leucyl-tRNA synthetase [Source:Projected from Anopheles gambiae (AGAP002014) VB Community Annotation]	NA
AFUN001719	21.9898	-0.0884607	0.940526	0.503996	-0.175519	0.860672	0.917935	1	other	NO	AfunF3_2	6676972	6682427	5456	leucine-rich repeat-containing protein [Source:Projected from Anopheles gambiae (AGAP002013) VB Community Annotation]	NA
AFUN001720	363.529	-0.253007	0.839146	0.120631	-2.09736	0.0359618	0.0789458	1	other	NO	AfunF3_2	6687180	6697791	10612	unspecified product	NA
AFUN001721	3.04717	-1.09255	0.468932	1.08289	-1.00892	0.313011	0.450864	1	other	NO	AfunF3_2	6689041	6689438	398	unspecified product	NA
AFUN001723	146.054	-0.54091	0.687337	0.237772	-2.27491	0.0229113	0.054204	1	other	NO	AfunF3_2	6700459	6703300	2842	ammonium transporter Rh [Source:Projected from Anopheles gambiae (AGAP002011) VB Community Annotation]	NA
AFUN001724	443.054	-0.51343	0.700555	0.2547	-2.01582	0.0438184	0.0878216	1.0751	other	NO	AfunF3_2	6704523	6705835	1313	unspecified product	NA
AFUN001725	36.0681	-1.30088	0.405878	0.371599	-3.50077	0.000463923	0.00191305	1	other	DOWN	AfunF3_2	6761418	6763366	1949	CHK domain-containing protein [Source:UniProtKB/TrEMBL;Acc:A0A182R6C9]	NA
AFUN001726	561.627	-0.659446	0.633122	0.189125	-3.48682	0.000488797	0.00199798	1	other	NO	AfunF3_2	6854773	6955112	100340	reticulon/nogo receptor [Source:Projected from Anopheles gambiae (AGAP002007) VB Community Annotation]	NA
AFUN001730	79.8853	-0.300352	0.812054	0.292007	-1.02858	0.303678	0.44072	1	other	NO	AfunF3_X	17090714	17096361	5648	unspecified product	NA
AFUN001732	996.072	0.0262503	1.01836	0.189463	0.138551	0.889805	0.937737	1	other	NO	AfunF3_X	17097993	17104167	6175	unspecified product	NA
AFUN001733	547.174	-0.0419181	0.971363	0.0864233	-0.485033	0.627653	0.747379	1	other	NO	AfunF3_X	17104244	17107744	3501	Mannosyltransferase [Source:UniProtKB/TrEMBL;Acc:A0A182R6D7]	NA
AFUN001734	582.522	-0.359175	0.77961	0.192081	-1.86991	0.061496	0.123309	1	other	NO	AfunF3_X	17141655	17212431	70777	Paired domain-containing protein [Source:UniProtKB/TrEMBL;Acc:A0A182R6D8]	NA
AFUN001735	59.4022	0.299904	1.23106	0.25624	1.1704	0.241838	0.370886	1	other	NO	AfunF3_X	17214764	17216896	2133	unspecified product	NA
AFUN001736	528.223	0.442606	1.35906	0.136016	3.25407	0.00113764	0.00415238	1	other	NO	AfunF3_X	17218069	17219264	1196	Sde2_N_Ubi domain-containing protein [Source:UniProtKB/TrEMBL;Acc:A0A182R6E0]	NA
AFUN001741	75.3168	-0.0274668	0.981142	0.208355	-0.131827	0.895121	0.940802	1	other	NO	AfunF3_X	17282814	17284275	1462	methylsterol monooxygenase [Source:Projected from Anopheles gambiae (AGAP000092) VB Community Annotation]	NA
AFUN001742	188.116	-0.809843	0.570444	0.217306	-3.72674	0.000193973	0.000897053	1	other	NO	AfunF3_X	17286489	17289349	2861	methylsterol monooxygenase [Source:Projected from Anopheles gambiae (AGAP000091) VB Community Annotation]	NA
AFUN001743	2222.9	-0.114953	0.923412	0.109798	-1.04695	0.295125	0.431265	1	other	NO	AfunF3_X	17291152	17304405	13254	unspecified product	NA
AFUN001748	21.424	-1.12807	0.457528	0.585854	-1.92551	0.0541657	0.111189	1	other	NO	AfunF3_X	17378548	17382090	3543	cuticular protein RR-2 family [Source:Projected from Anopheles gambiae (AGAP000085) VB Community Annotation]	NA
AFUN001749	1322.1	0.184663	1.13655	0.0854137	2.16198	0.0306196	0.0693148	1	other	NO	AfunF3_X	17385137	17389726	4590	BTB domain-containing protein [Source:UniProtKB/TrEMBL;Acc:A0A182R6F3]	NA
AFUN001750	872.423	0.203174	1.15123	0.112877	1.79996	0.0718668	0.142038	0.980032	other	NO	AfunF3_X	17390183	17393300	3118	translation initiation factor eIF-2B subunit epsilon [Source:Projected from Anopheles gambiae (AGAP000082) VB Community Annotation]	NA
AFUN001751	876.848	0.236365	1.17802	0.168922	1.39925	0.161738	0.274006	0.980032	other	NO	AfunF3_X	17393713	17398306	4594	unspecified product	NA
AFUN001752	122.099	-0.413084	0.751016	0.180789	-2.28489	0.0223193	0.0531082	1	other	NO	AfunF3_X	17447374	17449149	1776	unspecified product	NA
AFUN001755	8.30383	0.0532257	1.03758	0.930603	0.0571948	0.95439	1	0.799756	other	NO	AfunF3_2	85554955	85556044	1090	unspecified product	NA
AFUN001759	15.8083	0.438463	1.35516	0.811472	0.54033	0.588969	0.714743	1	other	NO	AfunF3_2	85601747	85607350	5604	CUB domain-containing protein [Source:UniProtKB/TrEMBL;Acc:A0A182R6G3]	NA
AFUN001762	313.329	0.28553	1.21886	0.15128	1.88742	0.0591034	0.112503	1.0751	other	NO	AfunF3_2	75349178	75356571	7394	unspecified product	NA
AFUN001763	356.461	0.473014	1.38801	0.167967	2.81611	0.00486092	0.0135942	1.0751	other	NO	AfunF3_2	75348012	75349175	1164	ankyrin repeat domain [Source:Projected from Anopheles gambiae (AGAP009205) VB Community Annotation]	NA
AFUN001764	2485.32	0.358581	1.28216	0.10687	3.35529	0.00079281	0.00300562	1.01566	other	NO	AfunF3_2	75346327	75347792	1466	Eukaryotic translation initiation factor 3 subunit H [Source:UniProtKB/TrEMBL;Acc:A0A182R6G8]	NA
AFUN001769	4385.92	-1.12053	0.459926	0.236327	-4.74143	2.12218e-06	1.68063e-05	1	other	DOWN	AfunF3_2	75292994	75303387	10394	collagen type IV alpha [Source:Projected from Anopheles gambiae (AGAP009200) VB Community Annotation]	NA
AFUN001770	561.748	0.487646	1.40215	0.106664	4.57178	4.836e-06	3.55123e-05	0.980032	other	NO	AfunF3_2	75265405	75269726	4322	unspecified product	NA
AFUN001771	85.5549	0.601336	1.51712	0.29124	2.06474	0.0389475	0.088109	0.951274	other	NO	AfunF3_2	75264176	75265244	1069	Palmitoyltransferase [Source:UniProtKB/TrEMBL;Acc:A0A182R6H5]	NA
AFUN001772	89.7053	-0.778056	0.583152	0.278811	-2.79062	0.00526071	0.0154588	1	other	NO	AfunF3_2	75260739	75264118	3380	unspecified product	NA
AFUN001774	117.996	0.0879604	1.06287	0.257819	0.341171	0.732975	0.855196	0.951274	GSTs	NO	AfunF3_2	75254915	75255855	941	Glutathione s-transferase E7 [Source:UniProtKB/TrEMBL;Acc:G0XSZ5]	GSTE7
AFUN001776	456.486	0.348848	1.27354	0.123475	2.82526	0.00472429	0.0141074	1	other	NO	AfunF3_2	75230594	75232452	1859	solute carrier family 39 (zinc transporter), member [Source:Projected from Anopheles gambiae (AGAP009188) VB Community Annotation]	NA
AFUN001777	444.405	0.0930276	1.06661	0.122586	0.758878	0.447925	0.55636	1.0751	other	NO	AfunF3_2	75225744	75230190	4447	unspecified product	NA
AFUN001781	3328.07	0.520807	1.43476	0.104393	4.98889	6.07273e-07	5.60757e-06	1	other	NO	AfunF3_2	74900904	74904439	3536	protein transport protein SEC61 subunit alpha [Source:Projected from Anopheles gambiae (AGAP009182) VB Community Annotation]	NA
AFUN001782	4165.26	-0.0804768	0.945745	0.0967957	-0.831409	0.405743	0.546683	1	other	NO	AfunF3_2	74888504	74900365	11862	RING-CH-type domain-containing protein [Source:UniProtKB/TrEMBL;Acc:A0A182R6I4]	NA
AFUN001783	1135.7	0.149314	1.10904	0.125569	1.18911	0.234398	0.361871	1	other	NO	AfunF3_2	74884357	74887771	3415	mRNA-decapping enzyme 1B [Source:Projected from Anopheles gambiae (AGAP012645) VB Community Annotation]	NA
AFUN001784	2847.17	0.0498126	1.03513	0.164923	0.302035	0.762626	0.848657	1	other	NO	AfunF3_2	74858413	74883698	25286	unspecified product	NA
AFUN001785	987.409	0.638598	1.55682	0.153373	4.1637	3.13135e-05	0.000180733	1	other	NO	AfunF3_2	74856711	74857687	977	Nucleolar protein [Source:Projected from Anopheles gambiae (AGAP009179) UniProtKB/TrEMBL;Acc:A0A1S4H0D9]	NA
AFUN001787	44902.6	0.661232	1.58143	0.216507	3.05409	0.00225746	0.00752022	1	other	NO	AfunF3_2	74832548	74852202	19655	unspecified product	NA
AFUN001789	410.563	0.478394	1.39319	0.138027	3.46595	0.000528362	0.00200708	1.0751	other	NO	AfunF3_2	74824128	74825851	1724	galactosylxylosylprotein 3-beta-galactosyltransferase [Source:Projected from Anopheles gambiae (AGAP009175) VB Community Annotation]	NA
AFUN001790	751.589	0.367482	1.2901	0.12011	3.05955	0.0022167	0.0074038	1	other	NO	AfunF3_2	74815360	74817563	2204	tRNA-dihydrouridine(47) synthase [NAD(P)(+)] [Source:UniProtKB/TrEMBL;Acc:A0A182R6J2]	NA
AFUN001791	787.448	0.229085	1.17209	0.11062	2.07091	0.0383673	0.0847211	0.980032	other	NO	AfunF3_2	74809995	74813508	3514	prolyl oligopeptidase [Source:Projected from Anopheles gambiae (AGAP009172) VB Community Annotation]	NA
AFUN001792	2019.09	-0.412244	0.751453	0.126748	-3.25248	0.00114402	0.00422573	0.983749	other	NO	AfunF3_2	74764823	74805827	41005	PIPK domain-containing protein [Source:UniProtKB/TrEMBL;Acc:A0A182R6J4]	NA
AFUN001793	2205.6	-0.0866559	0.941703	0.10668	-0.812294	0.416623	0.55636	1	other	NO	AfunF3_2	74752874	74764447	11574	unspecified product	NA
AFUN001794	640.877	0.558735	1.47298	0.125764	4.44274	8.88218e-06	5.99333e-05	1	other	NO	AfunF3_2	74748896	74752152	3257	IMD pathway signalling IKK-beta). (ird5orthologue immune response deficient 5) [Source:Projected from Anopheles gambiae (AGAP009166) VB Community Annotation]	NA
AFUN001795	173.209	0.894194	1.85857	0.15219	5.87552	4.21513e-09	6.77692e-08	1	other	NO	AfunF3_2	74747955	74748883	929	unspecified product	NA
AFUN001796	16.9411	1.33684	2.52598	0.759912	1.75921	0.0785418	0.18056	0.799756	other	NO	AfunF3_2	74732539	74734899	2361	unspecified product	NA
AFUN001799	22.558	0.589377	1.5046	0.513372	1.14805	0.250948	0.380853	1	other	NO	AfunF3_2	74698627	74700531	1905	unspecified product	NA
AFUN001800	289.265	1.22489	2.33738	0.179904	6.80858	9.8567e-12	2.95659e-10	1	other	UP	AfunF3_2	74659962	74660816	855	unspecified product	NA
AFUN001801	44.8668	-0.936817	0.522384	0.329749	-2.841	0.00449721	0.0134008	1.01292	other	NO	AfunF3_2	74651294	74653944	2651	unspecified product	NA
AFUN001802	166.555	0.915177	1.8858	0.153784	5.95107	2.66392e-09	3.49929e-08	1.32967	other	NO	AfunF3_2	74649808	74651251	1444	deoxyribose-phosphate aldolase [Source:Projected from Anopheles gambiae (AGAP009161) VB Community Annotation]	NA
AFUN001806	44.3096	1.00508	2.00706	0.622585	1.61437	0.106448	0.192338	1	other	NO	AfunF3_2	69319556	69365847	46292	unspecified product	NA
AFUN001807	22.6092	-0.0674749	0.954307	0.67114	-0.100538	0.919917	0.958938	1	other	NO	AfunF3_2	69373736	69377076	3341	unspecified product	NA
AFUN001808	677.544	-0.485274	0.714361	0.246063	-1.97215	0.0485922	0.101458	1	other	NO	AfunF3_2	69389096	69421706	32611	unspecified product	NA
AFUN001813	2412.55	-0.758934	0.590933	0.164133	-4.6239	3.76596e-06	2.79268e-05	1	other	NO	AfunF3_3	79338803	79391601	52799	unspecified product	NA
AFUN001814	5.02696	-0.905689	0.533778	0.952797	-0.950558	0.341829	0.482316	1	other	NO	AfunF3_3	79395284	79396417	1134	Protein MAK16 homolog [Source:Projected from Anopheles gambiae (AGAP000514) UniProtKB/TrEMBL;Acc:Q7PRY6]	NA
AFUN001815	105.78	2.93135	7.62823	0.819082	3.57882	0.000345144	0.00154434	0.951274	other	UP	AfunF3_3	79401719	79406716	4998	unspecified product	NA
AFUN001817	9.39833	-0.277508	0.825015	0.745927	-0.372031	0.70987	0.810156	1	other	NO	AfunF3_3	79423789	79425513	1725	Pickpocket [Source:Projected from Anopheles gambiae (AGAP011103) VB Community Annotation]	NA
AFUN001818	579.212	0.069064	1.04904	0.151916	0.454619	0.649384	0.765061	1	other	NO	AfunF3_3	79433658	79460407	26750	Sushi domain-containing protein [Source:UniProtKB/TrEMBL;Acc:A0A182R6M0]	NA
AFUN001819	1576.09	0.158397	1.11605	0.130104	1.21746	0.223428	0.348916	1	other	NO	AfunF3_3	79460567	79466893	6327	guanylate kinase [Source:Projected from Anopheles gambiae (AGAP011105) VB Community Annotation]	NA
AFUN001820	7.00948	-3.59203	0.082926	1.31384	-2.73399	0.0062572	0.0178989	1	other	DOWN	AfunF3_3	79467302	79469709	2408	unspecified product	NA
AFUN001821	69.2843	-5.22378	0.02676	0.481099	-10.858	1.82688e-27	3.46088e-25	1.01292	other	DOWN	AfunF3_3	79469717	79470516	800	glutaredoxin	GRX1
AFUN001822	122.009	-4.47942	0.0448293	0.388673	-11.5249	9.88319e-31	2.34734e-28	0.951274	other	DOWN	AfunF3_3	79470807	79473735	2929	unspecified product	NA
AFUN001823	237.038	-4.88747	0.0337851	0.361721	-13.5117	1.33384e-41	4.53287e-39	1.32967	other	DOWN	AfunF3_3	79474105	79475382	1278	unspecified product	NA
AFUN001824	230.83	-4.9908	0.0314499	0.292869	-17.0411	4.07314e-65	5.70566e-62	1	other	DOWN	AfunF3_3	79475754	79480760	5007	C2 domain-containing protein [Source:Projected from Anopheles gambiae (AGAP011109) VB Community Annotation]	NA
AFUN001825	6.32713	-1.60453	0.328843	0.940055	-1.70684	0.0878509	0.197401	0.799756	other	NO	AfunF3_3	79480790	79484774	3985	unspecified product	NA
AFUN001826	1509.87	0.26176	1.19894	0.0963404	2.71703	0.00658702	0.0189869	0.983749	other	NO	AfunF3_3	79485831	79491176	5346	transcription initiation factor TFIIH subunit [Source:Projected from Anopheles gambiae (AGAP011110) VB Community Annotation]	NA
AFUN001830	654.284	-0.43754	0.738393	0.135996	-3.2173	0.00129405	0.00472571	0.980032	other	NO	AfunF3_3	79531767	79542108	10342	unspecified product	NA
AFUN001833	157.774	-1.99897	0.250178	0.350216	-5.70783	1.14423e-08	1.66442e-07	1	other	DOWN	AfunF3_3	11403717	11404549	833	unspecified product	NA
AFUN001836	1568.45	-0.980241	0.506895	0.290395	-3.37555	0.000736692	0.00286019	1	other	NO	AfunF3_3	11288857	11289682	826	peritrophin [Source:Projected from Anopheles gambiae (AGAP006795) VB Community Annotation]	NA
AFUN001837	172.693	-0.950582	0.517424	0.137073	-6.93484	4.06686e-12	1.32485e-10	1	other	NO	AfunF3_3	11285178	11287762	2585	double-strand break repair protein MRE11 [Source:Projected from Anopheles gambiae (AGAP006797) VB Community Annotation]	NA
AFUN001838	445.355	0.567171	1.48162	0.164584	3.44608	0.000568787	0.00228822	1	other	NO	AfunF3_3	11282262	11284867	2606	transformer-2 protein [Source:Projected from Anopheles gambiae (AGAP006798) VB Community Annotation]	NA
AFUN001839	342.302	0.884075	1.84558	0.221182	3.99705	6.41366e-05	0.000337374	1	other	NO	AfunF3_3	11280911	11281919	1009	Adrenodoxin [Source:Projected from Anopheles gambiae (AGAP006799) VB Community Annotation]	NA
AFUN001840	496.481	0.305212	1.2356	0.184508	1.65419	0.0980885	0.180389	1	other	NO	AfunF3_3	11215050	11280409	65360	MADF domain-containing protein [Source:UniProtKB/TrEMBL;Acc:A0A4Y0ANJ8]	NA
AFUN001841	0.519497	0.921774	1.89444	3.16129	0.291582	0.770607	0.855197	1	other	NO	AfunF3_3	11214110	11214850	741	unspecified product	NA
AFUN001842	33.9697	0.419798	1.33774	0.379937	1.10492	0.269196	0.402615	1	other	NO	AfunF3_3	11209553	11210841	1289	28S ribosomal protein S35, mitochondrial	mRpS35
AFUN001843	104.387	0.474998	1.38992	0.202049	2.3509	0.0187282	0.0458243	1	other	NO	AfunF3_3	11204594	11209280	4687	kinesin family member 18/19 [Source:Projected from Anopheles gambiae (AGAP006803) VB Community Annotation]	NA
AFUN001844	25.2564	0.690317	1.61364	0.374344	1.84407	0.0651724	0.129091	1	other	NO	AfunF3_3	11206472	11207293	822	RRF domain-containing protein [Source:UniProtKB/TrEMBL;Acc:A0A182R6P6]	NA
AFUN001845	93.9725	0.364112	1.28709	0.259782	1.4016	0.161034	0.279602	0.951274	other	NO	AfunF3_3	11202388	11204140	1753	DBR1 domain-containing protein [Source:UniProtKB/TrEMBL;Acc:A0A182R6P7]	NA
AFUN001846	36.7347	1.09321	2.13349	0.323115	3.38336	0.000716051	0.00279166	1	other	UP	AfunF3_3	11200847	11202180	1334	mitochondrial thiamine pyrophosphate carrier [Source:Projected from Anopheles gambiae (AGAP006806) VB Community Annotation]	NA
AFUN001847	110.612	0.978029	1.96977	0.209874	4.66009	3.16075e-06	2.39764e-05	1	other	NO	AfunF3_3	11199224	11200816	1593	cysteamine dioxygenase [Source:Projected from Anopheles gambiae (AGAP006807) VB Community Annotation]	NA
AFUN001848	517.792	-0.795871	0.575995	0.317524	-2.50649	0.0121937	0.031696	1	other	NO	AfunF3_3	11197131	11198689	1559	regulator of ribosome biosynthesis [Source:Projected from Anopheles gambiae (AGAP006808) VB Community Annotation]	NA
AFUN001850	418.028	0.631439	1.54911	0.118706	5.31936	1.04132e-07	1.19859e-06	1	other	NO	AfunF3_3	11182709	11184097	1389	chromatin modification-related protein EAF6 [Source:Projected from Anopheles gambiae (AGAP006810) VB Community Annotation]	NA
AFUN001851	546.888	-0.443916	0.735136	0.130962	-3.38965	0.000699817	0.0027337	1	other	NO	AfunF3_3	11173681	11182110	8430	SAM domain-containing protein [Source:UniProtKB/TrEMBL;Acc:A0A182R6Q3]	NA
AFUN001852	782.836	-2.49371	0.177549	0.237571	-10.4967	8.94606e-26	1.50984e-23	1	other	DOWN	AfunF3_3	11150693	11168621	17929	unspecified product	NA
AFUN001856	4.90128	-0.200984	0.869957	0.990376	-0.202937	0.839184	0.975767	0.886282	other	NO	AfunF3_3	10999297	10999805	509	TIL domain-containing protein [Source:UniProtKB/TrEMBL;Acc:A0A182R6Q8]	NA
AFUN001862	146.688	0.748678	1.68025	0.161187	4.64479	3.40422e-06	2.55965e-05	1	other	NO	AfunF3_3	10920088	10921302	1215	Myb_DNA-bind_5 domain-containing protein [Source:UniProtKB/TrEMBL;Acc:A0A182R6R4]	NA
AFUN001863	37.9584	0.614362	1.53088	0.286362	2.14541	0.0319205	0.0715771	1	other	NO	AfunF3_3	10918806	10920120	1315	DDE Tnp4 domain-containing protein [Source:UniProtKB/TrEMBL;Acc:A0A182R6R5]	NA
AFUN001864	3315.89	0.167131	1.12282	0.13757	1.21488	0.224413	0.349987	1	other	NO	AfunF3_3	10912778	10918260	5483	FACT complex subunit SPT16 [Source:Projected from Anopheles gambiae (AGAP006817) VB Community Annotation]	NA
AFUN001865	7.25297	1.00417	2.00578	0.890555	1.12757	0.2595	0.390995	1	other	NO	AfunF3_3	10911061	10912221	1161	unspecified product	NA
AFUN001866	446.409	-0.663321	0.631423	0.383957	-1.72759	0.0840616	0.159342	1	other	NO	AfunF3_3	10903361	10904164	804	unspecified product	NA
AFUN001867	3057.32	-0.367136	0.77532	0.333567	-1.10064	0.271055	0.404619	1	other	NO	AfunF3_3	10901095	10901805	711	unspecified product	NA
AFUN001868	21.2512	-1.57519	0.3356	0.532882	-2.95598	0.0031168	0.00992275	1	other	DOWN	AfunF3_3	10897858	10900256	2399	unspecified product	NA
AFUN001869	3.39429	-0.680458	0.623967	1.32105	-0.515089	0.606491	0.79156	0.886282	other	NO	AfunF3_3	10896454	10897328	875	unspecified product	NA
AFUN001871	1557.11	-0.563526	0.676647	0.107878	-5.22372	1.75364e-07	1.89399e-06	1	other	NO	AfunF3_3	10861844	10870189	8346	sphingomyelin synthase-related [Source:Projected from Anopheles gambiae (AGAP005884) VB Community Annotation]	NA
AFUN001872	2609.45	-0.0512314	0.965112	0.0892033	-0.574322	0.56575	0.695117	1	other	NO	AfunF3_3	10855199	10861472	6274	coiled-coil domain-containing protein [Source:Projected from Anopheles gambiae (AGAP005883) VB Community Annotation]	NA
AFUN001873	295.974	-0.694194	0.618054	0.161447	-4.29984	1.70921e-05	0.000106923	1	other	NO	AfunF3_3	10852973	10854724	1752	unspecified product	NA
AFUN001874	2702.5	0.256609	1.19467	0.116733	2.19826	0.0279306	0.0633169	1.01566	other	NO	AfunF3_3	10844356	10851992	7637	ULP_PROTEASE domain-containing protein [Source:UniProtKB/TrEMBL;Acc:A0A182R6S6]	NA
AFUN001878	1310.37	0.00528126	1.00367	0.0761313	0.0693704	0.944695	0.97454	1	other	NO	AfunF3_2	57948064	57955950	7887	Dedicator of cytokinesis protein [Source:Projected from Anopheles gambiae (AGAP010192) UniProtKB/TrEMBL;Acc:A0A1S4H392]	NA
AFUN001879	273.043	0.685287	1.60802	0.113813	6.02117	1.73158e-09	3.06135e-08	1	other	NO	AfunF3_2	57945970	57947746	1777	UDP-xylose:glucoside alpha-1,3-xylosyltransferase [Source:Projected from Anopheles gambiae (AGAP010187) VB Community Annotation]	NA
AFUN001880	735.567	-1.82321	0.282591	0.29153	-6.25395	4.00195e-10	8.25419e-09	0.980032	other	DOWN	AfunF3_2	57930742	57938568	7827	C-type lectin (CTL) - galactose binding [Source:Projected from Anopheles gambiae (AGAP010193) VB Community Annotation]	NA
AFUN001881	566.564	-0.194301	0.873996	0.13769	-1.41115	0.158201	0.264955	1	other	NO	AfunF3_2	57927884	57929951	2068	unspecified product	NA
AFUN001882	6.37251	2.98512	7.91792	1.10594	2.69917	0.00695124	0.019604	1	other	UP	AfunF3_2	57926076	57927466	1391	gustatory receptor	Gr33
AFUN001883	397.597	-1.30053	0.405977	0.192164	-6.76781	1.30746e-11	3.78406e-10	1	other	DOWN	AfunF3_2	57898953	57909228	10276	unspecified product	NA
AFUN001886	105.156	-0.576621	0.670532	0.224485	-2.56864	0.0102099	0.0272679	1	other	NO	AfunF3_2	57775324	57776523	1200	Protein YIPF [Source:UniProtKB/TrEMBL;Acc:A0A182R6T8]	NA
AFUN001887	14.1013	0.626908	1.54425	0.569847	1.10014	0.271273	0.404772	1	other	NO	AfunF3_2	57769427	57770414	988	unspecified product	NA
AFUN001888	11440.7	1.19447	2.28861	0.165927	7.19877	6.07599e-13	2.34079e-11	1.01566	other	UP	AfunF3_2	57756317	57761695	5379	unspecified product	NA
AFUN001889	511.451	0.462812	1.37823	0.126629	3.65485	0.000257328	0.00114452	1	other	NO	AfunF3_2	57754537	57765797	11261	unspecified product	NA
AFUN001892	449.55	0.0682787	1.04847	0.104792	0.651566	0.514681	0.614667	1.0751	other	NO	AfunF3_2	57659543	57664081	4539	TPR repeat-containing protein LOC90826-like protein [Source:Projected from Anopheles gambiae (AGAP010203) VB Community Annotation]	NA
AFUN001893	315.721	0.484438	1.39904	0.137257	3.52941	0.00041649	0.00174415	1	other	NO	AfunF3_2	57656262	57659443	3182	unspecified product	NA
AFUN001894	211.763	-1.32071	0.400338	0.302339	-4.36831	1.25214e-05	8.0792e-05	1	other	DOWN	AfunF3_2	57652730	57654731	2002	Neur_chan_LBD domain-containing protein [Source:UniProtKB/TrEMBL;Acc:A0A182R6U6]	NA
AFUN001895	4313.82	-0.0298769	0.979504	0.11202	-0.26671	0.789693	0.860097	1.01566	other	NO	AfunF3_2	57643410	57650743	7334	Protein bicaudal D homolog [Source:Projected from Anopheles gambiae (AGAP010206) VB Community Annotation]	NA
AFUN001900	203.735	-0.851122	0.554353	0.221382	-3.84458	0.000120759	0.000589201	1	other	NO	AfunF3_2	57547917	57577074	29158	Insulin gene enhancer protein ISL [Source:Projected from Anopheles gambiae (AGAP010209) UniProtKB/TrEMBL;Acc:A0A1S4H3A9]	NA
AFUN001901	290.434	-0.129304	0.914273	0.240487	-0.537673	0.590803	0.716038	1	other	NO	AfunF3_2	57546398	57547547	1150	Translocase of inner mitochondrial membrane 23 homolog [Source:Projected from Anopheles gambiae (AGAP010210) VB Community Annotation]	NA
AFUN001902	286.278	0.166486	1.12232	0.135921	1.22487	0.220623	0.345576	1	other	NO	AfunF3_2	57544309	57546031	1723	unspecified product	NA
AFUN001904	145.929	1.03592	2.05042	0.168773	6.13794	8.36003e-10	1.5677e-08	1	other	UP	AfunF3_2	57536528	57537673	1146	unspecified product	NA
AFUN001905	2545.87	-0.252982	0.83916	0.181611	-1.39298	0.163625	0.268657	1.01566	other	NO	AfunF3_2	57535141	57536322	1182	60S ribosomal protein L24 [Source:UniProtKB/TrEMBL;Acc:Q06DH7]	RpL24
AFUN001906	170.529	-0.104885	0.929879	0.20274	-0.517335	0.604922	0.728423	1	other	NO	AfunF3_2	57532177	57534933	2757	Protein disulfide-isomerase [Source:Projected from Anopheles gambiae (AGAP010217) UniProtKB/TrEMBL;Acc:A0A1S4H450]	NA
AFUN001907	849.377	-0.439193	0.737547	0.128108	-3.4283	0.000607377	0.0024164	1	other	NO	AfunF3_2	57520104	57526531	6428	LIP1 domain-containing protein [Source:UniProtKB/TrEMBL;Acc:A0A182R6V9]	NA
AFUN001908	253.626	-0.410673	0.752272	0.197209	-2.08243	0.0373036	0.0813686	1	other	NO	AfunF3_2	57496237	57515636	19400	unspecified product	NA
AFUN001909	371.15	-0.596114	0.661533	0.243346	-2.44965	0.0142994	0.0363515	1	other	NO	AfunF3_2	57483696	57486622	2927	DNA helicase [Source:UniProtKB/TrEMBL;Acc:A0A182R6W1]	NA
AFUN001910	684.588	0.0320214	1.02244	0.116365	0.275181	0.783177	0.864382	1	other	NO	AfunF3_2	57482069	57483197	1129	Proliferating cell nuclear antigen [Source:UniProtKB/TrEMBL;Acc:A0A182R6W2]	NA
AFUN001911	145.569	-0.39048	0.762876	0.259732	-1.5034	0.132737	0.239802	0.951274	other	NO	AfunF3_2	57437186	57460319	23134	unspecified product	NA
AFUN001912	159.834	-0.474307	0.719813	0.256955	-1.84587	0.064911	0.133966	0.951274	other	NO	AfunF3_2	57375476	57388968	13493	lachesin [Source:Projected from Anopheles gambiae (AGAP010222) VB Community Annotation]	NA
AFUN001913	3471.32	0.164912	1.1211	0.147263	1.11985	0.262779	0.394834	1	other	NO	AfunF3_2	56122144	56126783	4640	unspecified product	NA
AFUN001914	302.213	-0.0799034	0.946121	0.157952	-0.50587	0.612948	0.735495	1	other	NO	AfunF3_2	56211944	56212805	862	transcription initiation factor TFIID subunit 9 / adenylate kinase [Source:Projected from Anopheles gambiae (AGAP000272) VB Community Annotation]	NA
AFUN001916	3681.31	-0.396826	0.759528	0.213283	-1.86056	0.0628065	0.123765	1.01566	other	NO	AfunF3_2	56218616	56221170	2555	unspecified product	NA
AFUN001917	1964.39	0.402123	1.32145	0.129606	3.10266	0.00191793	0.0065099	1	other	NO	AfunF3_2	56222326	56225377	3052	3-methylcrotonyl-CoA carboxylase alpha subunit [Source:Projected from Anopheles gambiae (AGAP010228) VB Community Annotation]	NA
AFUN001918	405.416	-0.0979603	0.934353	0.169284	-0.578674	0.562809	0.692232	1	other	NO	AfunF3_2	56226006	56230501	4496	beta-ureidopropionase [Source:Projected from Anopheles gambiae (AGAP010229) VB Community Annotation]	NA
AFUN001919	689.51	-0.66304	0.631546	0.125705	-5.27456	1.33077e-07	1.48656e-06	1	other	NO	AfunF3_2	56232695	56243427	10733	MAGUK p55 subfamily member [Source:Projected from Anopheles gambiae (AGAP010230) VB Community Annotation]	NA
AFUN001920	7.31529	3.73386	13.3047	1.32412	2.81988	0.00480423	0.017313	0.799756	other	UP	AfunF3_2	56247010	56247761	752	unspecified product	NA
AFUN001921	346.958	-0.179347	0.883103	0.137104	-1.3081	0.190838	0.290447	1.0751	other	NO	AfunF3_2	56250878	56261182	10305	all-trans-retinol dehydrogenase (NAD+) [Source:Projected from Anopheles gambiae (AGAP010232) VB Community Annotation]	NA
AFUN001922	868.716	0.3573	1.28103	0.147352	2.42481	0.0153166	0.0385473	1	other	NO	AfunF3_2	56264246	56268510	4265	Integrin beta [Source:UniProtKB/TrEMBL;Acc:A0A182R6X4]	NA
AFUN001926	76.7978	0.783223	1.72097	0.192213	4.07477	4.60607e-05	0.00025263	1	other	NO	AfunF3_3	29595442	29596903	1462	unspecified product	NA
AFUN001927	141.926	0.197386	1.14662	0.15626	1.26319	0.206522	0.328634	1	other	NO	AfunF3_3	29596863	29599526	2664	ATP-binding cassette	NA
AFUN001928	341.865	2.00668	4.01856	0.935661	2.14467	0.0319796	0.0716867	1	other	NO	AfunF3_3	29677718	29679020	1303	unspecified product	NA
AFUN001929	95.0322	1.61301	3.05889	0.911086	1.77042	0.0766564	0.147399	1	other	NO	AfunF3_3	29683914	29685299	1386	unspecified product	NA
AFUN001932	365.343	-0.82279	0.565348	0.2311	-3.56033	0.000370393	0.00157465	1	other	NO	AfunF3_3	29734288	29907431	173144	Ig-like domain-containing protein [Source:UniProtKB/TrEMBL;Acc:A0A182R6Y4]	NA
AFUN001933	391.941	-0.564587	0.676149	0.172658	-3.26998	0.00107556	0.00371646	1.0751	other	NO	AfunF3_3	88895867	88902681	6815	Protein kinase domain-containing protein [Source:UniProtKB/TrEMBL;Acc:A0A182R6Y5]	NA
AFUN001934	245.574	-0.0639491	0.956642	0.147294	-0.434159	0.664173	0.776849	1	other	NO	AfunF3_3	88864761	88870672	5912	unspecified product	NA
AFUN001935	317.853	0.262001	1.19914	0.118698	2.20729	0.0272937	0.0629453	1	other	NO	AfunF3_3	88861400	88864441	3042	AAA family ATPase, CDC48 subfamily protein [Source:Projected from Anopheles gambiae (AGAP011652) VB Community Annotation]	NA
AFUN001937	47.168	-0.384317	0.766142	0.399983	-0.960834	0.336636	0.476612	1	other	NO	AfunF3_3	88765128	88771398	6271	krueppel-like family, other [Source:Projected from Anopheles gambiae (AGAP011655) VB Community Annotation]	NA
AFUN001938	8.55841	0.686291	1.60914	0.8795	0.78032	0.435203	0.574252	1	other	NO	AfunF3_3	88717480	88718811	1332	RING-type domain-containing protein [Source:UniProtKB/TrEMBL;Acc:A0A182R6Z0]	NA
AFUN001939	1651.94	0.288926	1.22173	0.138718	2.08284	0.0372661	0.0823602	0.983749	other	NO	AfunF3_3	88702043	88708764	6722	unspecified product	NA
AFUN001940	416.578	0.611685	1.52804	0.123089	4.96946	6.71388e-07	6.11495e-06	1	other	NO	AfunF3_3	88695767	88699284	3518	lysine-specific histone demethylase [Source:Projected from Anopheles gambiae (AGAP011661) VB Community Annotation]	NA
AFUN001941	3049.11	-0.144687	0.904576	0.136589	-1.05928	0.28947	0.424864	1	other	NO	AfunF3_3	88689473	88695551	6079	FHA domain-containing protein [Source:UniProtKB/TrEMBL;Acc:A0A182R6Z3]	NA
AFUN001947	116.99	0.281174	1.21518	0.187456	1.49995	0.133628	0.231695	1	other	NO	AfunF3_3	88570651	88571810	1160	transcription initiation protein SPT3 [Source:Projected from Anopheles gambiae (AGAP011670) VB Community Annotation]	NA
AFUN001948	200.42	0.186759	1.1382	0.142606	1.30962	0.190324	0.244868	1.32967	other	NO	AfunF3_3	88568363	88570667	2305	ATP-dependent DNA helicase [Source:UniProtKB/TrEMBL;Acc:A0A182R700]	NA
AFUN001949	194.899	0.624307	1.54147	0.139842	4.46437	8.03043e-06	5.47132e-05	1	other	NO	AfunF3_3	88566658	88568054	1397	unspecified product	NA
AFUN001951	221.261	0.789041	1.72793	0.178917	4.41011	1.03318e-05	6.848e-05	1	other	NO	AfunF3_3	88561796	88564061	2266	DUF1767 domain-containing protein [Source:UniProtKB/TrEMBL;Acc:A0A182R703]	NA
AFUN001952	378.943	1.55251	2.93328	0.239854	6.47273	9.62481e-11	2.22482e-09	1	other	UP	AfunF3_3	88557362	88561770	4409	uncoupling protein 2, mitochondrial [Source:Projected from Anopheles gambiae (AGAP011676) VB Community Annotation]	NA
AFUN001953	535.812	0.351522	1.27591	0.12501	2.81195	0.00492415	0.0137356	1.0751	other	NO	AfunF3_3	88552243	88555369	3127	unspecified product	NA
AFUN001954	316.083	0.00206466	1.00143	0.155802	0.0132518	0.989427	1	1	other	NO	AfunF3_3	88549741	88552103	2363	transcription initiation factor TFIID subunit [Source:Projected from Anopheles gambiae (AGAP011678) VB Community Annotation]	NA
AFUN001955	1421.23	-0.751208	0.594106	0.231342	-3.24718	0.00116553	0.00423413	1	other	NO	AfunF3_3	88539108	88549130	10023	MYND-type domain-containing protein [Source:UniProtKB/TrEMBL;Acc:A0A182R707]	NA
AFUN001956	115.718	-1.38738	0.382258	0.222853	-6.22554	4.79886e-10	9.53522e-09	1	other	DOWN	AfunF3_3	88536596	88539113	2518	facilitated glucose transporter (solute carrier family 2) [Source:Projected from Anopheles gambiae (AGAP011680) VB Community Annotation]	NA
AFUN001958	422.869	-0.235271	0.849525	0.193241	-1.2175	0.223412	0.330064	1.0751	other	NO	AfunF3_3	88530254	88531384	1131	unspecified product	NA
AFUN001962	14.7277	1.5255	2.87886	0.809545	1.88439	0.0595123	0.120036	1	other	NO	AfunF3_3	88476153	88478615	2463	unspecified product	NA
AFUN001968	48.153	0.268052	1.20418	0.394475	0.679515	0.496812	0.631568	1	other	NO	AfunF3_3	12648916	12771600	122685	heparan sulfate 2-o-sulfotransferase [Source:Projected from Anopheles gambiae (AGAP006058) VB Community Annotation]	NA
AFUN001969	595.544	0.680452	1.60264	0.0868683	7.83314	4.75816e-15	2.65547e-13	1	other	NO	AfunF3_3	12771637	12775038	3402	HD domain-containing protein [Source:UniProtKB/TrEMBL;Acc:A0A182R721]	NA
AFUN001970	48.7405	-0.508375	0.703014	0.374198	-1.35857	0.174283	0.28622	1	other	NO	AfunF3_3	12772696	12773683	988	multiple coagulation factor deficiency [Source:Projected from Anopheles gambiae (AGAP006057) VB Community Annotation]	NA
AFUN001971	562.593	0.790162	1.72927	0.12309	6.41938	1.36826e-10	3.0375e-09	1	other	NO	AfunF3_3	12775435	12780493	5059	NF-kappa-B inhibitor-like protein [Source:Projected from Anopheles gambiae (AGAP006055) VB Community Annotation]	NA
AFUN001972	44.6579	0.174993	1.12896	0.360302	0.485685	0.627191	0.740891	1.01292	other	NO	AfunF3_3	12780545	12782400	1856	PIP49_N domain-containing protein [Source:UniProtKB/TrEMBL;Acc:A0A182R724]	NA
AFUN001973	3586.57	-0.738654	0.599298	0.269904	-2.73673	0.00620538	0.0177744	1	other	NO	AfunF3_3	12784368	12798438	14071	CBM21 domain-containing protein [Source:UniProtKB/TrEMBL;Acc:A0A182R725]	NA
AFUN001974	726.763	0.862627	1.81835	0.126709	6.80794	9.90088e-12	2.9635e-10	1	other	NO	AfunF3_3	12798507	12800762	2256	pentatricopeptide repeat domain [Source:Projected from Anopheles gambiae (AGAP006051) VB Community Annotation]	NA
AFUN001975	145.302	0.239815	1.18084	0.182897	1.3112	0.189791	0.319548	0.951274	other	NO	AfunF3_3	12801038	12804729	3692	AarF domain containing kinase [Source:Projected from Anopheles gambiae (AGAP006050) VB Community Annotation]	NA
AFUN001977	468.301	0.457084	1.37276	0.0934988	4.88866	1.01523e-06	8.7624e-06	1	other	NO	AfunF3_3	12812675	12817657	4983	mediator of RNA polymerase II transcription subunit 23	Med23
AFUN001981	355.676	0.909962	1.879	0.121798	7.47106	7.95526e-14	3.68911e-12	1	other	NO	AfunF3_3	12888346	12890118	1773	peroxisomal membrane protein [Source:Projected from Anopheles gambiae (AGAP006040) VB Community Annotation]	NA
AFUN001982	1370.85	0.258662	1.19637	0.108504	2.38389	0.0171306	0.0431351	0.983749	other	NO	AfunF3_3	12882053	12888105	6053	E3 ubiquitin-protein ligase RNF5 [Source:Projected from Anopheles gambiae (AGAP006041) VB Community Annotation]	NA
AFUN001984	607.957	0.741143	1.6715	0.150547	4.923	8.52266e-07	7.53048e-06	1	other	NO	AfunF3_3	12904791	12908810	4020	unspecified product	NA
AFUN001987	48.1761	-0.249013	0.841472	0.462385	-0.538541	0.590204	0.715559	1	other	NO	AfunF3_3	12927579	12958768	31190	unspecified product	NA
AFUN001988	8.50037	0.798303	1.73905	0.913959	0.873456	0.382415	0.523796	1	other	NO	AfunF3_3	12959004	12960304	1301	unspecified product	NA
AFUN001989	859.636	0.221379	1.16585	0.109674	2.01852	0.0435368	0.0941294	0.980032	other	NO	AfunF3_3	12960322	12964584	4263	nuclear pore complex protein Nup54 [Source:Projected from Anopheles gambiae (AGAP006031) VB Community Annotation]	NA
AFUN001990	401.58	-0.262737	0.833505	0.221439	-1.1865	0.235425	0.362837	1	other	NO	AfunF3_3	12963026	12964291	1266	unspecified product	NA
AFUN001991	3062.47	-0.320775	0.80064	0.11291	-2.84098	0.00449753	0.0135429	1	other	NO	AfunF3_3	12964929	12977216	12288	mitoferrin	mfrn
AFUN001992	31.794	-0.738543	0.599344	0.362315	-2.0384	0.0415099	0.0890598	1	other	NO	AfunF3_3	12977293	12978484	1192	unspecified product	NA
AFUN001997	233.511	-0.689248	0.620177	0.215735	-3.19488	0.00139888	0.00496465	1	other	NO	AfunF3_2	38292118	38304996	12879	RRM domain-containing protein [Source:UniProtKB/TrEMBL;Acc:A0A182R748]	NA
AFUN001998	30.166	-0.974287	0.508991	0.541998	-1.79758	0.0722431	0.140261	1	other	NO	AfunF3_2	38319910	38321076	1167	BTB domain-containing protein [Source:UniProtKB/TrEMBL;Acc:A0A182R749]	NA
AFUN002001	982.07	-1.15027	0.450542	0.223983	-5.13551	2.81374e-07	2.82139e-06	1	other	DOWN	AfunF3_2	38356724	38359966	3243	unspecified product	NA
AFUN002002	3.63093	1.26531	2.40379	1.26598	0.999472	0.317566	0.49903	0.886282	other	NO	AfunF3_2	38370393	38371097	705	unspecified product	NA
AFUN002003	114.054	-1.04159	0.485792	0.265218	-3.9273	8.59055e-05	0.000436318	1	other	DOWN	AfunF3_2	38170724	38173574	2851	XK-related protein [Source:Projected from Anopheles gambiae (AGAP002299) UniProtKB/TrEMBL;Acc:Q7QBT4]	NA
AFUN002004	306.298	0.67373	1.59519	0.159804	4.21597	2.48709e-05	0.000148378	1	other	NO	AfunF3_2	38159716	38160447	732	bud site selection protein [Source:Projected from Anopheles gambiae (AGAP002301) VB Community Annotation]	NA
AFUN002005	1931.78	0.561988	1.4763	0.104144	5.39623	6.80541e-08	8.24655e-07	1	other	NO	AfunF3_2	38154843	38159450	4608	exosome complex exonuclease [Source:Projected from Anopheles gambiae (AGAP002300) VB Community Annotation]	NA
AFUN002006	97.3496	0.409895	1.32859	0.189396	2.16423	0.030447	0.0717356	0.951274	other	NO	AfunF3_2	38154976	38155911	936	crossover junction endonuclease [Source:Projected from Anopheles gambiae (AGAP002302) VB Community Annotation]	NA
AFUN002007	1006.44	-0.313885	0.804472	0.102007	-3.07709	0.00209035	0.00715988	0.980032	other	NO	AfunF3_2	38144928	38154195	9268	BTB domain-containing protein [Source:UniProtKB/TrEMBL;Acc:A0A4Y0AR47]	NA
AFUN002008	259.155	0.495	1.40932	0.14307	3.45985	0.000540474	0.00218372	1	other	NO	AfunF3_2	38143878	38144894	1017	pre-mRNA-splicing factor [Source:Projected from Anopheles gambiae (AGAP002305) VB Community Annotation]	NA
AFUN002009	19092.6	-0.132401	0.912312	0.12759	-1.03771	0.299404	0.435835	1	other	NO	AfunF3_2	38122769	38143542	20774	60S ribosomal protein L4	RpL4
AFUN002011	95.661	1.69258	3.23234	0.247637	6.83492	8.20492e-12	2.6377e-10	0.951274	other	UP	AfunF3_2	38137333	38138611	1279	Pyrroline-5-carboxylate reductase [Source:Projected from Anopheles gambiae (AGAP002308) UniProtKB/TrEMBL;Acc:Q7QBU0]	NA
AFUN002015	78.9855	0.708891	1.63455	0.254944	2.78058	0.00542623	0.0158819	1	other	NO	AfunF3_2	38453553	38455060	1508	unspecified product	NA
AFUN002016	2074.69	0.20436	1.15218	0.143667	1.42246	0.154893	0.264079	0.983749	other	NO	AfunF3_2	38455524	38458301	2778	unspecified product	NA
AFUN002023	208.738	0.136697	1.09939	0.177942	0.768208	0.442364	0.581134	1	other	NO	AfunF3_2	38688247	38689148	902	isochorismatase domain-containing protein [Source:Projected from Anopheles gambiae (AGAP002320) VB Community Annotation]	NA
AFUN002024	4858.5	-0.102916	0.931149	0.190614	-0.539921	0.589251	0.714822	1	other	NO	AfunF3_2	38689520	38730566	41047	GLTSCR1 domain-containing protein [Source:UniProtKB/TrEMBL;Acc:A0A182R775]	NA
AFUN002036	588.843	-0.0635137	0.956931	0.0951624	-0.667424	0.504501	0.638339	1	other	NO	AfunF3_3	3424315	3432001	7687	coiled-coil domain-containing protein 102A [Source:Projected from Anopheles gambiae (AGAP007348) VB Community Annotation]	NA
AFUN002037	202.112	-0.918312	0.529128	0.519934	-1.76621	0.0773611	0.148449	1	other	NO	AfunF3_3	3429335	3430065	731	C type lysozyme [Source:UniProtKB/TrEMBL;Acc:A0A182R788]	LYSC1
AFUN002038	488.403	1.29731	2.4577	0.246054	5.27246	1.34604e-07	1.50241e-06	1	other	UP	AfunF3_3	3416199	3424117	7919	unspecified product	NA
AFUN002039	51.8854	-0.529244	0.692918	0.275297	-1.92245	0.0545496	0.11178	1	other	NO	AfunF3_3	3406612	3410584	3973	phosphatidylinositol transfer protein SEC14 [Source:Projected from Anopheles gambiae (AGAP007353) VB Community Annotation]	NA
AFUN002041	183.576	-0.266843	0.831137	0.285882	-0.9334	0.350613	0.491434	1	other	NO	AfunF3_3	3381638	3389278	7641	retinaldehyde-binding protein 1-like protein [Source:Projected from Anopheles gambiae (AGAP007357) VB Community Annotation]	NA
AFUN002042	136.213	-2.78006	0.145586	0.393431	-7.06619	1.59244e-12	5.71971e-11	1	other	DOWN	AfunF3_3	3372113	3378128	6016	cellular retinaldehyde binding protein [Source:Projected from Anopheles gambiae (AGAP007358) VB Community Annotation]	NA
AFUN002043	25.9242	-0.232228	0.851319	0.478071	-0.48576	0.627137	0.747019	1	other	NO	AfunF3_3	3361351	3367382	6032	unspecified product	NA
AFUN002044	1938.3	0.270425	1.20616	0.128444	2.1054	0.0352563	0.0776544	1	other	NO	AfunF3_3	3350478	3355078	4601	translocation protein SEC63 [Source:Projected from Anopheles gambiae (AGAP007361) VB Community Annotation]	NA
AFUN002047	364.435	0.507748	1.42183	0.138719	3.66027	0.000251948	0.00112434	1	other	NO	AfunF3_3	3330594	3331485	892	unspecified product	NA
AFUN002048	3502.37	1.139	2.20228	0.190166	5.98949	2.10501e-09	3.6065e-08	1.01566	other	UP	AfunF3_3	3327358	3330240	2883	SAM_Exu domain-containing protein [Source:UniProtKB/TrEMBL;Acc:A0A182R799]	NA
AFUN002049	8174.19	0.777516	1.71418	0.179525	4.33097	1.48454e-05	9.39424e-05	1	other	NO	AfunF3_3	3323869	3326775	2907	SAM_Exu domain-containing protein [Source:UniProtKB/TrEMBL;Acc:A0A182R7A0]	NA
AFUN002050	2118.55	0.153851	1.11254	0.127138	1.21011	0.226236	0.35232	1	other	NO	AfunF3_3	3321099	3323777	2679	unspecified product	NA
AFUN002052	8.19554	2.03257	4.09132	0.861636	2.35896	0.0183261	0.0450372	1	other	UP	AfunF3_3	3306315	3310496	4182	unspecified product	NA
AFUN002054	30.3422	-1.52464	0.347566	0.430492	-3.54163	0.000397664	0.00167433	1	other	DOWN	AfunF3_3	3288007	3300118	12112	Ras-related protein Rap-1b precursor [Source:Projected from Anopheles gambiae (AGAP007369) VB Community Annotation]	NA
AFUN002055	4.99192	-1.40286	0.378179	0.938494	-1.4948	0.134967	0.233381	1	other	NO	AfunF3_3	3283188	3284599	1412	unspecified product	NA
AFUN002057	849.196	-1.19705	0.436167	0.149793	-7.99133	1.3349e-15	7.95712e-14	1	other	DOWN	AfunF3_3	3260431	3276929	16499	Tetraspanin [Source:Projected from Anopheles gambiae (AGAP007373) UniProtKB/TrEMBL;Acc:Q7QJ96]	NA
AFUN002058	378.268	0.0335721	1.02354	0.342494	0.0980223	0.921915	0.960162	1	UGTs	NO	AfunF3_3	3257425	3259981	2557	glucuronosyltransferase [Source:Projected from Anopheles gambiae (AGAP007374) VB Community Annotation]	NA
AFUN002062	835.819	0.114528	1.08262	0.0895262	1.27927	0.200801	0.321207	1	other	NO	AfunF3_3	3223671	3230522	6852	unspecified product	NA
AFUN002064	1281.21	0.0979739	1.07027	0.0963042	1.01734	0.308993	0.446408	1	other	NO	AfunF3_3	3213471	3219196	5726	ArfGAP with dual PH domains [Source:Projected from Anopheles gambiae (AGAP007379) VB Community Annotation]	NA
AFUN002065	1740.18	-0.817182	0.567549	0.258367	-3.16287	0.00156222	0.00545999	1	other	NO	AfunF3_3	3212181	3212988	808	NADH dehydrogenase (ubiquinone) 1 beta subcomplex [Source:Projected from Anopheles gambiae (AGAP007380) VB Community Annotation]	NA
AFUN002066	386.846	0.36857	1.29107	0.135175	2.72662	0.00639874	0.0182516	1	other	NO	AfunF3_3	3209709	3212020	2312	GRASP55_65 domain-containing protein [Source:UniProtKB/TrEMBL;Acc:A0A182R7B7]	NA
AFUN002067	451.689	-0.6804	0.623992	0.129694	-5.2462	1.55271e-07	1.70057e-06	1	other	NO	AfunF3_3	3203933	3209602	5670	Fem-1 homolog b [Source:Projected from Anopheles gambiae (AGAP007382) VB Community Annotation]	NA
AFUN002068	456.103	-0.450145	0.731969	0.184224	-2.44347	0.0145468	0.0368817	1	other	NO	AfunF3_3	3184747	3191585	6839	unspecified product	NA
AFUN002069	1116.17	-0.129339	0.914251	0.0965164	-1.34007	0.180223	0.294102	1	other	NO	AfunF3_3	3154743	3184744	30002	LRRCT domain-containing protein [Source:UniProtKB/TrEMBL;Acc:A0A182R7C0]	NA
AFUN002072	820.236	0.51269	1.42671	0.12753	4.02015	5.81614e-05	0.000309899	1	other	NO	AfunF3_3	3129136	3133315	4180	unspecified product	NA
AFUN002074	858.002	0.00597177	1.00415	0.167047	0.0357489	0.971483	1	0.980032	other	NO	AfunF3_3	3126253	3129087	2835	peptide-N4-(N-acetyl-beta-glucosaminyl)asparagine amidase [Source:Projected from Anopheles gambiae (AGAP007390) VB Community Annotation]	NA
AFUN002075	463.592	-0.0895278	0.93983	0.125381	-0.714045	0.475199	0.61205	1	other	NO	AfunF3_3	3124253	3125869	1617	Coenzyme Q10 homolog B (S. cerevisiae) [Source:Projected from Anopheles gambiae (AGAP007391) VB Community Annotation]	NA
AFUN002076	140.364	-0.222608	0.857015	0.181523	-1.22633	0.220073	0.358404	0.951274	other	NO	AfunF3_3	3121060	3122147	1088	Peptidyl-prolyl cis-trans isomerase [Source:UniProtKB/TrEMBL;Acc:A0A182R7C7]	NA
AFUN002077	4163.19	0.353611	1.27776	0.134794	2.62335	0.00870693	0.0237381	1	other	NO	AfunF3_3	3118036	3120677	2642	Protein disulfide-isomerase [Source:UniProtKB/TrEMBL;Acc:A0A182R7C8]	NA
AFUN002078	980.637	0.584837	1.49987	0.117552	4.97515	6.51984e-07	5.94998e-06	1	other	NO	AfunF3_3	3115748	3117567	1820	protein AATF/BFR2 [Source:Projected from Anopheles gambiae (AGAP007394) VB Community Annotation]	NA
AFUN002079	692.716	0.386643	1.30735	0.079038	4.89187	9.98839e-07	8.64221e-06	1	other	NO	AfunF3_3	3111018	3115506	4489	DIS3-like exonuclease [Source:Projected from Anopheles gambiae (AGAP007395) VB Community Annotation]	NA
AFUN002080	7394.63	0.0800601	1.05706	0.108949	0.734841	0.462437	0.600075	1	other	NO	AfunF3_3	3093542	3110525	16984	epsin [Source:Projected from Anopheles gambiae (AGAP007396) VB Community Annotation]	NA
AFUN002082	427.052	0.337091	1.26321	0.124443	2.70881	0.00675259	0.0191169	1	other	NO	AfunF3_3	3087342	3089902	2561	polyA-specific ribonuclease [Source:Projected from Anopheles gambiae (AGAP007399) VB Community Annotation]	NA
AFUN002084	108768	0.455117	1.37089	0.156576	2.90668	0.00365289	0.0113734	1	other	NO	AfunF3_3	3076404	3079734	3331	Elongation factor 1-alpha [Source:UniProtKB/TrEMBL;Acc:A0A182R7D5]	NA
AFUN002085	126.27	-2.2008	0.217516	0.323612	-6.80076	1.0407e-11	3.08859e-10	1	other	DOWN	AfunF3_3	3073631	3074425	795	C-type lectin (CTL) - mannose binding [Source:Projected from Anopheles gambiae (AGAP007410) VB Community Annotation]	NA
AFUN002087	205.184	0.0291082	1.02038	0.190316	0.152947	0.87844	0.93073	1	other	NO	AfunF3_3	3066403	3070883	4481	unspecified product	NA
AFUN002088	3.49403	-0.326768	0.797321	1.33202	-0.245317	0.806211	0.952208	0.886282	other	NO	AfunF3_3	3033431	3034248	818	unspecified product	NA
AFUN002089	4.12647	-0.304235	0.809872	1.06233	-0.286384	0.774584	0.857805	1	other	NO	AfunF3_3	3029434	3030157	724	ML domain-containing protein [Source:UniProtKB/TrEMBL;Acc:A0A182R7E0]	NA
AFUN002090	7.97867	1.35487	2.55774	0.828502	1.63533	0.10198	0.186122	1	other	NO	AfunF3_3	3025399	3026161	763	ML domain-containing protein [Source:UniProtKB/TrEMBL;Acc:A0A182R7E1]	NA
AFUN002091	1.72012	-1.60451	0.328846	1.65949	-0.966872	0.333608	0.517296	0.886282	other	NO	AfunF3_3	3024660	3025295	636	ML domain-containing protein [Source:UniProtKB/TrEMBL;Acc:A0A182R7E2]	NA
AFUN002093	193.872	0.246067	1.18597	0.189366	1.29942	0.193799	0.311967	1	other	NO	AfunF3_3	2922164	2926491	4328	E3 ubiquitin-protein ligase SHPRH [Source:Projected from Anopheles gambiae (AGAP007417) VB Community Annotation]	NA
AFUN002094	254.452	-0.430955	0.74177	0.211882	-2.03394	0.0419572	0.0898681	1	other	NO	AfunF3_3	2921070	2922156	1087	proteasome inhibitor subunit 1 (PI31) [Source:Projected from Anopheles gambiae (AGAP007418) VB Community Annotation]	NA
AFUN002095	275.601	0.806841	1.74938	0.11747	6.86851	6.48751e-12	2.02399e-10	1	other	NO	AfunF3_3	2913383	2915545	2163	Poly [ADP-ribose] polymerase [Source:UniProtKB/TrEMBL;Acc:A0A182R7E6]	NA
AFUN002096	1199.46	-1.21012	0.432234	0.183268	-6.603	4.02921e-11	1.00788e-09	1	other	DOWN	AfunF3_3	2896609	2912911	16303	peptidylglycine monooxygenase [Source:Projected from Anopheles gambiae (AGAP007420) VB Community Annotation]	NA
AFUN002097	121.923	2.07289	4.2073	0.262906	7.88455	3.15678e-15	1.79757e-13	1	other	UP	AfunF3_3	2893602	2894603	1002	unspecified product	NA
AFUN002099	795.656	0.330343	1.25731	0.12504	2.64191	0.0082441	0.0230735	0.980032	other	NO	AfunF3_3	2887430	2891620	4191	LEM domain-containing protein [Source:UniProtKB/TrEMBL;Acc:A0A182R7F0]	NA
AFUN002101	994.345	0.857905	1.81241	0.169404	5.06425	4.1001e-07	3.95008e-06	1	other	NO	AfunF3_3	2849517	2859615	10099	unspecified product	NA
AFUN002102	650.213	0.226131	1.16969	0.123178	1.8358	0.066387	0.133141	0.980032	other	NO	AfunF3_3	63580337	63582775	2439	ULP_PROTEASE domain-containing protein [Source:UniProtKB/TrEMBL;Acc:A0A182R7F3]	NA
AFUN002103	191.661	-0.106253	0.928998	0.143221	-0.741881	0.458159	0.596071	1	other	NO	AfunF3_3	63582788	63584391	1604	unspecified product	NA
AFUN002104	140.01	0.577824	1.4926	0.166079	3.47922	0.000502872	0.00204641	1	other	NO	AfunF3_3	63584470	63586293	1824	unspecified product	NA
AFUN002105	77.1043	-0.0591057	0.959859	0.201476	-0.293364	0.769244	0.854322	1	other	NO	AfunF3_3	63586290	63586914	625	unspecified product	NA
AFUN002106	151.108	0.142834	1.10407	0.175759	0.812671	0.416407	0.556215	1	other	NO	AfunF3_3	63610127	63615027	4901	unspecified product	NA
AFUN002107	218.238	0.256746	1.19478	0.122043	2.10373	0.0354016	0.0779219	1	other	NO	AfunF3_3	63615052	63616527	1476	guanine nucleotide binding protein (G protein), beta polypeptide 1-like [Source:Projected from Anopheles gambiae (AGAP011814) VB Community Annotation]	NA
AFUN002108	8.14843	-0.197126	0.872287	0.83918	-0.234903	0.814284	0.885666	1	other	NO	AfunF3_3	63617066	63618549	1484	odorant receptor	Or54
AFUN002109	545.707	-0.574069	0.67172	0.307776	-1.86522	0.0621508	0.124281	1	other	NO	AfunF3_3	63685014	63735041	50028	unspecified product	NA
AFUN002111	223.031	0.152396	1.11141	0.228867	0.665872	0.505493	0.639107	1	other	NO	AfunF3_3	63764399	63786942	22544	elongation of very long chain fatty acids [Source:Projected from Anopheles gambiae (AGAP011812) VB Community Annotation]	NA
AFUN002115	174.595	-0.37599	0.770577	0.193799	-1.9401	0.0523679	0.108021	1	other	NO	AfunF3_3	63819991	63845455	25465	unspecified product	NA
AFUN002118	97.9848	-0.294165	0.815544	0.248176	-1.18531	0.235895	0.363402	1	other	NO	AfunF3_X	11084882	11085674	793	mitogen-activated protein kinase kinase 1 interacting protein [Source:Projected from Anopheles gambiae (AGAP000997) VB Community Annotation]	NA
AFUN002119	102.25	0.338032	1.26403	0.196812	1.71754	0.0858814	0.168928	0.951274	other	NO	AfunF3_X	11082607	11084878	2272	ZZ-type domain-containing protein [Source:UniProtKB/TrEMBL;Acc:A0A182R7H0]	NA
AFUN002120	9.72953	1.76103	3.38941	0.824786	2.13514	0.0327496	0.088109	0.799756	other	NO	AfunF3_X	11080760	11082113	1354	unspecified product	NA
AFUN002121	230.145	0.581989	1.49691	0.12254	4.74937	2.04053e-06	1.26788e-05	1.32967	other	NO	AfunF3_X	11078591	11079976	1386	26S proteasome non-ATPase regulatory subunit [Source:Projected from Anopheles gambiae (AGAP000201) UniProtKB/TrEMBL;Acc:Q7QEX9]	NA
AFUN002122	149.9	-0.272137	0.828092	0.20405	-1.33368	0.18231	0.308895	0.951274	other	NO	AfunF3_X	11070567	11076616	6050	WD_REPEATS_REGION domain-containing protein [Source:UniProtKB/TrEMBL;Acc:A0A182R7H3]	NA
AFUN002123	193.562	-0.244276	0.844239	0.128121	-1.90661	0.056571	0.090905	1.32967	other	NO	AfunF3_X	11064920	11069994	5075	phospholipase D3/4 [Source:Projected from Anopheles gambiae (AGAP000199) VB Community Annotation]	NA
AFUN002126	184.979	0.307613	1.23766	0.158882	1.93612	0.0528535	0.108894	1	other	NO	AfunF3_X	11025497	11029266	3770	unspecified product	NA
AFUN002127	1224.19	-0.412177	0.751488	0.0778711	-5.29308	1.20275e-07	1.35654e-06	1	other	NO	AfunF3_X	11017279	11024412	7134	cytoplasmic FMR1 interacting protein [Source:Projected from Anopheles gambiae (AGAP000195) VB Community Annotation]	NA
AFUN002128	72.4944	-0.961643	0.513472	0.332324	-2.8937	0.00380736	0.0117786	1	CYPs	NO	AfunF3_X	11004694	11015076	10383	Cytochrome P450 [Source:UniProtKB/TrEMBL;Acc:A0A182R7H9]	CYP4C25
AFUN002130	25.775	-0.375087	0.771059	0.437749	-0.856852	0.391526	0.532165	1	other	NO	AfunF3_X	10975969	10977871	1903	unspecified product	NA
AFUN002133	778.808	-0.188007	0.877818	0.0944051	-1.99149	0.0464271	0.0993565	0.980032	other	NO	AfunF3_X	10894529	10901275	6747	transcription initiation factor TFIID subunit [Source:Projected from Anopheles gambiae (AGAP000189) VB Community Annotation]	NA
AFUN002134	909.32	-0.165379	0.891694	0.137456	-1.20313	0.228924	0.361	0.980032	other	NO	AfunF3_X	10885352	10893897	8546	Uridine phosphorylase [Source:Projected from Anopheles gambiae (AGAP000188) UniProtKB/TrEMBL;Acc:Q7PFX7]	NA
AFUN002135	1352.8	-0.0230365	0.984159	0.0853884	-0.269785	0.787326	0.867713	1	other	NO	AfunF3_X	10878435	10883418	4984	unspecified product	NA
AFUN002136	1120.66	-0.00961596	0.993357	0.259139	-0.0371073	0.970399	0.999342	0.983749	other	NO	AfunF3_X	10859863	10877658	17796	double stranded RNA-specific editase [Source:Projected from Anopheles gambiae (AGAP000185) VB Community Annotation]	NA
AFUN002137	5509.74	0.89283	1.85681	0.180667	4.94186	7.73826e-07	6.93967e-06	1	other	NO	AfunF3_X	10840005	10848761	8757	Malic enzyme [Source:UniProtKB/TrEMBL;Acc:A0A182R7I7]	NA
AFUN002138	66.6033	-0.272193	0.82806	0.310616	-0.8763	0.380867	0.522136	1	other	NO	AfunF3_X	10837166	10838406	1241	unspecified product	NA
AFUN002139	462.998	0.300527	1.23159	0.194897	1.54198	0.12308	0.217086	1	other	NO	AfunF3_X	10833638	10836700	3063	unspecified product	NA
AFUN002140	618.126	-0.353307	0.782787	0.191186	-1.84797	0.064606	0.128223	1	other	NO	AfunF3_X	10831575	10833642	2068	riboflavin transporter [Source:Projected from Anopheles gambiae (AGAP000181) VB Community Annotation]	NA
AFUN002141	695.622	0.10809	1.0778	0.323875	0.333739	0.738576	0.842184	0.980032	other	NO	AfunF3_X	10825609	10827371	1763	phosphoribosylaminoimidazole carboxylase [Source:Projected from Anopheles gambiae (AGAP000180) VB Community Annotation]	NA
AFUN002142	1248.52	0.374632	1.29651	0.225993	1.65771	0.0973759	0.179314	1	other	NO	AfunF3_X	10818587	10822556	3970	Amidophosphoribosyltransferase [Source:Projected from Anopheles gambiae (AGAP000179) UniProtKB/TrEMBL;Acc:Q7QEW3]	NA
AFUN002143	5.0622	0.354054	1.27815	0.932993	0.379482	0.70433	0.806396	1	other	NO	AfunF3_X	10802632	10803986	1355	cuticular protein RR-2 family [Source:Projected from Anopheles gambiae (AGAP000177) VB Community Annotation]	NA
AFUN002144	504.473	0.766451	1.70108	0.171435	4.4708	7.79273e-06	5.33532e-05	1	other	NO	AfunF3_X	10787446	10794266	6821	PH domain-containing protein [Source:UniProtKB/TrEMBL;Acc:A0A182R7J4]	NA
AFUN002145	44.4612	-0.0753209	0.949131	0.288386	-0.261181	0.793953	0.871674	1	other	NO	AfunF3_X	10779067	10780075	1009	unspecified product	NA
AFUN002147	618.567	-0.089518	0.939837	0.101674	-0.880444	0.378619	0.519715	1	other	NO	AfunF3_X	10760598	10762858	2261	unspecified product	NA
AFUN002148	3987.14	-0.0257403	0.982316	0.109495	-0.235082	0.814145	0.88565	1	other	NO	AfunF3_X	10749946	10759917	9972	E3 ubiquitin-protein ligase [Source:UniProtKB/TrEMBL;Acc:A0A182R7J8]	NA
AFUN002149	767.082	-0.923604	0.527191	0.420865	-2.19454	0.0281968	0.0646344	1	other	NO	AfunF3_X	10748319	10749259	941	NADH dehydrogenase (ubiquinone) Fe-S protein [Source:Projected from Anopheles gambiae (AGAP000170) VB Community Annotation]	NA
AFUN002150	369.991	0.558363	1.4726	0.138982	4.01751	5.88166e-05	0.000312914	1	other	NO	AfunF3_X	10742645	10747439	4795	fanconi anemia group M protein [Source:Projected from Anopheles gambiae (AGAP000169) VB Community Annotation]	NA
AFUN002153	8282.76	0.174985	1.12895	0.169274	1.03374	0.30126	0.438127	1	other	NO	AfunF3_X	10709601	10714166	4566	Lipid storage droplets surface-binding protein [Source:Projected from Anopheles gambiae (AGAP000167) VB Community Annotation]	NA
AFUN002154	46.1598	1.31991	2.49651	0.369881	3.56848	0.000359059	0.00153032	1	other	UP	AfunF3_X	10693000	10699141	6142	PA2c domain-containing protein [Source:UniProtKB/TrEMBL;Acc:A0A182R7K4]	NA
AFUN002155	288.054	-0.139354	0.907926	0.300797	-0.463281	0.643163	0.760289	1	GSTs	NO	AfunF3_X	10690535	10692397	1863	Glutathione transferase microsomal [Source:UniProtKB/TrEMBL;Acc:A0A182R7K5]	GSTMS1
AFUN002156	215.818	0.0207549	1.01449	0.164105	0.126473	0.899357	0.944123	1	other	NO	AfunF3_X	10689192	10690526	1335	unspecified product	NA
AFUN002157	98.5323	-0.258704	0.835839	0.27133	-0.953465	0.340355	0.480569	1	GSTs	NO	AfunF3_X	10685210	10687963	2754	Glutathione transferase microsomal [Source:UniProtKB/TrEMBL;Acc:A0A182R7K7]	GSTMS2
AFUN002158	731.087	0.66346	1.58388	0.117801	5.63205	1.78075e-08	2.49199e-07	1	other	NO	AfunF3_X	10671923	10676982	5060	Cystathionine beta-synthase [Source:Projected from Anopheles gambiae (AGAP000162) UniProtKB/TrEMBL;Acc:Q7QEV0]	NA
AFUN002159	1105.15	0.43393	1.35091	0.127505	3.40323	0.00066594	0.00261595	1	other	NO	AfunF3_X	10662380	10671484	9105	Adaptor-related protein complex 3, delta 1 subunit [Source:Projected from Anopheles gambiae (AGAP000161) VB Community Annotation]	NA
AFUN002161	11.8561	-1.12519	0.458443	0.79652	-1.41263	0.157766	0.264415	1	other	NO	AfunF3_X	10640563	10642144	1582	unspecified product	NA
AFUN002163	1764.51	0.0794243	1.0566	0.151304	0.524931	0.599631	0.723982	1	other	NO	AfunF3_X	10611129	10615644	4516	histone arginine demethylase [Source:Projected from Anopheles gambiae (AGAP000158) VB Community Annotation]	NA
AFUN002164	171.281	0.200812	1.14935	0.172739	1.16252	0.245025	0.374583	1	other	NO	AfunF3_2	38268757	38271101	2345	unspecified product	NA
AFUN002165	9.46356	-0.233507	0.850565	0.883719	-0.264232	0.791601	0.87009	1	other	NO	AfunF3_2	38266768	38268245	1478	histidyl-tRNA synthetase [Source:Projected from Anopheles gambiae (AGAP002294) VB Community Annotation]	NA
AFUN002167	157.859	-0.802578	0.573324	0.250795	-3.20014	0.00137359	0.00488978	1	other	NO	AfunF3_2	38257110	38258130	1021	pyrokinin [Source:Projected from Anopheles gambiae (AGAP002292) VB Community Annotation]	NA
AFUN002168	736.991	-0.665649	0.630405	0.185805	-3.58252	0.000340296	0.00146178	1	other	NO	AfunF3_2	38233311	38250239	16929	AMP-binding domain-containing protein [Source:UniProtKB/TrEMBL;Acc:A0A182R7L8]	NA
AFUN002169	1511.42	-0.138893	0.908216	0.182802	-0.759801	0.447373	0.585957	1	other	NO	AfunF3_2	38227370	38232902	5533	negative elongation factor A [Source:Projected from Anopheles gambiae (AGAP002290) VB Community Annotation]	NA
AFUN002170	374.562	-0.461765	0.726097	0.107008	-4.31523	1.59438e-05	0.000100423	1	other	NO	AfunF3_2	38224799	38227151	2353	unspecified product	NA
AFUN002171	894.029	0.1166	1.08418	0.0936705	1.24479	0.21321	0.336675	1	other	NO	AfunF3_2	37800985	37818117	17133	hydroxymethylglutaryl-CoA reductase (NADPH) [Source:Projected from Anopheles gambiae (AGAP002288) VB Community Annotation]	NA
AFUN002173	161.391	0.547027	1.46107	0.168193	3.25239	0.00114439	0.00417248	1	other	NO	AfunF3_2	37822862	37823670	809	unspecified product	NA
AFUN002174	3717.25	0.032368	1.02269	0.0888283	0.364389	0.715568	0.814072	1	other	NO	AfunF3_2	37825512	37830215	4704	peptide alpha-N-acetyltransferase [Source:Projected from Anopheles gambiae (AGAP002284) VB Community Annotation]	NA
AFUN002175	417.18	0.982961	1.97652	0.164737	5.96686	2.41865e-09	4.12673e-08	1	other	NO	AfunF3_2	37830528	37832028	1501	Peroxisomal membrane protein PEX16 [Source:UniProtKB/TrEMBL;Acc:A0A182R7M5]	NA
AFUN002177	1609.57	0.0907963	1.06496	0.089855	1.01048	0.312267	0.450163	1	other	NO	AfunF3_2	37861474	37868744	7271	Clathrin_bdg domain-containing protein [Source:UniProtKB/TrEMBL;Acc:A0A182R7M7]	NA
AFUN002178	480.997	0.0974498	1.06988	0.106647	0.913762	0.360842	0.502004	1	other	NO	AfunF3_2	37869262	37871736	2475	mitochondrial carrier triple repeat protein [Source:Projected from Anopheles gambiae (AGAP002280) VB Community Annotation]	NA
AFUN002179	126.787	-1.37155	0.386477	0.359994	-3.80991	0.000139016	0.00066553	1	other	DOWN	AfunF3_2	37871773	37878748	6976	Fatty acyl-CoA reductase [Source:Projected from Anopheles gambiae (AGAP002279) UniProtKB/TrEMBL;Acc:Q7QKD9]	NA
AFUN002180	1131.21	-0.0608056	0.958729	0.154305	-0.394061	0.693536	0.798273	1	other	NO	AfunF3_2	37885682	37890058	4377	ATP-binding cassette	NA
AFUN002181	95.556	1.15121	2.221	0.196046	5.87215	4.30176e-09	7.18204e-08	0.951274	other	UP	AfunF3_2	37890970	37891677	708	unspecified product	NA
AFUN002182	1039.33	0.386541	1.30726	0.101835	3.79576	0.00014719	0.000699165	1	other	NO	AfunF3_2	37891681	37893131	1451	unspecified product	NA
AFUN002183	448.655	0.688951	1.61211	0.137343	5.01629	5.26796e-07	4.93929e-06	1	other	NO	AfunF3_2	37893310	37895287	1978	unspecified product	NA
AFUN002184	7.66183	-0.518424	0.698134	0.826027	-0.627611	0.530259	0.66181	1	other	NO	AfunF3_2	37895507	37897195	1689	gustatory receptor	Gr2
AFUN002185	7972.77	0.228805	1.17186	0.210009	1.0895	0.275933	0.409619	1	other	NO	AfunF3_2	37898069	37917731	19663	unspecified product	NA
AFUN002187	87207.8	0.110793	1.07982	0.262705	0.42174	0.673215	0.783386	1	other	NO	AfunF3_2	42636841	42639520	2680	arrestin-1 [Source:Projected from Anopheles gambiae (AGAP010134) VB Community Annotation]	NA
AFUN002188	2560.36	0.166678	1.12247	0.0792786	2.10244	0.0355149	0.0771375	1.01566	other	NO	AfunF3_2	42626171	42635132	8962	NCK adaptor protein [Source:Projected from Anopheles gambiae (AGAP010135) VB Community Annotation]	NA
AFUN002189	302.074	0.00681853	1.00474	0.161578	0.0421995	0.96634	0.822321	1.32967	other	NO	AfunF3_2	42623154	42625286	2133	adenosine kinase [Source:Projected from Anopheles gambiae (AGAP010137) VB Community Annotation]	NA
AFUN002190	1133.6	0.696039	1.62005	0.154309	4.51067	6.46233e-06	4.58265e-05	0.983749	other	NO	AfunF3_2	42599932	42622460	22529	uncharacterized protein yjbQ [Source:Projected from Anopheles gambiae (AGAP010138) VB Community Annotation]	NA
AFUN002191	2370.12	0.123807	1.08961	0.110487	1.12056	0.262477	0.394588	1	other	NO	AfunF3_2	42586690	42592442	5753	GMP synthase (glutamine-hydrolysing) [Source:Projected from Anopheles gambiae (AGAP010139) VB Community Annotation]	NA
AFUN002192	70.5073	1.14263	2.20784	0.212671	5.37277	7.75353e-08	9.21217e-07	1	other	UP	AfunF3_2	42582181	42583349	1169	HD_domain domain-containing protein [Source:UniProtKB/TrEMBL;Acc:A0A182R7P2]	NA
AFUN002193	181.249	-0.405784	0.754826	0.256851	-1.57984	0.114143	0.203865	1	other	NO	AfunF3_2	42580411	42581699	1289	unspecified product	NA
AFUN002194	204.302	0.622985	1.54006	0.237053	2.62804	0.00858774	0.0235093	1	other	NO	AfunF3_2	42572710	42579851	7142	dopamine N-acetyltransferase	Dat
AFUN002195	1716.59	0.158105	1.11582	0.0989781	1.59737	0.110184	0.197951	1	other	NO	AfunF3_2	58743479	58748192	4714	BED-type domain-containing protein [Source:UniProtKB/TrEMBL;Acc:A0A182R7P5]	NA
AFUN002198	38200.5	-1.17518	0.442829	0.2567	-4.57801	4.69414e-06	3.39997e-05	1	other	DOWN	AfunF3_2	58706560	58729538	22979	myosin heavy chain [Source:Projected from Anopheles gambiae (AGAP010147) VB Community Annotation]	NA
AFUN002199	35.3292	-1.27592	0.412963	0.478508	-2.66645	0.00766569	0.0211052	1.01292	other	DOWN	AfunF3_2	58701514	58703607	2094	cytochrome b5-related [Source:Projected from Anopheles gambiae (AGAP010149) VB Community Annotation]	NA
AFUN002202	117.687	0.633136	1.55093	0.187999	3.36777	0.000757781	0.00293151	1	other	NO	AfunF3_2	58681599	58690165	8567	Metallophos domain-containing protein [Source:UniProtKB/TrEMBL;Acc:A0A182R7Q2]	NA
AFUN002209	206.922	-0.89139	0.539095	0.167881	-5.30966	1.09828e-07	1.25385e-06	1	other	NO	AfunF3_2	58596265	58596913	649	dUTP pyrophosphatase [Source:Projected from Anopheles gambiae (AGAP010159) VB Community Annotation]	NA
AFUN002212	419.359	0.0882398	1.06307	0.155542	0.567305	0.570507	0.699244	1	other	NO	AfunF3_2	58555678	58575327	19650	Protein kinase domain-containing protein [Source:UniProtKB/TrEMBL;Acc:A0A182R7R2]	NA
AFUN002213	4059.41	0.0583323	1.04126	0.17754	0.328558	0.74249	0.833464	1	other	NO	AfunF3_2	58551551	58552150	600	60S ribosomal protein L38 [Source:UniProtKB/TrEMBL;Acc:A0A182R7R3]	RpL38
AFUN002214	4496.59	0.0195599	1.01365	0.0854352	0.228945	0.818912	0.880934	1.01566	other	NO	AfunF3_2	58536679	58551042	14364	protein withered, carnitine O-palmitoyltransferase	whd
AFUN002215	33.8645	-0.548618	0.683675	0.476972	-1.15021	0.250057	0.379791	1	other	NO	AfunF3_2	58534555	58536167	1613	dynein light intermediate chain 2, cytosolic [Source:Projected from Anopheles gambiae (AGAP010165) VB Community Annotation]	NA
AFUN002216	2445.81	-0.413908	0.750587	0.111008	-3.72863	0.000192522	0.000877775	1.01566	other	NO	AfunF3_2	58507555	58528533	20979	Numb [Source:Projected from Anopheles gambiae (AGAP029467) UniProtKB/TrEMBL;Acc:A0A453YZQ2]	NA
AFUN002217	52.0306	-0.493432	0.710333	0.497154	-0.992514	0.320947	0.460342	1	other	NO	AfunF3_2	58496553	58505924	9372	unspecified product	NA
AFUN002219	59.2183	-0.41239	0.751378	0.290915	-1.41756	0.156319	0.262462	1	other	NO	AfunF3_2	58460736	58463163	2428	unspecified product	NA
AFUN002220	1932.85	0.645574	1.56436	0.0952658	6.77655	1.2308e-11	3.59939e-10	1	other	NO	AfunF3_2	58455287	58459076	3790	TUDOR-domain protein	papi
AFUN002221	11817	0.00437495	1.00304	0.0864369	0.0506144	0.959633	0.983936	1	other	NO	AfunF3_2	58447079	58454468	7390	Serine/threonine-protein phosphatase [Source:UniProtKB/TrEMBL;Acc:A0A182R7S1]	NA
AFUN002222	9509.03	-0.139748	0.907678	0.153379	-0.911132	0.362226	0.503479	1	other	NO	AfunF3_2	58443926	58446784	2859	WD_REPEATS_REGION domain-containing protein [Source:UniProtKB/TrEMBL;Acc:A0A182R7S2]	Rack1
AFUN002223	1275.22	0.705523	1.63074	0.120025	5.87812	4.14961e-09	6.77692e-08	0.983749	other	NO	AfunF3_2	58441382	58443593	2212	oligosaccharyltransferase complex subunit alpha (ribophorin I) [Source:Projected from Anopheles gambiae (AGAP010174) VB Community Annotation]	NA
AFUN002224	2284.01	-0.430929	0.741784	0.104877	-4.10891	3.97539e-05	0.000223195	1	other	NO	AfunF3_2	58422577	58440872	18296	Adenylyl cyclase-associated protein [Source:UniProtKB/TrEMBL;Acc:A0A182R7S4]	NA
AFUN002225	333.581	0.17953	1.13251	0.108794	1.65019	0.0989044	0.181604	1	other	NO	AfunF3_2	58420626	58422095	1470	Rtf2 domain-containing protein [Source:UniProtKB/TrEMBL;Acc:A0A182R7S5]	NA
AFUN002226	248.542	-0.544719	0.685525	0.18453	-2.95193	0.0031579	0.0100308	1	other	NO	AfunF3_2	58419621	58420496	876	replication factor A3 [Source:Projected from Anopheles gambiae (AGAP010177) VB Community Annotation]	NA
AFUN002227	985.633	0.616517	1.53317	0.113888	5.41337	6.18482e-08	7.72746e-07	0.980032	other	NO	AfunF3_2	58414016	58417552	3537	unspecified product	NA
AFUN002228	932.669	0.626884	1.54423	0.149157	4.20285	2.63581e-05	0.00015612	1	other	NO	AfunF3_2	58409932	58413629	3698	centrosomal protein CEP97 [Source:Projected from Anopheles gambiae (AGAP010180) VB Community Annotation]	NA
AFUN002229	616.097	1.08764	2.12527	0.213185	5.10188	3.36303e-07	3.30128e-06	1	other	UP	AfunF3_2	58407319	58408094	776	obelix [Source:Projected from Anopheles gambiae (AGAP010181) VB Community Annotation]	NA
AFUN002230	544.47	0.480858	1.39557	0.104606	4.59685	4.2892e-06	3.13586e-05	1	other	NO	AfunF3_2	58404888	58407176	2289	WD repeat-containing protein [Source:Projected from Anopheles gambiae (AGAP010182) VB Community Annotation]	NA
AFUN002231	726.499	-0.50096	0.706637	0.165185	-3.03272	0.00242356	0.00814507	0.980032	other	NO	AfunF3_2	58394584	58404548	9965	FH2 domain-containing protein [Source:UniProtKB/TrEMBL;Acc:A0A182R7T1]	NA
AFUN002240	325.494	0.165819	1.1218	0.186578	0.888741	0.374143	0.515101	1	other	NO	AfunF3_3	67653527	67663638	10112	Insulin-like peptide 2 precursor [Source:Projected from Anopheles gambiae (AGAP010600) VB Community Annotation]	NA
AFUN002241	7.5612	-2.3769	0.192523	1.05741	-2.24785	0.0245855	0.0576295	1	other	NO	AfunF3_3	67650024	67651050	1027	unspecified product	NA
AFUN002243	524.1	0.424782	1.34237	0.114997	3.69386	0.000220876	0.00100325	1	other	NO	AfunF3_3	67637865	67642744	4880	unspecified product	NA
AFUN002245	66.6595	0.730629	1.65936	0.235155	3.10701	0.00188989	0.00635444	1.01292	other	NO	AfunF3_3	67627977	67630776	2800	Thioredoxin-like_fold domain-containing protein [Source:UniProtKB/TrEMBL;Acc:A0A182R7U5]	NA
AFUN002246	249.477	0.322965	1.2509	0.142391	2.26816	0.0233197	0.0433946	1.32967	other	NO	AfunF3_3	67616037	67627314	11278	unspecified product	NA
AFUN002247	425.78	-2.19348	0.218623	0.352847	-6.21654	5.08247e-10	9.41988e-09	1.0751	other	DOWN	AfunF3_3	67614656	67615632	977	unspecified product	NA
AFUN002251	159.187	0.137068	1.09967	0.19948	0.687128	0.492002	0.627227	1	other	NO	AfunF3_X	5288009	5292019	4011	deltex [Source:Projected from Anopheles gambiae (AGAP000903) VB Community Annotation]	NA
AFUN002252	11026.8	-0.558658	0.678934	0.240551	-2.32241	0.020211	0.0488382	1	other	NO	AfunF3_X	5277274	5287243	9970	alanine transaminase [Source:Projected from Anopheles gambiae (AGAP000901) VB Community Annotation]	NA
AFUN002253	1302.75	-0.383307	0.766678	0.0752313	-5.09505	3.48658e-07	3.46212e-06	0.983749	other	NO	AfunF3_X	5254164	5275070	20907	Protein-tyrosine sulfotransferase [Source:UniProtKB/TrEMBL;Acc:A0A182R7V3]	NA
AFUN002256	1252.61	-0.233675	0.850466	0.23216	-1.00652	0.314163	0.452246	1	other	NO	AfunF3_X	5226586	5240386	13801	slingshot [Source:Projected from Anopheles gambiae (AGAP000898) VB Community Annotation]	NA
AFUN002257	1560.43	-0.214119	0.862073	0.283037	-0.756506	0.449346	0.587826	1	other	NO	AfunF3_X	5222712	5224581	1870	coiled-coil-helix-coiled-coil-helix domain-containing protein 2, mitochondrial [Source:Projected from Anopheles gambiae (AGAP000897) VB Community Annotation]	NA
AFUN002258	3.82566	-0.719182	0.607442	1.50848	-0.476758	0.633535	0.813423	0.886282	other	NO	AfunF3_X	5221341	5221593	253	unspecified product	NA
AFUN002259	1518.45	-0.981543	0.506438	0.205904	-4.76698	1.87005e-06	1.50085e-05	1	other	NO	AfunF3_X	5178393	5218778	40386	unspecified product	NA
AFUN002269	105.254	-1.43802	0.369073	0.280178	-5.13253	2.85874e-07	2.86038e-06	1	other	DOWN	AfunF3_3	28410041	28414412	4372	unspecified product	NA
AFUN002272	145.917	0.44389	1.36027	0.149544	2.9683	0.00299455	0.00959024	1	other	NO	AfunF3_3	28319124	28321381	2258	ADP-ribose pyrophosphatase [Source:Projected from Anopheles gambiae (AGAP006085) VB Community Annotation]	NA
AFUN002273	384.025	-0.0379115	0.974064	0.114374	-0.331469	0.740291	0.832005	1	other	NO	AfunF3_3	28315363	28317751	2389	CUE domain-containing protein [Source:UniProtKB/TrEMBL;Acc:A0A182R7X3]	NA
AFUN002274	1500.51	-0.437155	0.73859	0.138388	-3.15892	0.00158356	0.00552077	1	other	NO	AfunF3_3	28211979	28314064	102086	frazzled protein [Source:Projected from Anopheles gambiae (AGAP006083) VB Community Annotation]	NA
AFUN002275	144.454	-0.481174	0.716394	0.182763	-2.63278	0.00846885	0.0242293	0.951274	CYPs	NO	AfunF3_3	28201597	28211496	9900	cytochrome P450	CYP301A1
AFUN002276	4.30178	3.01369	8.07626	1.42776	2.11079	0.0347906	0.0768444	1	other	NO	AfunF3_3	28200988	28201568	581	unspecified product	NA
AFUN002277	162.633	-1.64206	0.3204	0.322919	-5.08504	3.67553e-07	3.74562e-06	0.951274	other	DOWN	AfunF3_3	28197912	28198884	973	odorant-binding protein [Source:Projected from Anopheles gambiae (AGAP006080) VB Community Annotation]	NA
AFUN002279	18.4087	-0.593887	0.662555	0.520783	-1.14037	0.254131	0.456579	0.799756	other	NO	AfunF3_3	28189557	28190261	705	odorant-binding protein [Source:Projected from Anopheles gambiae (AGAP006075) VB Community Annotation]	NA
AFUN002280	29.158	0.0456948	1.03218	0.427829	0.106806	0.914943	0.946941	1.01292	other	NO	AfunF3_3	28187595	28188706	1112	odorant-binding protein [Source:Projected from Anopheles gambiae (AGAP006074) VB Community Annotation]	NA
AFUN002281	111.829	-0.68115	0.623668	0.294028	-2.31662	0.0205247	0.0516379	0.951274	other	NO	AfunF3_3	28173899	28187553	13655	unspecified product	NA
AFUN002283	2.79049	-1.35658	0.390506	1.23086	-1.10214	0.2704	0.403986	1	other	NO	AfunF3_2	66188009	66188341	333	unspecified product	NA
AFUN002284	3.83286	-0.877373	0.544358	0.744809	-1.17798	0.238803	0.367156	1	other	NO	AfunF3_2	66183687	66184363	677	unspecified product	NA
AFUN002285	212.763	0.0715628	1.05085	0.156566	0.457076	0.647616	0.763835	1	other	NO	AfunF3_2	66067254	66069583	2330	unspecified product	NA
AFUN002286	431.024	0.191001	1.14156	0.123197	1.55037	0.121053	0.214024	1	other	NO	AfunF3_2	66065551	66066816	1266	Leptin receptor overlapping transcript-like [Source:Projected from Anopheles gambiae (AGAP008693) VB Community Annotation]	NA
AFUN002287	31.292	-0.513828	0.700362	0.365927	-1.40418	0.160264	0.267451	1	other	NO	AfunF3_2	66044138	66060172	16035	ANF_receptor domain-containing protein [Source:UniProtKB/TrEMBL;Acc:A0A182R7Y7]	NA
AFUN002288	10.1001	-0.616344	0.652322	0.714217	-0.862964	0.388157	0.529111	1	other	NO	AfunF3_3	54664866	54668516	3651	unspecified product	NA
AFUN002289	273.449	0.126304	1.09149	0.171447	0.736691	0.46131	0.5992	1	other	NO	AfunF3_2	69037269	69064139	26871	unspecified product	NA
AFUN002290	1153.54	0.690719	1.61409	0.118378	5.83488	5.38304e-09	8.45354e-08	1	other	NO	AfunF3_2	69120690	69125026	4337	Protein maelstrom [Source:Projected from Anopheles gambiae (AGAP002022) VB Community Annotation]	NA
AFUN002291	2474.1	0.203703	1.15165	0.100485	2.02719	0.0426434	0.0910592	1	other	NO	AfunF3_2	69125385	69132223	6839	U3 small nucleolar RNA-associated protein [Source:Projected from Anopheles gambiae (AGAP009004) VB Community Annotation]	NA
AFUN002292	1223.9	-0.0112845	0.992209	0.1838	-0.0613954	0.951044	0.988201	0.983749	other	NO	AfunF3_2	49171807	49174537	2731	Similar to ATP-dependent RNA helicase dbp5 [Source:Projected from Anopheles gambiae (AGAP003397) VB Community Annotation]	NA
AFUN002293	869.247	-0.0294077	0.979822	0.145605	-0.201969	0.839941	0.903817	1	other	NO	AfunF3_2	49174840	49178178	3339	nucleosome-remodeling factor 38 kDa subunit [Source:Projected from Anopheles gambiae (AGAP003398) VB Community Annotation]	NA
AFUN002298	33.5113	-0.653847	0.635583	0.380502	-1.71838	0.0857275	0.16193	1	other	NO	AfunF3_2	49271716	49273393	1678	ARL2_Bind_BART domain-containing protein [Source:UniProtKB/TrEMBL;Acc:A0A182R7Z8]	NA
AFUN002300	5123.73	0.144488	1.10534	0.0972347	1.48597	0.137288	0.236721	1	other	NO	AfunF3_2	49273677	49285852	12176	SMK-1 domain-containing protein [Source:UniProtKB/TrEMBL;Acc:A0A182R800]	NA
AFUN002301	35.8643	0.751532	1.68358	0.311186	2.41506	0.0157327	0.0394598	1	other	NO	AfunF3_2	49287398	49287945	548	unspecified product	NA
AFUN002302	5669.36	-0.486511	0.713749	0.131545	-3.69844	0.000216928	0.000975186	1.01566	other	NO	AfunF3_2	49288877	49299078	10202	Adenylosuccinate synthetase [Source:UniProtKB/TrEMBL;Acc:A0A182R802]	NA
AFUN002303	5.35599	0.0697967	1.04957	1.00249	0.0696233	0.944493	0.974476	1	other	NO	AfunF3_2	49299645	49300503	859	unspecified product	NA
AFUN002304	382.411	-0.285242	0.820604	0.173275	-1.64618	0.0997265	0.182801	1	other	NO	AfunF3_2	49307849	49311419	3571	Aldo_ket_red domain-containing protein [Source:UniProtKB/TrEMBL;Acc:A0A182R804]	NA
AFUN002305	921.182	0.0408836	1.02874	0.0953012	0.428993	0.667928	0.789462	0.980032	other	NO	AfunF3_2	49311375	49316199	4825	unspecified product	NA
AFUN002306	90.5246	0.326195	1.2537	0.229038	1.4242	0.154389	0.260094	1	other	NO	AfunF3_2	49316507	49317393	887	Myb-interacting protein [Source:Projected from Anopheles gambiae (AGAP003410) VB Community Annotation]	NA
AFUN002307	107.128	0.880691	1.84126	0.258941	3.40112	0.000671107	0.00263108	1	other	NO	AfunF3_2	49317399	49318560	1162	unspecified product	NA
AFUN002308	415.031	-0.626677	0.647666	0.34689	-1.80656	0.070831	0.138055	1	other	NO	AfunF3_2	49319537	49320086	550	40S ribosomal protein S28 [Source:UniProtKB/TrEMBL;Acc:Q06DF8]	RpS28
AFUN002309	160.774	-0.407056	0.754161	0.170698	-2.38465	0.0170955	0.0424298	1	other	NO	AfunF3_2	49320417	49321753	1337	alanyl-tRNA synthetase domain-containing protein [Source:Projected from Anopheles gambiae (AGAP003413) VB Community Annotation]	NA
AFUN002310	167.025	0.474516	1.38945	0.14284	3.32202	0.000893683	0.00338344	1	other	NO	AfunF3_2	49321751	49323002	1252	3-hydroxyacyl-CoA dehydrogenase / 3-hydroxy-2-methylbutyryl-CoA dehydrogenase [Source:Projected from Anopheles gambiae (AGAP003414) VB Community Annotation]	NA
AFUN002311	210.55	0.217796	1.16296	0.160392	1.3579	0.174495	0.22836	1.32967	other	NO	AfunF3_2	49323256	49324210	955	unspecified product	NA
AFUN002313	312.262	0.273495	1.20873	0.164665	1.66091	0.0967311	0.168384	1.0751	other	NO	AfunF3_2	49325670	49326712	1043	RING-type domain-containing protein [Source:UniProtKB/TrEMBL;Acc:A0A182R813]	NA
AFUN002314	580.661	0.444899	1.36122	0.165579	2.68694	0.00721107	0.020643	0.980032	other	NO	AfunF3_2	49336144	49347710	11567	stearoyl-CoA desaturase (delta-9 desaturase) [Source:Projected from Anopheles gambiae (AGAP003418) VB Community Annotation]	NA
AFUN002315	9.04491	0.102791	1.07385	0.689885	0.148997	0.881556	0.932649	1	other	NO	AfunF3_2	49347690	49348749	1060	unspecified product	NA
AFUN002317	280.943	-1.19029	0.438216	0.303353	-3.92376	8.71759e-05	0.000344097	1.32967	other	DOWN	AfunF3_2	49359232	49360592	1361	unspecified product	NA
AFUN002319	1561.17	-0.485002	0.714496	0.080918	-5.99375	2.05059e-09	3.57272e-08	1	other	NO	AfunF3_2	49541483	49547293	5811	unspecified product	NA
AFUN002320	388.083	-0.0703661	0.952396	0.156255	-0.450328	0.652474	0.730188	1.0751	other	NO	AfunF3_2	49385105	49392946	7842	unspecified product	NA
AFUN002325	2626.42	-0.199929	0.870593	0.148562	-1.34576	0.178379	0.287878	1.01566	other	NO	AfunF3_2	49508299	49510460	2162	vacuolar H+ ATPase M8.9 accessory subunit	VhaM8.9
AFUN002326	1037.37	-0.33422	0.793213	0.105549	-3.1665	0.00154286	0.0054031	1	other	NO	AfunF3_2	49510634	49525859	15226	RUN and FYVE domain-containing [Source:Projected from Anopheles gambiae (AGAP003431) VB Community Annotation]	NA
AFUN002327	59.9138	-0.377302	0.769876	0.263342	-1.43274	0.151931	0.256787	1	other	NO	AfunF3_2	49521749	49525067	3319	endoplasmic reticulum metallopeptidase [Source:Projected from Anopheles gambiae (AGAP003432) VB Community Annotation]	NA
AFUN002328	14.1797	1.02468	2.0345	0.642757	1.59419	0.110894	0.198975	1	other	NO	AfunF3_2	49526018	49526945	928	unspecified product	NA
AFUN002329	985.809	0.190595	1.14123	0.115822	1.64559	0.0998486	0.183001	1	other	NO	AfunF3_2	49527267	49535322	8056	Condensin complex subunit [Source:Projected from Anopheles gambiae (AGAP003434) UniProtKB/TrEMBL;Acc:Q7QDI4]	NA
AFUN002330	3634.79	0.049248	1.03473	0.125189	0.393389	0.694032	0.798571	1	other	NO	AfunF3_2	49535524	49538024	2501	PX domain-containing protein [Source:UniProtKB/TrEMBL;Acc:A0A182R830]	NA
AFUN002332	14665.2	0.659894	1.57997	0.135189	4.88126	1.05408e-06	8.94093e-06	1.01566	other	NO	AfunF3_2	49928647	49959157	30511	unspecified product	NA
AFUN002333	424.815	0.505445	1.41956	0.133215	3.79422	0.000148109	0.000659981	1.0751	other	NO	AfunF3_2	49959943	49961420	1478	AB hydrolase-1 domain-containing protein [Source:UniProtKB/TrEMBL;Acc:A0A182R833]	NA
AFUN002334	947.173	0.713078	1.6393	0.188579	3.78132	0.000156	0.000750513	0.980032	other	NO	AfunF3_2	49961881	49968739	6859	unspecified product	NA
AFUN002335	1967.79	-0.0199646	0.986257	0.113793	-0.175447	0.860728	0.917935	1	other	NO	AfunF3_2	49994229	50000236	6008	Tuberous sclerosis 1 [Source:UniProtKB/TrEMBL;Acc:A0A182R835]	Tsc1
AFUN002337	599.263	-0.0550482	0.962562	0.288603	-0.190741	0.848729	0.909431	1	other	NO	AfunF3_2	50006759	50030101	23343	rootletin [Source:Projected from Anopheles gambiae (AGAP003449) VB Community Annotation]	NA
AFUN002338	5902.23	1.2056	2.30633	0.167694	7.18928	6.51348e-13	2.51352e-11	1	other	UP	AfunF3_2	50034193	50037518	3326	unspecified product	NA
AFUN002339	123.833	0.456513	1.37222	0.207204	2.20321	0.0275802	0.0634912	1	other	NO	AfunF3_2	50037833	50039505	1673	unspecified product	NA
AFUN002340	240.122	0.0156987	1.01094	0.144671	0.108514	0.913588	0.954827	1	other	NO	AfunF3_2	50040450	50043480	3031	aspartyl/glutamyl-tRNA(Asn/Gln) amidotransferase, B subunit [Source:Projected from Anopheles gambiae (AGAP003454) VB Community Annotation]	NA
AFUN002341	3252.45	-0.176015	0.885145	0.127179	-1.384	0.16636	0.275783	1	other	NO	AfunF3_2	50043484	50077232	33749	GRIP domain-containing protein [Source:UniProtKB/TrEMBL;Acc:A0A1Y9HB09]	NA
AFUN002342	41.8201	-2.54621	0.171205	0.470808	-5.40815	6.36774e-08	7.77674e-07	1	other	DOWN	AfunF3_2	50077675	50078310	636	ADP-ribosylation factor-like protein 2-binding protein [Source:Projected from Anopheles gambiae (AGAP012917) VB Community Annotation]	NA
AFUN002343	801.093	0.536906	1.45086	0.122649	4.3776	1.19995e-05	7.78553e-05	1	other	NO	AfunF3_2	50078340	50081500	3161	nuclear pore complex protein Nup93 [Source:Projected from Anopheles gambiae (AGAP003459) VB Community Annotation]	NA
AFUN002344	322.428	0.248857	1.18827	0.160331	1.55214	0.120628	0.213435	1	other	NO	AfunF3_2	50081539	50083019	1481	mRNA cap guanine-N7 methyltransferase [Source:UniProtKB/TrEMBL;Acc:A0A182R844]	NA
AFUN002345	124.958	0.956678	1.94084	0.153357	6.23825	4.42499e-10	8.86771e-09	1	other	NO	AfunF3_2	50083098	50084257	1160	beta-1,4-N-acetylglucosaminyltransferase [Source:Projected from Anopheles gambiae (AGAP003461) VB Community Annotation]	NA
AFUN002346	2432.31	0.053793	1.03799	0.135073	0.398253	0.690444	0.795897	1	other	NO	AfunF3_2	50084762	50087006	2245	protein arginine N-methyltransferase [Source:Projected from Anopheles gambiae (AGAP003462) VB Community Annotation]	NA
AFUN002347	393.106	-0.123774	0.917784	0.142273	-0.869976	0.384313	0.525369	1	other	NO	AfunF3_2	50087046	50088508	1463	DUF1279 domain-containing protein [Source:UniProtKB/TrEMBL;Acc:A0A182R847]	NA
AFUN002348	243.323	0.352357	1.27664	0.119642	2.94509	0.00322863	0.0080126	1.32967	other	NO	AfunF3_2	50088609	50091013	2405	glycerol kinase [Source:Projected from Anopheles gambiae (AGAP003464) VB Community Annotation]	NA
AFUN002349	18.1786	-0.373369	0.771978	0.711452	-0.524798	0.599724	0.724031	1	other	NO	AfunF3_2	50095894	50101212	5319	unspecified product	NA
AFUN002350	15.7764	0.459973	1.37552	0.814359	0.564829	0.57219	0.700633	1	other	NO	AfunF3_2	50104232	50107835	3604	unspecified product	NA
AFUN002351	18.8624	-0.633149	0.644768	0.699289	-0.905418	0.365244	0.506067	1	other	NO	AfunF3_2	50121815	50125268	3454	Protein osiris 14 [Source:UniProtKB/TrEMBL;Acc:A0A182R851]	Osi14
AFUN002352	7.18512	-0.0559926	0.961932	0.962718	-0.0581609	0.95362	0.980283	1	other	NO	AfunF3_2	50128495	50133089	4595	protein osiris [Source:Projected from Anopheles gambiae (AGAP003466) VB Community Annotation]	NA
AFUN002353	8.96676	1.37516	2.59397	0.971687	1.41523	0.157001	0.263449	1	other	NO	AfunF3_2	50135662	50136856	1195	protein osiris [Source:Projected from Anopheles gambiae (AGAP003467) VB Community Annotation]	NA
AFUN002354	101.587	-0.582241	0.667926	0.326234	-1.78473	0.0743048	0.149662	0.951274	other	NO	AfunF3_2	50139571	50161277	21707	protein osiris [Source:Projected from Anopheles gambiae (AGAP003468) VB Community Annotation]	NA
AFUN002355	5.90716	0.29373	1.22581	1.15553	0.254196	0.799344	0.875944	1	other	NO	AfunF3_2	50161359	50162533	1175	Protein osiris 18 [Source:UniProtKB/TrEMBL;Acc:A0A182R855]	Osi18
AFUN002356	5.62934	-0.548782	0.683597	0.869229	-0.631344	0.527816	0.659911	1	other	NO	AfunF3_2	50164254	50165522	1269	Protein osiris 19 [Source:UniProtKB/TrEMBL;Acc:A0A182R856]	Osi19
AFUN002357	6.09208	1.16404	2.24084	1.04116	1.11802	0.263557	0.395807	1	other	NO	AfunF3_2	50168710	50170368	1659	protein osiris [Source:Projected from Anopheles gambiae (AGAP003471) VB Community Annotation]	NA
AFUN002358	10.6816	3.32903	10.0494	0.832601	3.99835	6.37851e-05	0.000335777	1	other	UP	AfunF3_2	50205369	50205759	391	unspecified product	NA
AFUN002359	1060.5	2.37474	5.18641	0.430395	5.51758	3.43697e-08	4.50797e-07	1	other	UP	AfunF3_2	50206268	50206845	578	Putative 4.2 kDa secreted peptide [Source:UniProtKB/TrEMBL;Acc:Q06DF5]	NA
AFUN002360	260.608	1.87161	3.65941	0.327001	5.72355	1.04319e-08	1.5366e-07	1	other	UP	AfunF3_2	50206964	50208077	1114	unspecified product	NA
AFUN002362	1656	0.223798	1.1678	0.137104	1.63232	0.102612	0.187015	1	other	NO	AfunF3_2	50271639	50273860	2222	Chaperonin containing TCP1 subunit [Source:Projected from Anopheles gambiae (AGAP003477) VB Community Annotation]	NA
AFUN002368	137.131	0.614743	1.53129	0.188231	3.26589	0.00109121	0.00418127	0.951274	other	NO	AfunF3_2	50564512	50566718	2207	unspecified product	NA
AFUN002370	3744.1	-0.218645	0.859372	0.102671	-2.12958	0.0332064	0.0739368	1	other	NO	AfunF3_2	50608168	50638051	29884	oxysterol-binding protein [Source:Projected from Anopheles gambiae (AGAP003484) VB Community Annotation]	NA
AFUN002372	704.064	0.145497	1.10611	0.128312	1.13393	0.256824	0.394041	0.980032	other	NO	AfunF3_2	50638694	50640555	1862	thioredoxin domain-containing protein [Source:Projected from Anopheles gambiae (AGAP003485) VB Community Annotation]	NA
AFUN002373	1021.21	0.239044	1.18021	0.121897	1.96104	0.0498747	0.103626	1	other	NO	AfunF3_2	50641052	50649948	8897	unspecified product	NA
AFUN002375	255.859	-0.743587	0.597253	0.156676	-4.74603	2.07449e-06	1.64616e-05	1	other	NO	AfunF3_2	50651003	50652623	1621	unspecified product	NA
AFUN002376	270.794	-0.215087	0.861494	0.143827	-1.49546	0.134794	0.233168	1	other	NO	AfunF3_2	50657418	50660341	2924	nucleotide exchange factor SIL1 [Source:Projected from Anopheles gambiae (AGAP003488) VB Community Annotation]	NA
AFUN002377	79.4811	0.986483	1.98135	0.218926	4.50601	6.6059e-06	4.80609e-05	0.951274	other	NO	AfunF3_2	50661096	50661913	818	Mesenchymal stem cell protein DSCD75 [Source:Projected from Anopheles gambiae (AGAP003487) VB Community Annotation]	NA
AFUN002378	1563.39	0.254221	1.19269	0.123114	2.06492	0.0389307	0.0843397	1	other	NO	AfunF3_2	50661929	50677120	15192	vacuolar protein sorting 13B [Source:Projected from Anopheles gambiae (AGAP003489) VB Community Annotation]	NA
AFUN002379	80.6461	1.26273	2.39949	0.320477	3.94015	8.14309e-05	0.000435408	0.951274	other	UP	AfunF3_2	50665941	50667625	1685	Serine--pyruvate aminotransferase [Source:UniProtKB/TrEMBL;Acc:A0A182R878]	NA
AFUN002380	4541.25	-0.0257284	0.982325	0.12023	-0.213993	0.830552	0.897161	1	other	NO	AfunF3_2	50680209	50692066	11858	facilitated glucose transporter (solute carrier family 2) [Source:Projected from Anopheles gambiae (AGAP003492) VB Community Annotation]	NA
AFUN002382	97.7049	-1.87404	0.272808	0.426928	-4.3896	1.13559e-05	7.75335e-05	0.951274	other	DOWN	AfunF3_2	50708538	50714127	5590	A disintegrin and metallopeptidase domain 9 (meltrin gamma) [Source:Projected from Anopheles gambiae (AGAP013468) VB Community Annotation]	NA
AFUN002383	1192.67	-0.0351161	0.975953	0.128018	-0.274307	0.783849	0.864988	1	other	NO	AfunF3_2	50714652	50718524	3873	unspecified product	NA
AFUN002384	92.9035	-2.03871	0.243382	0.289267	-7.04785	1.81703e-12	6.44379e-11	1	other	DOWN	AfunF3_2	50721438	50729478	8041	unspecified product	NA
AFUN002385	1227.3	-0.592176	0.663342	0.142242	-4.16316	3.13875e-05	0.000181011	1	other	NO	AfunF3_2	50730418	50766230	35813	unspecified product	NA
AFUN002386	26.175	0.320175	1.24848	0.514504	0.622299	0.533745	0.665233	1	other	NO	AfunF3_2	50766763	50769598	2836	unspecified product	NA
AFUN002387	7.57392	0.558949	1.4732	0.702404	0.795766	0.426168	0.565479	1	other	NO	AfunF3_2	50771352	50772452	1101	Lipase [Source:UniProtKB/TrEMBL;Acc:A0A182R885]	NA
AFUN002388	5.76314	-0.329712	0.795695	0.733338	-0.449604	0.652996	0.767315	1	other	NO	AfunF3_2	50774178	50775664	1487	Lipase [Source:Projected from Anopheles gambiae (AGAP003500) UniProtKB/TrEMBL;Acc:Q7QH37]	NA
AFUN002389	12.0672	-0.200759	0.870093	0.627851	-0.319756	0.749153	0.838726	1	other	NO	AfunF3_2	50776047	50777672	1626	Lipase [Source:Projected from Anopheles gambiae (AGAP003501) UniProtKB/TrEMBL;Acc:Q5TVS6]	NA
AFUN002390	260.169	-0.0758284	0.948797	0.193684	-0.391506	0.695423	0.799794	1	other	NO	AfunF3_2	50778459	50783273	4815	heme peroxidase [Source:Projected from Anopheles gambiae (AGAP003502) VB Community Annotation]	NA
AFUN002391	953.486	0.356087	1.27995	0.119473	2.98049	0.00287792	0.0092633	1	other	NO	AfunF3_2	50784290	50788434	4145	nuclear pore complex protein Nup133 [Source:Projected from Anopheles gambiae (AGAP003503) VB Community Annotation]	NA
AFUN002392	839.32	0.105662	1.07599	0.0964979	1.09497	0.273529	0.406948	1	other	NO	AfunF3_2	50792302	50796974	4673	unspecified product	NA
AFUN002393	2116.88	-0.109568	0.926866	0.100722	-1.08782	0.276674	0.410296	1	other	NO	AfunF3_2	50797605	50806960	9356	unspecified product	NA
AFUN002394	399.399	-0.088213	0.940687	0.127744	-0.690545	0.489851	0.625105	1	other	NO	AfunF3_2	50807028	50808215	1188	vacuolar protein sorting [Source:Projected from Anopheles gambiae (AGAP003507) VB Community Annotation]	NA
AFUN002395	394.978	0.23207	1.17452	0.129101	1.79759	0.0722428	0.140261	1	other	NO	AfunF3_2	50808478	50811108	2631	ATP-dependent RNA helicase SUPV3L1, mitochondrial [Source:Projected from Anopheles gambiae (AGAP003508) VB Community Annotation]	NA
AFUN002397	74.8117	-1.38926	0.38176	0.346381	-4.01079	6.05161e-05	0.000320374	1	other	DOWN	AfunF3_2	50964821	50969265	4445	unspecified product	NA
AFUN002398	4.17623	-0.525795	0.694576	0.920022	-0.571502	0.567659	0.696607	1	other	NO	AfunF3_2	51049077	51049988	912	ANK_REP_REGION domain-containing protein [Source:UniProtKB/TrEMBL;Acc:A0A182R896]	NA
AFUN002399	365.869	-0.511241	0.701618	0.21048	-2.42894	0.0151432	0.0381728	1	other	NO	AfunF3_2	51050111	51064560	14450	unspecified product	NA
AFUN002400	144.402	-0.790732	0.578051	0.265657	-2.97652	0.00291544	0.00978605	0.951274	other	NO	AfunF3_2	51068623	51074215	5593	unspecified product	NA
AFUN002401	444.11	0.234444	1.17645	0.261234	0.897446	0.369481	0.510158	1	other	NO	AfunF3_2	51074424	51075433	1010	unspecified product	NA
AFUN002403	233.212	0.45282	1.36871	0.140653	3.2194	0.00128459	0.0046199	1	other	NO	AfunF3_2	51081099	51083178	2080	phenylalanyl-tRNA synthetase beta chain [Source:Projected from Anopheles gambiae (AGAP003517) VB Community Annotation]	NA
AFUN002406	1127.42	0.565606	1.48001	0.131064	4.31551	1.59238e-05	0.000100342	1	other	NO	AfunF3_2	51141828	51143480	1653	alpha-2-macroglobulin receptor-associated protein [Source:Projected from Anopheles gambiae (AGAP003521) VB Community Annotation]	NA
AFUN002407	33.3696	-0.744462	0.59689	0.505352	-1.47316	0.140709	0.241432	1	other	NO	AfunF3_2	51145124	51148636	3513	unspecified product	NA
AFUN002408	181.196	0.518528	1.43249	0.146624	3.53645	0.000405545	0.00170443	1	CYPs	NO	AfunF3_2	51148909	51150760	1852	cytochrome P450	CYP329A1
AFUN002410	1114.74	0.441195	1.35773	0.125087	3.5271	0.000420142	0.00175643	1	other	NO	AfunF3_2	51164195	51174244	10050	CCR4-NOT transcription complex, subunit [Source:Projected from Anopheles gambiae (AGAP003525) VB Community Annotation]	NA
AFUN002411	661.808	0.689127	1.61231	0.140217	4.91473	8.89066e-07	7.94236e-06	0.980032	other	NO	AfunF3_2	51175206	51179471	4266	asterless [Source:Projected from Anopheles gambiae (AGAP003526) VB Community Annotation]	NA
AFUN002412	87.1902	1.54813	2.92437	0.263085	5.88451	3.99244e-09	6.49548e-08	1	other	UP	AfunF3_2	51179893	51181699	1807	O-phospho-L-seryl-tRNASec:L-selenocysteinyl-tRNA synthase [Source:Projected from Anopheles gambiae (AGAP003527) VB Community Annotation]	NA
AFUN002413	359.76	0.206423	1.15382	0.169904	1.21494	0.224389	0.349987	1	other	NO	AfunF3_2	51207391	51223570	16180	unspecified product	NA
AFUN002414	40.3345	-1.12379	0.458887	0.34977	-3.21294	0.00131385	0.00465173	1.01292	other	DOWN	AfunF3_2	51229357	51230248	892	odorant-binding protein 6	Obp6
AFUN002415	147.543	-1.87576	0.272484	0.273842	-6.84979	7.396e-12	2.28705e-10	1	other	DOWN	AfunF3_2	51230565	51236265	5701	unspecified product	NA
AFUN002416	374.199	-0.602966	0.658399	0.186523	-3.23266	0.00122645	0.00443473	1	other	NO	AfunF3_2	51236895	51241374	4480	unspecified product	NA
AFUN002417	20541.2	0.38163	1.30281	0.167398	2.27977	0.022621	0.0536078	1	other	NO	AfunF3_2	51241507	51242907	1401	40S ribosomal protein S3a [Source:UniProtKB/TrEMBL;Acc:A0A182R8B5]	RpS3a
AFUN002418	638.452	-0.793025	0.577133	0.213176	-3.72004	0.000199191	0.000917852	1	other	NO	AfunF3_2	51242958	51243613	656	DnaJ homolog subfamily C member [Source:Projected from Anopheles gambiae (AGAP003533) VB Community Annotation]	NA
AFUN002419	185.976	0.941523	1.92055	0.151632	6.20926	5.32363e-10	8.11638e-09	1.32967	other	NO	AfunF3_2	51244984	51246136	1153	unspecified product	NA
AFUN002420	112.389	0.0728736	1.05181	0.187609	0.388433	0.697696	0.801564	1	other	NO	AfunF3_2	51246161	51247332	1172	solute carrier family 25 (mitochondrial S-adenosylmethionine transporter) [Source:Projected from Anopheles gambiae (AGAP003536) VB Community Annotation]	NA
AFUN002421	5026.23	0.128412	1.09309	0.113198	1.1344	0.256625	0.387622	1	other	NO	AfunF3_2	51250555	51272762	22208	Cys2His2 zinc finger developmental/cell cycle regulator, other [Source:Projected from Anopheles gambiae (AGAP003537) VB Community Annotation]	NA
AFUN002422	4643.63	-1.6837	0.311283	0.326449	-5.15762	2.50108e-07	2.54616e-06	1	other	DOWN	AfunF3_2	51368093	51368958	866	60S ribosomal protein L36a [Source:Projected from Anopheles gambiae (AGAP003538) VB Community Annotation]	NA
AFUN002423	4.27512	-0.374237	0.771513	0.967913	-0.386644	0.69902	0.802455	1	other	NO	AfunF3_2	51368984	51369615	632	unspecified product	NA
AFUN002424	142.343	0.441117	1.35766	0.201437	2.18985	0.0285352	0.065331	1	other	NO	AfunF3_2	51369759	51370942	1184	Armadillo repeat-containing protein [Source:Projected from Anopheles gambiae (AGAP003539) VB Community Annotation]	NA
AFUN002425	3470.04	0.277494	1.21209	0.126316	2.19682	0.0280337	0.0643322	1	other	NO	AfunF3_2	51371194	51376875	5682	GRIP domain-containing protein [Source:UniProtKB/TrEMBL;Acc:A0A182R8C3]	NA
AFUN002426	3900.46	-0.152651	0.899596	0.199858	-0.763798	0.444987	0.583596	1	other	NO	AfunF3_2	51377915	51386812	8898	Elongation factor 1-alpha [Source:UniProtKB/TrEMBL;Acc:A0A182R8C4]	NA
AFUN002427	479.756	-0.681196	0.623648	0.208088	-3.27359	0.00106191	0.00391842	1	other	NO	AfunF3_2	51387006	51390846	3841	Epoxide hydrolase 2, cytoplasmic [Source:Projected from Anopheles gambiae (AGAP003542) VB Community Annotation]	NA
AFUN002430	1190.5	0.322935	1.25087	0.108271	2.98265	0.00285764	0.00921921	1	other	NO	AfunF3_2	51412929	51425361	12433	aminopeptidase N [Source:Projected from Anopheles gambiae (AGAP013001) VB Community Annotation]	NA
AFUN002432	1620.56	0.540471	1.45445	0.146761	3.68267	0.000230805	0.00104092	1	other	NO	AfunF3_2	51429643	51430273	631	zinc finger protein 593 homolog [Source:Projected from Anopheles gambiae (AGAP003698) VB Community Annotation]	NA
AFUN002434	34.0819	-0.448497	0.732806	0.546577	-0.820555	0.4119	0.547615	1.01292	other	NO	AfunF3_2	51460042	51464531	4490	unspecified product	NA
AFUN002435	222.563	0.321422	1.24956	0.141528	2.27109	0.0231416	0.0431192	1.32967	other	NO	AfunF3_2	51469542	51471173	1632	oxygen-dependent protoporphyrinogen oxidase [Source:Projected from Anopheles gambiae (AGAP003704) VB Community Annotation]	NA
AFUN002436	755.534	0.690021	1.61331	0.116209	5.93775	2.88969e-09	4.87109e-08	1	other	NO	AfunF3_2	51471696	51474431	2736	Set1/Ash2 histone methyltransferase complex subunit ASH2 [Source:Projected from Anopheles gambiae (AGAP003705) VB Community Annotation]	NA
AFUN002437	157.504	0.510475	1.42452	0.242832	2.10218	0.0355377	0.0781809	1	other	NO	AfunF3_2	51474452	51475018	567	BolA protein [Source:Projected from Anopheles gambiae (AGAP003706) VB Community Annotation]	NA
AFUN002438	110.28	1.70809	3.26729	0.250592	6.81623	9.34621e-12	2.82159e-10	1	other	UP	AfunF3_2	51475352	51475853	502	Transcription elongation factor 1 homolog [Source:UniProtKB/TrEMBL;Acc:A0A182R8D6]	NA
AFUN002445	300.792	0.503369	1.41752	0.108847	4.62455	3.75414e-06	2.78582e-05	1	other	NO	AfunF3_2	51543283	51545410	2128	unspecified product	NA
AFUN002446	2599.97	-0.41396	0.750561	0.105125	-3.93779	8.22367e-05	0.000413794	1.01566	other	NO	AfunF3_2	51545758	51556525	10768	V-type proton ATPase subunit a [Source:UniProtKB/TrEMBL;Acc:A0A182R8D8]	NA
AFUN002450	2598.57	-0.00404198	0.997202	0.0869552	-0.0464835	0.962925	0.986167	1	other	NO	AfunF3_2	51613580	51620896	7317	cyclin G-associated kinase [Source:Projected from Anopheles gambiae (AGAP003715) VB Community Annotation]	NA
AFUN002451	1264.07	0.469271	1.38441	0.123392	3.80309	0.000142903	0.000681342	1	other	NO	AfunF3_2	51621121	51623438	2318	Twinfilin [Source:Projected from Anopheles gambiae (AGAP003716) UniProtKB/Swiss-Prot;Acc:Q7QG28]	NA
AFUN002452	100.271	0.683182	1.60568	0.194688	3.5091	0.000449621	0.00194332	0.951274	other	NO	AfunF3_2	51623667	51624697	1031	Spindle B [Source:Projected from Anopheles gambiae (AGAP013180) VB Community Annotation]	NA
AFUN002453	238.288	-0.552087	0.682033	0.171556	-3.21812	0.00129035	0.00463692	1	other	NO	AfunF3_2	51625893	51629716	3824	regulator of G-protein signaling [Source:Projected from Anopheles gambiae (AGAP003718) VB Community Annotation]	NA
AFUN002455	1121.12	-0.796935	0.575571	0.145927	-5.46118	4.72981e-08	6.01226e-07	1	other	NO	AfunF3_2	51637606	51639796	2191	annexin A4 [Source:Projected from Anopheles gambiae (AGAP012784) VB Community Annotation]	NA
AFUN002456	133.882	0.590319	1.50558	0.184763	3.19502	0.00139823	0.0049636	1	other	NO	AfunF3_2	51639812	51641164	1353	unspecified product	NA
AFUN002457	155.547	-0.176347	0.884941	0.240101	-0.734471	0.462661	0.621845	0.951274	other	NO	AfunF3_2	51641737	51642351	615	unspecified product	NA
AFUN002459	2768.13	0.341503	1.26708	0.122539	2.78689	0.00532167	0.0156248	1	other	NO	AfunF3_2	51670819	51674204	3386	Macrophage erythroblast attacher [Source:Projected from Anopheles gambiae (AGAP004332) VB Community Annotation]	NA
AFUN002460	1194.1	-0.54252	0.68657	0.104206	-5.20625	1.92699e-07	2.03594e-06	1	other	NO	AfunF3_2	51674805	51720961	46157	unspecified product	NA
AFUN002461	233.952	-0.98319	0.50586	0.206169	-4.76886	1.85269e-06	1.48981e-05	1	other	NO	AfunF3_2	51699228	51700540	1313	salivary gland protein [Source:Projected from Anopheles gambiae (AGAP004334) VB Community Annotation]	NA
AFUN002465	377.902	0.116205	1.08388	0.143307	0.810878	0.417436	0.556899	1	other	NO	AfunF3_2	51797954	51798842	889	U3 small nucleolar RNA-associated protein 11 [Source:UniProtKB/TrEMBL;Acc:A0A182R8F6]	NA
AFUN002466	259.211	-0.197051	0.872332	0.161778	-1.21803	0.223212	0.348656	1	other	NO	AfunF3_2	51799679	51801758	2080	GA-binding protein transcription factor, alpha [Source:Projected from Anopheles gambiae (AGAP004337) VB Community Annotation]	NA
AFUN002468	222.881	-0.702273	0.614603	0.206098	-3.40747	0.000655683	0.00258218	1	other	NO	AfunF3_2	51804824	51811258	6435	cellular retinaldehyde binding protein [Source:Projected from Anopheles gambiae (AGAP004339) VB Community Annotation]	NA
AFUN002469	628.952	0.813582	1.75757	0.133263	6.10511	1.02732e-09	1.90101e-08	1	other	NO	AfunF3_2	51812172	51813304	1133	unspecified product	NA
AFUN002470	754.124	0.0841051	1.06003	0.119777	0.702181	0.482567	0.62754	0.980032	other	NO	AfunF3_2	51813358	51815686	2329	unspecified product	NA
AFUN002473	2225.13	-0.0177153	0.987796	0.163425	-0.1084	0.913678	0.964977	0.983749	other	NO	AfunF3_2	51865376	51900827	35452	hairless [Source:Projected from Anopheles gambiae (AGAP004344) VB Community Annotation]	NA
AFUN002474	1525.02	0.619336	1.53617	0.118306	5.23505	1.6494e-07	1.8249e-06	0.983749	other	NO	AfunF3_2	51903754	51909052	5299	unspecified product	NA
AFUN002475	9484.77	0.348555	1.27329	0.135045	2.58104	0.00985032	0.0264386	1	other	NO	AfunF3_2	51909589	51915307	5719	unspecified product	NA
AFUN002476	8142.21	0.00980794	1.00682	0.261572	0.0374961	0.970089	0.990327	1	other	NO	AfunF3_2	51915942	51919672	3731	unspecified product	NA
AFUN002477	37.5423	0.0184372	1.01286	0.999111	0.0184536	0.985277	0.991825	1.01292	other	NO	AfunF3_2	51920904	51923068	2165	Synaptic vesicle protein [Source:Projected from Anopheles gambiae (AGAP004350) VB Community Annotation]	NA
AFUN002478	532.162	0.0796963	1.0568	0.179326	0.444421	0.656738	0.733737	1.0751	other	NO	AfunF3_2	51923438	51926607	3170	ATP-dependent RNA helicase DDX43 [Source:Projected from Anopheles gambiae (AGAP004351) VB Community Annotation]	NA
AFUN002479	1102.5	-0.242126	0.845498	0.165547	-1.46259	0.143581	0.245499	1	other	NO	AfunF3_2	51926677	51929035	2359	succinyl-CoA synthetase beta subunit [Source:Projected from Anopheles gambiae (AGAP004352) VB Community Annotation]	NA
AFUN002480	2021.2	-1.30796	0.403891	0.217818	-6.00484	1.91519e-09	3.41743e-08	0.983749	other	DOWN	AfunF3_2	51930660	51956008	25349	DSPc domain-containing protein [Source:UniProtKB/TrEMBL;Acc:A0A182R8H1]	NA
AFUN002481	11.3363	-0.250027	0.840881	0.790407	-0.316327	0.751755	0.971752	0.799756	other	NO	AfunF3_2	51977014	51978967	1954	odorant receptor	Or27
AFUN002482	194.673	0.234788	1.17673	0.149949	1.56578	0.1174	0.208803	1	other	NO	AfunF3_2	51980448	51988356	7909	Alkylglycerone-phosphate synthase [Source:UniProtKB/TrEMBL;Acc:A0A182R8H3]	NA
AFUN002483	275.945	0.365809	1.2886	0.124685	2.93386	0.00334778	0.01056	1	other	NO	AfunF3_2	51988752	51990406	1655	integrator complex subunit [Source:Projected from Anopheles gambiae (AGAP004359) VB Community Annotation]	NA
AFUN002484	4692.56	0.0129117	1.00899	0.102104	0.126457	0.89937	0.944123	1	other	NO	AfunF3_2	51990925	52002595	11671	RRM domain-containing protein [Source:UniProtKB/TrEMBL;Acc:A0A182R8H5]	NA
AFUN002485	6450.47	0.194424	1.14427	0.158389	1.22751	0.219632	0.34435	1	other	NO	AfunF3_2	52003073	52016712	13640	glutamate dehydrogenase (NAD(P)+) [Source:Projected from Anopheles gambiae (AGAP004362) VB Community Annotation]	NA
AFUN002486	1578.65	0.172524	1.12703	0.0947612	1.82062	0.0686653	0.134583	1	other	NO	AfunF3_2	52017142	52022624	5483	transcription elongation factor B, polypeptide [Source:Projected from Anopheles gambiae (AGAP004363) VB Community Annotation]	NA
AFUN002490	126.799	0.146775	1.10709	0.377894	0.388404	0.697717	0.801564	1	other	NO	AfunF3_2	52030834	52085843	55010	unspecified product	NA
AFUN002498	128.037	-0.931632	0.524265	0.364666	-2.55476	0.0106262	0.0281757	1	other	NO	AfunF3_3	87470574	87475894	5321	SET domain-containing protein [Source:UniProtKB/TrEMBL;Acc:A0A182R8I9]	NA
AFUN002499	113.711	-2.59152	0.165911	0.298154	-8.69189	3.5647e-18	2.95469e-16	1	other	DOWN	AfunF3_3	87465206	87466114	909	unspecified product	NA
AFUN002500	309.093	-1.53248	0.345683	0.315297	-4.86044	1.17126e-06	9.90759e-06	1	other	DOWN	AfunF3_3	87463724	87465015	1292	PP28 domain-containing protein [Source:UniProtKB/TrEMBL;Acc:A0A182R8J1]	NA
AFUN002502	425.288	0.394845	1.3148	0.087068	4.5349	5.76299e-06	4.07581e-05	1	other	NO	AfunF3_3	87433616	87436260	2645	unspecified product	NA
AFUN002503	83.8953	1.70467	3.25955	0.408137	4.17672	2.95747e-05	0.000172116	1	other	UP	AfunF3_3	87425531	87431766	6236	ATP-binding cassette	NA
AFUN002504	3942.09	0.182908	1.13517	0.0992225	1.84341	0.0652687	0.129246	1	other	NO	AfunF3_3	87360993	87424990	63998	FOG_N domain-containing protein [Source:UniProtKB/TrEMBL;Acc:A0A182R8J5]	NA
AFUN002505	2732.4	-1.12003	0.460086	0.270194	-4.14527	3.3941e-05	0.000194218	1	other	DOWN	AfunF3_3	87352433	87354940	2508	Actin, cytoplasmic [Source:Projected from Anopheles gambiae (AGAP011516) UniProtKB/TrEMBL;Acc:A0A1S4H6X2]	NA
AFUN002506	1181.72	-3.47464	0.0899556	0.693166	-5.01271	5.36676e-07	5.09463e-06	0.983749	other	DOWN	AfunF3_3	87338642	87340450	1809	Cytoplasmic actin [Source:Projected from Anopheles gambiae (AGAP011515) UniProtKB/TrEMBL;Acc:A0A1S4H6W1]	NA
AFUN002507	41.4296	-1.53079	0.346088	0.442322	-3.4608	0.000538566	0.00217852	1	other	DOWN	AfunF3_3	87331099	87332733	1635	unspecified product	NA
AFUN002508	13.2734	-1.01226	0.495769	0.770419	-1.31391	0.188878	0.305339	1	other	NO	AfunF3_3	87326086	87330450	4365	phospholipase b, plb1 [Source:Projected from Anopheles gambiae (AGAP011513) VB Community Annotation]	NA
AFUN002509	15.9821	0.0247404	1.0173	0.700071	0.0353398	0.971809	1	0.799756	other	NO	AfunF3_3	87322544	87326064	3521	unspecified product	NA
AFUN002510	25.7728	-0.755287	0.592428	0.617482	-1.22317	0.221264	0.346387	1	other	NO	AfunF3_3	87302569	87314032	11464	phospholipase b, plb1 [Source:Projected from Anopheles gambiae (AGAP011512) VB Community Annotation]	NA
AFUN002511	30.6484	-0.399769	0.75798	0.45929	-0.870407	0.384078	0.525099	1	other	NO	AfunF3_3	87290750	87297929	7180	phospholipase b, plb1 [Source:Projected from Anopheles gambiae (AGAP011511) VB Community Annotation]	NA
AFUN002512	75.0492	-0.554522	0.680883	0.285667	-1.94115	0.0522405	0.10779	1	other	NO	AfunF3_3	87268997	87269872	876	unspecified product	NA
AFUN002514	847.837	0.767927	1.70282	0.422346	1.81824	0.0690268	0.135046	1	COEs	NO	AfunF3_3	87171048	87172925	1878	carboxylesterase [Source:Projected from Anopheles gambiae (AGAP011509) VB Community Annotation]	NA
AFUN002515	387.727	0.244837	1.18496	0.107212	2.28367	0.022391	0.0532283	1	other	NO	AfunF3_3	87134194	87137079	2886	condensin complex subunit [Source:Projected from Anopheles gambiae (AGAP011508) VB Community Annotation]	NA
AFUN002517	599.849	-0.766412	0.587878	0.279039	-2.74662	0.00602136	0.0173447	1	COEs	NO	AfunF3_3	86926810	86929862	3053	carboxylesterase [Source:Projected from Anopheles gambiae (AGAP011507) VB Community Annotation]	NA
AFUN002518	16.9781	0.270026	1.20583	0.55778	0.484109	0.628309	0.747919	1	other	NO	AfunF3_3	86903749	86904966	1218	unspecified product	NA
AFUN002519	51.7358	0.179833	1.13275	0.431791	0.416481	0.677058	0.786355	1	other	NO	AfunF3_3	86901044	86903347	2304	unspecified product	NA
AFUN002520	1181.78	-0.271454	0.828484	0.229002	-1.18538	0.235868	0.363401	1	other	NO	AfunF3_3	86892980	86894693	1714	unspecified product	NA
AFUN002523	3.94944	0.263002	1.19997	0.946607	0.277836	0.781138	0.932649	0.886282	other	NO	AfunF3_3	86831066	86831515	450	60S ribosomal protein L37 [Source:Projected from Anopheles gambiae (AGAP011501) VB Community Annotation]	NA
AFUN002526	338.983	0.0533005	1.03764	0.138211	0.385646	0.699759	0.803001	1	other	NO	AfunF3_3	86730537	86731306	770	vacuolar protein sorting [Source:Projected from Anopheles gambiae (AGAP011497) VB Community Annotation]	NA
AFUN002527	1812.98	0.744414	1.67529	0.166752	4.46419	8.03733e-06	5.47336e-05	1	other	NO	AfunF3_3	86724942	86730334	5393	IBR domain-containing protein [Source:UniProtKB/TrEMBL;Acc:A0A182R8L8]	NA
AFUN002529	365.808	0.18764	1.1389	0.133549	1.40503	0.160012	0.26722	1	other	NO	AfunF3_3	86712342	86717035	4694	Uncharacterized MFS-type transporter C19orf28 [Source:Projected from Anopheles gambiae (AGAP011492) VB Community Annotation]	NA
AFUN002530	795.181	0.24001	1.181	0.0913542	2.62725	0.00860784	0.0239136	0.980032	other	NO	AfunF3_3	86704862	86710538	5677	Sorting nexin-17 [Source:Projected from Anopheles gambiae (AGAP011491) VB Community Annotation]	NA
AFUN002533	249.413	0.384476	1.30539	0.100869	3.81163	0.000138052	0.000515734	1.32967	other	NO	AfunF3_3	86653090	86655155	2066	Conserved oligomeric Golgi complex subunit 8 [Source:UniProtKB/TrEMBL;Acc:A0A182R8M4]	NA
AFUN002534	3.25625	0.179594	1.13256	0.98031	0.183201	0.85464	0.913599	1	other	NO	AfunF3_3	86648370	86648650	281	unspecified product	NA
AFUN002535	1065.18	0.244959	1.18506	0.0923358	2.65291	0.00798006	0.0223596	0.983749	other	NO	AfunF3_3	86635974	86648348	12375	E3 ubiquitin-protein ligase SH3RF [Source:Projected from Anopheles gambiae (AGAP011487) VB Community Annotation]	NA
AFUN002536	258.005	0.747909	1.67936	0.204479	3.65763	0.000254563	0.00113457	1	other	NO	AfunF3_3	86633600	86635636	2037	unspecified product	NA
AFUN002538	7.42815	-0.594794	0.662139	0.862723	-0.689437	0.490548	0.625772	1	other	NO	AfunF3_3	93160874	93161345	472	Kazal-like domain-containing protein [Source:UniProtKB/TrEMBL;Acc:A0A182R8M9]	NA
AFUN002544	1137.23	-0.375791	0.770683	0.183103	-2.05235	0.0401355	0.0878699	0.983749	other	NO	AfunF3_3	93306979	93316752	9774	unspecified product	NA
AFUN002545	12.0428	-0.794046	0.576724	0.736486	-1.07816	0.280965	0.415251	1	other	NO	AfunF3_3	93318648	93319973	1326	Metalloendopeptidase [Source:UniProtKB/TrEMBL;Acc:A0A182R8N6]	NA
AFUN002546	23.0896	-1.4165	0.374621	0.575997	-2.45921	0.0139244	0.0355353	1	other	DOWN	AfunF3_3	93320604	93321828	1225	Metalloendopeptidase [Source:UniProtKB/TrEMBL;Acc:A0A182R8N7]	NA
AFUN002547	118.345	0.410545	1.32919	0.225302	1.8222	0.0684246	0.134245	1	other	NO	AfunF3_3	93324189	93325493	1305	Eupolytin [Source:Projected from Anopheles gambiae (AGAP011477) UniProtKB/TrEMBL;Acc:A0A1S4H7M9]	NA
AFUN002548	1026.1	-1.10819	0.463874	0.265025	-4.18147	2.89627e-05	0.000169116	1	other	DOWN	AfunF3_3	93325907	93331239	5333	unspecified product	NA
AFUN002549	965.382	0.558067	1.4723	0.170354	3.27592	0.00105319	0.00395526	0.980032	other	NO	AfunF3_3	93332962	93347370	14409	unspecified product	NA
AFUN002550	898.996	0.628405	1.54585	0.0844202	7.44377	9.78502e-14	4.37919e-12	1	other	NO	AfunF3_3	93348083	93352912	4830	ubiquitin-protein ligase E3 C [Source:Projected from Anopheles gambiae (AGAP011474) VB Community Annotation]	NA
AFUN002551	772.173	-0.339224	0.790466	0.130227	-2.60487	0.009191	0.0253123	0.980032	other	NO	AfunF3_3	93353764	93355949	2186	Leucine-rich repeat-containing protein [Source:Projected from Anopheles gambiae (AGAP011472) VB Community Annotation]	NA
AFUN002552	1239.53	0.186284	1.13783	0.160583	1.16005	0.24603	0.375505	1	other	NO	AfunF3_3	93356202	93358489	2288	large subunit GTPase [Source:Projected from Anopheles gambiae (AGAP011471) VB Community Annotation]	NA
AFUN002553	553.557	0.588622	1.50381	0.119336	4.93249	8.11878e-07	7.23e-06	1	other	NO	AfunF3_3	93358730	93360518	1789	RNA polymerase II subunit A C-terminal domain phosphatase SSU72 [Source:Projected from Anopheles gambiae (AGAP011470) VB Community Annotation]	NA
AFUN002557	10.0129	-1.15259	0.449816	0.675297	-1.70679	0.0878605	0.165246	1	other	NO	AfunF3_3	93393697	93394544	848	unspecified product	NA
AFUN002559	497.62	0.105511	1.07588	0.121698	0.866993	0.385946	0.527087	1	other	NO	AfunF3_3	93396330	93401078	4749	Cyclic nucleotide-binding domain-containing protein [Source:UniProtKB/TrEMBL;Acc:A0A182R8P9]	NA
AFUN002560	637.06	0.628029	1.54545	0.119571	5.25236	1.50163e-07	1.65498e-06	1	other	NO	AfunF3_3	93401395	93403049	1655	Peptidylprolyl isomerase [Source:UniProtKB/TrEMBL;Acc:A0A182R8Q0]	NA
AFUN002562	105.663	-0.00668328	0.995378	0.211094	-0.0316602	0.974743	0.993183	1	other	NO	AfunF3_3	93404311	93405349	1039	unspecified product	NA
AFUN002563	112.761	0.578069	1.49285	0.167334	3.45458	0.000551145	0.00232394	0.951274	other	NO	AfunF3_3	93407902	93408849	948	unspecified product	NA
AFUN002564	1058.49	0.090153	1.06448	0.128409	0.702074	0.482633	0.618434	1	other	NO	AfunF3_3	93409459	93416961	7503	rotatin [Source:Projected from Anopheles gambiae (AGAP011454) VB Community Annotation]	NA
AFUN002565	1174.06	-0.948535	0.518158	0.273745	-3.46503	0.000530178	0.00217939	0.983749	other	NO	AfunF3_3	93416987	93421341	4355	unspecified product	NA
AFUN002566	14.5953	-0.539805	0.687864	0.752038	-0.717789	0.472887	0.609767	1	other	NO	AfunF3_3	24377653	24394680	17028	unspecified product	NA
AFUN002571	532.243	0.0421531	1.02965	0.133857	0.314911	0.752829	0.841496	1	other	NO	AfunF3_3	24353693	24358186	4494	unspecified product	NA
AFUN002572	180.445	-0.723555	0.605603	0.228411	-3.16778	0.00153609	0.00538477	1	other	NO	AfunF3_3	24351136	24353647	2512	alpha esterase [Source:Projected from Anopheles gambiae (AGAP006227) VB Community Annotation]	NA
AFUN002574	2226.43	0.13443	1.09766	0.0776748	1.73068	0.083509	0.158573	1	other	NO	AfunF3_3	24330619	24340330	9712	serine/threonine-protein phosphatase dullard homolog [Source:Projected from Anopheles gambiae (AGAP006231) VB Community Annotation]	NA
AFUN002575	655.449	0.326774	1.25421	0.0937697	3.48485	0.000492406	0.00201038	1	other	NO	AfunF3_3	24327382	24329904	2523	peroxin-14 [Source:Projected from Anopheles gambiae (AGAP006232) VB Community Annotation]	NA
AFUN002576	248.974	0.273942	1.20911	0.178774	1.53234	0.125439	0.220387	1	other	NO	AfunF3_3	24325856	24327055	1200	PLDc_2 domain-containing protein [Source:UniProtKB/TrEMBL;Acc:A0A182R8R6]	NA
AFUN002577	165.477	0.634576	1.55248	0.225797	2.81038	0.00494831	0.0146856	1	other	NO	AfunF3_3	24323879	24325520	1642	protein SHQ1 [Source:Projected from Anopheles gambiae (AGAP006234) VB Community Annotation]	NA
AFUN002579	670.453	0.646454	1.56532	0.160635	4.02437	5.71284e-05	0.000305091	1	other	NO	AfunF3_3	24287064	24290693	3630	unspecified product	NA
AFUN002580	30.9082	0.584104	1.49911	0.295171	1.97887	0.0478312	0.100122	1	other	NO	AfunF3_3	24267394	24268823	1430	Protein TSSC1 [Source:Projected from Anopheles gambiae (AGAP006239) VB Community Annotation]	NA
AFUN002581	295.205	-0.0581115	0.960521	0.228753	-0.254036	0.799468	0.875944	1	other	NO	AfunF3_3	24263992	24267318	3327	PSP domain-containing protein [Source:UniProtKB/TrEMBL;Acc:A0A182R8S1]	NA
AFUN002582	246.904	0.678153	1.60009	0.187483	3.61714	0.000297879	0.00130071	1	other	NO	AfunF3_3	24261657	24263633	1977	Innexin [Source:UniProtKB/TrEMBL;Acc:A0A182R8S2]	NA
AFUN002583	331.346	-0.323481	0.799139	0.171837	-1.88249	0.0597694	0.120485	1	other	NO	AfunF3_3	24258461	24260826	2366	RNA exonuclease [Source:Projected from Anopheles gambiae (AGAP005406) VB Community Annotation]	NA
AFUN002584	124.643	0.669819	1.59087	0.188487	3.55366	0.000379903	0.00161117	1	other	NO	AfunF3_3	24255915	24257667	1753	unspecified product	NA
AFUN002585	1019.18	-1.59293	0.331497	0.155472	-10.2458	1.23603e-24	1.88198e-22	1	other	DOWN	AfunF3_3	24240525	24255766	15242	BACK domain-containing protein [Source:UniProtKB/TrEMBL;Acc:A0A182R8S5]	NA
AFUN002586	254.822	-0.238783	0.84746	0.147204	-1.62213	0.104776	0.190164	1	other	NO	AfunF3_3	24238894	24239810	917	unspecified product	NA
AFUN002587	1611.46	0.391082	1.31138	0.111681	3.50177	0.000462182	0.00190756	1	other	NO	AfunF3_3	24236669	24238583	1915	peptide alpha-N-acetyltransferase [Source:Projected from Anopheles gambiae (AGAP005410) VB Community Annotation]	NA
AFUN002591	37.8895	-4.82554	0.035267	0.775676	-6.22108	4.93755e-10	9.76911e-09	1	other	DOWN	AfunF3_3	64121355	64123715	2361	unspecified product	NA
AFUN002592	3.31264	-3.56716	0.0843679	1.35606	-2.63053	0.00852512	0.0233607	1	other	DOWN	AfunF3_3	64124286	64126782	2497	unspecified product	NA
AFUN002593	0.375716	-0.566142	0.675421	3.5043	-0.161556	0.871655	0.925432	1	other	NO	AfunF3_3	64124611	64125268	658	U6 snRNA-associated Sm-like protein LSm8 [Source:UniProtKB/TrEMBL;Acc:A0A182R8T3]	NA
AFUN002594	305.388	-4.38718	0.0477888	0.203671	-21.5406	6.49095e-103	3.03084e-99	1	other	DOWN	AfunF3_3	64128258	64132420	4163	unspecified product	NA
AFUN002595	594.216	0.291144	1.22361	0.185199	1.57206	0.115937	0.206569	1	other	NO	AfunF3_3	64183073	64185882	2810	mitochondrial uncoupling protein [Source:Projected from Anopheles gambiae (AGAP011839) VB Community Annotation]	NA
AFUN002598	498.025	0.918068	1.88958	0.141231	6.50048	8.00616e-11	1.88172e-09	1	other	NO	AfunF3_3	64236588	64237504	917	signal peptidase complex subunit [Source:Projected from Anopheles gambiae (AGAP011842) VB Community Annotation]	NA
AFUN002599	226.585	0.751852	1.68395	0.124021	6.06231	1.34181e-09	1.8723e-08	1.32967	other	NO	AfunF3_3	64237525	64239073	1549	MYND-type domain-containing protein [Source:UniProtKB/TrEMBL;Acc:A0A182R8T9]	NA
AFUN002600	241.44	0.876178	1.83551	0.156552	5.59673	2.18431e-08	3.00273e-07	1	other	NO	AfunF3_3	64239207	64240470	1264	MADF domain-containing protein [Source:UniProtKB/TrEMBL;Acc:A0A182R8U0]	NA
AFUN002601	334.147	0.146653	1.107	0.207362	0.707231	0.479423	0.615447	1	other	NO	AfunF3_3	64240479	64241451	973	Histone H2A [Source:UniProtKB/TrEMBL;Acc:A0A182R8U1]	NA
AFUN002602	473.094	0.730942	1.65972	0.171472	4.26275	2.01922e-05	0.000123732	1	other	NO	AfunF3_3	64241940	64243282	1343	cytochrome b-561 domain containing protein [Source:Projected from Anopheles gambiae (AGAP011846) VB Community Annotation]	NA
AFUN002603	237.452	0.290973	1.22346	0.131659	2.21005	0.027102	0.0625755	1	other	NO	AfunF3_3	64243737	64245496	1760	unspecified product	NA
AFUN002605	11.5735	-1.5153	0.349824	0.743016	-2.03939	0.0414114	0.0888755	1	other	NO	AfunF3_3	35003460	35007851	4392	unspecified product	NA
AFUN002606	2511.65	-0.283116	0.821814	0.157406	-1.79864	0.0720759	0.139994	1	other	NO	AfunF3_3	35016212	35052656	36445	unspecified product	NA
AFUN002608	86.0222	0.659096	1.57909	0.239627	2.75051	0.00595034	0.0171825	1	other	NO	AfunF3_3	12149035	12158506	9472	unspecified product	NA
AFUN002609	2432.09	-0.415745	0.749632	0.130187	-3.19344	0.00140588	0.00498318	1	other	NO	AfunF3_3	12097972	12106603	8632	POU domain transcription factor, class [Source:Projected from Anopheles gambiae (AGAP005878) VB Community Annotation]	NA
AFUN002611	174.123	-2.03795	0.24351	0.353795	-5.76025	8.39886e-09	1.26235e-07	1	other	DOWN	AfunF3_2	34993532	34999883	6352	Alkaline phosphatase [Source:Projected from Anopheles gambiae (AGAP001684) UniProtKB/TrEMBL;Acc:Q7PY02]	NA
AFUN002614	164.433	0.368404	1.29092	0.169475	2.1738	0.0297199	0.0675948	1	other	NO	AfunF3_2	34909004	34912027	3024	Nuclear pore complex protein [Source:UniProtKB/TrEMBL;Acc:A0A182R8V4]	NA
AFUN002615	96.2037	0.978217	1.97003	0.212579	4.60166	4.19132e-06	3.07232e-05	1	other	NO	AfunF3_2	34907934	34908689	756	U6 snRNA-associated Sm-like protein LSm1 [Source:UniProtKB/TrEMBL;Acc:A0A182R8V5]	NA
AFUN002616	173.328	-0.142946	0.905668	0.210774	-0.678197	0.497647	0.632236	1	other	NO	AfunF3_2	34902681	34907677	4997	Rho-GAP domain-containing protein [Source:UniProtKB/TrEMBL;Acc:A0A182R8V6]	NA
AFUN002617	363.077	-0.0399347	0.972699	0.0931072	-0.428911	0.667988	0.77944	1	other	NO	AfunF3_2	34897252	34902019	4768	alpha-1,4-N-acetylglucosaminyltransferase EXTL3 [Source:Projected from Anopheles gambiae (AGAP001688) VB Community Annotation]	NA
AFUN002621	11.6292	2.39394	5.25592	0.968136	2.47273	0.0134084	0.0343687	1	other	UP	AfunF3_3	56497430	56498829	1400	unspecified product	NA
AFUN002622	1129.13	-0.237094	0.848452	0.113004	-2.0981	0.0358966	0.0798542	0.983749	other	NO	AfunF3_2	35350409	35355738	5330	unspecified product	NA
AFUN002624	1319.91	0.210921	1.15743	0.0917272	2.29944	0.0214799	0.0514429	1	other	NO	AfunF3_3	58718218	58724234	6017	unspecified product	NA
AFUN002625	95.3498	-0.0959397	0.935663	0.234919	-0.408395	0.682984	0.815941	0.951274	other	NO	AfunF3_3	58724826	58727004	2179	Flavin-containing monooxygenase [Source:UniProtKB/TrEMBL;Acc:A0A182R8W5]	NA
AFUN002626	83.8811	-0.412975	0.751073	0.27547	-1.49917	0.133831	0.23196	1	other	NO	AfunF3_3	58727073	58728657	1585	Flavin-containing monooxygenase [Source:UniProtKB/TrEMBL;Acc:A0A182R8W6]	NA
AFUN002627	20.0512	2.20184	4.60067	0.916568	2.40227	0.0162936	0.0406707	1	other	UP	AfunF3_3	58731480	58732954	1475	Flavin-containing monooxygenase FMO GS-OX-like [Source:Projected from Anopheles gambiae (AGAP010399) VB Community Annotation]	NA
AFUN002628	647.593	-2.14021	0.226847	0.803236	-2.66449	0.0077106	0.0214518	1	other	DOWN	AfunF3_3	58733595	58737911	4317	Flavin-containing monooxygenase [Source:UniProtKB/TrEMBL;Acc:A0A182R8W8]	NA
AFUN002629	715.579	-0.100336	0.932815	0.149459	-0.67133	0.50201	0.636452	1	other	NO	AfunF3_3	58739675	58744057	4383	Kinesin-like protein [Source:UniProtKB/TrEMBL;Acc:A0A182R8W9]	NA
AFUN002630	506.659	1.256	2.38833	0.149434	8.40505	4.27687e-17	3.15318e-15	1	other	UP	AfunF3_3	58745074	58746075	1002	protein N-terminal methyltransferase [Source:Projected from Anopheles gambiae (AGAP010397) VB Community Annotation]	NA
AFUN002631	293.444	-0.521485	0.696654	0.162104	-3.21699	0.00129544	0.004647	1	other	NO	AfunF3_3	58749881	58765704	15824	calpain-C [Source:Projected from Anopheles gambiae (AGAP010395) VB Community Annotation]	NA
AFUN002634	2015.92	0.168086	1.12357	0.0915075	1.83685	0.0662316	0.130893	1	other	NO	AfunF3_3	58818022	58825443	7422	unspecified product	NA
AFUN002635	1108.02	0.324454	1.25219	0.109195	2.97134	0.00296505	0.00950445	1	other	NO	AfunF3_3	58825936	58829890	3955	calumenin [Source:Projected from Anopheles gambiae (AGAP010392) VB Community Annotation]	NA
AFUN002636	187.453	-0.478142	0.717902	0.231731	-2.06334	0.0390799	0.0846133	1	other	NO	AfunF3_3	58830784	58882490	51707	LIM domain only protein [Source:Projected from Anopheles gambiae (AGAP010391) VB Community Annotation]	NA
AFUN002639	2274.82	0.17091	1.12577	0.0820836	2.08215	0.0373291	0.0814115	1	other	NO	AfunF3_3	58927547	58938581	11035	glucuronyl/N-acetylglucosaminyl transferase EXT1 [Source:Projected from Anopheles gambiae (AGAP010388) VB Community Annotation]	NA
AFUN002640	738.471	1.67141	3.18526	0.280028	5.96872	2.39117e-09	4.0948e-08	1	other	UP	AfunF3_3	58939822	58940862	1041	unspecified product	NA
AFUN002641	936.257	0.188835	1.13984	0.289129	0.653115	0.513682	0.64651	1	other	NO	AfunF3_3	58941587	58945424	3838	Serine--pyruvate aminotransferase [Source:UniProtKB/TrEMBL;Acc:A0A182R8Y1]	NA
AFUN002645	4050.75	0.499558	1.41378	0.131652	3.79454	0.000147914	0.000693655	1.01566	other	NO	AfunF3_3	58975861	58982199	6339	Serrate RNA effector molecule homolog [Source:Projected from Anopheles gambiae (AGAP010382) VB Community Annotation]	NA
AFUN002646	117.436	-0.463928	0.72501	0.389513	-1.19105	0.233635	0.361033	1	other	NO	AfunF3_3	58982232	58984683	2452	unspecified product	NA
AFUN002647	766.224	0.619159	1.53598	0.113933	5.43443	5.4972e-08	6.94728e-07	0.980032	other	NO	AfunF3_3	58985604	58989696	4093	CRC domain-containing protein [Source:UniProtKB/TrEMBL;Acc:A0A182R8Y7]	NA
AFUN002648	1311.73	0.321468	1.2496	0.0920526	3.49222	0.000479018	0.00196373	1	other	NO	AfunF3_3	58990367	58996200	5834	F-box protein [Source:Projected from Anopheles gambiae (AGAP010379) UniProtKB/TrEMBL;Acc:A0A1S4H4M7]	NA
AFUN002649	66.6895	-0.523635	0.695617	0.332499	-1.57485	0.115292	0.205655	1	other	NO	AfunF3_3	58999779	59002303	2525	SET domain-containing protein [Source:UniProtKB/TrEMBL;Acc:A0A182R8Y9]	NA
AFUN002650	104.471	-0.224203	0.856068	0.197721	-1.13393	0.256822	0.387718	1	other	NO	AfunF3_3	59002176	59003830	1655	PIP49_C domain-containing protein [Source:UniProtKB/TrEMBL;Acc:A0A182R8Z0]	NA
AFUN002651	490.995	0.397337	1.31707	0.141084	2.81631	0.00485783	0.0144558	1	other	NO	AfunF3_3	59014616	59018088	3473	BTB domain-containing protein [Source:UniProtKB/TrEMBL;Acc:A0A182R8Z1]	NA
AFUN002652	1392.84	0.442013	1.3585	0.0851303	5.19219	2.0783e-07	2.17259e-06	1	other	NO	AfunF3_3	59024017	59028731	4715	unspecified product	NA
AFUN002653	7908.27	0.2154	1.16103	0.116358	1.85119	0.0641428	0.127412	1	other	NO	AfunF3_3	59029086	59030063	978	40S ribosomal protein S18 [Source:UniProtKB/TrEMBL;Acc:A0A182R8Z3]	RpS18
AFUN002654	1275.05	0.188613	1.13967	0.110208	1.71143	0.0870021	0.163939	1	other	NO	AfunF3_3	59030384	59034244	3861	Arginyl-tRNA--protein transferase 1 [Source:UniProtKB/TrEMBL;Acc:A0A182R8Z4]	NA
AFUN002655	29.7188	-0.349463	0.784876	0.478278	-0.730668	0.464982	0.602318	1	other	NO	AfunF3_3	59034956	59039236	4281	solute carrier family 17 (anion/sugar transporter), member [Source:Projected from Anopheles gambiae (AGAP010372) VB Community Annotation]	NA
AFUN002656	18.3075	0.514171	1.42817	0.796394	0.645624	0.518523	0.651082	1	other	NO	AfunF3_3	59044691	59047285	2595	unspecified product	NA
AFUN002657	498.834	-0.800013	0.574344	0.148767	-5.37763	7.54737e-08	9.02078e-07	1	other	NO	AfunF3_3	59047735	59057811	10077	solute carrier family 17 (anion/sugar transporter), member [Source:Projected from Anopheles gambiae (AGAP010370) VB Community Annotation]	NA
AFUN002658	4.66426	-0.822313	0.565535	0.999739	-0.822527	0.410777	0.551184	1	other	NO	AfunF3_3	59054390	59055004	615	cuticular protein RR-2 family [Source:Projected from Anopheles gambiae (AGAP010369) VB Community Annotation]	NA
AFUN002659	702.18	0.477425	1.39226	0.112358	4.24915	2.14584e-05	0.000130464	1	other	NO	AfunF3_3	59059618	59062212	2595	2-hydroxyacyl-CoA lyase [Source:Projected from Anopheles gambiae (AGAP010368) VB Community Annotation]	NA
AFUN002660	113.207	-0.00343839	0.99762	0.285458	-0.0120452	0.99039	1	1	other	NO	AfunF3_3	59062181	59066959	4779	unspecified product	NA
AFUN002661	37.9169	-1.01197	0.495869	0.464201	-2.18002	0.0292558	0.0659797	1.01292	other	NO	AfunF3_3	59069347	59070175	829	unspecified product	NA
AFUN002662	1567.57	-0.239273	0.847172	0.145788	-1.64124	0.100748	0.184277	1	other	NO	AfunF3_3	59072592	59082299	9708	unspecified product	NA
AFUN002663	413.159	0.221751	1.16615	0.31569	0.702432	0.48241	0.618228	1	other	NO	AfunF3_3	59085024	59086256	1233	unspecified product	NA
AFUN002664	429.199	-0.861014	0.550566	0.299268	-2.87706	0.00401397	0.0123225	1	other	NO	AfunF3_3	59088559	59089504	946	unspecified product	NA
AFUN002665	19.8657	-0.283204	0.821764	0.58222	-0.486421	0.626669	0.746621	1	other	NO	AfunF3_3	59090615	59092104	1490	unspecified product	NA
AFUN002667	8.76987	0.662366	1.58268	0.801193	0.826725	0.408393	0.643688	0.799756	other	NO	AfunF3_3	59098970	59099872	903	unspecified product	NA
AFUN002668	32.2107	0.285792	1.21908	0.431063	0.662993	0.507335	0.640639	1	other	NO	AfunF3_3	59107529	59118030	10502	Paired domain-containing protein [Source:UniProtKB/TrEMBL;Acc:A0A182R908]	NA
AFUN002669	13.216	-0.47961	0.717171	0.655308	-0.731885	0.464239	0.601633	1	other	NO	AfunF3_3	59138013	59144932	6920	paired box protein 3/7 [Source:Projected from Anopheles gambiae (AGAP010358) VB Community Annotation]	NA
AFUN002670	4649.14	-0.396343	0.759782	0.117632	-3.36935	0.00075346	0.00291891	1	other	NO	AfunF3_3	59167281	59183068	15788	unspecified product	NA
AFUN002673	11.8366	-0.954657	0.515964	0.713125	-1.33869	0.18067	0.294762	1	other	NO	AfunF3_3	59236564	59238230	1667	osiris [Source:Projected from Anopheles gambiae (AGAP010354) VB Community Annotation]	NA
AFUN002674	1454.86	0.261294	1.19855	0.0897516	2.91131	0.0035992	0.0112264	1	other	NO	AfunF3_3	59347555	59352010	4456	insulysin [Source:Projected from Anopheles gambiae (AGAP010351) VB Community Annotation]	NA
AFUN002675	401.518	0.395669	1.31555	0.114031	3.46984	0.000520764	0.002112	1	other	NO	AfunF3_3	59342150	59345514	3365	DNA cross-link repair 1A protein [Source:Projected from Anopheles gambiae (AGAP010353) VB Community Annotation]	NA
AFUN002676	352.252	0.160739	1.11786	0.301871	0.532476	0.594396	0.719273	1	other	NO	AfunF3_3	59352029	59353989	1961	unspecified product	NA
AFUN002678	2657.4	-0.0108248	0.992525	0.152933	-0.0707809	0.943572	0.973884	1	other	NO	AfunF3_3	59367153	59369037	1885	Copper-zinc superoxide dismutase 3 [Source:UniProtKB/TrEMBL;Acc:A0A1I8JU33]	CuSOD3
AFUN002679	1559.51	0.359331	1.28283	0.0733826	4.89669	9.74655e-07	8.4576e-06	1	other	NO	AfunF3_3	59369620	59374407	4788	Merlin (moesin-ezrin-radixin-like protein) [Source:UniProtKB/TrEMBL;Acc:A0A182R919]	Mer
AFUN002680	3201.93	-0.0676011	0.954223	0.0839045	-0.805691	0.420421	0.559922	1	other	NO	AfunF3_3	59374829	59387205	12377	OTU domain-containing protein [Source:Projected from Anopheles gambiae (AGAP010345) VB Community Annotation]	NA
AFUN002681	224.941	0.141637	1.10316	0.177354	0.798609	0.424517	0.56409	1	other	NO	AfunF3_3	59392797	59396680	3884	solute carrier family 26, other [Source:Projected from Anopheles gambiae (AGAP010344) VB Community Annotation]	NA
AFUN002682	1953.73	-0.6669	0.629859	0.125467	-5.31532	1.06469e-07	1.22047e-06	1	other	NO	AfunF3_3	59399789	59410131	10343	CTL-like protein [Source:Projected from Anopheles gambiae (AGAP010343) VB Community Annotation]	NA
AFUN002683	5409.42	0.317204	1.24591	0.0986026	3.217	0.0012954	0.004647	1	other	NO	AfunF3_3	59411208	59442235	31028	unspecified product	NA
AFUN002684	14.4825	-1.03155	0.489183	0.605888	-1.70255	0.0886528	0.166312	1	other	NO	AfunF3_3	59443249	59444740	1492	testis-specific serine kinase [Source:Projected from Anopheles gambiae (AGAP010341) VB Community Annotation]	NA
AFUN002685	741.268	-0.259839	0.835181	0.249397	-1.04187	0.297473	0.433878	1	other	NO	AfunF3_3	59450669	59484670	34002	unspecified product	NA
AFUN002688	278.25	0.0540101	1.03815	0.192897	0.279994	0.779482	0.861526	1	other	NO	AfunF3_3	59496978	59497665	688	39S ribosomal protein L23, mitochondrial	mRpL23
AFUN002689	1243.13	-0.84001	0.55864	0.439364	-1.91188	0.0558921	0.114025	1	other	NO	AfunF3_3	59497945	59498718	774	ubiquinol-cytochrome c reductase subunit [Source:Projected from Anopheles gambiae (AGAP010337) VB Community Annotation]	NA
AFUN002690	143.545	0.344086	1.26935	0.229602	1.49862	0.133972	0.232114	1	other	NO	AfunF3_3	59498940	59501544	2605	tubulin polyglutamylase TTLL1 [Source:Projected from Anopheles gambiae (AGAP010336) VB Community Annotation]	NA
AFUN002691	1904.77	0.00777676	1.0054	0.123792	0.0628215	0.949909	0.977759	1	other	NO	AfunF3_3	59503568	59547811	44244	unspecified product	NA
AFUN002692	131.946	-0.33232	0.794258	0.235619	-1.41041	0.158417	0.265211	1	UGTs	NO	AfunF3_3	59521361	59523238	1878	glucosyl/glucuronosyl transferases [Source:Projected from Anopheles gambiae (AGAP010334) VB Community Annotation]	NA
AFUN002693	215.97	0.373372	1.29538	0.134433	2.77739	0.00547971	0.0160216	1	other	NO	AfunF3_3	59558620	59560456	1837	unspecified product	NA
AFUN002694	6306.74	-0.315501	0.803572	0.127772	-2.46925	0.0135395	0.0341947	1.01566	other	NO	AfunF3_3	59561101	59569687	8587	heat shock protein 110kDa [Source:Projected from Anopheles gambiae (AGAP010331) VB Community Annotation]	NA
AFUN002695	877.951	0.706152	1.63145	0.113205	6.2378	4.43779e-10	8.86798e-09	1	other	NO	AfunF3_3	59570576	59573842	3267	C2H2-type domain-containing protein [Source:UniProtKB/TrEMBL;Acc:A0A182R935]	NA
AFUN002696	278.752	-1.1577	0.448226	0.294076	-3.93674	8.25968e-05	0.000421192	1	other	DOWN	AfunF3_3	59574490	59604395	29906	unspecified product	NA
AFUN002697	462.93	-0.31646	0.803038	0.122056	-2.59274	0.00952149	0.0256593	1	other	NO	AfunF3_3	59604682	59623674	18993	Tetraspanin [Source:UniProtKB/TrEMBL;Acc:A0A182R937]	NA
AFUN002698	258.348	-0.674339	0.626619	0.238841	-2.82338	0.004752	0.014172	1	other	NO	AfunF3_3	59667159	59712538	45380	unspecified product	NA
AFUN002699	12.1874	0.0171111	1.01193	0.787493	0.0217285	0.982665	0.99718	1	other	NO	AfunF3_3	59687818	59688853	1036	unspecified product	NA
AFUN002703	519.407	0.476543	1.39141	0.255391	1.86593	0.0620507	0.116986	1.0751	other	NO	AfunF3_3	35111670	35117258	5589	solute carrier family 17, member [Source:Projected from Anopheles gambiae (AGAP006594) VB Community Annotation]	NA
AFUN002704	18.8217	-0.779219	0.582682	0.578075	-1.34796	0.177673	0.290684	1	other	NO	AfunF3_3	35121431	35123451	2021	solute carrier family 17 member [Source:Projected from Anopheles gambiae (AGAP006595) VB Community Annotation]	NA
AFUN002705	7.02118	1.25026	2.37884	0.924628	1.35217	0.176321	0.288843	1	other	NO	AfunF3_3	35124079	35125751	1673	NYD-SP28 domain-containing protein [Source:UniProtKB/TrEMBL;Acc:A0A182R945]	NA
AFUN002706	954.365	-0.572552	0.672426	0.112963	-5.06847	4.01018e-07	3.94489e-06	0.980032	other	NO	AfunF3_3	35127832	35209809	81978	Stork_head domain-containing protein [Source:UniProtKB/TrEMBL;Acc:A0A182R946]	NA
AFUN002707	501.555	0.278241	1.21272	0.116894	2.38028	0.0172995	0.0428752	1	other	NO	AfunF3_3	35210027	35215472	5446	ATP-dependent RNA helicase A [Source:Projected from Anopheles gambiae (AGAP006599) VB Community Annotation]	NA
AFUN002708	131.38	-0.332176	0.794337	0.207292	-1.60246	0.109055	0.196275	1	other	NO	AfunF3_3	35215937	35216644	708	DUF4604 domain-containing protein [Source:UniProtKB/TrEMBL;Acc:A0A182R948]	NA
AFUN002709	2956.02	-0.321748	0.8001	0.176058	-1.82751	0.0676236	0.13295	1	other	NO	AfunF3_3	35217368	35246385	29018	unspecified product	NA
AFUN002710	596.339	-0.301861	0.811205	0.107026	-2.82043	0.0047959	0.0142908	1	other	NO	AfunF3_3	35247143	35248207	1065	unspecified product	NA
AFUN002711	342.95	-0.979028	0.507321	0.144551	-6.7729	1.26228e-11	3.67608e-10	1	other	NO	AfunF3_3	35249325	35250147	823	unspecified product	NA
AFUN002712	258.439	1.11632	2.16793	0.166973	6.68562	2.29947e-11	6.25456e-10	1	other	UP	AfunF3_3	35250161	35250815	655	U6 snRNA-associated Sm-like protein LSm5 [Source:UniProtKB/TrEMBL;Acc:A0A182R952]	NA
AFUN002713	588.494	-0.0959326	0.935667	0.286947	-0.334322	0.738137	0.830174	1	other	NO	AfunF3_3	35251161	35260680	9520	PDZ domain-containing protein [Source:UniProtKB/TrEMBL;Acc:A0A182R953]	NA
AFUN002714	636.955	-0.05894	0.959969	0.126531	-0.465814	0.641349	0.758785	1	other	NO	AfunF3_3	35262437	35264769	2333	C2H2-type domain-containing protein [Source:UniProtKB/TrEMBL;Acc:A0A182R954]	NA
AFUN002715	1515.52	0.0661591	1.04693	0.110242	0.600129	0.548421	0.679066	1	other	NO	AfunF3_3	35264925	35266166	1242	Eukaryotic translation initiation factor 3 subunit I [Source:UniProtKB/TrEMBL;Acc:A0A182R955]	NA
AFUN002716	1497.55	0.08084	1.05763	0.10395	0.777678	0.436759	0.575736	1	other	NO	AfunF3_3	35266582	35272416	5835	unspecified product	NA
AFUN002719	9.39797	1.16245	2.23837	0.761007	1.52752	0.126633	0.221956	1	other	NO	AfunF3_3	35297365	35298125	761	RING-type domain-containing protein [Source:UniProtKB/TrEMBL;Acc:A0A182R959]	NA
AFUN002720	250.212	0.436729	1.35353	0.233713	1.86866	0.0616704	0.1235	1	other	NO	AfunF3_3	35300089	35302954	2866	glutaminyl-peptide cyclotransferase precursor [Source:Projected from Anopheles gambiae (AGAP006610) VB Community Annotation]	NA
AFUN002721	202.157	0.58991	1.50515	0.160837	3.66776	0.000244684	0.00109611	1	other	NO	AfunF3_3	35303675	35305270	1596	TRAF-interacting protein [Source:Projected from Anopheles gambiae (AGAP006611) VB Community Annotation]	NA
AFUN002722	2468.53	0.187957	1.13915	0.230903	0.814006	0.415641	0.555574	1	other	NO	AfunF3_3	35305258	35305931	674	60S ribosomal protein L29 [Source:UniProtKB/TrEMBL;Acc:A0A182R962]	NA
AFUN002723	4637.98	-0.0894401	0.939887	0.130293	-0.686453	0.492427	0.62754	1	other	NO	AfunF3_3	35306251	35308450	2200	Eukaryotic translation initiation factor 3 subunit J [Source:UniProtKB/TrEMBL;Acc:A0A182R963]	NA
AFUN002724	4921.21	0.316682	1.24546	0.131841	2.40199	0.0163061	0.040694	1	other	NO	AfunF3_3	35309425	35310581	1157	Transcription factor BTF3 [Source:UniProtKB/TrEMBL;Acc:A0A182R964]	NA
AFUN002725	1445.81	0.060289	1.04267	0.0847866	0.711068	0.477042	0.613449	1	other	NO	AfunF3_3	35310911	35314180	3270	Peptidylprolyl isomerase [Source:UniProtKB/TrEMBL;Acc:A0A182R965]	NA
AFUN002726	885.17	0.330668	1.2576	0.121666	2.71783	0.00657113	0.0186862	1	other	NO	AfunF3_3	35314199	35317451	3253	Presequence protease, mitochondrial [Source:Projected from Anopheles gambiae (AGAP006616) VB Community Annotation]	NA
AFUN002728	467.65	0.61995	1.53682	0.137843	4.49752	6.87491e-06	4.76751e-05	1	other	NO	AfunF3_3	35321634	35322446	813	unspecified product	NA
AFUN002729	733.939	0.1884	1.1395	0.14277	1.3196	0.186967	0.307738	0.980032	other	NO	AfunF3_3	35324557	35331668	7112	SCA7 domain-containing protein [Source:UniProtKB/TrEMBL;Acc:A0A182R969]	NA
AFUN002730	9.65515	0.473944	1.3889	0.917595	0.516506	0.605501	0.728932	1	other	NO	AfunF3_3	35332077	35332657	581	unspecified product	NA
AFUN002731	387.008	0.241308	1.18206	0.0914641	2.63828	0.00833278	0.0228784	1	other	NO	AfunF3_3	35332675	35335710	3036	vacuolar protein sorting [Source:Projected from Anopheles gambiae (AGAP006623) VB Community Annotation]	NA
AFUN002732	354.363	0.441315	1.35784	0.117425	3.75827	0.000171092	0.00080102	1	other	NO	AfunF3_3	35336047	35339360	3314	valyl-tRNA synthetase [Source:Projected from Anopheles gambiae (AGAP006624) VB Community Annotation]	NA
AFUN002733	255.19	0.0254262	1.01778	0.153055	0.166125	0.868059	0.767259	1.32967	other	NO	AfunF3_3	35339377	35340729	1353	Coatomer subunit epsilon [Source:UniProtKB/TrEMBL;Acc:A0A182R973]	NA
AFUN002734	1921.11	0.335358	1.26169	0.0960358	3.49201	0.000479407	0.00196476	1	other	NO	AfunF3_3	35341231	35345501	4271	Armadillo repeat-containing protein [Source:Projected from Anopheles gambiae (AGAP006626) VB Community Annotation]	NA
AFUN002735	173.727	-0.415112	0.749961	0.220035	-1.88657	0.059218	0.119545	1	other	NO	AfunF3_3	35345550	35347680	2131	Islet cell autoantigen [Source:Projected from Anopheles gambiae (AGAP006627) VB Community Annotation]	NA
AFUN002736	995.302	-0.118412	0.921201	0.109664	-1.07977	0.280244	0.414384	1	other	NO	AfunF3_3	35349857	35359506	9650	regulator of G-protein signaling [Source:Projected from Anopheles gambiae (AGAP006629) VB Community Annotation]	NA
AFUN002737	846.294	-1.33175	0.397287	0.436259	-3.05265	0.00226829	0.00755451	1	other	DOWN	AfunF3_3	35359710	35360361	652	Putative 6.3 kDa salivary peptide [Source:UniProtKB/TrEMBL;Acc:Q06DJ6]	NA
AFUN002738	598.447	-0.163408	0.892914	0.161367	-1.01265	0.311228	0.448989	1	other	NO	AfunF3_3	35372530	35379778	7249	Class A Scavenger Receptor (SRCR domain) with Serine Protease domain. [Source:Projected from Anopheles gambiae (AGAP006631) VB Community Annotation]	NA
AFUN002739	1067.08	0.282939	1.21667	0.130867	2.16204	0.0306154	0.0702005	0.983749	other	NO	AfunF3_3	35421469	35424622	3154	mitotic spindle assembly checkpoint protein MAD1 [Source:Projected from Anopheles gambiae (AGAP006632) VB Community Annotation]	NA
AFUN002740	839.833	-0.60644	0.656815	0.185352	-3.27183	0.00106852	0.0039389	1	other	NO	AfunF3_3	35424662	35480698	56037	Syntrophin, gamma [Source:Projected from Anopheles gambiae (AGAP006633) VB Community Annotation]	NA
AFUN002750	1188.71	0.199632	1.14841	0.141458	1.41125	0.158172	0.264955	1	other	NO	AfunF3_3	10529807	10535152	5346	U1 small nuclear ribonucleoprotein 70K [Source:UniProtKB/TrEMBL;Acc:A0A182R990]	snRNP-U1-70K
AFUN002751	1127.26	-0.508252	0.703074	0.121756	-4.17434	2.98855e-05	0.000173769	1	other	NO	AfunF3_3	10535247	10541752	6506	unspecified product	NA
AFUN002752	375.968	-0.831845	0.56181	0.126938	-6.55314	5.6341e-11	1.27668e-09	1.0751	other	NO	AfunF3_3	10544779	10564545	19767	ANK_REP_REGION domain-containing protein [Source:UniProtKB/TrEMBL;Acc:A0A4Y0AQS9]	NA
AFUN002753	819.615	0.140966	1.10264	0.142357	0.990228	0.322063	0.461604	1	other	NO	AfunF3_3	10566057	10571913	5857	unspecified product	NA
AFUN002754	5.38112	-0.147133	0.903044	1.06249	-0.138479	0.889862	0.937737	1	other	NO	AfunF3_3	10572002	10572949	948	unspecified product	NA
AFUN002759	226.149	0.419603	1.33756	0.128822	3.25723	0.00112506	0.00412021	1	other	NO	AfunF3_3	10659753	10661217	1465	ARF7EP_C domain-containing protein [Source:UniProtKB/TrEMBL;Acc:A0A182R999]	NA
AFUN002760	118.989	1.10959	2.15785	0.179892	6.16809	6.91179e-10	1.31908e-08	1	other	UP	AfunF3_3	10661536	10663694	2159	Methyltranfer_dom domain-containing protein [Source:UniProtKB/TrEMBL;Acc:A0A182R9A0]	NA
AFUN002761	103.37	-0.488061	0.712983	0.219968	-2.21878	0.0265018	0.0640493	0.951274	other	NO	AfunF3_3	10663855	10681762	17908	unspecified product	NA
AFUN002762	6540.02	0.558794	1.47304	0.124257	4.49709	6.88904e-06	4.77494e-05	1	other	NO	AfunF3_3	10683517	10685672	2156	nascent polypeptide-associated complex subunit alpha [Source:Projected from Anopheles gambiae (AGAP006766) VB Community Annotation]	NA
AFUN002763	574.27	-0.0694301	0.953014	0.123989	-0.55997	0.5755	0.703886	1	other	NO	AfunF3_3	10686104	10689960	3857	NAD kinase domain-containing protein [Source:Projected from Anopheles gambiae (AGAP006767) VB Community Annotation]	NA
AFUN002764	217.108	0.101473	1.07287	0.127311	0.797044	0.425425	0.564868	1	other	NO	AfunF3_3	10690716	10693274	2559	diacylglycerol kinase (ATP dependent) [Source:Projected from Anopheles gambiae (AGAP006768) VB Community Annotation]	NA
AFUN002765	641.88	-0.279893	0.823652	0.292488	-0.956936	0.3386	0.478763	1	other	NO	AfunF3_3	10715310	10721693	6384	unspecified product	NA
AFUN002766	1048.55	0.42512	1.34268	0.100644	4.22399	2.40019e-05	0.000144053	1	other	NO	AfunF3_3	10721728	10724842	3115	jumonji domain-containing protein [Source:Projected from Anopheles gambiae (AGAP006770) VB Community Annotation]	NA
AFUN002767	1466.06	-0.783044	0.581139	0.135034	-5.79887	6.67629e-09	1.02884e-07	1	other	NO	AfunF3_3	10726685	10739681	12997	eiger [Source:Projected from Anopheles gambiae (AGAP006771) VB Community Annotation]	NA
AFUN002768	1690.18	-0.914994	0.530346	0.293958	-3.11266	0.00185407	0.00632071	1	other	NO	AfunF3_3	10745067	10757367	12301	unspecified product	NA
AFUN002769	150.562	0.321563	1.24968	0.188875	1.70252	0.0886581	0.173148	0.951274	other	NO	AfunF3_3	10757653	10759007	1355	Phospholipid scramblase [Source:Projected from Anopheles gambiae (AGAP006773) UniProtKB/TrEMBL;Acc:Q7PSZ6]	NA
AFUN002770	135.894	-2.01934	0.246672	0.456749	-4.4211	9.81982e-06	6.84668e-05	0.951274	other	DOWN	AfunF3_3	10762007	10766150	4144	unspecified product	NA
AFUN002771	1025.8	-0.802432	0.573382	0.201355	-3.98516	6.74347e-05	0.00035234	1	other	NO	AfunF3_3	10773308	10783919	10612	FCH and double SH3 domains protein [Source:Projected from Anopheles gambiae (AGAP006774) VB Community Annotation]	NA
AFUN002773	6819.26	-0.0825801	0.944367	0.200026	-0.412847	0.679719	0.788163	1	other	NO	AfunF3_3	10787836	10815751	27916	unspecified product	NA
AFUN002774	881.894	0.095961	1.06878	0.114328	0.839349	0.401273	0.542205	1	other	NO	AfunF3_3	10818259	10822010	3752	BTB/POZ domain-containing protein [Source:Projected from Anopheles gambiae (AGAP006777) VB Community Annotation]	NA
AFUN002776	747.304	0.208941	1.15584	0.178021	1.17369	0.24052	0.369148	1	other	NO	AfunF3_3	10826587	10828880	2294	isovaleryl-CoA dehydrogenase [Source:Projected from Anopheles gambiae (AGAP006780) VB Community Annotation]	NA
AFUN002777	283.56	1.07968	2.11357	0.257925	4.18601	2.83895e-05	0.000166185	1	other	UP	AfunF3_3	10828920	10831194	2275	unspecified product	NA
AFUN002778	33920.7	0.440486	1.35706	0.169002	2.6064	0.00914994	0.024782	1	other	NO	AfunF3_3	10832787	10837951	5165	unspecified product	NA
AFUN002779	121.864	0.616305	1.53294	0.174422	3.53341	0.000410241	0.00172107	1	other	NO	AfunF3_3	10838507	10839898	1392	NAD(P)-bd_dom domain-containing protein [Source:UniProtKB/TrEMBL;Acc:A0A182R9B9]	NA
AFUN002780	85.1399	0.269766	1.20561	0.233065	1.15747	0.24708	0.376615	1	other	NO	AfunF3_3	11679815	11682028	2214	F-box protein [Source:Projected from Anopheles gambiae (AGAP006784) VB Community Annotation]	NA
AFUN002781	9.5208	0.0919856	1.06584	0.682017	0.134873	0.892712	1	0.799756	other	NO	AfunF3_3	11696364	11699153	2790	Fork-head domain-containing protein [Source:UniProtKB/TrEMBL;Acc:A0A182R9C1]	NA
AFUN002784	10.1616	0.51451	1.42851	0.656759	0.783408	0.433387	0.572942	1	other	NO	AfunF3_3	11576215	11577036	822	unspecified product	NA
AFUN002785	196.066	-0.571702	0.672823	0.136474	-4.1891	2.80067e-05	0.000164287	1	other	NO	AfunF3_3	11573975	11575041	1067	MIT domain-containing protein [Source:Projected from Anopheles gambiae (AGAP006789) VB Community Annotation]	NA
AFUN002787	637.7	-0.0951382	0.936183	0.0899812	-1.05731	0.29037	0.425782	1	other	NO	AfunF3_2	98795788	98798891	3104	TANK-binding kinase [Source:Projected from Anopheles gambiae (AGAP009565) VB Community Annotation]	NA
AFUN002788	506.348	-0.274165	0.826929	0.245404	-1.1172	0.26391	0.396099	1	other	NO	AfunF3_2	98799202	98800241	1040	ATP synthase epsilon chain, mitochondrial [Source:Projected from Anopheles gambiae (AGAP009564) UniProtKB/TrEMBL;Acc:A0A1S4H1H8]	NA
AFUN002789	604.198	0.102257	1.07345	0.108295	0.944249	0.345043	0.485569	1	other	NO	AfunF3_2	98800299	98803805	3507	Myotubularin related protein [Source:Projected from Anopheles gambiae (AGAP009563) UniProtKB/TrEMBL;Acc:A0A1S4H1F2]	NA
AFUN002790	62.9509	-0.706524	0.612795	0.321154	-2.19996	0.0278099	0.0639569	1	other	NO	AfunF3_2	98804849	98823253	18405	UDP-glucose:O-linked fucose beta-1,3-glucosyltransferase [Source:Projected from Anopheles gambiae (AGAP009562) VB Community Annotation]	NA
AFUN002791	5.13027	-0.102054	0.931706	0.772819	-0.132054	0.894941	0.940802	1	other	NO	AfunF3_3	57047118	57048023	906	unspecified product	NA
AFUN002792	552.871	-0.783179	0.581085	0.271266	-2.88712	0.00388785	0.0119932	1	other	NO	AfunF3_3	57049158	57051297	2140	unspecified product	NA
AFUN002794	778.822	0.0109874	1.00764	0.112534	0.0976363	0.922221	0.972244	0.980032	other	NO	AfunF3_3	57072889	57078397	5509	Outer segment 6 [Source:UniProtKB/TrEMBL;Acc:A0A182R9D4]	Oseg6
AFUN002795	677.29	-0.23661	0.848738	0.113442	-2.08573	0.0370033	0.0808645	1	other	NO	AfunF3_3	57078807	57081012	2206	Rab proteins geranylgeranyltransferase component A [Source:UniProtKB/TrEMBL;Acc:A0A182R9D5]	NA
AFUN002796	432.328	0.351935	1.27627	0.211585	1.66333	0.096247	0.167694	1.0751	other	NO	AfunF3_3	86599669	86623009	23341	unspecified product	NA
AFUN002797	162.337	-0.374584	0.771328	0.246549	-1.51931	0.128685	0.224877	1	other	NO	AfunF3_3	86554983	86595566	40584	unspecified product	NA
AFUN002798	398.684	-0.343188	0.788297	0.179856	-1.90813	0.0563745	0.114798	1	other	NO	AfunF3_3	86372750	86411650	38901	F-box and leucine-rich repeat protein [Source:Projected from Anopheles gambiae (AGAP012123) VB Community Annotation]	NA
AFUN002799	66.7719	0.331253	1.25811	0.227373	1.45687	0.145151	0.247719	1	other	NO	AfunF3_3	86371655	86372647	993	DNA-directed RNA polymerase III subunit RPC8 [Source:Projected from Anopheles gambiae (AGAP012122) VB Community Annotation]	NA
AFUN002800	734.009	0.21791	1.16305	0.15684	1.38938	0.164717	0.273578	1	other	NO	AfunF3_3	86369635	86371564	1930	RIO kinase [Source:Projected from Anopheles gambiae (AGAP012121) VB Community Annotation]	NA
AFUN002801	117.866	0.945692	1.92611	0.153074	6.17799	6.49215e-10	1.24578e-08	1	other	NO	AfunF3_3	86368052	86369543	1492	unspecified product	NA
AFUN002802	459.08	0.623717	1.54084	0.162191	3.84558	0.000120268	0.00058701	1	other	NO	AfunF3_3	86364807	86367609	2803	ubiquitin carboxyl-terminal hydrolase 22/27/51 [Source:Projected from Anopheles gambiae (AGAP012119) VB Community Annotation]	NA
AFUN002803	1113.6	0.135587	1.09854	0.0989416	1.37038	0.170569	0.28123	1	other	NO	AfunF3_3	86361993	86364849	2857	FGFR1 oncogene partner 2-like protein [Source:Projected from Anopheles gambiae (AGAP012118) VB Community Annotation]	NA
AFUN002804	1049.18	0.49917	1.4134	0.125075	3.99098	6.58004e-05	0.000345089	1	other	NO	AfunF3_3	86357617	86361857	4241	unspecified product	NA
AFUN002805	154.118	-0.528502	0.693274	0.173785	-3.04112	0.00235698	0.0078035	1	other	NO	AfunF3_3	86331445	86333344	1900	Carbohydrate sulfotransferase [Source:UniProtKB/TrEMBL;Acc:A0A182R9E5]	NA
AFUN002806	3326.04	-0.445555	0.734302	0.157332	-2.83193	0.00462677	0.0138634	1	other	NO	AfunF3_3	86299186	86353990	54805	Ca2+-transporting ATPase [Source:Projected from Anopheles gambiae (AGAP012115) VB Community Annotation]	NA
AFUN002811	103.378	0.104451	1.07509	0.205579	0.508084	0.611395	0.734135	1	other	NO	AfunF3_3	10422349	10423760	1412	RING-type domain-containing protein [Source:UniProtKB/TrEMBL;Acc:A0A182R9F1]	NA
AFUN002812	417.557	0.635973	1.55399	0.124588	5.10461	3.31483e-07	3.25853e-06	1	other	NO	AfunF3_3	10419894	10421732	1839	unspecified product	NA
AFUN002813	882.014	-0.796621	0.575696	0.17132	-4.64992	3.32071e-06	2.55184e-05	0.980032	other	NO	AfunF3_3	10405553	10416451	10899	IMD pathway signalling NF-kappaB Relish-like transcription factor [Source:Projected from Anopheles gambiae (AGAP006747) VB Community Annotation]	NA
AFUN002814	184.12	-0.932145	0.524079	0.139362	-6.68866	2.25224e-11	6.13801e-10	1	other	NO	AfunF3_3	10388889	10405382	16494	myosin-light-chain kinase [Source:Projected from Anopheles gambiae (AGAP006746) VB Community Annotation]	NA
AFUN002818	23.0015	0.599789	1.51549	0.71561	0.838151	0.401946	0.542957	1	other	NO	AfunF3_3	10334660	10337660	3001	unspecified product	NA
AFUN002819	707.93	0.382522	1.30362	0.104025	3.67721	0.0002358	0.00106106	1	other	NO	AfunF3_3	10328530	10330959	2430	Dolichol phosphate-mannose biosynthesis regulatory protein [Source:UniProtKB/TrEMBL;Acc:A0A182R9F9]	NA
AFUN002820	17.9828	0.297614	1.22911	0.712379	0.417775	0.676112	0.785712	1	other	NO	AfunF3_3	10321887	10326174	4288	Kazal-like domain-containing protein [Source:UniProtKB/TrEMBL;Acc:A0A182R9G0]	NA
AFUN002821	9.18953	-0.0369348	0.974724	0.829133	-0.0445463	0.964469	1	0.799756	other	NO	AfunF3_3	10310178	10315313	5136	Kazal-like domain-containing protein [Source:UniProtKB/TrEMBL;Acc:A0A182R9G1]	NA
AFUN002823	131.306	0.00545308	1.00379	0.311803	0.0174888	0.986047	0.999092	1	other	NO	AfunF3_X	14134125	14141523	7399	unspecified product	NA
AFUN002824	16.8779	-0.523933	0.695473	0.531034	-0.986629	0.323825	0.463533	1	other	NO	AfunF3_X	14130361	14131799	1439	protein osiris [Source:Projected from Anopheles gambiae (AGAP000957) VB Community Annotation]	NA
AFUN002825	1440.31	-0.220896	0.858032	0.104422	-2.11542	0.0343942	0.0761374	1	other	NO	AfunF3_X	14119483	14129599	10117	calcium-binding mitochondrial carrier protein Aralar1 [Source:Projected from Anopheles gambiae (AGAP000958) VB Community Annotation]	NA
AFUN002826	403.479	0.668386	1.58929	0.135454	4.93442	8.03874e-07	7.17643e-06	1	other	NO	AfunF3_X	14116165	14118502	2338	HMG box domain-containing protein [Source:UniProtKB/TrEMBL;Acc:A0A182R9G6]	NA
AFUN002827	332.385	0.0534489	1.03774	0.143424	0.372664	0.709399	0.809865	1	other	NO	AfunF3_X	14113484	14115109	1626	unspecified product	NA
AFUN002828	1360.86	0.256933	1.19494	0.193158	1.33017	0.183462	0.298275	1	other	NO	AfunF3_X	14110310	14113258	2949	unspecified product	NA
AFUN002829	27.3174	0.236789	1.17837	0.398631	0.594007	0.552508	0.676656	1.01292	other	NO	AfunF3_X	14104041	14105290	1250	C-type lectin domain-containing protein [Source:UniProtKB/TrEMBL;Acc:A0A182R9H0]	NA
AFUN002830	9.00633	0.0214053	1.01495	0.723546	0.0295839	0.976399	0.993927	1	other	NO	AfunF3_X	14087179	14090193	3015	Doublecortin domain-containing protein [Source:UniProtKB/TrEMBL;Acc:A0A182R9H1]	NA
AFUN002831	208.118	-0.0111977	0.992268	0.292491	-0.0382839	0.969461	0.9901	1	other	NO	AfunF3_X	14066196	14078637	12442	unspecified product	NA
AFUN002834	25.5023	0.332994	1.25962	0.493882	0.674238	0.50016	0.628749	1.01292	other	NO	AfunF3_X	13989588	13993086	3499	ATP-binding cassette	NA
AFUN002835	339.059	0.355948	1.27983	0.145559	2.44539	0.0144696	0.0367127	1	other	NO	AfunF3_X	13986531	13988544	2014	unspecified product	NA
AFUN002836	161.333	0.75532	1.68801	0.285752	2.64328	0.00821083	0.0226056	1	other	NO	AfunF3_X	13985714	13986549	836	39S ribosomal protein L22, mitochondrial	mRpL22
AFUN002837	157.995	-0.676598	0.625639	0.235395	-2.87431	0.00404912	0.012935	0.951274	other	NO	AfunF3_X	13978925	13985087	6163	Post-GPI attachment to proteins factor 2-like [Source:Projected from Anopheles gambiae (AGAP000509) UniProtKB/TrEMBL;Acc:A0A1S4G996]	NA
AFUN002838	5636.75	0.088697	1.06341	0.154047	0.575779	0.564764	0.686216	1.01566	other	NO	AfunF3_X	13881685	13973737	92053	Transcriptional enhancer factor [Source:Projected from Anopheles gambiae (AGAP000512) UniProtKB/TrEMBL;Acc:A0A1S4G9T4]	NA
AFUN002844	536.688	-1.04954	0.483121	0.130701	-8.03013	9.73726e-16	5.93041e-14	1	other	DOWN	AfunF3_X	13699415	13704372	4958	unspecified product	NA
AFUN002845	170.543	-1.12208	0.45943	0.217519	-5.15855	2.48867e-07	2.5372e-06	1	other	DOWN	AfunF3_X	13694299	13699488	5190	unspecified product	NA
AFUN002846	411.719	-0.949493	0.517814	0.197701	-4.80268	1.56557e-06	1.28927e-05	1	other	NO	AfunF3_X	13603958	13634252	30295	Ig-like domain-containing protein [Source:UniProtKB/TrEMBL;Acc:A0A182R9I7]	NA
AFUN002847	53029.1	-0.99136	0.503003	0.290834	-3.40869	0.000652766	0.00257214	1	other	NO	AfunF3_X	13588148	13591313	3166	Mitochondrial F1F0-ATP synthase subunit c [Source:UniProtKB/TrEMBL;Acc:Q06DF7]	NA
AFUN002848	4633.2	-0.145066	0.904338	0.131542	-1.10281	0.27011	0.403657	1	other	NO	AfunF3_X	13579783	13587155	7373	translation initiation factor 4B [Source:Projected from Anopheles gambiae (AGAP000526) VB Community Annotation]	NA
AFUN002849	3440.04	-0.234484	0.849989	0.169495	-1.38343	0.166534	0.275974	1	other	NO	AfunF3_X	13572822	13579014	6193	BZIP domain-containing protein [Source:UniProtKB/TrEMBL;Acc:A0A182R9J0]	NA
AFUN002850	4.09611	0.0435985	1.03068	0.873858	0.049892	0.960208	0.984382	1	other	NO	AfunF3_X	13572628	13574094	1467	unspecified product	NA
AFUN002851	502.247	0.0996044	1.07148	0.0875233	1.13803	0.255107	0.385703	1	other	NO	AfunF3_X	13568756	13572506	3751	vacuolar protein sorting 16A [Source:Projected from Anopheles gambiae (AGAP000529) VB Community Annotation]	NA
AFUN002852	284.118	0.218961	1.16389	0.11559	1.89429	0.0581859	0.117716	1	other	NO	AfunF3_X	13566288	13568581	2294	Werner Syndrome-like exonuclease [Source:Projected from Anopheles gambiae (AGAP000530) VB Community Annotation]	NA
AFUN002853	1210.93	-0.473719	0.720106	0.12364	-3.83144	0.000127395	0.000617489	1	other	NO	AfunF3_X	13556947	13566011	9065	histone deacetylase 6/10 [Source:Projected from Anopheles gambiae (AGAP000532) VB Community Annotation]	NA
AFUN002854	993.784	-0.0910988	0.938807	0.197759	-0.460655	0.645046	0.761936	1	other	NO	AfunF3_X	13534380	13554206	19827	RNA-binding protein MEX3 [Source:Projected from Anopheles gambiae (AGAP013259) VB Community Annotation]	NA
AFUN002855	164.754	0.442393	1.35886	0.210976	2.09689	0.0360035	0.0790126	1	other	NO	AfunF3_X	13529058	13529882	825	UMA domain-containing protein [Source:UniProtKB/TrEMBL;Acc:A0A182R9J6]	NA
AFUN002856	1384.39	0.0486702	1.03431	0.187172	0.260029	0.794841	0.872444	1	other	NO	AfunF3_X	13519817	13528485	8669	RING-type domain-containing protein [Source:UniProtKB/TrEMBL;Acc:A0A182R9J7]	NA
AFUN002857	438.179	-0.216729	0.860514	0.108786	-1.99225	0.0463439	0.0976034	1	GSTs	NO	AfunF3_X	13508048	13515707	7660	Glutathione synthetase [Source:UniProtKB/TrEMBL;Acc:A0A182R9J8]	NA
AFUN002858	1563.42	-0.168033	0.890055	0.100177	-1.67736	0.0934723	0.175708	0.983749	other	NO	AfunF3_X	13492160	13507476	15317	RHD domain-containing protein [Source:UniProtKB/TrEMBL;Acc:A0A182R9J9]	NA
AFUN002859	648.111	0.697694	1.62191	0.366754	1.90235	0.0571258	0.116007	1	other	NO	AfunF3_X	13487635	13492132	4498	NRF domain-containing protein [Source:UniProtKB/TrEMBL;Acc:A0A182R9K0]	NA
AFUN002860	176.978	0.67692	1.59872	0.150851	4.48733	7.21199e-06	4.97663e-05	1	other	NO	AfunF3_X	13485390	13486809	1420	unspecified product	NA
AFUN002863	51.9592	-1.10497	0.464911	0.275323	-4.01336	5.98598e-05	0.000317675	1	other	DOWN	AfunF3_X	13466116	13467327	1212	Peptidoglycan-recognition protein [Source:UniProtKB/TrEMBL;Acc:A0A182R9K4]	NA
AFUN002864	899.456	-0.937708	0.522062	0.226383	-4.14212	3.44106e-05	0.000196664	1	other	NO	AfunF3_2	73810445	73850003	39559	Ig-like domain-containing protein [Source:UniProtKB/TrEMBL;Acc:A0A182R9K5]	NA
AFUN002865	57.4538	-1.00987	0.496593	0.232587	-4.34188	1.41266e-05	8.99887e-05	1	UGTs	DOWN	AfunF3_2	73697488	73703548	6061	Ecdysteroid UDP-glucosyltransferase [Source:Projected from Anopheles gambiae (AGAP009137) VB Community Annotation]	NA
AFUN002866	663.091	-0.824295	0.564758	0.281588	-2.92731	0.00341905	0.0107434	1	other	NO	AfunF3_2	73635123	73643510	8388	Ig-like domain-containing protein [Source:UniProtKB/TrEMBL;Acc:A0A182R9K7]	NA
AFUN002868	17179.3	-0.106884	0.928592	0.178975	-0.597199	0.550375	0.68091	1	other	NO	AfunF3_2	73275687	73288383	12697	ATP-dependent RNA helicase DDX6/DHH1 [Source:Projected from Anopheles gambiae (AGAP009135) VB Community Annotation]	NA
AFUN002869	81.7712	-0.0865527	0.94177	0.300931	-0.287616	0.773641	0.857438	1	other	NO	AfunF3_2	73274548	73275221	674	unspecified product	NA
AFUN002870	598.67	-0.0639694	0.956628	0.0931712	-0.686579	0.492348	0.62754	1	other	NO	AfunF3_2	73269455	73272293	2839	CKLF-like MARVEL transmembrane domain-containing protein [Source:Projected from Anopheles gambiae (AGAP009132) VB Community Annotation]	NA
AFUN002871	173.113	-0.716605	0.608528	0.200384	-3.57617	0.00034867	0.00149181	1	other	NO	AfunF3_2	73252472	73263844	11373	unspecified product	NA
AFUN002872	133.951	1.22609	2.33932	0.208228	5.88818	3.90462e-09	6.37482e-08	1	other	UP	AfunF3_2	73250784	73252400	1617	unspecified product	NA
AFUN002873	85.5552	0.640744	1.55913	0.225808	2.83756	0.00454602	0.0136537	1	other	NO	AfunF3_2	73250051	73250766	716	unspecified product	NA
AFUN002874	27.9654	-0.393286	0.761393	0.591513	-0.664881	0.506126	0.639587	1	other	NO	AfunF3_2	73246476	73249509	3034	unspecified product	NA
AFUN002875	842.59	0.081222	1.05791	0.262349	0.309595	0.756869	0.845135	1	other	NO	AfunF3_2	73242570	73246459	3890	mitochondrial carnitine/acylcarnitine carrier protein [Source:Projected from Anopheles gambiae (AGAP009128) VB Community Annotation]	NA
AFUN002876	504.471	-0.820594	0.566209	0.171622	-4.7814	1.74082e-06	1.41156e-05	1	other	NO	AfunF3_2	73237880	73240829	2950	unspecified product	NA
AFUN002877	1055.93	-0.455816	0.729098	0.148277	-3.07409	0.00211148	0.00719681	0.983749	other	NO	AfunF3_2	73191675	73237051	45377	Protein expanded [Source:Projected from Anopheles gambiae (AGAP009126) UniProtKB/TrEMBL;Acc:A0A1S4H089]	NA
AFUN002878	25.6838	-0.196736	0.872522	0.549544	-0.357998	0.720345	0.810786	1.01292	other	NO	AfunF3_2	73165387	73170930	5544	Bardet-Biedl syndrome 8	Bbs8
AFUN002881	2340.38	-0.615549	0.652681	0.192934	-3.19047	0.00142043	0.00502967	1	other	NO	AfunF3_2	73012964	73021596	8633	unspecified product	NA
AFUN002883	5.55131	-0.728403	0.603572	0.990868	-0.735116	0.462269	0.599969	1	other	NO	AfunF3_2	73007479	73008573	1095	unspecified product	NA
AFUN002884	3.8263	1.71202	3.27618	1.21512	1.40893	0.158856	0.265734	1	other	NO	AfunF3_2	73005989	73006991	1003	chymotrypsin-like protein [Source:Projected from Anopheles gambiae (AGAP009121) VB Community Annotation]	NA
AFUN002885	320.185	0.808436	1.75131	0.117041	6.90726	4.9409e-12	1.57185e-10	1	other	NO	AfunF3_2	73002884	73005298	2415	unspecified product	NA
AFUN002886	1227.43	0.0821141	1.05857	0.194003	0.423262	0.672104	0.790612	0.983749	other	NO	AfunF3_2	73000808	73002631	1824	suppressor of tumorigenicity protein [Source:Projected from Anopheles gambiae (AGAP009119) VB Community Annotation]	NA
AFUN002891	64.0848	0.00477361	1.00331	0.235931	0.020233	0.983857	0.990901	1.01292	other	NO	AfunF3_2	72979417	72980492	1076	ER-derived vesicles protein ERV14 [Source:Projected from Anopheles gambiae (AGAP009116) VB Community Annotation]	NA
AFUN002894	515.897	0.684953	1.60765	0.10385	6.59559	4.23554e-11	1.05384e-09	1	other	NO	AfunF3_2	72886773	72889598	2826	solute carrier family 29 (equilibrative nucleoside transporter), member 1/2/3 [Source:Projected from Anopheles gambiae (AGAP009114) VB Community Annotation]	NA
AFUN002896	17.7545	-0.83694	0.55983	0.626981	-1.33487	0.181918	0.296212	1	other	NO	AfunF3_2	75832381	75835480	3100	unspecified product	NA
AFUN002901	11.0767	0.319063	1.24752	0.878749	0.363088	0.716539	0.814913	1	other	NO	AfunF3_2	75977889	75979242	1354	odorant receptor	Or29
AFUN002902	517.958	-1.06739	0.477183	0.353229	-3.0218	0.00251276	0.0082665	1	other	DOWN	AfunF3_2	76055770	76057119	1350	unspecified product	NA
AFUN002903	83.1949	-0.307384	0.808106	0.275684	-1.11499	0.264856	0.397228	1	other	NO	AfunF3_2	76060910	76062376	1467	unspecified product	NA
AFUN002904	245.931	0.4906	1.40503	0.14174	3.46127	0.000537642	0.00217542	1	other	NO	AfunF3_2	76064355	76066856	2502	unspecified product	NA
AFUN002905	160.086	0.409002	1.32777	0.269284	1.51885	0.128801	0.225024	1	other	NO	AfunF3_2	76066870	76067920	1051	CBM39 domain-containing protein [Source:UniProtKB/TrEMBL;Acc:A0A182R9P6]	NA
AFUN002907	4037.2	0.248783	1.1882	0.0975159	2.55121	0.010735	0.0284265	1	other	NO	AfunF3_2	76070684	76077262	6579	Serine/threonine-protein phosphatase 2A 65 kDa regulatory subunit A beta isoform isoform c [Source:Projected from Anopheles gambiae (AGAP009105) VB Community Annotation]	NA
AFUN002908	767.385	-0.140238	0.90737	0.118052	-1.18793	0.23486	0.368207	0.980032	other	NO	AfunF3_2	76077647	76088162	10516	unspecified product	NA
AFUN002909	16.986	-2.0946	0.234132	0.683647	-3.06387	0.00218497	0.00730655	1	other	DOWN	AfunF3_2	76090070	76097978	7909	Lipase domain-containing protein [Source:UniProtKB/TrEMBL;Acc:A0A182R9Q0]	NA
AFUN002910	32.6018	0.812768	1.75658	0.454814	1.78703	0.073932	0.143024	1	other	NO	AfunF3_2	76099296	76106634	7339	Lipase domain-containing protein [Source:UniProtKB/TrEMBL;Acc:A0A182R9Q1]	NA
AFUN002911	102.29	0.353548	1.2777	0.298515	1.18436	0.236272	0.363863	1	other	NO	AfunF3_2	76107158	76112922	5765	unspecified product	NA
AFUN002912	88.8691	0.457559	1.37322	0.326331	1.40213	0.160876	0.268339	1	other	NO	AfunF3_2	76113803	76117843	4041	unspecified product	NA
AFUN002913	16.6815	-0.575912	0.670862	0.605839	-0.950603	0.341806	0.566722	0.799756	other	NO	AfunF3_2	76118471	76119923	1453	Lipase domain-containing protein [Source:UniProtKB/TrEMBL;Acc:A0A182R9Q4]	NA
AFUN002915	102.455	-1.66701	0.314904	0.534039	-3.12152	0.00179919	0.0061591	1	other	DOWN	AfunF3_2	76142699	76145429	2731	Protein-glutamine gamma-glutamyltransferase E [Source:Projected from Anopheles gambiae (AGAP009098) VB Community Annotation]	NA
AFUN002916	1827.01	0.463009	1.37841	0.0870157	5.32098	1.03207e-07	1.18892e-06	1	other	NO	AfunF3_2	76147221	76150795	3575	unspecified product	NA
AFUN002917	341.702	-0.333927	0.793374	0.162515	-2.05474	0.0399037	0.0861679	1	other	NO	AfunF3_2	76151126	76153317	2192	unspecified product	NA
AFUN002918	1056.63	0.144689	1.10549	0.122136	1.18466	0.236153	0.36372	1	other	NO	AfunF3_2	76153403	76155493	2091	cysteine desulfurase [Source:Projected from Anopheles gambiae (AGAP009094) VB Community Annotation]	NA
AFUN002920	369.929	-0.00921091	0.993636	0.2458	-0.0374732	0.970108	0.990327	1	other	NO	AfunF3_2	76164386	76171374	6989	unspecified product	NA
AFUN002921	77.3382	0.279483	1.21376	0.262473	1.0648	0.286965	0.421893	1	other	NO	AfunF3_2	76173757	76186107	12351	aromatic-L-amino-acid decarboxylase [Source:Projected from Anopheles gambiae (AGAP009091) VB Community Annotation]	NA
AFUN002922	15.6825	1.25058	2.37937	0.787156	1.58873	0.112122	0.200767	1	other	NO	AfunF3_2	76191282	76193727	2446	Dopa decarboxylase [Source:Projected from Anopheles gambiae (AGAP009090) VB Community Annotation]	NA
AFUN002923	16.0056	1.19823	2.29458	0.6395	1.87369	0.0609727	0.146798	0.799756	other	NO	AfunF3_2	76209961	76211435	1475	unspecified product	NA
AFUN002924	140.619	-0.80532	0.572235	0.21837	-3.68787	0.000226137	0.00102284	1	other	NO	AfunF3_2	76235731	76241612	5882	LIM/homeobox protein Lhx3 [Source:Projected from Anopheles gambiae (AGAP009088) UniProtKB/TrEMBL;Acc:A0A1S4H041]	NA
AFUN002926	43.4405	-0.898261	0.536533	0.411776	-2.18143	0.0291514	0.0665069	1	other	NO	AfunF3_2	76260233	76269724	9492	Cysteine-rich secretory protein 2 precursor [Source:Projected from Anopheles gambiae (AGAP009085) VB Community Annotation]	NA
AFUN002927	14.6055	0.148913	1.10873	0.643857	0.231282	0.817096	0.887552	1	other	NO	AfunF3_2	76271106	76272082	977	PIH1_CS domain-containing protein [Source:UniProtKB/TrEMBL;Acc:A0A182R9R8]	NA
AFUN002928	3068.47	0.182361	1.13474	0.124786	1.46139	0.143909	0.246019	1	other	NO	AfunF3_2	76272747	76283250	10504	CCHC-type domain-containing protein [Source:UniProtKB/TrEMBL;Acc:A0A182R9R9]	NA
AFUN002929	1532.17	0.400857	1.32029	0.125385	3.19701	0.00138861	0.00493696	1	other	NO	AfunF3_2	76283667	76285570	1904	26S proteasome 26S non-ATPase subunit N3 [Source:Projected from Anopheles gambiae (AGAP009082) VB Community Annotation]	NA
AFUN002931	577.681	0.365591	1.28841	0.123691	2.95568	0.00311986	0.00993023	1	other	NO	AfunF3_2	76286895	76289124	2230	FAD-dependent oxidoreductase domain-containing protein [Source:Projected from Anopheles gambiae (AGAP009080) UniProtKB/TrEMBL;Acc:A0A1S4H017]	NA
AFUN002932	68.3116	1.15616	2.22863	0.240722	4.80289	1.5639e-06	1.28866e-05	1	other	UP	AfunF3_2	76291576	76292323	748	unspecified product	NA
AFUN002933	408.353	0.365218	1.28808	0.188065	1.94197	0.0521403	0.107615	1	other	NO	AfunF3_2	76292395	76293227	833	28S ribosomal protein S14, mitochondrial	mRpS14
AFUN002934	411.784	0.620323	1.53722	0.146169	4.24387	2.19701e-05	0.000125004	1.0751	other	NO	AfunF3_2	76293290	76295891	2602	carnitine O-acetyltransferase [Source:Projected from Anopheles gambiae (AGAP009076) VB Community Annotation]	NA
AFUN002935	2475.96	0.299227	1.23048	0.10331	2.89641	0.0037746	0.0116979	1	other	NO	AfunF3_2	76296036	76300888	4853	ATP-dependent RNA helicase UAP56/SUB2 [Source:Projected from Anopheles gambiae (AGAP009075) VB Community Annotation]	NA
AFUN002936	1408.46	-0.0484699	0.966961	0.146944	-0.329853	0.741511	0.832731	1	other	NO	AfunF3_2	76301092	76309081	7990	Atrophin-1 interacting protein 5 (WW domain containing E3 ubiquitin protein li [Source:Projected from Anopheles gambiae (AGAP009074) UniProtKB/TrEMBL;Acc:A0A1S4H0U3]	NA
AFUN002940	300.333	0.363234	1.28631	0.126465	2.87222	0.00407594	0.0124718	1	other	NO	AfunF3_2	76326142	76328725	2584	zinc finger protein HPF2 [Source:Projected from Anopheles gambiae (AGAP009068) VB Community Annotation]	NA
AFUN002941	894.568	0.0157626	1.01099	0.190669	0.0826701	0.934114	0.96826	1	other	NO	AfunF3_2	76328866	76331375	2510	Iwr1 domain-containing protein [Source:UniProtKB/TrEMBL;Acc:A0A182R9T2]	NA
AFUN002942	306.159	0.975236	1.96596	0.172182	5.664	1.47887e-08	2.10315e-07	1	other	NO	AfunF3_3	28947283	28951619	4337	TOLL-like receptor 9	TOLL9
AFUN002943	32.3702	-0.500145	0.707036	0.359169	-1.3925	0.16377	0.272328	1	other	NO	AfunF3_3	28952282	28954353	2072	unspecified product	NA
AFUN002944	14.4419	0.446364	1.3626	0.71733	0.622257	0.533773	0.665233	1	other	NO	AfunF3_3	28958451	28959715	1265	unspecified product	NA
AFUN002945	120.179	-0.0348724	0.976118	0.320845	-0.108689	0.913449	0.954788	1	other	NO	AfunF3_3	28959933	28960974	1042	unspecified product	NA
AFUN002947	2.13695	-1.25763	0.41823	1.34252	-0.936768	0.348878	0.489589	1	other	NO	AfunF3_3	28970861	28972790	1930	unspecified product	NA
AFUN002948	601.322	-0.251168	0.840216	0.0874244	-2.87297	0.00406631	0.0124505	1	other	NO	AfunF3_3	28983918	28988242	4325	muscle, skeletal, receptor tyrosine kinase [Source:Projected from Anopheles gambiae (AGAP006988) VB Community Annotation]	NA
AFUN002949	551.467	0.857055	1.81134	0.179011	4.78774	1.68673e-06	1.37771e-05	1	other	NO	AfunF3_3	28991513	28994203	2691	Subito [Source:Projected from Anopheles gambiae (AGAP006989) VB Community Annotation]	NA
AFUN002950	1629.35	0.354418	1.27847	0.126504	2.80164	0.00508435	0.0150193	1	other	NO	AfunF3_3	28994285	29003422	9138	AT-rich interactive domain-containing protein [Source:Projected from Anopheles gambiae (AGAP006990) VB Community Annotation]	NA
AFUN002951	6.96322	0.406755	1.3257	1.04617	0.388804	0.697421	0.925702	0.799756	other	NO	AfunF3_3	29003994	29004648	655	unspecified product	NA
AFUN002954	407.226	-0.52668	0.69415	0.137186	-3.83918	0.000123446	0.000600634	1	other	NO	AfunF3_3	29016009	29019458	3450	Leucine rich repeat containing [Source:Projected from Anopheles gambiae (AGAP006993) VB Community Annotation]	NA
AFUN002957	1213.77	-0.282337	0.822258	0.137856	-2.04805	0.0405548	0.0874524	1	other	NO	AfunF3_3	29037917	29039746	1830	mitochondrial translation elongation factor TU [Source:Projected from Anopheles gambiae (AGAP006996) VB Community Annotation]	NA
AFUN002958	364.564	0.482727	1.39738	0.136376	3.53967	0.000400623	0.00168526	1	other	NO	AfunF3_3	29039832	29043171	3340	mitochondrial alanyl-tRNA synthetase	Aats-ala-m
AFUN002959	549.613	-0.33527	0.792636	0.0992907	-3.37665	0.000733735	0.0028495	1	other	NO	AfunF3_3	29043477	29047514	4038	cohesin complex subunit SA-1/2 [Source:Projected from Anopheles gambiae (AGAP006998) VB Community Annotation]	NA
AFUN002960	146.774	-0.215509	0.861242	0.230025	-0.936895	0.348813	0.507354	0.951274	other	NO	AfunF3_3	29049483	29077865	28383	unspecified product	NA
AFUN002961	146.316	0.590184	1.50544	0.235477	2.50634	0.0121989	0.0317035	1	other	NO	AfunF3_3	29078143	29078863	721	unspecified product	NA
AFUN002962	520.61	0.430516	1.34772	0.122702	3.50862	0.000450444	0.00186792	1	other	NO	AfunF3_3	29079137	29081770	2634	ubiquitin thioesterase OTU1 [Source:Projected from Anopheles gambiae (AGAP007001) VB Community Annotation]	NA
AFUN002963	195.283	0.216052	1.16155	0.191024	1.13102	0.258047	0.312365	1.32967	other	NO	AfunF3_3	29084103	29086123	2021	unspecified product	NA
AFUN002964	235.212	0.715587	1.64215	0.122454	5.8437	5.10541e-09	8.04461e-08	1	other	NO	AfunF3_3	29086450	29087314	865	tRNA (guanine-N(7)-)-methyltransferase [Source:Projected from Anopheles gambiae (AGAP004752) UniProtKB/Swiss-Prot;Acc:Q7Q2P7]	NA
AFUN002965	327.433	0.551845	1.46596	0.152578	3.61681	0.000298259	0.00130156	1	other	NO	AfunF3_3	29087741	29092384	4644	condensin-2 complex subunit D3 [Source:Projected from Anopheles gambiae (AGAP004751) VB Community Annotation]	NA
AFUN002966	280.317	0.348853	1.27355	0.151449	2.30344	0.021254	0.0399983	1.32967	other	NO	AfunF3_3	29092702	29093775	1074	coiled-coil domain-containing protein [Source:Projected from Anopheles gambiae (AGAP005402) VB Community Annotation]	NA
AFUN002967	1344.3	0.341068	1.26669	0.115718	2.94739	0.00320464	0.0101585	1	other	NO	AfunF3_3	29142124	29145837	3714	lectin, mannose-binding [Source:Projected from Anopheles gambiae (AGAP005404) VB Community Annotation]	NA
AFUN002970	25.3221	-0.707823	0.612243	0.656129	-1.07879	0.280683	0.4108	1.01292	other	NO	AfunF3_3	14252629	14254629	2001	CCHC-type domain-containing protein [Source:UniProtKB/TrEMBL;Acc:A0A182R9W1]	NA
AFUN002972	1704.98	0.242924	1.18339	0.13429	1.80895	0.070459	0.137425	1	other	NO	AfunF3_2	16506102	16626532	120431	Sema domain, seven thrombospondin repeats (type 1 and type 1-like) [Source:Projected from Anopheles gambiae (AGAP002424) VB Community Annotation]	NA
AFUN002973	231.322	-0.916938	0.529632	0.416973	-2.19904	0.0278754	0.0640702	1	other	NO	AfunF3_2	16627220	16629760	2541	cysteine sulfinic acid decarboxylase [Source:Projected from Anopheles gambiae (AGAP002425) VB Community Annotation]	NA
AFUN002974	228.855	0.28522	1.2186	0.143499	1.9876	0.0468556	0.0985072	1	other	NO	AfunF3_2	16629822	16630969	1148	Protein OPI10 homolog [Source:Projected from Anopheles gambiae (AGAP002426) UniProtKB/Swiss-Prot;Acc:Q7PRB5]	NA
AFUN002976	886.519	-0.977098	0.508001	0.184291	-5.30194	1.14578e-07	1.29646e-06	1	other	NO	AfunF3_2	16632417	16643232	10816	unspecified product	NA
AFUN002978	256.348	1.08422	2.12023	0.214516	5.05426	4.32061e-07	3.2027e-06	1.32967	CYPs	UP	AfunF3_2	16648261	16675890	27630	cytochrome P450	CYP314A1
AFUN002979	93.3251	-0.328314	0.796467	0.256944	-1.27776	0.201334	0.321877	1	other	NO	AfunF3_2	16682396	16683872	1477	adipokinetic hormone [Source:Projected from Anopheles gambiae (AGAP002430) VB Community Annotation]	NA
AFUN002983	1.9216	-4.25189	0.0524872	1.79127	-2.37368	0.017612	0.0435342	1	other	DOWN	AfunF3_2	16762496	16765294	2799	General odorant-binding protein [Source:Projected from Anopheles gambiae (AGAP013182) UniProtKB/Swiss-Prot;Acc:F5HK49]	NA
AFUN002984	479.915	0.619433	1.53627	0.136581	4.53526	5.75319e-06	4.07229e-05	1	other	NO	AfunF3_2	16767770	16770342	2573	unspecified product	NA
AFUN002988	650.615	0.744903	1.67586	0.129039	5.77272	7.80029e-09	1.20663e-07	0.980032	other	NO	AfunF3_2	16795584	16799363	3780	Kip1 ubiquitination-promoting complex protein [Source:Projected from Anopheles gambiae (AGAP002436) VB Community Annotation]	NA
AFUN002989	19483.9	-0.0381267	0.973919	0.166927	-0.228403	0.819333	0.88888	1	other	NO	AfunF3_2	16800649	16802274	1626	40S ribosomal protein S8	RpS8
AFUN002993	42.6296	0.0862444	1.0616	0.457267	0.188609	0.8504	0.910525	1	other	NO	AfunF3_2	16842555	16846997	4443	neprilysin, neutral endopeptidase [Source:Projected from Anopheles gambiae (AGAP002441) VB Community Annotation]	NA
AFUN002994	4.23703	-0.243335	0.84479	0.99324	-0.244991	0.806463	0.880944	1	other	NO	AfunF3_2	16854812	16855617	806	unspecified product	NA
AFUN002995	23.5362	-0.456829	0.728586	0.540779	-0.844761	0.398245	0.538944	1	other	NO	AfunF3_2	16866002	16875572	9571	pteropsin [Source:Projected from Anopheles gambiae (AGAP002443) VB Community Annotation]	NA
AFUN002996	53.8438	-0.536534	0.689425	0.368121	-1.45749	0.144981	0.247458	1	other	NO	AfunF3_2	16882915	16890505	7591	pteropsin [Source:Projected from Anopheles gambiae (AGAP002444) VB Community Annotation]	NA
AFUN002997	4.72242	-0.237472	0.84823	1.09817	-0.216242	0.828799	0.896129	1	other	NO	AfunF3_2	16907458	16907964	507	unspecified product	NA
AFUN002998	4.11455	-0.640942	0.641294	1.10985	-0.577506	0.563598	0.693133	1	other	NO	AfunF3_2	16908671	16909341	671	Cysteine-rich venom protein [Source:Projected from Anopheles gambiae (AGAP012970) VB Community Annotation]	NA
AFUN002999	69.6951	-0.352807	0.783059	0.337826	-1.04435	0.296325	0.432748	1	UGTs	NO	AfunF3_2	16896116	16933648	37533	3-OH androgenic UDPGT [Source:Projected from Anopheles gambiae (AGAP002449) VB Community Annotation]	NA
AFUN003001	4.77532	-0.543994	0.685869	1.1116	-0.48938	0.624573	0.745295	1	other	NO	AfunF3_2	16933930	16934778	849	TIL domain-containing protein [Source:UniProtKB/TrEMBL;Acc:A0A182R9Z2]	NA
AFUN003002	78.9586	-0.330796	0.795098	0.41866	-0.790131	0.429451	0.568973	1	other	NO	AfunF3_2	16934882	16945969	11088	Class B Scavenger Receptor (CD36 domain). [Source:Projected from Anopheles gambiae (AGAP002451) VB Community Annotation]	NA
AFUN003003	8.86111	1.59204	3.01476	0.848158	1.87706	0.06051	0.121698	1	other	NO	AfunF3_2	16937509	16938747	1239	unspecified product	NA
AFUN003005	4.92647	2.9034	7.48186	1.28436	2.26059	0.0237849	0.0620651	0.886282	other	NO	AfunF3_2	16959510	16960068	559	TIL domain-containing protein [Source:UniProtKB/TrEMBL;Acc:A0A182R9Z6]	NA
AFUN003006	0.562294	0.155202	1.11358	2.79273	0.0555735	0.955682	0.981681	1	other	NO	AfunF3_2	16966462	16967210	749	unspecified product	NA
AFUN003007	0.969435	1.49942	2.82728	1.97136	0.760601	0.446895	0.638169	0.886282	other	NO	AfunF3_2	16968955	16970399	1445	unspecified product	NA
AFUN003008	2.39973	0.45987	1.37542	1.4206	0.323716	0.746153	0.83637	1	other	NO	AfunF3_2	16973794	16976034	2241	unspecified product	NA
AFUN003010	98.8002	-0.0755524	0.948979	0.219155	-0.344744	0.730287	0.825055	1	other	NO	AfunF3_2	16985339	16986353	1015	unspecified product	NA
AFUN003015	10.9375	0.57941	1.49424	0.723518	0.800823	0.423234	0.661008	0.799756	other	NO	AfunF3_2	17261225	17262834	1610	long wavelength sensitive opsin [Source:Projected from Anopheles gambiae (AGAP002462) VB Community Annotation]	NA
AFUN003016	1138.13	0.057459	1.04063	0.0864786	0.664431	0.506415	0.639835	1	other	NO	AfunF3_2	17255138	17260306	5169	ubiquitin associated and SH3 domain-containing protein B [Source:Projected from Anopheles gambiae (AGAP002463) VB Community Annotation]	NA
AFUN003017	8154.58	-0.0854436	0.942495	0.189906	-0.449926	0.652764	0.767236	1	other	NO	AfunF3_2	17250384	17252337	1954	Ferritin [Source:UniProtKB/TrEMBL;Acc:A0A182RA08]	NA
AFUN003018	6770.64	-0.643632	0.6401	0.232204	-2.77183	0.00557413	0.0162604	1	other	NO	AfunF3_2	17252732	17254058	1327	Ferritin [Source:UniProtKB/TrEMBL;Acc:A0A182RA09]	NA
AFUN003019	309.001	-0.414569	0.750244	0.184164	-2.25109	0.0243797	0.0572046	1	other	NO	AfunF3_2	17247183	17250100	2918	potassium channel, subfamily K [Source:Projected from Anopheles gambiae (AGAP002466) VB Community Annotation]	NA
AFUN003020	739.231	0.559162	1.47341	0.123931	4.51189	6.42527e-06	4.57752e-05	0.980032	other	NO	AfunF3_2	69133658	69171809	38152	solute carrier family 30 (zinc transporter), member [Source:Projected from Anopheles gambiae (AGAP009005) VB Community Annotation]	NA
[truncated: 12,011 more rows]

## Sheet: Malawi_ALvUN
ID	baseMean	log2FoldChange	FoldChange	lfcSE	stat	pvalue	padj	weight	Gene_Family	diffexpressed	chr	start	end	width	description	Name
AFUN000003	309.947	-0.0235178	0.983831	0.15693	-0.149862	0.880874	1	0.813671	other	NO	AfunF3_2	46588388	46589254	867	39S ribosomal protein L17, mitochondrial [Source:UniProtKB/TrEMBL;Acc:A0A182R1G4]	mRpL17
AFUN000006	280.716	0.133088	1.09664	0.168591	0.789411	0.429872	0.680586	0.786465	other	NO	AfunF3_2	46654755	46655541	787	unspecified product	NA
AFUN000007	2601.39	-0.486892	0.713561	0.116569	-4.17685	2.9558e-05	0.00163078	0.707229	other	NO	AfunF3_2	46656076	46666257	10182	mitogen-activated protein kinase kinase [Source:Projected from Anopheles gambiae (AGAP001867) VB Community Annotation]	NA
AFUN000008	1938.91	-0.134924	0.910718	0.134363	-1.00417	0.315295	0.533982	0.82039	other	NO	AfunF3_2	46667701	46681376	13676	solute carrier family 7 (L-type amino acid transporter), member [Source:Projected from Anopheles gambiae (AGAP001870) VB Community Annotation]	NA
AFUN000009	2462.32	-0.0813976	0.945142	0.0803925	-1.0125	0.311298	0.468917	0.968894	other	NO	AfunF3_2	46692344	46699577	7234	Ro ribonucleoprotein autoantigen [Source:Projected from Anopheles gambiae (AGAP001871) VB Community Annotation]	NA
AFUN000011	6612.23	-0.355596	0.781547	0.15235	-2.33407	0.0195919	0.0803593	0.707229	other	NO	AfunF3_2	46709736	46744124	34389	Ras-related protein Rap-1A [Source:Projected from Anopheles gambiae (AGAP001874) VB Community Annotation]	NA
AFUN000012	2850.12	-0.612749	0.653949	0.142265	-4.3071	1.6541e-05	0.000971786	0.977183	other	NO	AfunF3_2	46744835	46761401	16567	unspecified product	NA
AFUN000013	200.559	-0.130263	0.913665	0.158116	-0.823847	0.410027	0.621995	0.857068	other	NO	AfunF3_2	46761771	46762688	918	peptide alpha-N-acetyltransferase [Source:Projected from Anopheles gambiae (AGAP001878) VB Community Annotation]	NA
AFUN000014	788.922	-0.103188	0.930973	0.151479	-0.681208	0.49574	0.716545	0.843477	other	NO	AfunF3_2	46762693	46765016	2324	pre-mRNA-splicing factor CLF1 [Source:Projected from Anopheles gambiae (AGAP001879) VB Community Annotation]	NA
AFUN000015	5.36322	1.47915	2.78785	0.874	1.69239	0.090571	0.131548	1.62832	other	NO	AfunF3_2	46771791	46773671	1881	bZIP factor, other [Source:Projected from Anopheles gambiae (AGAP001880) VB Community Annotation]	NA
AFUN000018	895.693	-0.192622	0.875014	0.140983	-1.36628	0.17185	0.289306	1.03429	other	NO	AfunF3_2	46807398	46816232	8835	unspecified product	NA
AFUN000019	2011.71	-0.705178	0.613367	0.217861	-3.23682	0.00120868	0.0130579	0.686771	other	NO	AfunF3_2	46818925	46823637	4713	ELAV (embryonic lethal, abnormal vision Drosophila)-like [Source:Projected from Anopheles gambiae (AGAP001883) VB Community Annotation]	NA
AFUN000020	1903.4	0.0774938	1.05518	0.258465	0.299823	0.764312	0.882957	0.968894	other	NO	AfunF3_2	46843678	46847327	3650	fumarate hydratase, class II [Source:Projected from Anopheles gambiae (AGAP001884) VB Community Annotation]	NA
AFUN000021	105.532	0.28155	1.2155	0.224063	1.25657	0.208911	0.36247	0.924064	other	NO	AfunF3_2	46848417	46849739	1323	WD repeat-containing protein [Source:Projected from Anopheles gambiae (AGAP001885) VB Community Annotation]	NA
AFUN000022	2211.36	-0.397223	0.759319	0.196899	-2.01739	0.0436544	0.144431	0.686771	other	NO	AfunF3_2	46849759	46865867	16109	WH2 domain-containing protein [Source:UniProtKB/TrEMBL;Acc:A0A182R1I3]	NA
AFUN000027	181.557	0.243541	1.18389	0.154035	1.58108	0.11386	0.244882	0.863469	other	NO	AfunF3_2	46902303	46903777	1475	unspecified product	NA
AFUN000028	583.322	-0.0512751	0.965083	0.173172	-0.296093	0.767159	0.977411	0.843477	other	NO	AfunF3_2	46904208	46907436	3229	centromere protein J [Source:Projected from Anopheles gambiae (AGAP001897) VB Community Annotation]	NA
AFUN000029	229.297	0.107722	1.07753	0.20843	0.516826	0.605278	0.773976	0.924064	other	NO	AfunF3_2	46907458	46908730	1273	39S ribosomal protein L44, mitochondrial	mRpL44
AFUN000030	4929.48	-0.553758	0.681243	0.199984	-2.76901	0.0056227	0.0272178	0.977183	other	NO	AfunF3_2	46909224	46917424	8201	fatty acid synthase, animal type [Source:Projected from Anopheles gambiae (AGAP001899) VB Community Annotation]	NA
AFUN000031	278.511	-0.193509	0.874476	0.130789	-1.47956	0.138992	0.284425	0.857068	other	NO	AfunF3_2	46918720	46920769	2050	de-etiolated-1 [Source:Projected from Anopheles gambiae (AGAP001900) VB Community Annotation]	NA
AFUN000032	366.972	0.0972765	1.06975	0.105528	0.921804	0.356631	0.576648	0.82982	other	NO	AfunF3_2	46920837	46924411	3575	DNA helicase MCM9 [Source:Projected from Anopheles gambiae (AGAP001901) VB Community Annotation]	NA
AFUN000033	3576.43	-0.110119	0.926512	0.123073	-0.894743	0.370925	0.5043	1.04522	other	NO	AfunF3_2	46924402	46928238	3837	GTP-binding protein Rheb [Source:UniProtKB/TrEMBL;Acc:A0A182R1J4]	Rheb
AFUN000035	3198.14	-0.303734	0.810153	0.100127	-3.0335	0.00241731	0.0160195	0.97613	other	NO	AfunF3_2	46944661	46953091	8431	PH domain-containing protein [Source:UniProtKB/TrEMBL;Acc:A0A182R1J7]	NA
AFUN000036	430.949	0.127784	1.09261	0.12515	1.02105	0.307231	0.52287	0.823668	other	NO	AfunF3_2	46953640	46958152	4513	glyceronephosphate O-acyltransferase [Source:Projected from Anopheles gambiae (AGAP001908) VB Community Annotation]	NA
AFUN000037	524.463	-0.267808	0.830581	0.133263	-2.00963	0.0444709	0.130027	0.813671	other	NO	AfunF3_2	46958624	46961562	2939	unspecified product	NA
AFUN000038	12846.5	-0.101074	0.932338	0.268774	-0.376057	0.706875	0.790222	1.04522	other	NO	AfunF3_2	46961574	46963109	1536	40S ribosomal protein S3 [Source:UniProtKB/TrEMBL;Acc:A0A182R1K0]	RpS3
AFUN000039	7911.34	0.0729734	1.05188	0.19549	0.373284	0.708937	1	0.707229	other	NO	AfunF3_2	46963624	46964734	1111	60S ribosomal protein L6 [Source:UniProtKB/TrEMBL;Acc:A0A182R1K1]	RpL6
AFUN000040	8.9179	1.90387	3.74217	0.674255	2.82367	0.00474772	0.0223245	1.11617	other	UP	AfunF3_2	46964821	46966257	1437	Odorant receptor [Source:UniProtKB/TrEMBL;Acc:A0A182R1K2]	Or8
AFUN000041	230.195	-0.251221	0.840185	0.227878	-1.10243	0.270273	0.438193	0.924064	other	NO	AfunF3_2	46968104	46973447	5344	histamine-gated chloride channel [Source:Projected from Anopheles gambiae (AGAP001913) VB Community Annotation]	NA
AFUN000042	1575.75	-0.306356	0.808682	0.130229	-2.35245	0.0186504	0.0793018	0.686771	other	NO	AfunF3_2	46973952	46976024	2073	cell division cycle protein [Source:Projected from Anopheles gambiae (AGAP001914) VB Community Annotation]	NA
AFUN000043	7.25598	1.29534	2.45435	0.79926	1.62068	0.105087	0.191082	1.11617	other	NO	AfunF3_2	46977007	46978518	1512	gustatory receptor	Gr24
AFUN000044	989.108	-0.157187	0.896772	0.171511	-0.916484	0.359413	0.58469	0.82039	other	NO	AfunF3_2	46988745	47041586	52842	unspecified product	NA
AFUN000046	1324.94	-0.312939	0.805	0.204502	-1.53025	0.125955	0.242319	0.968894	other	NO	AfunF3_2	47047490	47049438	1949	protein disulfide-isomerase A6 [Source:Projected from Anopheles gambiae (AGAP001919) VB Community Annotation]	NA
AFUN000047	567.051	-0.0108702	0.992494	0.148692	-0.0731051	0.941722	1	0.823668	other	NO	AfunF3_2	47054434	47057528	3095	solute carrier family 38 (sodium-coupled neutral amino acid transporter) [Source:Projected from Anopheles gambiae (AGAP001923) VB Community Annotation]	NA
AFUN000048	12.5188	2.80125	6.97045	0.839226	3.3379	0.000844147	0.00778723	1.17258	other	UP	AfunF3_2	47105244	47110865	5622	unspecified product	NA
AFUN000052	1069.38	0.320383	1.24866	0.238205	1.34499	0.178629	0.356809	0.808206	other	NO	AfunF3_2	79285109	79292260	7152	myosin III [Source:Projected from Anopheles gambiae (AGAP009730) VB Community Annotation]	NA
AFUN000053	46.6532	0.546304	1.46034	0.330406	1.65343	0.0982427	0.168237	1.24625	other	NO	AfunF3_2	79292297	79294521	2225	cardioacceleratory peptide [Source:Projected from Anopheles gambiae (AGAP009729) VB Community Annotation]	NA
AFUN000054	11.1365	3.09288	8.53197	0.884201	3.49794	0.000468872	0.00572413	1.114	other	UP	AfunF3_2	79297323	79298874	1552	ficolin [Source:Projected from Anopheles gambiae (AGAP009728) VB Community Annotation]	NA
AFUN000055	5379.2	-0.245149	0.843729	0.148613	-1.64958	0.0990297	0.201262	0.977183	other	NO	AfunF3_2	79299743	79331569	31827	RhoGAP92B [Source:Projected from Anopheles gambiae (AGAP009727) VB Community Annotation]	NA
AFUN000056	1.45325	2.28009	4.85708	1.58262	1.4407	0.149669	0.187828	1.62832	other	NO	AfunF3_3	54587278	54588515	1238	unspecified product	NA
AFUN000057	28.3942	1.71651	3.2864	0.529494	3.24179	0.00118779	0.0090209	1.24625	other	UP	AfunF3_2	58804384	58806507	2124	Class B Scavenger Receptor (CD36 domain). [Source:Projected from Anopheles gambiae (AGAP010132) VB Community Annotation]	NA
AFUN000058	28843.7	-0.118371	0.921227	0.13105	-0.903251	0.366393	0.655979	0.707229	other	NO	AfunF3_2	58811349	58820009	8661	ornithine decarboxylase antizyme [Source:Projected from Anopheles gambiae (AGAP010131) VB Community Annotation]	NA
AFUN000060	108.519	0.649547	1.56868	0.30424	2.13498	0.0327625	0.0953447	0.924064	other	NO	AfunF3_2	58837908	58842809	4902	Protein kinase domain-containing protein [Source:UniProtKB/TrEMBL;Acc:A0A182R1M2]	NA
AFUN000061	107.03	1.12287	2.1778	0.241603	4.64758	3.35852e-06	0.000420349	0.78818	other	UP	AfunF3_2	58848912	58850166	1255	unspecified product	NA
AFUN000062	106.618	1.37424	2.59231	0.373454	3.67981	0.000233411	0.00429407	0.924064	other	UP	AfunF3_2	58855557	58856755	1199	unspecified product	NA
AFUN000070	7.33324	3.22898	9.37604	1.05135	3.07126	0.00213156	0.0139579	1.09144	other	UP	AfunF3_2	58870712	58871577	866	nonmuscle myosin heavy chain-A [Source:Projected from Anopheles gambiae (AGAP010094) VB Community Annotation]	NA
AFUN000071	300.3	-0.171731	0.887777	0.250896	-0.684472	0.493677	0.670103	0.924064	other	NO	AfunF3_2	58872764	58880322	7559	Glycosyltransferase family 92 protein [Source:UniProtKB/TrEMBL;Acc:A0A182R1N3]	NA
AFUN000077	4151.58	-0.161066	0.894364	0.246559	-0.653253	0.513593	0.666528	0.968894	other	NO	AfunF3_2	59108934	59110752	1819	short wavelength sensitive opsin [Source:Projected from Anopheles gambiae (AGAP010089) VB Community Annotation]	NA
AFUN000078	2132.75	-0.243309	0.844805	0.0780995	-3.11538	0.0018371	0.0159842	0.745633	other	NO	AfunF3_2	59140103	59152783	12681	ubiquitin carboxyl-terminal hydrolase 9/24 [Source:Projected from Anopheles gambiae (AGAP010088) VB Community Annotation]	NA
AFUN000079	558.421	0.159125	1.11661	0.169023	0.941441	0.346479	0.559034	0.843477	other	NO	AfunF3_2	59153380	59155840	2461	MADF domain-containing protein [Source:UniProtKB/TrEMBL;Acc:A0A182R1P1]	NA
AFUN000080	3954.21	-0.0890432	0.940146	0.0840376	-1.05956	0.289343	0.441862	0.977183	other	NO	AfunF3_2	59156526	59165401	8876	phosphatidylinositol-binding clathrin assembly protein [Source:Projected from Anopheles gambiae (AGAP010087) VB Community Annotation]	NA
AFUN000081	401.487	0.0336052	1.02357	0.118452	0.283703	0.776638	1	0.823668	other	NO	AfunF3_2	59166285	59169498	3214	arginyl-tRNA synthetase [Source:Projected from Anopheles gambiae (AGAP010086) VB Community Annotation]	NA
AFUN000082	4382.98	-0.0105814	0.992692	0.119547	-0.0885124	0.929469	1	0.707229	other	NO	AfunF3_2	59170035	59178548	8514	JAKSTAT pathway signalling Domeless [Source:Projected from Anopheles gambiae (AGAP029053) UniProtKB/TrEMBL;Acc:A0A1Y9IHQ6]	NA
AFUN000083	183.981	0.0718236	1.05104	0.255758	0.280827	0.778843	0.971569	0.863469	other	NO	AfunF3_2	59178677	59180944	2268	unspecified product	NA
AFUN000085	350.739	-0.300756	0.811827	0.190181	-1.58141	0.113783	0.252233	0.82982	other	NO	AfunF3_2	59186926	59195415	8490	Polypeptide N-acetylgalactosaminyltransferase [Source:Projected from Anopheles gambiae (AGAP029599) UniProtKB/TrEMBL;Acc:A0A453Z0V7]	NA
AFUN000087	2614.85	-0.385146	0.765701	0.143184	-2.68987	0.00714807	0.0397141	0.707229	other	NO	AfunF3_2	59206043	59211079	5037	Homer homolog [Source:Projected from Anopheles gambiae (AGAP010076) VB Community Annotation]	NA
AFUN000088	1539.05	-0.00873734	0.993962	0.150647	-0.0579987	0.95375	1	0.82039	other	NO	AfunF3_2	59211374	59213885	2512	U4/U6.U5 tri-snRNP-associated protein [Source:Projected from Anopheles gambiae (AGAP010075) VB Community Annotation]	NA
AFUN000089	554.009	0.0788306	1.05616	0.120988	0.651558	0.514686	0.748969	0.823668	other	NO	AfunF3_2	59214402	59215853	1452	peroxin [Source:Projected from Anopheles gambiae (AGAP010074) VB Community Annotation]	NA
AFUN000090	270.585	0.139445	1.10148	0.110412	1.26296	0.206605	0.380578	0.857068	other	NO	AfunF3_2	59216295	59217946	1652	type II pantothenate kinase [Source:Projected from Anopheles gambiae (AGAP010073) VB Community Annotation]	NA
AFUN000091	159.341	0.357925	1.28158	0.288721	1.23969	0.215089	0.370762	0.924064	other	NO	AfunF3_2	59218047	59218541	495	Iron--sulfur cluster insertion protein erpA [Source:Projected from Anopheles gambiae (AGAP010072) VB Community Annotation]	NA
AFUN000092	217.396	0.471041	1.38611	0.21325	2.20887	0.0271838	0.0935828	0.786465	other	NO	AfunF3_2	59218649	59222166	3518	acyl-CoA synthetase [Source:Projected from Anopheles gambiae (AGAP010071) VB Community Annotation]	NA
AFUN000093	2441.54	-0.566194	0.675396	0.215654	-2.62547	0.00865285	0.0451253	0.707229	other	NO	AfunF3_2	59223895	59239458	15564	Aldo_ket_red domain-containing protein [Source:UniProtKB/TrEMBL;Acc:A0A182R1Q4]	NA
AFUN000095	620.049	0.0140367	1.00978	0.139497	0.100623	0.91985	1	0.82039	other	NO	AfunF3_2	59242618	59243487	870	DNA-directed RNA polymerases I, II, and III subunit RPABC1 [Source:Projected from Anopheles gambiae (AGAP010064) VB Community Annotation]	NA
AFUN000096	74.4299	0.206971	1.15426	0.292084	0.708601	0.478572	0.754265	0.758548	other	NO	AfunF3_2	59244212	59245750	1539	unspecified product	NA
AFUN000097	2719.79	-0.408674	0.753315	0.141027	-2.89784	0.00375748	0.0210405	0.977183	other	NO	AfunF3_2	59247359	59264935	17577	zinc finger, SWIM-type containing [Source:Projected from Anopheles gambiae (AGAP010062) VB Community Annotation]	NA
AFUN000098	352.594	-0.00461854	0.996804	0.127581	-0.0362008	0.971122	1	0.823668	other	NO	AfunF3_2	59265498	59271774	6277	RIC1 domain-containing protein [Source:UniProtKB/TrEMBL;Acc:A0A182R1Q9]	NA
AFUN000099	61.0589	0.28084	1.2149	0.235702	1.1915	0.233457	0.332717	1.16415	other	NO	AfunF3_2	59271794	59273325	1532	DNA repair protein Rad62 [Source:Projected from Anopheles gambiae (AGAP010060) VB Community Annotation]	NA
AFUN000100	78.4815	0.534952	1.44889	0.297439	1.79852	0.072094	0.167235	0.924064	other	NO	AfunF3_2	59465034	59466851	1818	Neur_chan_LBD domain-containing protein [Source:UniProtKB/TrEMBL;Acc:A0A182R1R1]	NA
AFUN000101	27.2228	1.9385	3.83307	0.610877	3.17331	0.00150714	0.0108723	1.16415	other	UP	AfunF3_2	59467260	59469120	1861	Neur_chan_LBD domain-containing protein [Source:UniProtKB/TrEMBL;Acc:A0A182R1R2]	NA
AFUN000102	20.4394	2.62929	6.18721	0.706156	3.72339	0.000196569	0.00355139	1.114	other	UP	AfunF3_2	59470442	59473015	2574	neuronal PAS domain protein [Source:Projected from Anopheles gambiae (AGAP010058) VB Community Annotation]	NA
AFUN000103	146.03	0.248576	1.18803	0.22608	1.0995	0.271548	0.481851	0.813671	other	NO	AfunF3_2	59477005	59479202	2198	nicotinic acetylcholine receptor, beta-2 subunit [Source:Projected from Anopheles gambiae (AGAP010057) VB Community Annotation]	NA
AFUN000104	471.02	0.97014	1.95903	0.271922	3.56772	0.000360099	0.00585483	0.823668	other	NO	AfunF3_2	59479578	59483998	4421	hexosaminidase [Source:Projected from Anopheles gambiae (AGAP010056) VB Community Annotation]	NA
AFUN000105	277.954	0.340053	1.2658	0.160754	2.11536	0.0343995	0.10369	0.863469	other	NO	AfunF3_2	59484902	59499287	14386	Codanin-1_C domain-containing protein [Source:UniProtKB/TrEMBL;Acc:A0A182R1R6]	NA
AFUN000106	2870.09	-1.12864	0.457347	0.261825	-4.31066	1.62771e-05	0.000932241	1.04522	other	DOWN	AfunF3_2	59524673	59535394	10722	unspecified product	NA
AFUN000107	20.9501	1.80868	3.50321	0.558524	3.23832	0.00120236	0.00990476	1.09144	other	UP	AfunF3_2	59564016	59565639	1624	G_PROTEIN_RECEP_F1_2 domain-containing protein [Source:UniProtKB/TrEMBL;Acc:A0A182R1R8]	NA
AFUN000108	34.0874	1.67845	3.20084	0.543671	3.08725	0.00202015	0.0124929	1.24047	other	UP	AfunF3_2	59568159	59572169	4011	Peptidase M12B domain-containing protein [Source:UniProtKB/TrEMBL;Acc:A0A182R1R9]	NA
[truncated: 13,934 more rows]

## Sheet: Malawi_ALvFANG
ID	baseMean	log2FoldChange	FoldChange	lfcSE	stat	pvalue	padj	weight	Gene_Family	diffexpressed	chr	start	end	width	description	Name
[truncated: 14,010 more rows]

[truncated: 4 more sheets: Uganda_ALvUN, Uganda_ALvFANG, Cameroon_ALvUN, Cameroon_ALvFANG]
