# Supplementary material for: Overexpression and nonsynonymous mutations of UDP-glycosyltransferases are potentially associated with pyrethroid resistance in Anopheles funestus
Source: Genomics. 2024 Mar;116(2):110798. doi: 10.1016/j.ygeno.2024.110798 (PMC10963899; doi:10.1016/j.ygeno.2024.110798)
Supplement: Supplementary file 5 — Supplementary material 5: Supplementary Dataset 5 [file mmc5.xlsx]

## Sheet: Africa_wide
Africa wide: Use filter function to filter genes according to Fst values, chromsomes and gene family
	Chromosome	AfunF3_2	AfunF3_3	AfunF3_X
	Fst at 0.8 quantile	0.0309092	0.0348128	0.0324417
	Fst at 0.95 quantile	0.0482081	0.0504661	0.0553124
														Significantly differentiated SNPs
ID	seqnames	start	end	width	strand	description	Name	popgenome_Fst	bootstrap_p_values	nuc.diversity.between	nuc.diversity.DE	nuc.diversity.AL	Gene_Family	SNPs_freq_sign	SNPs_missense_variant	SNPs_5_prime_UTR_variant	SNPs_intron_variant	SNPs_3_prime_UTR_variant	SNPs_splice_region_variant	synonymous_variant	nSNPs
AFUN000007	AfunF3_2	46656076	46666257	10182	+	mitogen-activated protein kinase kinase [Source:Projected from Anopheles gambiae (AGAP001867) VB Community Annotation]	NA	0.0283074	0.0989011	19.6083	17.7582	20.3483	other	79	3	2	8	1	NA	17	331
AFUN000039	AfunF3_2	46963624	46964734	1111	+	60S ribosomal protein L6 [Source:UniProtKB/TrEMBL;Acc:A0A182R1K1]	RpL6	0.00698537	0.991009	3.27821	2.96582	3.54479	other	15	NA	NA	NA	NA	NA	3	33
AFUN000082	AfunF3_2	59170035	59178548	8514	+	JAKSTAT pathway signalling Domeless [Source:Projected from Anopheles gambiae (AGAP029053) UniProtKB/TrEMBL;Acc:A0A1Y9IHQ6]	NA	0.0127714	0.163836	13.9433	14.7022	12.8282	other	29	3	NA	NA	2	NA	6	238
AFUN000089	AfunF3_2	59214402	59215853	1452	+	peroxin [Source:Projected from Anopheles gambiae (AGAP010074) VB Community Annotation]	NA	0.0286914	0.286713	6.77372	6.95095	6.20779	other	48	NA	NA	1	NA	NA	5	108
AFUN000103	AfunF3_2	59477005	59479202	2198	+	nicotinic acetylcholine receptor, beta-2 subunit [Source:Projected from Anopheles gambiae (AGAP010057) VB Community Annotation]	NA	0.00672818	0.533467	5.57596	5.15348	5.92341	other	15	NA	NA	3	NA	NA	3	94
AFUN000279	AfunF3_3	17816264	17818469	2206	+	unspecified product	NA	0.00977172	0.247752	0.254167	0.308228	0.195138	other	2	1	NA	1	NA	NA	NA	4
AFUN000284	AfunF3_3	17761195	17762648	1454	+	60S ribosomal protein L8	RpL8	0.0468151	0.30969	1.98013	1.69494	2.07992	other	12	NA	NA	NA	1	NA	2	37
AFUN000319	AfunF3_2	49754323	49756508	2186	-	CLIP-domain serine protease [Source:Projected from Anopheles gambiae (AGAP002270) VB Community Annotation]	NA	0.0152287	0.991009	10.574	10.0858	10.7403	other	24	3	NA	18	NA	NA	3	147
AFUN000373	AfunF3_3	10054665	10057222	2558	-	carboxylesterase [Source:Projected from Anopheles gambiae (AGAP006727) VB Community Annotation]	NA	0.01085	0.799201	10.7394	9.78892	11.4569	COEs	54	4	NA	4	NA	NA	10	143
AFUN000447	AfunF3_3	42720540	42724717	4178	+	Importin subunit alpha [Source:UniProtKB/TrEMBL;Acc:A0A182R2Q6]	NA	0.0128145	0.71029	4.97212	5.0519	4.7649	other	43	NA	NA	5	5	NA	5	96
AFUN000458	AfunF3_3	42659187	42668768	9582	-	Pyruvate carboxylase [Source:Projected from Anopheles gambiae (AGAP004742) UniProtKB/TrEMBL;Acc:A7UUW7]	NA	0.0125239	0.325674	18.3628	18.1791	18.0866	other	35	NA	NA	4	2	NA	15	268
AFUN000494	AfunF3_3	42311784	42353800	42017	+	voltage-gated sodium channel	NA	0.0198098	0.856144	21.583	21.7791	20.5318	other	32	1	NA	22	NA	NA	6	387
AFUN000507	AfunF3_3	42160866	42163354	2489	-	ESCRT-I complex subunit MVB12 [Source:Projected from Anopheles gambiae (AGAP004695) VB Community Annotation]	NA	0.0382073	0.0569431	6.09519	5.69399	6.03064	other	22	2	NA	2	3	NA	4	92
AFUN000518	AfunF3_3	69748885	69753425	4541	+	cytochrome P450	CYP6AK1	0.0204479	0.556444	11.2955	11.7984	10.3307	CYPs	79	8	NA	2	NA	NA	21	128
AFUN000519	AfunF3_3	69744246	69748388	4143	+	unspecified product	NA	0.0103971	0.445554	13.9779	14.4756	13.1895	other	36	2	NA	2	NA	NA	8	176
AFUN000522	AfunF3_3	69719316	69729878	10563	-	Ig-like domain-containing protein [Source:UniProtKB/TrEMBL;Acc:A0A182R2Y1]	NA	0.0133373	0.153846	9.75705	9.52057	9.73327	other	30	1	NA	2	NA	NA	5	163
AFUN000554	AfunF3_2	83663300	83667156	3857	-	unspecified product	NA	0.0192948	0.0809191	4.54808	4.14842	4.77223	other	16	3	NA	8	NA	NA	5	65
AFUN000592	AfunF3_3	18228896	18240143	11248	+	unspecified product	NA	0.0364737	0.035964	25.2045	24.4851	24.0852	other	197	12	NA	30	6	NA	84	310
AFUN000597	AfunF3_3	18083761	18085978	2218	-	unspecified product	NA	0.00639103	0.481518	1.27821	1.23671	1.30336	other	6	2	NA	NA	NA	NA	1	10
AFUN000602	AfunF3_2	17206296	17207028	733	-	60S ribosomal protein L26	RpL26	0.0524881	0.037962	0.988462	1.04399	0.829171	other	8	NA	NA	NA	NA	NA	2	17
AFUN000705	AfunF3_X	15354266	15361876	7611	-	cytoplasmic dynein 1 light intermediate chain [Source:Projected from Anopheles gambiae (AGAP000723) VB Community Annotation]	NA	0.0306298	0.022977	8.23077	6.69525	9.26207	other	24	NA	1	6	NA	NA	3	194
AFUN000707	AfunF3_X	15371391	15410351	38961	-	neuronal cell adhesion molecule [Source:Projected from Anopheles gambiae (AGAP000720) VB Community Annotation]	NA	0.0113157	0.000999001	25.1119	23.8778	25.7776	other	36	NA	1	3	6	NA	24	456
AFUN000843	AfunF3_2	13586833	13590095	3263	-	ketohexokinase [Source:Projected from Anopheles gambiae (AGAP002483) VB Community Annotation]	NA	0.00899134	0.5005	9.53173	8.89272	9.99933	other	41	2	6	10	NA	NA	5	194
AFUN000866	AfunF3_2	68315947	68328018	12072	+	serine protease inhibitor (serpin) 4	SRPN4	0.0162215	0.002997	13.7837	12.1864	14.9337	other	91	4	NA	14	1	NA	14	176
AFUN000905	AfunF3_2	71257382	71258810	1429	+	cytochrome c oxidase subunit 4, mitochondrial precursor [Source:Projected from Anopheles gambiae (AGAP008727) VB Community Annotation]	NA	0.00978173	0.036963	2.63109	2.30095	2.90976	other	28	1	NA	2	1	NA	3	66
AFUN000936	AfunF3_2	33396830	33398039	1210	+	cuticular protein RR-1 family [Source:Projected from Anopheles gambiae (AGAP002726) VB Community Annotation]	NA	0.0460989	0.000999001	6.32917	6.16804	5.90676	other	45	3	1	NA	2	NA	3	88
AFUN000942	AfunF3_2	33345898	33349673	3776	-	Tryptophan 2,3-dioxygenase [Source:UniProtKB/TrEMBL;Acc:A0A182R450]	NA	0.0143136	0.24975	8.56474	9.11108	7.77323	other	18	2	NA	2	NA	NA	4	82
AFUN000951	AfunF3_2	33186007	33186762	756	-	39S ribosomal protein L49, mitochondrial [Source:UniProtKB/TrEMBL;Acc:A0A182R459]	mRpL49	0.0205845	0.00699301	6.7641	6.24873	7.001	other	42	2	NA	NA	NA	NA	5	70
AFUN000964	AfunF3_3	17154725	17156003	1279	+	unspecified product	NA	0.0172074	0.838162	6.57821	6.65696	6.27306	other	15	NA	NA	1	NA	NA	4	55
AFUN000986	AfunF3_2	71412558	71418131	5574	-	unspecified product	NA	0.00129259	0.466533	6.21154	5.92816	6.47885	other	40	NA	NA	2	12	NA	6	66
AFUN001036	AfunF3_3	2316388	2317892	1505	+	28S ribosomal protein S22, mitochondrial	mRpS22	0.0256318	0.162837	4.35288	3.62215	4.86047	other	40	NA	NA	NA	NA	NA	8	88
AFUN001047	AfunF3_3	87630281	87632851	2571	-	syntaxin [Source:Projected from Anopheles gambiae (AGAP011727) VB Community Annotation]	NA	0.0580218	0.0939061	8.47308	8.16171	7.8012	other	67	NA	NA	5	3	NA	7	110
AFUN001075	AfunF3_3	16367343	16368945	1603	+	Protein lin-7 homolog [Source:UniProtKB/TrEMBL;Acc:A0A182R4I3]	NA	0	0.978022	0	0	0	other	NA	NA	NA	NA	NA	NA	NA	NA
AFUN001120	AfunF3_2	48315181	48318690	3510	+	Ras-related protein R-Ras2 [Source:Projected from Anopheles gambiae (AGAP002812) VB Community Annotation]	NA	0.0271774	0.835165	6.92179	7.12437	6.34299	other	30	NA	1	NA	5	NA	2	117
AFUN001121	AfunF3_2	48318836	48321551	2716	-	CLIP-domain serine protease [Source:Projected from Anopheles gambiae (AGAP002811) UniProtKB/TrEMBL;Acc:A0A1S4GG73]	NA	0.0198139	0.202797	8.68814	8.31804	8.71395	other	43	NA	NA	3	NA	NA	6	104
AFUN001129	AfunF3_2	48404249	48405124	876	+	Ecdysteroid-regulated protein [Source:Projected from Anopheles gambiae (AGAP002804) VB Community Annotation]	NA	0.0600066	0.00699301	5.23622	4.8943	4.94972	other	12	3	NA	2	1	NA	6	69
AFUN001133	AfunF3_3	64349369	64350367	999	-	Short-chain dehydrogenease/reductase [Source:Projected from Anopheles gambiae (AGAP011852) VB Community Annotation]	NA	0.0333322	0.171828	7.75192	7.61677	7.3703	other	16	2	NA	NA	4	NA	10	100
AFUN001144	AfunF3_3	150352	167602	17251	-	RAD54-like protein [Source:Projected from Anopheles gambiae (AGAP007573) VB Community Annotation]	NA	0.0328717	0.0899101	4.08045	3.93259	3.96004	other	7	1	NA	NA	NA	NA	3	82
AFUN001165	AfunF3_2	85357363	85402258	44896	+	BTB domain-containing protein [Source:UniProtKB/TrEMBL;Acc:A0A182R4S3]	NA	0.0299872	0.046953	52.0234	45.5864	55.3403	other	95	NA	6	88	NA	NA	NA	1220
AFUN001187	AfunF3_2	12946820	12949267	2448	-	Odorant binding protein 7 [Source:UniProtKB/TrEMBL;Acc:E5FD93]	NA	0.0034641	0.368631	3.33878	3.31044	3.34399	other	6	NA	NA	2	NA	NA	2	56
AFUN001258	AfunF3_2	12180030	12185006	4977	-	unspecified product	NA	0.0331239	0.539461	11.0971	10.2892	11.1698	other	54	4	NA	NA	3	NA	12	240
AFUN001268	AfunF3_2	12112071	12121781	9711	+	Protein tyrosine phosphatase, receptor type, f polypeptide (PTPRF) interacting protein (liprin) [Source:Projected from Anopheles gambiae (AGAP001469) VB Community Annotation]	NA	0.0138261	0.659341	17.6183	17.5076	17.2418	other	37	1	3	8	NA	NA	9	359
AFUN001298	AfunF3_2	83442248	83444362	2115	+	WD_REPEATS_REGION domain-containing protein [Source:UniProtKB/TrEMBL;Acc:A0A182R556]	NA	0.00407935	0.264735	4.19295	4.12025	4.23144	other	NA	NA	NA	NA	NA	NA	NA	66
AFUN001351	AfunF3_3	72584495	72593728	9234	-	TOLL-like receptor 7 [Source:UniProtKB/TrEMBL;Acc:A0A182R5A9]	TOLL7	0.0272032	0.502498	15.3625	13.9095	15.9797	other	25	2	NA	NA	NA	NA	23	251
AFUN001382	AfunF3_3	73206528	73208978	2451	-	cytochrome P450	CYP9J5	0.0530552	0.031968	13.3712	12.6405	12.683	CYPs	60	1	NA	3	NA	NA	16	135
AFUN001383	AfunF3_3	73210543	73213021	2479	-	cytochrome P450	CYP9J5	0.0401186	0.26973	16.8423	15.7598	16.5734	CYPs	48	3	NA	1	NA	NA	16	160
AFUN001440	AfunF3_3	31616581	31617910	1330	-	ribonuclease kappa [Source:Projected from Anopheles gambiae (AGAP006389) VB Community Annotation]	NA	0.0115378	0.361638	4.47885	3.98354	4.8708	other	48	NA	NA	NA	8	NA	1	68
AFUN001486	AfunF3_2	3862648	3863537	890	-	Peptidyl-prolyl cis-trans isomerase [Source:UniProtKB/TrEMBL;Acc:A0A182R5P2]	NA	0	0.355644	0	0	0	other	NA	NA	NA	NA	NA	NA	NA	NA
AFUN001487	AfunF3_2	3860185	3862615	2431	+	CPL domain-containing protein [Source:UniProtKB/TrEMBL;Acc:A0A182R5P3]	NA	0	0.886114	0	0	0	other	NA	NA	NA	NA	NA	NA	NA	NA
AFUN001541	AfunF3_2	3470515	3471272	758	+	39S ribosomal protein L51, mitochondrial	mRpL51	0.0138629	0.021978	4.36699	4.62722	3.98568	other	20	NA	2	NA	NA	NA	3	66
AFUN001587	AfunF3_2	4855666	4857482	1817	-	unspecified product	NA	0	0.534466	2.20192	2.13924	2.27206	other	NA	NA	NA	NA	NA	NA	NA	38
AFUN001774	AfunF3_2	75254915	75255855	941	+	Glutathione s-transferase E7 [Source:UniProtKB/TrEMBL;Acc:G0XSZ5]	GSTE7	0.0578516	0	5.01346	5.33829	4.10856	GSTs	52	1	1	1	NA	NA	6	54
AFUN001836	AfunF3_3	11288857	11289682	826	+	peritrophin [Source:Projected from Anopheles gambiae (AGAP006795) VB Community Annotation]	NA	0.0127226	0.331668	7.40769	7.16203	7.46487	other	16	NA	1	NA	1	NA	2	79
AFUN001913	AfunF3_2	56122144	56126783	4640	-	unspecified product	NA	0.0263149	0.0809191	12.749	12.1225	12.7046	other	15	1	6	NA	6	NA	2	220
AFUN001917	AfunF3_2	56222326	56225377	3052	+	3-methylcrotonyl-CoA carboxylase alpha subunit [Source:Projected from Anopheles gambiae (AGAP010228) VB Community Annotation]	NA	0.0113412	0.85015	14.1006	14.2804	13.6011	other	84	6	1	4	5	NA	4	222
AFUN001921	AfunF3_2	56250878	56261182	10305	+	all-trans-retinol dehydrogenase (NAD+) [Source:Projected from Anopheles gambiae (AGAP010232) VB Community Annotation]	NA	0.0165434	0.889111	9.01635	8.11266	9.62171	other	12	NA	NA	5	NA	NA	1	105
AFUN002005	AfunF3_2	38154843	38159450	4608	-	exosome complex exonuclease [Source:Projected from Anopheles gambiae (AGAP002300) VB Community Annotation]	NA	0.025495	0.164835	12.4122	11.7582	12.4332	other	60	2	2	NA	NA	NA	10	140
AFUN002037	AfunF3_3	3429335	3430065	731	+	C type lysozyme [Source:UniProtKB/TrEMBL;Acc:A0A182R788]	LYSC1	0.0257792	0.0929071	3.44551	3.43133	3.28205	other	16	NA	1	8	NA	NA	3	52
AFUN004354	AfunF3_2	82055953	82057683	1731	+	UDP-glucuronosyltransferase [Source:UniProtKB/TrEMBL;Acc:A0A182RDT2]	NA	0.0746259	0.000999001	6.30865	5.31709	6.35864	UGTs	42	3	NA	1	NA	NA	5	108
AFUN002067	AfunF3_3	3203933	3209602	5670	-	Fem-1 homolog b [Source:Projected from Anopheles gambiae (AGAP007382) VB Community Annotation]	NA	0.0105654	0.917083	8.05962	8.26994	7.67899	other	12	NA	NA	1	2	NA	4	96
AFUN002084	AfunF3_3	3076404	3079734	3331	-	Elongation factor 1-alpha [Source:UniProtKB/TrEMBL;Acc:A0A182R7D5]	NA	0.0210314	0.578422	4.36987	4.67215	3.88378	other	52	NA	NA	NA	1	NA	9	58
AFUN002085	AfunF3_3	3073631	3074425	795	-	C-type lectin (CTL) - mannose binding [Source:Projected from Anopheles gambiae (AGAP007410) VB Community Annotation]	NA	0.0172964	0.861139	7.66571	6.9943	8.07193	other	84	3	1	NA	1	NA	9	63
AFUN002134	AfunF3_X	10885352	10893897	8546	+	Uridine phosphorylase [Source:Projected from Anopheles gambiae (AGAP000188) UniProtKB/TrEMBL;Acc:Q7PFX7]	NA	0.0124555	0.472527	7.59583	6.64747	8.35498	other	60	NA	NA	NA	12	NA	30	219
AFUN002141	AfunF3_X	10825609	10827371	1763	+	phosphoribosylaminoimidazole carboxylase [Source:Projected from Anopheles gambiae (AGAP000180) VB Community Annotation]	NA	0.00887568	0.584416	6.62756	6.40222	6.73526	other	10	NA	NA	NA	NA	NA	4	97
AFUN002158	AfunF3_X	10671923	10676982	5060	-	Cystathionine beta-synthase [Source:Projected from Anopheles gambiae (AGAP000162) UniProtKB/TrEMBL;Acc:Q7QEV0]	NA	0.0185743	0.190809	11.3099	10.9696	11.2301	other	18	NA	NA	NA	NA	NA	9	149
AFUN002167	AfunF3_2	38257110	38258130	1021	-	pyrokinin [Source:Projected from Anopheles gambiae (AGAP002292) VB Community Annotation]	NA	0.012875	0.200799	3.25673	3.19051	3.23909	other	24	1	2	NA	NA	NA	5	55
AFUN002180	AfunF3_2	37885682	37890058	4377	-	ATP-binding cassette	NA	0.0352122	0.0609391	31.5978	30.1484	30.8218	other	137	4	2	8	NA	NA	28	302
AFUN002187	AfunF3_2	42636841	42639520	2680	-	arrestin-1 [Source:Projected from Anopheles gambiae (AGAP010134) VB Community Annotation]	NA	0.0317201	0.0549451	1.93173	1.80918	1.93173	other	36	NA	NA	26	1	NA	2	32
AFUN002230	AfunF3_2	58404888	58407176	2289	-	WD repeat-containing protein [Source:Projected from Anopheles gambiae (AGAP010182) VB Community Annotation]	NA	0.0192466	0.236763	12.3471	11.4617	12.7572	other	72	5	NA	1	NA	NA	12	144
AFUN002245	AfunF3_3	67627977	67630776	2800	-	Thioredoxin-like_fold domain-containing protein [Source:UniProtKB/TrEMBL;Acc:A0A182R7U5]	NA	0.0928326	0.003996	0.81859	0.643038	0.842158	other	16	NA	3	NA	NA	NA	1	10
AFUN002257	AfunF3_X	5222712	5224581	1870	+	coiled-coil-helix-coiled-coil-helix domain-containing protein 2, mitochondrial [Source:Projected from Anopheles gambiae (AGAP000897) VB Community Annotation]	NA	0.0447994	0.142857	3.03141	2.80253	2.98868	other	7	NA	1	NA	NA	NA	1	58
AFUN002275	AfunF3_3	28201597	28211496	9900	-	cytochrome P450	CYP301A1	0.0149687	0.036963	16.0221	16.1566	15.4079	CYPs	72	1	1	6	1	NA	14	224
AFUN002277	AfunF3_3	28197912	28198884	973	+	odorant-binding protein [Source:Projected from Anopheles gambiae (AGAP006080) VB Community Annotation]	NA	0.0162166	0.358641	5.32756	5.51297	4.96936	other	40	8	NA	2	NA	NA	NA	76
AFUN002291	AfunF3_2	69125385	69132223	6839	+	U3 small nucleolar RNA-associated protein [Source:Projected from Anopheles gambiae (AGAP009004) VB Community Annotation]	NA	0.0305501	0.501499	39.3439	36.7418	39.5421	other	279	18	NA	1	NA	NA	47	542
AFUN002292	AfunF3_2	49171807	49174537	2731	+	Similar to ATP-dependent RNA helicase dbp5 [Source:Projected from Anopheles gambiae (AGAP003397) VB Community Annotation]	NA	0.00856719	0.137862	7.77564	7.55791	7.86014	other	11	NA	NA	NA	NA	NA	3	86
AFUN002338	AfunF3_2	50034193	50037518	3326	+	unspecified product	NA	0.0102179	0.516484	10.1699	9.43861	10.6933	other	53	1	4	NA	2	NA	10	135
AFUN002387	AfunF3_2	50771352	50772452	1101	+	Lipase [Source:UniProtKB/TrEMBL;Acc:A0A182R885]	NA	0.0211666	0.433566	4.54744	4.30063	4.60173	other	40	1	NA	NA	NA	NA	9	49
AFUN002388	AfunF3_2	50774178	50775664	1487	+	Lipase [Source:Projected from Anopheles gambiae (AGAP003500) UniProtKB/TrEMBL;Acc:Q7QH37]	NA	0.0236031	0.424575	5.75865	5.87816	5.3673	other	36	NA	NA	NA	NA	NA	8	58
AFUN002390	AfunF3_2	50778459	50783273	4815	-	heme peroxidase [Source:Projected from Anopheles gambiae (AGAP003502) VB Community Annotation]	NA	0.00719807	0.902098	19.2673	18.4937	19.7636	other	83	8	NA	4	NA	NA	15	230
AFUN002408	AfunF3_2	51148909	51150760	1852	+	cytochrome P450	CYP329A1	0.0212698	0.28971	7.85385	7.3	8.07359	CYPs	30	6	NA	NA	NA	NA	4	128
AFUN002451	AfunF3_2	51621121	51623438	2318	+	Twinfilin [Source:Projected from Anopheles gambiae (AGAP003716) UniProtKB/Swiss-Prot;Acc:Q7QG28]	NA	0.00285388	0.143856	4.24167	4.0462	4.41292	other	32	NA	NA	NA	5	NA	3	46
AFUN002514	AfunF3_3	87171048	87172925	1878	+	carboxylesterase [Source:Projected from Anopheles gambiae (AGAP011509) VB Community Annotation]	NA	0.00771358	0.155844	3.03654	2.87405	3.15218	COEs	10	3	NA	6	NA	NA	1	69
AFUN002517	AfunF3_3	86926810	86929862	3053	-	carboxylesterase [Source:Projected from Anopheles gambiae (AGAP011507) VB Community Annotation]	NA	0.0483908	0.64036	2.51667	3.16772	1.62204	COEs	9	NA	NA	2	4	NA	3	41
AFUN002547	AfunF3_3	93324189	93325493	1305	+	Eupolytin [Source:Projected from Anopheles gambiae (AGAP011477) UniProtKB/TrEMBL;Acc:A0A1S4H7M9]	NA	0.0272152	0.0879121	7.68429	7.54241	7.40793	other	61	2	1	3	2	NA	5	99
AFUN002552	AfunF3_3	93356202	93358489	2288	+	large subunit GTPase [Source:Projected from Anopheles gambiae (AGAP011471) VB Community Annotation]	NA	0.0180841	0.012987	8.41506	7.98797	8.5378	other	101	NA	1	2	NA	NA	13	173
AFUN002566	AfunF3_3	24377653	24394680	17028	-	unspecified product	NA	0.011383	0.0739261	29.6288	27.8775	30.7056	other	86	11	NA	29	NA	NA	29	359
AFUN002571	AfunF3_3	24353693	24358186	4494	-	unspecified product	NA	0.0294816	0.023976	20.7833	17.7665	22.5748	other	139	6	NA	7	NA	NA	28	298
AFUN002587	AfunF3_3	24236669	24238583	1915	-	peptide alpha-N-acetyltransferase [Source:Projected from Anopheles gambiae (AGAP005410) VB Community Annotation]	NA	0.0169282	0.112887	1.97885	1.75949	2.1312	other	7	NA	NA	NA	NA	NA	2	35
AFUN002595	AfunF3_3	64183073	64185882	2810	-	mitochondrial uncoupling protein [Source:Projected from Anopheles gambiae (AGAP011839) VB Community Annotation]	NA	0.0154723	0.238761	3.77019	3.02278	4.40093	other	28	NA	6	2	NA	NA	1	70
AFUN002602	AfunF3_3	64241940	64243282	1343	+	cytochrome b-561 domain containing protein [Source:Projected from Anopheles gambiae (AGAP011846) VB Community Annotation]	NA	0.0648292	0.000999001	12.0112	12.187	10.2781	other	155	6	1	3	NA	NA	15	129
AFUN002641	AfunF3_3	58941587	58945424	3838	+	Serine--pyruvate aminotransferase [Source:UniProtKB/TrEMBL;Acc:A0A182R8Y1]	NA	0.0134923	0.0679321	7.05224	7.59684	6.31735	other	68	4	NA	11	NA	NA	12	71
AFUN002694	AfunF3_3	59561101	59569687	8587	+	heat shock protein 110kDa [Source:Projected from Anopheles gambiae (AGAP010331) VB Community Annotation]	NA	0.00898176	0.422577	6.01346	6.20728	5.71162	other	26	NA	NA	NA	10	NA	3	155
AFUN002709	AfunF3_3	35217368	35246385	29018	+	unspecified product	NA	0.00256998	0.514486	25.7606	26.2522	25.1365	other	89	14	2	14	8	NA	16	398
AFUN002726	AfunF3_3	35314199	35317451	3253	-	Presequence protease, mitochondrial [Source:Projected from Anopheles gambiae (AGAP006616) VB Community Annotation]	NA	0.0148273	0.021978	15.9429	16.0854	15.3277	other	90	2	NA	NA	NA	NA	18	204
AFUN002731	AfunF3_3	35332675	35335710	3036	-	vacuolar protein sorting [Source:Projected from Anopheles gambiae (AGAP006623) VB Community Annotation]	NA	0.0187017	0.0719281	3.36186	3.26297	3.335	other	22	NA	NA	2	NA	NA	3	44
AFUN002792	AfunF3_3	57049158	57051297	2140	-	unspecified product	NA	0.0295306	0.432567	4.38173	4.32785	4.17682	other	21	2	NA	1	NA	NA	4	42
AFUN002802	AfunF3_3	86364807	86367609	2803	-	ubiquitin carboxyl-terminal hydrolase 22/27/51 [Source:Projected from Anopheles gambiae (AGAP012119) VB Community Annotation]	NA	0.0291112	0.363636	4.5141	4.29652	4.46886	other	32	2	NA	NA	NA	NA	4	63
AFUN002876	AfunF3_2	73237880	73240829	2950	-	unspecified product	NA	0.041132	0	20.184	18.7215	19.986	other	81	2	NA	1	3	NA	21	260
AFUN002916	AfunF3_2	76147221	76150795	3575	-	unspecified product	NA	0.0291088	0.254745	5.55865	5.27089	5.52281	other	28	NA	NA	NA	NA	NA	7	90
AFUN002942	AfunF3_3	28947283	28951619	4337	-	TOLL-like receptor 9	TOLL9	0.0140755	0.467532	15.7051	15.0744	15.8938	other	78	4	NA	3	2	NA	14	256
AFUN002957	AfunF3_3	29037917	29039746	1830	+	mitochondrial translation elongation factor TU [Source:Projected from Anopheles gambiae (AGAP006996) VB Community Annotation]	NA	0.00807865	0.103896	2.93429	3.1019	2.71928	other	8	NA	NA	NA	NA	NA	1	59
AFUN003017	AfunF3_2	17250384	17252337	1954	-	Ferritin [Source:UniProtKB/TrEMBL;Acc:A0A182RA08]	NA	0.0124565	0.0699301	3.87019	3.63165	4.01232	other	29	NA	1	3	NA	NA	3	94
AFUN003018	AfunF3_2	17252732	17254058	1327	+	Ferritin [Source:UniProtKB/TrEMBL;Acc:A0A182RA09]	NA	0.00136565	0.73027	2.83974	2.50823	3.1635	other	8	NA	NA	NA	NA	NA	2	45
AFUN003077	AfunF3_2	77004788	77025056	20269	+	ATP-binding cassette transporter (ABC transporter) family G member [Source:Projected from Anopheles gambiae (AGAP029500) VB Community Annotation]	NA	0.0298815	0.546454	18.0054	18.5139	16.4209	ABCs	26	NA	NA	14	1	NA	11	305
AFUN003078	AfunF3_2	77143936	77145160	1225	-	SP14D1 [Source:Projected from Anopheles gambiae (AGAP009849) VB Community Annotation]	NA	0.0101307	0.480519	7.58686	7.25443	7.76557	other	56	4	2	42	NA	NA	8	131
AFUN003122	AfunF3_2	56313689	56319386	5698	-	unspecified product	NA	0.00714965	0.420579	11.4657	11.7282	11.0393	other	46	4	2	2	4	NA	6	154
AFUN003124	AfunF3_2	56338775	56339837	1063	-	late trypsin [Source:Projected from Anopheles gambiae (AGAP010240) VB Community Annotation]	NA	0.00420909	0.573427	4.2359	4.16741	4.26873	other	20	2	NA	1	NA	NA	2	53
AFUN003139	AfunF3_2	56553361	56554377	1017	+	60S ribosomal protein L23	RpL23	0.0223819	0.856144	0.937179	0.918987	0.91342	other	3	NA	NA	NA	1	NA	NA	10
AFUN003149	AfunF3_2	56655175	56661842	6668	+	DUF2428 domain-containing protein [Source:UniProtKB/TrEMBL;Acc:A0A182RAD5]	NA	0.0068851	0.044955	2.0141	2.16297	1.8375	other	2	NA	NA	NA	NA	NA	1	37
AFUN003187	AfunF3_3	86285593	86286967	1375	-	ubiquitin carboxyl-terminal hydrolase L3 [Source:Projected from Anopheles gambiae (AGAP012113) VB Community Annotation]	NA	0.00921492	0.0919081	5.62051	5.38386	5.75358	other	18	1	2	NA	1	NA	2	101
AFUN003197	AfunF3_3	85964637	85966248	1612	+	unspecified product	NA	0.00851926	0.342657	0.274679	0.32057	0.224109	other	NA	NA	NA	NA	NA	NA	NA	10
AFUN003238	AfunF3_3	89480670	89481590	921	-	unspecified product	NA	0.0146201	0.758242	8.63301	8.12215	8.89144	other	71	6	1	NA	4	1	3	94
AFUN003264	AfunF3_3	90717558	90718512	955	-	Eukaryotic translation initiation factor 3 subunit K [Source:Projected from Anopheles gambiae (AGAP011580) UniProtKB/Swiss-Prot;Acc:Q7QGK4]	NA	0.0200948	0.004995	6.50417	6.64304	6.1039	other	21	NA	NA	NA	NA	NA	7	63
AFUN003358	AfunF3_3	1864294	1865044	751	-	unspecified product	NA	0.0301968	0.623377	3.65545	4.01487	3.07526	other	40	2	NA	1	NA	NA	5	58
AFUN003368	AfunF3_3	1645305	1656955	11651	+	unspecified product	NA	0.0370154	0.00699301	9.53814	9.90696	8.4632	other	56	3	NA	17	NA	NA	1	162
AFUN003400	AfunF3_3	1331464	1336056	4593	-	unspecified product	NA	0.0184659	0.308691	11.4404	11.5405	10.9177	other	49	2	2	27	NA	NA	17	191
AFUN003482	AfunF3_3	57755095	57756026	932	-	cytochrome c oxidase assembly protein subunit [Source:Projected from Anopheles gambiae (AGAP010443) VB Community Annotation]	NA	0.0105577	0.921079	5.36603	5.24146	5.37729	other	15	1	NA	NA	NA	NA	4	80
AFUN003520	AfunF3_2	18064670	18066290	1621	+	unspecified product	NA	0.0263376	0.893107	4.83429	4.7193	4.69464	other	30	1	NA	NA	NA	NA	5	70
AFUN003560	AfunF3_2	77275389	77277164	1776	-	Phosphatase 1 regulatory subunit [Source:Projected from Anopheles gambiae (AGAP009839) VB Community Annotation]	NA	0.022341	0.404595	7.99936	7.99494	7.64635	other	106	6	1	2	1	NA	8	196
AFUN003564	AfunF3_2	77260157	77261817	1661	-	CLIP-domain serine protease [Source:Projected from Anopheles gambiae (AGAP009844) VB Community Annotation]	NA	0.0233324	0.693307	5.77019	6.92247	4.34865	other	24	NA	NA	10	NA	NA	6	123
AFUN003583	AfunF3_2	90694054	90711578	17525	-	unspecified product	NA	0.00699594	0.351648	25.7907	23.6604	27.5601	other	185	4	2	10	76	NA	60	649
AFUN003589	AfunF3_2	90788694	90789417	724	+	COX assembly mitochondrial protein [Source:UniProtKB/TrEMBL;Acc:A0A182RBM4]	NA	0.010039	0.358641	4.54776	4.72215	4.28205	other	16	NA	NA	1	1	NA	2	79
AFUN003592	AfunF3_2	90800906	90804674	3769	+	unspecified product	NA	0.014258	0.222777	3.87436	3.875	3.76324	other	4	NA	NA	NA	NA	NA	1	31
AFUN005498	AfunF3_2	37732412	37740072	7661	+	UDP glucuronosyltransferase 5 family, polypeptide A2 [Source:Projected from Anopheles gambiae (AGAP002783) VB Community Annotation]	NA	0.0300747	0.02997	26.2125	25.0921	25.7562	UGTs	74	4	12	36	4	NA	15	384
AFUN003595	AfunF3_2	90821509	90826784	5276	-	xanthine dehydrogenase/oxidase [Source:Projected from Anopheles gambiae (AGAP007918) VB Community Annotation]	NA	0.00667241	0.164835	9.9	9.56266	10.1052	other	28	2	NA	NA	NA	NA	5	154
AFUN003596	AfunF3_2	90826793	90831918	5126	-	xanthine dehydrogenase [Source:Projected from Anopheles gambiae (AGAP013758) VB Community Annotation]	NA	0.0105175	0.356643	11.0862	10.9266	11.0127	other	27	2	NA	NA	NA	NA	7	136
AFUN003601	AfunF3_2	90905802	90906963	1162	+	KRR1 small subunit processome component [Source:UniProtKB/TrEMBL;Acc:A0A182RBN6]	NA	0	0.957043	0	0	0	other	NA	NA	NA	NA	NA	NA	NA	NA
AFUN003606	AfunF3_2	90984985	90985519	535	+	Spink6 [Source:Projected from Anopheles gambiae (AGAP007906) VB Community Annotation]	NA	0.0289203	0.242757	1.67212	1.38671	1.86081	other	6	NA	NA	2	NA	NA	2	44
AFUN003657	AfunF3_2	26052804	26058301	5498	+	unspecified product	NA	0.0113375	0.858142	3.87083	4.4481	3.20579	other	18	NA	3	4	4	NA	1	64
AFUN003690	AfunF3_2	46451368	46454209	2842	-	Cytochrome P450 [Source:UniProtKB/TrEMBL;Acc:A0A182RBX5]	CYP4H14	0.0111582	0.407592	9.02404	8.76677	9.07992	CYPs	27	NA	NA	NA	NA	NA	10	93
AFUN003740	AfunF3_3	24086968	24088584	1617	-	mitochondrial inner membrane protein OXA1L [Source:Projected from Anopheles gambiae (AGAP005421) VB Community Annotation]	NA	0.0134844	0.435564	7.35096	7.74177	6.7619	other	102	1	5	2	1	NA	6	151
AFUN003760	AfunF3_2	13448261	13458675	10415	+	unspecified product	NA	0.0210136	0.44955	13.2881	13.5127	12.5052	other	52	NA	NA	9	1	NA	18	264
AFUN003859	AfunF3_X	9788089	9793331	5243	-	cuticular protein RR-1 family [Source:Projected from Anopheles gambiae (AGAP000344) VB Community Annotation]	NA	0.0288307	0.190809	4.84199	3.90095	5.50383	other	15	NA	2	2	4	NA	6	102
AFUN003874	AfunF3_X	9966248	9978260	12013	-	unspecified product	NA	0.0116802	0.174825	18.8109	18.2443	18.9381	other	32	8	NA	1	NA	NA	21	231
AFUN003917	AfunF3_3	18621745	18623456	1712	+	leucine-rich immune protein (Long)	LRIM4	0.0253138	0.0989011	6.91667	6.1788	7.30436	other	12	2	NA	8	NA	NA	2	76
AFUN003933	AfunF3_3	5561037	5564729	3693	+	PX domain-containing protein [Source:UniProtKB/TrEMBL;Acc:A0A182RCL4]	NA	0.00966429	0.66034	6.73045	7.26487	6.06593	other	9	NA	NA	4	1	NA	3	107
AFUN003977	AfunF3_3	45406804	45409145	2342	-	heparan sulfate 2-O-sulfotransferase HS2ST1 [Source:Projected from Anopheles gambiae (AGAP008166) VB Community Annotation]	NA	0.0109776	0.137862	9.05417	8.87025	9.03929	other	59	3	1	NA	NA	NA	12	147
AFUN004002	AfunF3_3	45219783	45221942	2160	+	argininosuccinate lyase [Source:Projected from Anopheles gambiae (AGAP008141) VB Community Annotation]	NA	0.0320722	0.287712	10.7205	11.157	9.5964	other	150	2	3	2	6	NA	17	106
AFUN004031	AfunF3_2	26600181	26605234	5054	-	unspecified product	NA	0.0152086	0.028971	15.9772	16.1725	15.296	other	55	2	5	5	3	NA	11	172
AFUN004090	AfunF3_3	91986302	91986983	682	+	Conserved protein [Source:UniProtKB/TrEMBL;Acc:Q06DJ8]	NA	0.0225326	0.208791	2.65032	2.3557	2.82551	other	NA	NA	NA	NA	NA	NA	NA	28
AFUN004093	AfunF3_3	91964349	91981968	17620	-	Protein kinase domain-containing protein [Source:UniProtKB/TrEMBL;Acc:A0A182RD24]	NA	0.0103322	0.641359	37.0776	36.3377	37.0513	other	161	26	4	5	4	NA	47	776
AFUN004131	AfunF3_3	30091241	30095602	4362	+	cell division control protein [Source:Projected from Anopheles gambiae (AGAP006279) VB Community Annotation]	NA	0.0164204	0.277722	8.76154	9.32658	7.90876	other	29	NA	4	4	3	NA	3	110
AFUN004140	AfunF3_3	80691356	80695601	4246	-	TLDc domain-containing protein [Source:UniProtKB/TrEMBL;Acc:A0A182RD71]	NA	0.0293471	0.041958	20.9888	18.9671	21.7786	other	83	1	1	6	1	NA	12	271
AFUN004236	AfunF3_3	29214836	29218464	3629	+	unspecified product	NA	0.0028218	0.041958	5.06987	5.02722	5.08392	other	20	2	1	NA	NA	NA	2	126
AFUN004246	AfunF3_3	34779676	34788879	9204	+	Acetyl-coenzyme A synthetase [Source:UniProtKB/TrEMBL;Acc:A0A182RDH4]	NA	0.00762146	0.543457	26.0042	25.7981	25.8139	other	158	NA	3	4	17	NA	16	375
AFUN004298	AfunF3_3	25344553	25353376	8824	-	unspecified product	NA	0.00647793	0.996004	22.0503	22.4756	21.3393	other	179	18	NA	5	NA	NA	24	277
AFUN004308	AfunF3_2	81417056	81442319	25264	+	Double Oxidase: Two Peroxidase domains. [Source:Projected from Anopheles gambiae (AGAP008350) VB Community Annotation]	NA	0.0282528	0.16983	33.5058	32.4703	32.648	other	157	3	NA	8	8	NA	45	601
AFUN004312	AfunF3_2	81507061	81509154	2094	-	cytochrome P450	CYP4H16	0.00943037	0.151848	4.80353	4.45918	5.05728	CYPs	NA	NA	NA	NA	NA	NA	NA	76
AFUN004315	AfunF3_2	81555831	81557931	2101	+	cytochrome P450	CYP4H18	0.0137251	0.597403	9.71827	10.3196	8.85015	CYPs	18	1	NA	13	NA	NA	4	180
AFUN004316	AfunF3_2	81570829	81572761	1933	+	Cytochrome P450 [Source:UniProtKB/TrEMBL;Acc:A0A182RDP4]	CYP4H17	0.0236523	0.591409	3.44776	2.95253	3.77989	CYPs	18	NA	NA	12	NA	NA	6	40
AFUN004325	AfunF3_2	81773561	81778667	5107	+	Vitellogenin domain-containing protein [Source:UniProtKB/TrEMBL;Acc:A0A182RDQ3]	NA	0.0248975	0.171828	6.35064	6.11266	6.27239	other	48	3	NA	NA	NA	NA	9	95
AFUN016158	AfunF3_2	82046643	82050536	3894	+	UDPGT domain-containing protein [Source:UniProtKB/TrEMBL;Acc:A0A1I8JUM7]	NA	0.0212318	0.115884	8.70609	10.0408	7.00167	UGTs	143	3	10	3	1	NA	16	123
AFUN004355	AfunF3_2	82057687	82058704	1018	-	39S ribosomal protein L24, mitochondrial	mRpL24	0.0614155	0	2.25929	2.10854	2.13253	other	10	NA	NA	NA	1	NA	1	25
AFUN004364	AfunF3_3	25788915	25793947	5033	+	protein phosphatase [Source:Projected from Anopheles gambiae (AGAP006171) VB Community Annotation]	NA	0.0143318	0.53047	23.2962	23.7934	22.1312	other	175	4	10	34	6	NA	9	351
AFUN004380	AfunF3_3	24390490	24396515	6026	-	aldehyde oxidase [Source:Projected from Anopheles gambiae (AGAP006220) VB Community Annotation]	NA	0.0123869	0.693307	29.8462	27.9326	31.0203	other	90	12	NA	29	NA	NA	29	362
AFUN004419	AfunF3_2	54122727	54126457	3731	+	gamma-interferon-inducible lysosomal thiol reductase [Source:Projected from Anopheles gambiae (AGAP004551) VB Community Annotation]	NA	0.00608802	0.276723	5.29808	4.97753	5.55411	other	24	NA	NA	2	NA	NA	6	59
AFUN004436	AfunF3_2	53989968	53991127	1160	-	unspecified product	NA	0.0209486	0.27972	3.10256	2.89399	3.18115	other	45	2	2	NA	NA	NA	4	42
AFUN004453	AfunF3_2	53859141	53860856	1716	+	pre-mRNA-splicing factor RBM22/SLT11 [Source:Projected from Anopheles gambiae (AGAP004509) VB Community Annotation]	NA	0	0.672328	5.46635	5.34367	5.61472	other	18	NA	1	6	NA	NA	5	70
AFUN004493	AfunF3_2	55270488	55274052	3565	-	unspecified product	NA	0.0456121	0.0599401	5.83654	5.80032	5.34033	other	15	NA	NA	NA	NA	NA	5	49
AFUN004539	AfunF3_2	54799043	54802806	3764	+	phosphotransferase LOC123688 [Source:Projected from Anopheles gambiae (AGAP004612) VB Community Annotation]	NA	0.0245173	0.020979	6.48462	6.18639	6.46487	other	15	NA	1	1	NA	NA	3	104
AFUN004540	AfunF3_2	54798200	54798786	587	+	unspecified product	NA	0.0240701	0.73027	1.4125	1.17658	1.58042	other	3	1	NA	NA	NA	NA	NA	30
AFUN004545	AfunF3_2	54781484	54784184	2701	-	unspecified product	NA	0.0174541	0.0949051	9.46891	8.90665	9.70063	other	31	2	NA	1	3	NA	2	136
AFUN004589	AfunF3_3	14344088	14345865	1778	-	retinol dehydrogenase 13 (all-trans/9-cis) [Source:Projected from Anopheles gambiae (AGAP005980) VB Community Annotation]	NA	0.0194212	0.444555	9.5109	8.66203	9.99034	other	74	NA	3	1	4	NA	9	155
AFUN004597	AfunF3_3	14007953	14010121	2169	+	Cytochrome P450 [Source:UniProtKB/TrEMBL;Acc:A0A182REH4]	CYP302A1	0.0442202	0.0879121	9.01891	9.77532	7.46487	CYPs	107	3	NA	1	NA	NA	13	152
AFUN004614	AfunF3_3	76412715	76414443	1729	-	NADH dehydrogenase (ubiquinone) 1 alpha subcomplex [Source:Projected from Anopheles gambiae (AGAP010792) VB Community Annotation]	NA	0.0262444	0.218781	4.06442	4.02373	3.89177	other	20	NA	NA	NA	NA	NA	5	59
AFUN004683	AfunF3_3	22228582	22230480	1899	-	kelch domain-containing protein [Source:Projected from Anopheles gambiae (AGAP005004) VB Community Annotation]	NA	0.03861	0.011988	8.26186	7.96899	7.91675	other	48	NA	NA	3	4	NA	8	128
AFUN004688	AfunF3_X	882101	885566	3466	+	unspecified product	NA	0.0255991	0.285714	16.6968	15.95	16.5887	other	16	1	NA	NA	2	NA	8	249
AFUN004689	AfunF3_X	869563	872321	2759	+	cuticular protein RR-2 family [Source:Projected from Anopheles gambiae (AGAP000047) VB Community Annotation]	NA	0.0281556	0.140859	8.8125	8.16139	8.96737	other	14	2	2	2	4	NA	4	162
AFUN004717	AfunF3_2	17621970	17626333	4364	+	cullin [Source:Projected from Anopheles gambiae (AGAP003605) VB Community Annotation]	NA	0.00399537	0.347652	17.2756	16.3506	18.0626	other	60	NA	NA	3	NA	NA	10	259
AFUN004720	AfunF3_2	17637132	17642312	5181	-	Cytochrome P450 [Source:UniProtKB/TrEMBL;Acc:A0A182REU2]	CYP4AA1	0.0276769	0.116883	7.39103	7.00696	7.36597	CYPs	10	NA	NA	NA	NA	NA	5	118
AFUN004748	AfunF3_2	78009496	78027253	17758	+	mothers against decapentaplegic homolog 2/3 [Source:Projected from Anopheles gambiae (AGAP009777) VB Community Annotation]	NA	0.042728	0.010989	9.39551	8.48196	9.50616	other	30	NA	5	2	10	NA	1	169
AFUN004753	AfunF3_2	77975631	77978211	2581	+	short/branched chain acyl-CoA dehydrogenase [Source:Projected from Anopheles gambiae (AGAP009783) VB Community Annotation]	NA	0.0250022	0.00899101	10.684	10.6585	10.1752	other	120	12	4	NA	3	NA	19	158
AFUN004767	AfunF3_3	5917440	5919221	1782	+	unspecified product	NA	0.0283192	0.898102	14.9622	16.707	12.37	other	92	4	4	1	1	1	19	154
AFUN004770	AfunF3_3	5966432	5968159	1728	-	CS domain-containing protein [Source:UniProtKB/TrEMBL;Acc:A0A182REZ2]	NA	0.0335841	0.026973	6.41667	6.01772	6.38462	other	22	2	1	3	NA	NA	5	126
AFUN004786	AfunF3_3	6150986	6152811	1826	-	unspecified product	NA	0.0378428	0.157842	13.8846	12.9475	13.7709	other	79	5	1	NA	NA	NA	13	160
AFUN004810	AfunF3_2	2995829	3001846	6018	+	unspecified product	NA	0.00365015	0.634366	6.2016	5.26835	7.08958	other	27	2	NA	3	NA	NA	3	128
AFUN004818	AfunF3_3	60804075	60805504	1430	-	manganese-iron superoxide dismutase 1	MnSOD1	0.0479218	0.406593	7.37692	7.23829	6.80852	other	36	3	6	4	2	NA	3	78
AFUN004884	AfunF3_3	8949483	8952618	3136	-	cytochrome P450	CYP305A1	0	0.734266	3.84071	3.86677	3.83017	CYPs	11	NA	NA	1	NA	NA	4	69
AFUN004965	AfunF3_2	87839253	87842100	2848	+	40S ribosomal protein S27A	RpS27A	0	0.423576	3.55897	3.95158	3.17383	other	56	NA	NA	1	2	NA	4	60
AFUN004975	AfunF3_2	87992534	88003263	10730	-	Lipase domain-containing protein [Source:UniProtKB/TrEMBL;Acc:A0A182RFJ3]	NA	0.00227431	0.916084	24.5436	23.9965	24.979	other	28	4	NA	6	NA	NA	2	214
AFUN018708	AfunF3_3	19707936	19708534	599	+	unspecified product	NA	0.0192932	0.495504	3.8375	3.6538	3.87313	UGTs	11	NA	2	2	1	NA	NA	56
AFUN004980	AfunF3_2	14875568	14876475	908	-	DNA excision repair protein ERCC-1 [Source:Projected from Anopheles gambiae (AGAP004029) VB Community Annotation]	NA	0	0.617383	2.90897	2.89652	2.95371	other	2	NA	NA	NA	NA	NA	1	69
AFUN004993	AfunF3_2	14739705	14741248	1544	-	translation initiation factor eIF-2B subunit alpha [Source:Projected from Anopheles gambiae (AGAP012611) VB Community Annotation]	NA	0.0224702	0.985015	6.32564	6.61709	5.74992	other	27	NA	NA	4	NA	NA	4	76
AFUN005007	AfunF3_3	710708	711942	1235	+	cytochrome c oxidase VIIc [Source:Projected from Anopheles gambiae (AGAP007621) VB Community Annotation]	NA	0.00631418	0.368631	2.91474	2.56424	3.22844	other	12	NA	NA	2	NA	NA	NA	56
AFUN005009	AfunF3_3	716500	735227	18728	-	CLIP-associating protein 1/2 [Source:Projected from Anopheles gambiae (AGAP007623) VB Community Annotation]	NA	0.00678477	0.584416	22.5333	21.032	23.7289	other	56	NA	NA	7	14	NA	8	440
AFUN005011	AfunF3_3	738440	739383	944	-	unspecified product	NA	0.0141972	0.498501	4.87404	4.625	4.98468	other	36	NA	2	2	NA	NA	2	76
AFUN005113	AfunF3_2	11362614	11363632	1019	+	dynein light chain roadblock-type [Source:Projected from Anopheles gambiae (AGAP003360) VB Community Annotation]	NA	0.0286522	0.0699301	6.07372	6.65253	5.14685	other	25	NA	1	1	1	NA	1	107
AFUN005118	AfunF3_2	11411275	11412687	1413	-	unspecified product	NA	0.0383022	0.0719281	5.54231	5.62975	5.0303	other	45	NA	2	NA	NA	NA	5	85
AFUN005148	AfunF3_2	11520909	11522780	1872	-	28S ribosomal protein S30, mitochondrial	mRpS30	0.00275739	0.235764	10.5593	9.9538	11.1066	other	50	5	NA	NA	1	NA	6	204
AFUN005217	AfunF3_2	95270723	95273092	2370	-	N-acetyllactosaminide beta-1,3-N-acetylglucosaminyltransferase [Source:Projected from Anopheles gambiae (AGAP009404) VB Community Annotation]	NA	0.0863955	0.002997	7.49423	8.55633	5.1372	other	96	6	NA	1	NA	NA	16	103
AFUN005218	AfunF3_2	95268984	95270733	1750	+	cuticular protein [Source:Projected from Anopheles gambiae (AGAP009405) VB Community Annotation]	NA	0.0662676	0.020979	7.23846	7.46962	6.04795	other	64	2	NA	2	4	NA	11	99
AFUN005259	AfunF3_2	94200172	94207507	7336	-	ATP-binding cassette [Source:UniProtKB/TrEMBL;Acc:A0A182RGB5]	NA	0.0377443	0.00799201	19.2285	18.2193	18.7862	other	25	NA	3	2	4	NA	13	363
AFUN005260	AfunF3_2	94177266	94195406	18141	-	ATP-binding cassette transporter (ABC transporter) family G member [Source:Projected from Anopheles gambiae (AGAP009464) VB Community Annotation]	NA	0.0804448	0.34965	21.9522	19.7649	20.6077	ABCs	58	NA	3	11	6	NA	18	380
AFUN005285	AfunF3_2	93573887	93576458	2572	+	mitochondrial import receptor subunit TOM70 [Source:Projected from Anopheles gambiae (AGAP009497) VB Community Annotation]	NA	0.0197728	0.394605	10.5635	10.4797	10.2294	other	64	NA	1	NA	4	NA	11	234
AFUN005315	AfunF3_2	93076521	93077499	979	+	unspecified product	NA	0	0.523477	0	0	0	other	NA	NA	NA	NA	NA	NA	NA	NA
AFUN005328	AfunF3_2	92764559	92766352	1794	-	cytochrome c [Source:Projected from Anopheles gambiae (AGAP009537) VB Community Annotation]	NA	0.0252755	0.603397	2.89135	2.8057	2.83084	other	20	NA	NA	2	1	NA	2	70
AFUN005363	AfunF3_3	73878241	73887280	9040	+	unspecified product	NA	0.016562	0.774226	11.9292	11.1149	12.3483	other	59	9	NA	NA	NA	NA	12	158
AFUN004976	AfunF3_2	88001139	88003007	1869	+	glucosyl/glucuronosyl transferases [Source:Projected from Anopheles gambiae (AGAP007990) VB Community Annotation]	NA	0.0141622	0.492507	4.73269	4.7962	4.53513	UGTs	NA	NA	NA	NA	NA	NA	NA	41
AFUN005577	AfunF3_X	14663792	14682817	19026	+	ELAV (embryonic lethal, abnormal vision Drosophila)-like [Source:Projected from Anopheles gambiae (AGAP000965) UniProtKB/TrEMBL;Acc:A0A1S4GB43]	NA	0.0394096	0.258741	7.54327	6.27753	8.21445	other	32	NA	8	NA	4	NA	20	174
AFUN005585	AfunF3_X	14529018	14543706	14689	+	NADPH cytochrome P450 reductase	Cpr	0.010427	0.64036	7.16314	6.63544	7.54146	other	31	2	NA	8	NA	NA	6	117
AFUN005675	AfunF3_2	76676373	76682102	5730	+	cuticular protein RR-1 family [Source:Projected from Anopheles gambiae (AGAP009877) VB Community Annotation]	NA	0.0466602	0.160839	5.68782	5.48987	5.35498	other	4	1	NA	NA	NA	NA	2	78
AFUN005676	AfunF3_2	76662384	76665275	2892	+	cuticular protein RR-1 family [Source:Projected from Anopheles gambiae (AGAP009878) VB Community Annotation]	NA	0.0320312	0.003996	3.90609	3.72278	3.83916	other	2	NA	NA	NA	NA	NA	2	78
AFUN005677	AfunF3_2	76643625	76646346	2722	-	cuticular protein RR-1 family [Source:Projected from Anopheles gambiae (AGAP009879) VB Community Annotation]	NA	0.0111668	0.549451	5.49263	4.64747	6.21512	other	12	NA	NA	1	8	NA	3	118
AFUN005685	AfunF3_X	7837507	7845306	7800	-	unspecified product	NA	0.0265613	0.237762	5.04615	4.55285	5.2714	other	16	NA	NA	4	NA	NA	6	135
AFUN005694	AfunF3_X	7744129	7758948	14820	-	acetylcholinesterase [Source:Projected from Anopheles gambiae (AGAP000466) VB Community Annotation]	NA	0.0137305	0.011988	16.0337	15.007	16.62	other	16	NA	NA	4	2	NA	9	311
AFUN005715	AfunF3_X	7601088	7603514	2427	-	cytochrome P450	CYP315A1	0.0238866	0.0849151	11.8856	10.9323	12.2711	CYPs	107	6	NA	NA	4	NA	10	227
AFUN005721	AfunF3_X	7513932	7524031	10100	-	epidermal retinal dehydrogenase [Source:Projected from Anopheles gambiae (AGAP000275) VB Community Annotation]	NA	0	0.833167	13.9862	14.1139	13.9457	other	46	1	1	10	2	NA	6	293
AFUN005766	AfunF3_X	7096084	7099422	3339	+	ubiquitin carboxyl-terminal hydrolase [Source:Projected from Anopheles gambiae (AGAP000269) VB Community Annotation]	NA	0.0553124	0.0779221	15.5388	15.3896	13.969	other	66	NA	1	NA	5	NA	17	260
AFUN005786	AfunF3_3	381521	383356	1836	-	unspecified product	NA	0.013983	0.020979	3.35609	3.52342	3.09491	UGTs	32	3	NA	17	1	NA	3	54
AFUN005825	AfunF3_2	23057891	23063408	5518	+	unspecified product	NA	0.016331	0.536464	30.8561	30.5911	30.1132	other	157	9	2	1	6	NA	34	449
AFUN005851	AfunF3_2	23823829	23825824	1996	-	unspecified product	NA	0.01762	0.776224	13.2497	12.8699	13.1625	other	79	3	4	4	8	NA	9	160
AFUN005856	AfunF3_2	23886503	23887338	836	+	Odorant-binding protein 2 [Source:UniProtKB/TrEMBL;Acc:A0A182RHZ4]	Obp2	0.0139229	0.601399	3.06571	3.41867	2.62737	other	6	NA	NA	3	NA	NA	3	28
AFUN005860	AfunF3_2	16499545	16501267	1723	-	CLIP-domain serine protease [Source:Projected from Anopheles gambiae (AGAP002422) VB Community Annotation]	NA	0.0247828	0.512488	6.36506	6.36203	6.05261	other	56	NA	NA	NA	3	NA	11	76
AFUN005864	AfunF3_2	16472020	16474114	2095	-	cytochrome P450	CYP4AR1	0.00779136	0.243756	15.675	14.9902	16.1156	CYPs	146	2	3	6	2	NA	20	222
AFUN005865	AfunF3_2	16470024	16471986	1963	+	Cytochrome P450 [Source:UniProtKB/TrEMBL;Acc:A0A182RI02]	CYP4K2	0.00991007	0.614386	10.5679	10.1968	10.7296	CYPs	86	3	NA	2	NA	NA	12	211
AFUN005867	AfunF3_2	16455987	16467631	11645	-	carboxypeptidase D [Source:Projected from Anopheles gambiae (AGAP002414) VB Community Annotation]	NA	0.0261042	0.175824	32.6423	31.3886	32.1918	other	49	4	NA	8	5	NA	30	392
AFUN005878	AfunF3_2	52743479	52744793	1315	-	60S ribosomal protein L19	RpL19	0.000532601	0.576424	1.62788	1.56772	1.68631	other	2	NA	NA	NA	NA	NA	1	36
AFUN005897	AfunF3_2	52554306	52555056	751	-	unspecified product	NA	0.0141577	0.68032	5.54359	4.92089	6.00932	other	9	NA	1	NA	1	NA	1	65
AFUN005944	AfunF3_3	31116552	31123867	7316	-	unspecified product	NA	0.00625167	0.001998	12.2811	12.4006	12.008	other	66	NA	3	4	NA	NA	14	236
AFUN005946	AfunF3_3	31112888	31115208	2321	-	amyrel [Source:Projected from Anopheles gambiae (AGAP006371) VB Community Annotation]	NA	0.0384755	0.00999001	15.0301	15.4794	13.4242	other	120	12	NA	1	NA	NA	17	239
AFUN005948	AfunF3_3	31103702	31107602	3901	+	cuticular protein RR-2 family [Source:Projected from Anopheles gambiae (AGAP006369) VB Community Annotation]	NA	0.0238794	0.108891	13.9064	14.2009	12.9477	other	72	5	1	4	2	NA	28	223
AFUN005978	AfunF3_3	29338009	29341679	3671	-	arrestin Arr2-like [Source:Projected from Anopheles gambiae (AGAP006263) VB Community Annotation]	NA	0.0276612	0.118881	10.2692	9.38892	10.5814	other	15	NA	1	3	3	NA	7	165
AFUN006047	AfunF3_3	20390904	20396245	5342	+	Serine protease inhibitor (serpin) 10 [Source:UniProtKB/TrEMBL;Acc:A0A1Y9HCW0]	SRPN10	0.0185424	0.0979021	14.6974	13.6114	15.2384	other	79	6	16	4	5	NA	20	211
AFUN006122	AfunF3_2	96816472	96820250	3779	-	cytochrome P450	CYP4C27	0.0348527	0.0659341	15.0715	14.4813	14.6111	CYPs	33	4	4	8	1	NA	14	237
AFUN006135	AfunF3_2	96650655	96653385	2731	+	Cytochrome P450 [Source:UniProtKB/TrEMBL;Acc:A0A182RIS0]	CYP4C36	0.0147838	0.835165	10.6022	9.83639	11.0546	CYPs	11	3	NA	1	1	NA	5	200
AFUN006158	AfunF3_3	60489719	60490566	848	-	unspecified product	NA	0.0467671	0.26973	2.32372	1.90728	2.52281	other	10	NA	NA	1	1	NA	NA	41
AFUN006172	AfunF3_2	22169021	22180780	11760	-	glycerol-3-phosphate O-acyltransferase 3/4 [Source:Projected from Anopheles gambiae (AGAP002084) VB Community Annotation]	NA	0.0279197	0.000999001	14.2987	13.3604	14.4386	other	20	NA	2	3	5	NA	6	279
AFUN006177	AfunF3_2	22252969	22254382	1414	+	C-4 methylsterol oxidase [Source:Projected from Anopheles gambiae (AGAP003209) VB Community Annotation]	NA	0.0208058	0.0599401	8.20641	8.2788	7.79254	other	12	1	NA	8	NA	NA	3	102
AFUN006221	AfunF3_X	4063816	4073715	9900	-	Glutathione peroxidase [Source:UniProtKB/TrEMBL;Acc:A0A182RJ05]	NA	0.0162562	0.237762	9.16474	8.60095	9.43057	other	22	NA	NA	2	2	NA	7	157
AFUN006235	AfunF3_X	3831183	3833479	2297	-	NADH dehydrogenase (ubiquinone) Fe-S protein [Source:Projected from Anopheles gambiae (AGAP000794) VB Community Annotation]	NA	0.0705891	0.001998	4.24038	3.25475	4.62737	other	12	NA	NA	NA	NA	NA	4	60
AFUN006250	AfunF3_X	3708986	3709999	1014	+	Yippee-like [Source:Projected from Anopheles gambiae (AGAP000780) VB Community Annotation]	NA	0.0120867	0.168831	2.72853	3.00348	2.38761	other	12	NA	2	NA	NA	NA	1	59
AFUN006251	AfunF3_X	3704861	3708573	3713	+	60S ribosomal protein L10	RpL10-1	0.0171036	0.312687	3.68526	3.58544	3.65901	other	25	NA	NA	NA	NA	NA	5	50
AFUN006288	AfunF3_2	18510355	18514673	4319	+	Glycine cleavage system P protein [Source:UniProtKB/TrEMBL;Acc:A0A182RJ72]	NA	0.0137844	0.0579421	18.5628	18.5956	18.0183	other	94	2	2	1	NA	NA	17	230
AFUN006335	AfunF3_2	88603517	88605738	2222	+	unspecified product	NA	0.0150135	0.17982	6.04167	6.01614	5.88578	other	66	1	4	2	NA	1	5	126
AFUN006360	AfunF3_2	88915839	88918250	2412	+	unspecified product	NA	0.00103724	0.563437	2.29135	2.55063	2.02731	other	12	1	NA	NA	NA	NA	2	23
AFUN006361	AfunF3_2	88925581	88927914	2334	+	unspecified product	NA	0.00839461	0.381618	7.0141	6.71297	7.19747	other	24	5	NA	NA	NA	NA	7	72
AFUN006404	AfunF3_3	37187424	37188237	814	-	39S ribosomal protein L54, mitochondrial	mRpL54	0.0120299	0.0799201	3.22051	3.21203	3.15152	other	16	NA	NA	NA	2	NA	2	20
AFUN006406	AfunF3_3	37184904	37185640	737	+	NADH dehydrogenase [ubiquinone] 1 alpha subcomplex subunit 8 [Source:UniProtKB/TrEMBL;Acc:A0A182RJI8]	NA	0.00717202	0.438561	4.47019	3.92089	4.95538	other	20	1	NA	3	NA	NA	1	29
AFUN006437	AfunF3_3	36945221	36951013	5793	+	tubulin polymerization-promoting protein [Source:Projected from Anopheles gambiae (AGAP006948) VB Community Annotation]	NA	0.0321168	0.255744	5.25096	4.34778	5.81685	other	44	1	NA	3	2	NA	4	84
AFUN006446	AfunF3_3	36888646	36892153	3508	+	HATPase_c domain-containing protein [Source:UniProtKB/TrEMBL;Acc:A0A182RJM8]	NA	0.0028709	0.407592	3.67051	3.51076	3.80919	other	25	NA	NA	NA	NA	NA	5	38
AFUN006504	AfunF3_3	55144051	55145693	1643	+	Kinase [Source:UniProtKB/TrEMBL;Acc:A0A182RJT6]	NA	0.0395365	0.185814	1.61955	1.60222	1.50882	other	6	2	NA	NA	NA	NA	1	25
AFUN006575	AfunF3_2	65956366	65958108	1743	+	actin-like protein 6B [Source:Projected from Anopheles gambiae (AGAP008687) VB Community Annotation]	NA	0.0323187	0.226773	9.0125	7.94462	9.49784	other	45	NA	NA	5	NA	NA	5	118
AFUN006579	AfunF3_2	65905559	65921549	15991	-	ubiquitin-conjugating enzyme E2 R [Source:Projected from Anopheles gambiae (AGAP008680) VB Community Annotation]	NA	0.0337883	0.290709	8.96154	7.46234	9.85514	other	29	NA	8	2	1	NA	6	196
AFUN006608	AfunF3_2	65169298	65170890	1593	+	Tetraspanin [Source:UniProtKB/TrEMBL;Acc:A0A182RK40]	NA	0.0277781	0.037962	8.22051	8.42722	7.55711	other	84	2	4	66	NA	NA	10	120
AFUN006612	AfunF3_2	65124318	65124878	561	+	unspecified product	NA	0.0309092	0.518482	3.94038	3.3538	4.28338	other	32	2	1	9	2	NA	1	50
AFUN006647	AfunF3_2	64976009	64987654	11646	-	Ig-like domain-containing protein [Source:UniProtKB/TrEMBL;Acc:A0A182RK79]	NA	0.0155082	0.00699301	19.6926	19.2057	19.5688	other	57	7	NA	3	NA	NA	32	415
AFUN006702	AfunF3_3	81983079	81984790	1712	+	cytochrome P450	CYP6AF1	0.0483883	0.027972	7.18333	6.97785	6.69364	CYPs	9	NA	NA	2	NA	NA	7	101
AFUN006796	AfunF3_3	27563216	27565042	1827	+	TPR_REGION domain-containing protein [Source:UniProtKB/TrEMBL;Acc:A0A182RKM8]	NA	0.00279617	0.597403	9.01218	9.00127	8.97269	other	65	1	6	2	1	NA	4	157
AFUN006819	AfunF3_X	6662431	6670583	8153	+	unspecified product	NA	0.0254274	0.437562	3.34199	3.64589	2.86813	other	12	NA	NA	NA	NA	NA	8	67
AFUN006841	AfunF3_X	6859308	6862701	3394	-	unspecified product	NA	0.00425681	0.212787	8.32212	8.05823	8.51515	other	19	1	1	NA	NA	NA	4	177
AFUN006851	AfunF3_3	71819907	71827854	7948	+	WD_REPEATS_REGION domain-containing protein [Source:UniProtKB/TrEMBL;Acc:A0A182RKT3]	NA	0.0181525	0.045954	15.6577	15.1399	15.6071	other	77	2	NA	4	NA	NA	26	244
AFUN006915	AfunF3_3	68239173	68239798	626	-	defensin anti-microbial peptide	DEF1	0.0579847	0.134865	4.48686	4.3981	4.05528	other	8	1	NA	4	1	NA	2	57
AFUN006919	AfunF3_3	68281412	68282731	1320	-	UPF0466 protein AGAP011291, mitochondrial [Source:Projected from Anopheles gambiae (AGAP011291) VB Community Annotation]	NA	0.0870975	0.001998	4.48526	4.62943	3.55977	other	33	1	3	NA	1	NA	3	58
AFUN006932	AfunF3_3	68368440	68372265	3826	+	unspecified product	NA	0.019373	0.420579	3.27756	2.79177	3.63636	other	15	2	NA	NA	NA	NA	1	56
AFUN007046	AfunF3_2	41661168	41662106	939	+	ATP-dependent Clp protease proteolytic subunit [Source:UniProtKB/TrEMBL;Acc:A0A182RLC8]	NA	0.0376313	0.012987	5.44103	5.20348	5.26906	other	42	NA	NA	24	1	NA	5	69
AFUN007056	AfunF3_2	30036352	30038110	1759	+	Ribokinase [Source:UniProtKB/TrEMBL;Acc:A0A182RLD8]	NA	0.0132133	0.791209	6.61058	6.36614	6.68032	other	3	NA	NA	NA	NA	NA	1	92
AFUN007058	AfunF3_2	30042621	30043933	1313	+	26S proteasome 26S non-ATPase subunit N12 [Source:Projected from Anopheles gambiae (AGAP002606) VB Community Annotation]	NA	0.0353718	0.619381	3.46987	3.24905	3.44522	other	30	NA	NA	NA	NA	NA	5	36
AFUN007075	AfunF3_3	23376828	23377769	942	-	aminoacyl tRNA synthase complex-interacting multifunctional protein [Source:Projected from Anopheles gambiae (AGAP004929) VB Community Annotation]	NA	0.02036	0.146853	7.14647	6.73987	7.26207	other	52	2	NA	5	3	NA	2	97
AFUN007086	AfunF3_3	6504186	6512403	8218	+	unspecified product	NA	0.02854	0.033966	18.5763	16.4652	19.627	other	95	2	NA	12	8	NA	26	282
AFUN007156	AfunF3_3	61844609	61845511	903	-	39S ribosomal protein L30, mitochondrial	mRpL30	0.028918	0.318681	6.6984	6.33639	6.67299	other	54	NA	1	NA	3	NA	4	111
AFUN007157	AfunF3_3	61842851	61844579	1729	+	guanine nucleotide-binding protein subunit gamma [Source:Projected from Anopheles gambiae (AGAP010589) VB Community Annotation]	NA	0.081847	0	2.43718	2.14873	2.32667	other	44	NA	NA	NA	7	NA	NA	43
AFUN007162	AfunF3_3	61776505	61795019	18515	+	ATP-binding cassette transporter (ABC transporter) family E member [Source:Projected from Anopheles gambiae (AGAP029588) VB Community Annotation]	NA	0.0416906	0.0889111	43.7346	43.1769	40.6457	ABCs	107	11	5	8	NA	NA	52	712
AFUN007216	AfunF3_3	85002798	85011847	9050	+	V-type proton ATPase proteolipid subunit [Source:UniProtKB/TrEMBL;Acc:A0A182RLU4]	NA	0.00707296	0.0549451	5.375	5.31899	5.35498	other	6	NA	NA	2	1	NA	1	115
AFUN007217	AfunF3_3	84998216	85000694	2479	+	TNF receptor-associated protein [Source:Projected from Anopheles gambiae (AGAP010691) VB Community Annotation]	NA	0.030227	0.110889	22.1157	21.3123	21.5821	other	108	NA	1	2	2	NA	30	271
AFUN007221	AfunF3_3	84826617	84837452	10836	+	phospholipase D1/2 [Source:Projected from Anopheles gambiae (AGAP010687) VB Community Annotation]	NA	0.0347952	0.624376	23.9535	22.025	24.2151	other	142	18	1	16	NA	NA	99	337
AFUN007253	AfunF3_3	84485639	84492111	6473	-	WH2 domain-containing protein [Source:UniProtKB/TrEMBL;Acc:A0A182RLY1]	NA	0.022423	0.881119	8.24679	8.73481	7.38894	other	48	8	NA	1	1	NA	14	144
AFUN007256	AfunF3_3	84430377	84474235	43859	-	Calcium-transporting ATPase [Source:Projected from Anopheles gambiae (AGAP029596) UniProtKB/TrEMBL;Acc:A0A453Z061]	NA	0.00650478	0.206793	20.201	20.9696	19.1695	other	92	NA	12	NA	NA	NA	76	292
AFUN007272	AfunF3_2	82547306	82556159	8854	+	protein turtle [Source:Projected from Anopheles gambiae (AGAP008943) VB Community Annotation]	NA	0.0143682	0.0599401	11.4013	11.9222	10.5528	other	16	NA	NA	2	3	NA	10	196
AFUN007291	AfunF3_X	4927221	4928500	1280	-	glutathione S-transferase	GSTT2	0.0158734	0.336663	6.41923	6.61835	6.01632	GSTs	52	6	NA	1	NA	NA	6	91
AFUN007293	AfunF3_X	4922942	4924934	1993	-	Palmitoyltransferase [Source:UniProtKB/TrEMBL;Acc:A0A182RM21]	NA	0.00138571	0.635365	4.16859	4.30665	4.01898	other	15	NA	1	1	NA	NA	1	85
AFUN007296	AfunF3_X	4910209	4912471	2263	-	unspecified product	NA	0.022447	0.906094	7.32917	7.28101	7.04829	other	44	NA	NA	NA	2	NA	9	86
AFUN007311	AfunF3_X	4790619	4802610	11992	-	protein virilizer	Vir	0.0226415	0.0699301	18.7054	19.062	17.5018	other	19	8	NA	NA	NA	NA	11	256
AFUN007319	AfunF3_X	4680006	4681661	1656	+	tRNA (guanine9-N1)-methyltransferase [Source:Projected from Anopheles gambiae (AGAP000324) VB Community Annotation]	NA	0.0157743	0.215784	8.06923	8.01709	7.8668	other	30	1	NA	NA	NA	NA	5	56
AFUN007434	AfunF3_3	8029792	8034551	4760	-	unspecified product	NA	0.028204	0.13986	9.80192	9.17215	9.87879	other	49	NA	7	2	5	NA	1	146
AFUN007480	AfunF3_3	32158060	32159403	1344	+	serine protease (non-digestive) [Source:Projected from Anopheles gambiae (AGAP006416) VB Community Annotation]	NA	0.0239523	0.351648	6.88942	7.88038	5.56843	other	34	NA	NA	2	2	NA	11	101
AFUN007491	AfunF3_3	32309341	32310659	1319	+	unspecified product	NA	0.00908951	0.288711	10.3926	9.925	10.6713	other	70	5	NA	28	NA	NA	9	128
AFUN007526	AfunF3_3	82610334	82611192	859	+	CHCH domain-containing protein [Source:UniProtKB/TrEMBL;Acc:A0A182RMQ4]	NA	0.04886	0.157842	7.72212	6.5481	8.14153	other	145	1	9	5	1	NA	8	83
AFUN007527	AfunF3_3	82611194	82611809	616	+	Flavoprotein domain-containing protein [Source:UniProtKB/TrEMBL;Acc:A0A182RMQ5]	NA	0.0503631	0.0909091	4.15128	3.91772	3.9667	other	66	5	NA	NA	NA	NA	6	54
AFUN007530	AfunF3_3	82638786	82639931	1146	-	Cytosolic Fe-S cluster assembly factor NUBP1 homolog [Source:Projected from Anopheles gambiae (AGAP011997) UniProtKB/Swiss-Prot;Acc:Q7PV10]	NA	0.00235975	0.738262	11.9058	11.8133	11.9421	other	33	3	1	NA	NA	NA	8	134
AFUN007549	AfunF3_X	8339269	8341975	2707	+	Cytochrome P450 [Source:UniProtKB/TrEMBL;Acc:A0A182RMS7]	CYP9K1	0.0366518	0.00699301	12.3494	11.8804	11.9131	CYPs	15	NA	NA	NA	1	NA	14	112
AFUN007551	AfunF3_X	8300906	8303159	2254	+	unspecified product	NA	0.042882	0.332667	3.35032	2.55316	3.86014	other	8	NA	NA	3	NA	NA	3	51
AFUN007556	AfunF3_X	8261634	8265222	3589	+	bone morphogenetic protein [Source:Projected from Anopheles gambiae (AGAP000824) VB Community Annotation]	NA	0.0165871	0.683317	4.87853	4.66614	4.92907	other	NA	NA	NA	NA	NA	NA	NA	81
AFUN007570	AfunF3_X	8132895	8139975	7081	-	unspecified product	NA	0.012308	0.662338	6.86218	6.93639	6.61905	other	13	NA	5	1	NA	NA	NA	115
AFUN007583	AfunF3_X	8026626	8029557	2932	+	Ras-related protein Rab-39B [Source:Projected from Anopheles gambiae (AGAP000433) VB Community Annotation]	NA	0.0062891	0.036963	11.2388	11.4101	10.9261	other	24	NA	2	3	NA	NA	2	142
AFUN007593	AfunF3_X	7941812	7943238	1427	+	Probable cytosolic iron-sulfur protein assembly protein Ciao1 [Source:UniProtKB/TrEMBL;Acc:A0A182RMX1]	NA	0.0120601	0.345654	7.24551	7.48576	6.8305	other	37	1	2	NA	NA	NA	9	118
AFUN007607	AfunF3_3	19262758	19268238	5481	-	unspecified product	NA	0.0104927	0.0899101	14.9407	14.5712	14.9967	other	38	2	NA	3	NA	NA	11	217
AFUN007644	AfunF3_3	7760702	7762311	1610	+	Dehydrogenase/reductase SDR family protein 7-like [Source:Projected from Anopheles gambiae (AGAP005532) UniProtKB/Swiss-Prot;Acc:Q7Q732]	NA	0.0437586	0.0639361	12.5865	10.6763	13.3953	other	54	1	2	1	5	NA	7	165
AFUN007653	AfunF3_3	7686917	7693538	6622	-	cytochrome b-561 [Source:Projected from Anopheles gambiae (AGAP005520) VB Community Annotation]	NA	0.0226586	0.156843	11.6218	12.6693	10.0476	other	59	NA	2	1	3	NA	14	158
AFUN007702	AfunF3_2	10332644	10342390	9747	-	myosin-light-chain kinase [Source:Projected from Anopheles gambiae (AGAP002154) VB Community Annotation]	NA	0.0120113	0.407592	23.2071	23.6472	22.2095	other	35	3	1	5	NA	NA	16	319
AFUN007706	AfunF3_2	10300634	10303084	2451	+	unspecified product	NA	0.0943183	0.000999001	11.1234	9.98734	10.1612	other	79	1	3	NA	NA	NA	9	168
AFUN007734	AfunF3_2	9776017	9778322	2306	+	carboxylesterase clade H, member [Source:Projected from Anopheles gambiae (AGAP013509) VB Community Annotation]	NA	0	0.866134	5.325	5.36582	5.34665	COEs	NA	NA	NA	NA	NA	NA	NA	52
AFUN007774	AfunF3_2	9350185	9351430	1246	+	Eukaryotic translation initiation factor 3 subunit F [Source:Projected from Anopheles gambiae (AGAP002935) UniProtKB/Swiss-Prot;Acc:Q7QD36]	NA	0.0153226	0.403596	5.20929	4.9769	5.28205	other	12	NA	1	NA	NA	NA	4	62
AFUN007791	AfunF3_2	20359700	20360835	1136	-	odorant-binding protein antennal [Source:Projected from Anopheles gambiae (AGAP001409) VB Community Annotation]	NA	0.0205835	0.561439	7.77372	8.0769	7.15052	other	13	NA	5	NA	NA	NA	3	99
AFUN007816	AfunF3_2	20200365	20202093	1729	-	Eukaryotic translation initiation factor 6 [Source:UniProtKB/TrEMBL;Acc:A0A182RNI5]	NA	0.000495386	0.775225	6.44359	6.52848	6.35231	other	22	NA	1	1	NA	NA	5	87
AFUN007828	AfunF3_2	3302332	3303343	1012	-	Actin-related protein 2/3 complex subunit 4 [Source:UniProtKB/TrEMBL;Acc:A0A182RNJ7]	NA	0.0100366	0.193806	1.13974	1.34652	0.91009	other	3	NA	NA	NA	1	NA	NA	8
AFUN007837	AfunF3_2	3166088	3168529	2442	-	acetyl-CoA C-acetyltransferase [Source:Projected from Anopheles gambiae (AGAP001318) VB Community Annotation]	NA	0.00113139	0.455544	5.96154	5.99051	5.91908	other	35	NA	5	2	NA	NA	1	72
AFUN007862	AfunF3_2	44181845	44183366	1522	+	RGP1 retrograde golgi transport homolog (S. cerevisiae) [Source:Projected from Anopheles gambiae (AGAP003042) VB Community Annotation]	NA	0.014781	0.0729271	11.0061	10.4617	11.2251	other	78	3	NA	2	4	2	10	144
AFUN007863	AfunF3_2	44183358	44184403	1046	-	unspecified product	NA	0.000805914	0.217782	7.00288	6.6788	7.31568	other	46	3	NA	NA	4	2	6	94
AFUN007919	AfunF3_2	44873662	44874484	823	+	cuticular protein RR-2 family [Source:Projected from Anopheles gambiae (AGAP002994) VB Community Annotation]	NA	0.021876	0.320679	2.85769	2.48513	3.10523	other	5	NA	NA	NA	NA	NA	5	38
AFUN007935	AfunF3_2	45078166	45079477	1312	-	unspecified product	NA	0.023964	0.034965	10.7939	10.7345	10.336	other	67	7	1	NA	NA	NA	8	198
AFUN007936	AfunF3_2	45079490	45080102	613	-	tubulin-specific chaperone A [Source:Projected from Anopheles gambiae (AGAP002130) VB Community Annotation]	NA	0.0113165	0.450549	3.44904	3.40443	3.41558	other	35	NA	3	1	NA	NA	3	67
AFUN007948	AfunF3_2	45185974	45187322	1349	-	zinc finger protein [Source:Projected from Anopheles gambiae (AGAP002118) VB Community Annotation]	NA	0.0336991	0.281718	7.33013	6.65506	7.51116	other	60	3	NA	NA	NA	NA	7	106
AFUN007970	AfunF3_2	45391823	45395377	3555	-	unspecified product	NA	0.00598979	0.588412	11.6308	11.2867	11.8355	other	138	2	NA	NA	NA	NA	10	128
AFUN007976	AfunF3_2	45423493	45426322	2830	+	N-myristoyl transferase	Nmt	0.0221904	0.366633	14.2699	13.5285	14.378	other	92	2	3	NA	7	NA	11	218
AFUN007992	AfunF3_2	45694351	45707425	13075	-	TATA-binding protein-associated factor [Source:Projected from Anopheles gambiae (AGAP001820) VB Community Annotation]	NA	0.0190425	0.63037	30.8801	27.8133	32.7709	other	104	3	NA	1	NA	NA	46	353
AFUN008059	AfunF3_X	12076229	12077999	1771	-	G protein beta subunit-like [Source:Projected from Anopheles gambiae (AGAP001036) VB Community Annotation]	NA	0.0270847	0.018981	4.2359	4.19272	4.04962	other	12	NA	NA	1	NA	NA	5	56
AFUN008073	AfunF3_X	11905206	11915534	10329	-	sugar transporter ERD6-like [Source:Projected from Anopheles gambiae (AGAP001027) VB Community Annotation]	NA	0.0272303	0.0799201	7.57917	6.93671	7.80886	other	55	3	1	NA	NA	NA	29	158
AFUN008117	AfunF3_2	37143955	37145723	1769	-	cytochrome c oxidase assembly protein subunit [Source:Projected from Anopheles gambiae (AGAP001744) VB Community Annotation]	NA	0.0189051	0.676324	15.3647	15.3753	14.7732	other	60	1	2	NA	NA	NA	10	194
AFUN008149	AfunF3_X	310929	318548	7620	+	carboxypeptidase M [Source:Projected from Anopheles gambiae (AGAP000756) VB Community Annotation]	NA	0	0.694306	8.95192	8.94968	9.04229	other	NA	NA	NA	NA	NA	NA	NA	155
AFUN008172	AfunF3_X	67557	70411	2855	-	Abl interactor [Source:Projected from Anopheles gambiae (AGAP001046) VB Community Annotation]	NA	0.0371555	0.0759241	3.56699	3.13165	3.73726	other	19	NA	2	NA	NA	NA	2	48
AFUN008179	AfunF3_2	57155757	57161799	6043	+	unspecified product	NA	0.0114788	0.101898	6.36635	6.87025	5.71628	other	18	2	NA	8	NA	NA	NA	74
AFUN008191	AfunF3_2	57069277	57072133	2857	+	nucleolar complex protein [Source:Projected from Anopheles gambiae (AGAP010308) VB Community Annotation]	NA	0.00181756	0.205794	6.68558	6.84335	6.5035	other	6	NA	NA	2	NA	NA	1	99
AFUN008197	AfunF3_2	20950622	20951912	1291	+	Phosphoglycerate mutase [Source:UniProtKB/TrEMBL;Acc:A0A182RPL4]	NA	0.0384355	0.0739261	4.54615	4.19905	4.54379	other	88	1	NA	2	NA	NA	8	67
AFUN008288	AfunF3_2	7436145	7440416	4272	+	unspecified product	NA	0.0218661	0.348651	3.25224	3.06456	3.2977	other	20	NA	6	6	NA	NA	NA	89
AFUN008295	AfunF3_2	7547033	7548047	1015	-	Archease [Source:Projected from Anopheles gambiae (AGAP001976) VB Community Annotation]	NA	0.0480963	0.012987	5.52564	5.3769	5.14286	other	39	2	NA	2	NA	NA	4	63
AFUN008296	AfunF3_2	7548093	7549101	1009	+	Protein SYS1 homolog [Source:UniProtKB/TrEMBL;Acc:A0A182RPW3]	NA	0.0333215	0.458541	5.87404	6.10886	5.24775	other	31	NA	3	NA	2	1	1	73
AFUN008357	AfunF3_2	8541428	8543101	1674	-	Cytochrome P450 [Source:UniProtKB/TrEMBL;Acc:B5AII8]	NA	0.0122945	0.416583	10.3071	8.56646	11.7942	CYPs	202	13	3	71	2	NA	15	81
AFUN008362	AfunF3_2	8582748	8584347	1600	-	unspecified product	NA	0.0226859	0.1998	11.4538	10.0434	12.3447	other	118	9	1	4	4	NA	12	84
AFUN008363	AfunF3_2	8586822	8589035	2214	+	unspecified product	NA	0.0185512	0.175824	15.2519	13.8491	16.0889	other	56	1	3	7	13	NA	4	114
AFUN008365	AfunF3_2	8626470	8631115	4646	+	protein HEXIM1/2 [Source:Projected from Anopheles gambiae (AGAP002875) VB Community Annotation]	NA	0	0.322677	18.9856	19.137	19.1532	other	7	1	NA	NA	NA	NA	1	164
AFUN008423	AfunF3_2	23226687	23228252	1566	-	CLIP-domain serine protease [Source:Projected from Anopheles gambiae (AGAP013184) VB Community Annotation]	NA	0.0447926	0.4995	11.025	10.1582	10.9041	other	107	10	NA	4	2	NA	5	137
AFUN008426	AfunF3_2	23239834	23240919	1086	-	glutathione S-transferase	GSTU2	0.04832	0.326673	3.24615	3.28449	2.89411	GSTs	40	NA	NA	2	2	NA	4	37
AFUN008437	AfunF3_3	7089212	7090590	1379	+	unspecified product	NA	0.0102352	0.436563	4.16827	3.99114	4.26007	other	25	1	1	1	NA	NA	2	51
AFUN008494	AfunF3_3	26702560	26704368	1809	+	CLIP-domain serine protease [Source:Projected from Anopheles gambiae (AGAP004855) VB Community Annotation]	NA	0	0.438561	5.12917	5.09114	5.24809	other	4	NA	NA	NA	NA	NA	1	20
AFUN008495	AfunF3_3	26688992	26690860	1869	+	CLIP domain-containing serine protease [Source:UniProtKB/TrEMBL;Acc:A0A182RQF3]	NA	0	0.85015	9.40192	9.81677	9.03397	other	16	1	NA	2	NA	NA	5	68
AFUN008521	AfunF3_2	31863331	31884654	21324	+	ATP-binding cassette transporter (ABC transporter) family H member [Source:Projected from Anopheles gambiae (AGAP002638) VB Community Annotation]	NA	0.0266164	0.022977	21.8811	20.2997	22.2977	ABCs	56	1	NA	6	2	NA	20	225
AFUN008546	AfunF3_2	32231492	32234374	2883	+	unspecified product	NA	0.00244871	0.102897	8.89615	9.26456	8.48418	other	48	NA	NA	4	NA	NA	8	108
AFUN008547	AfunF3_2	32234420	32236063	1644	-	phenylalanyl-tRNA synthetase alpha chain [Source:Projected from Anopheles gambiae (AGAP002653) VB Community Annotation]	NA	0.00377075	0.854146	11.8192	11.7285	11.8208	other	72	1	NA	NA	1	NA	16	133
AFUN008560	AfunF3_2	32350586	32352279	1694	-	elongation factor 1-gamma [Source:Projected from Anopheles gambiae (AGAP000883) VB Community Annotation]	NA	0.0029707	0.594406	4.73558	5.53259	3.91042	other	17	3	NA	NA	NA	NA	NA	76
AFUN008610	AfunF3_2	24272987	24274659	1673	+	3-dehydrosphinganine reductase [Source:Projected from Anopheles gambiae (AGAP003984) VB Community Annotation]	NA	0.0155256	0.298701	8.30577	8.51614	7.8375	other	27	2	4	NA	NA	NA	3	98
AFUN008615	AfunF3_2	24119197	24120977	1781	+	Odorant-binding protein 1 [Source:UniProtKB/TrEMBL;Acc:E5FD89]	Obp1	0.00870163	0.0729271	8.31506	8.26297	8.22244	other	2	1	NA	NA	NA	NA	1	99
AFUN008626	AfunF3_3	71258586	71260962	2377	-	PX domain-containing protein [Source:UniProtKB/TrEMBL;Acc:A0A182RQT4]	NA	0.0361685	0.015984	10.8981	10.2835	10.7243	other	38	1	2	3	2	NA	11	146
AFUN008635	AfunF3_3	1995202	1996640	1439	-	Thioredoxin peroxidase 3 [Source:UniProtKB/TrEMBL;Acc:A0A182RQU3]	TPX3	0.0154823	0.106893	3.72372	3.14399	4.18815	other	72	NA	1	NA	NA	NA	8	33
AFUN008639	AfunF3_3	2063152	2085742	22591	-	autocrine motility factor receptor [Source:Projected from Anopheles gambiae (AGAP007538) VB Community Annotation]	NA	0.02439	0.601399	25.117	24.8832	24.1255	other	29	5	NA	7	6	NA	8	335
AFUN008643	AfunF3_3	2160361	2163389	3029	+	Rhodanese domain-containing protein [Source:UniProtKB/TrEMBL;Acc:A0A182RQV1]	NA	0.00845045	0.450549	9.47244	9.44146	9.34332	other	36	2	2	14	NA	NA	3	142
AFUN008655	AfunF3_3	5676552	5680327	3776	+	alpha-crystallin chain B [Source:Projected from Anopheles gambiae (AGAP007160) VB Community Annotation]	NA	0.0256414	0.177822	4.54808	3.98513	4.87779	other	16	1	1	5	NA	NA	2	96
AFUN008663	AfunF3_3	5732299	5733180	882	+	cuticular protein 3 in CPLCA family [Source:Projected from Anopheles gambiae (AGAP006148) VB Community Annotation]	NA	0.00537464	0.004995	2.70801	2.51013	2.87679	other	10	NA	NA	NA	NA	NA	4	58
AFUN008676	AfunF3_3	5829933	5832419	2487	+	ganglioside-induced differentiation-associated-protein [Source:Projected from Anopheles gambiae (AGAP006132) VB Community Annotation]	NA	0.0247468	0.454545	12.025	12.3829	11.0719	other	76	NA	NA	18	3	NA	10	168
AFUN008677	AfunF3_3	5829221	5835495	6275	-	unspecified product	NA	0.0246433	0.0679321	12.0625	12.4329	11.0976	other	76	NA	NA	18	3	NA	10	170
AFUN008763	AfunF3_3	33761324	33773052	11729	-	unspecified product	NA	0.022132	0.368631	35.2433	36.1759	32.7506	other	147	7	NA	27	4	NA	94	424
AFUN008778	AfunF3_2	62146429	62150060	3632	+	unspecified product	NA	0.0101776	0.40959	7.81987	8.19652	7.28405	other	30	2	5	1	3	NA	3	161
AFUN008784	AfunF3_2	62073490	62084150	10661	+	Tox-SGS domain-containing protein [Source:UniProtKB/TrEMBL;Acc:A0A182RR89]	NA	0.0118936	0.017982	25.4696	25.3646	24.9687	other	86	17	NA	NA	NA	NA	31	332
AFUN008785	AfunF3_2	62062705	62073142	10438	-	unspecified product	NA	0.0101702	0.523477	18.9449	18.1547	19.3497	other	56	15	NA	NA	NA	NA	13	258
AFUN008811	AfunF3_2	61667336	61722514	55179	-	ankyrin [Source:Projected from Anopheles gambiae (AGAP028730) VB Community Annotation]	NA	0.0179188	0.242757	38.6766	37.4823	38.4848	other	57	3	NA	10	NA	NA	35	545
AFUN008829	AfunF3_3	56790189	56798862	8674	-	Glutathione S-transferase [Source:UniProtKB/TrEMBL;Acc:A0A4Y0B3A3]	GSTS1	0.0217972	0.21978	3.07628	2.67247	3.34599	GSTs	16	NA	NA	7	1	NA	1	56
AFUN008830	AfunF3_3	56800222	56801473	1252	-	transcription factor MAFF/G/K [Source:Projected from Anopheles gambiae (AGAP010405) VB Community Annotation]	NA	0.0111707	0.302697	3.19455	2.99905	3.31868	other	26	NA	2	NA	NA	NA	2	59
AFUN008872	AfunF3_2	97660635	97662050	1416	+	Zinc carboxypeptidase A [Source:Projected from Anopheles gambiae (AGAP009593) UniProtKB/Swiss-Prot;Acc:O02350]	NA	0.0203152	0.000999001	1.4359	1.35158	1.46187	other	9	1	NA	NA	NA	NA	2	52
AFUN008895	AfunF3_2	71753160	71761331	8172	+	Solute carrier family 36 (proton-coupled amino acid transporter) [Source:Projected from Anopheles gambiae (AGAP008490) UniProtKB/TrEMBL;Acc:A0A1S4GYE9]	NA	0.0134158	0.253746	10.0792	10.4437	9.44422	other	48	NA	NA	1	NA	NA	14	140
AFUN008918	AfunF3_2	72117085	72127912	10828	-	fatty acid synthase, animal type [Source:Projected from Anopheles gambiae (AGAP008468) VB Community Annotation]	NA	0.00772286	0.246753	17.6109	17.4446	17.5052	other	53	3	NA	11	NA	NA	24	261
AFUN008925	AfunF3_2	72168625	72169481	857	+	cuticular protein CPLCG family [Source:Projected from Anopheles gambiae (AGAP008449) VB Community Annotation]	NA	0.0066988	0.424575	2.91923	2.85063	2.94872	other	16	1	NA	1	NA	NA	2	85
AFUN008927	AfunF3_2	72172709	72173410	702	-	cuticular protein CPLCG family [Source:Projected from Anopheles gambiae (AGAP008447) VB Community Annotation]	NA	0.0023962	0.152847	2.23878	2.25538	2.21146	other	8	NA	NA	NA	NA	NA	2	35
AFUN008943	AfunF3_2	72317417	72322553	5137	-	ATP-binding cassette transporter (ABC transporter) family C member [Source:Projected from Anopheles gambiae (AGAP008436) UniProtKB/TrEMBL;Acc:A0A1S4GYA1]	NA	0.0124857	0.921079	5.2141	4.94968	5.34832	ABCs	4	1	NA	NA	NA	NA	NA	76
AFUN008957	AfunF3_2	29663116	29664671	1556	+	Envelysin [Source:Projected from Anopheles gambiae (AGAP003664) VB Community Annotation]	NA	0.0154152	0.220779	3.93429	3.57247	4.17483	other	20	1	2	NA	NA	NA	2	53
AFUN008996	AfunF3_3	8598481	8600262	1782	+	mitochondrial inner membrane protein COX18 [Source:Projected from Anopheles gambiae (AGAP005624) VB Community Annotation]	NA	0.0569586	0	15.2721	13.6889	15.1156	other	66	3	4	1	NA	NA	14	193
AFUN009002	AfunF3_3	8571411	8573073	1663	-	1,2-dihydroxy-3-keto-5-methylthiopentene dioxygenase [Source:UniProtKB/TrEMBL;Acc:A0A182RRV6]	NA	0.0247756	0.37962	6.63654	5.81835	7.12587	other	35	NA	1	1	1	NA	4	106
AFUN009011	AfunF3_3	15134623	15152802	18180	+	unspecified product	NA	0.0335563	0.467532	17.9817	17.3041	17.4525	other	26	6	2	2	NA	NA	16	247
AFUN019845	AfunF3_3	24375218	24377273	2056	-	glucosyl/glucuronosyl transferases [Source:Projected from Anopheles gambiae (AGAP006223) VB Community Annotation]	NA	0.00997239	0.545455	16.7974	16.1316	17.1282	UGTs	93	9	NA	5	1	NA	13	142
AFUN009074	AfunF3_3	19654773	19661550	6778	-	unspecified product	NA	0.026301	0.00599401	17.9215	17.3858	17.5145	other	83	4	9	NA	NA	NA	13	248
AFUN009076	AfunF3_3	19645943	19647012	1070	+	unspecified product	NA	0.0253779	0.231768	5.95705	5.92943	5.68232	other	32	1	NA	NA	1	NA	5	50
AFUN009089	AfunF3_2	14078844	14131058	52215	+	phosphatidylinositol phospholipase C, epsilon [Source:Projected from Anopheles gambiae (AGAP002529) VB Community Annotation]	NA	0.0393449	0.028971	32.6119	30.7741	31.8834	other	65	2	NA	4	4	NA	39	603
AFUN009146	AfunF3_3	59999514	60001140	1627	-	Peptidase S1 domain-containing protein [Source:UniProtKB/TrEMBL;Acc:A0A182RS96]	NA	0.021925	0.036963	4.97724	5.01329	4.72294	other	21	3	NA	1	NA	NA	3	98
AFUN009147	AfunF3_3	59986996	59991067	4072	-	dehydrogenase/reductase SDR family member 11 precursor [Source:Projected from Anopheles gambiae (AGAP010311) VB Community Annotation]	NA	0.0104883	0.031968	2.16122	1.83354	2.44356	other	1	NA	NA	1	NA	NA	NA	49
AFUN009189	AfunF3_2	1932009	1932694	686	+	unspecified product	NA	0.00202777	0.839161	2.78077	2.93354	2.61672	other	NA	NA	NA	NA	NA	NA	NA	51
AFUN009218	AfunF3_2	1487085	1488059	975	+	Female reproductive tract protease GLEANR_896 [Source:Projected from Anopheles gambiae (AGAP001190) UniProtKB/TrEMBL;Acc:A0A1S4GBU1]	NA	0.00916667	0.390609	9.36442	9.26646	9.29071	other	21	3	NA	2	NA	NA	10	124
AFUN009219	AfunF3_2	1480833	1481736	904	-	odorant-binding protein [Source:Projected from Anopheles gambiae (AGAP001189) VB Community Annotation]	NA	0	0.559441	2.81827	2.73038	2.90909	other	4	NA	NA	1	NA	NA	NA	54
AFUN009241	AfunF3_2	96319158	96325018	5861	-	PCI domain-containing protein [Source:UniProtKB/TrEMBL;Acc:A0A182RSJ1]	NA	0.0243386	0.151848	12.041	12.4696	11.0263	other	58	4	NA	3	7	NA	8	210
AFUN009296	AfunF3_3	2517415	2518907	1493	+	Copper-zinc superoxide dismutase 1 [Source:UniProtKB/TrEMBL;Acc:A0A182RSP5]	CuSOD1	0.0366855	0.17982	3.63269	3.7481	3.25075	other	55	NA	NA	1	NA	NA	10	46
AFUN009351	AfunF3_3	83880345	83882832	2488	-	ATP synthase subunit beta [Source:UniProtKB/TrEMBL;Acc:A0A182RSV0]	NA	0.0341078	0.725275	3.25769	2.80665	3.48651	other	35	NA	NA	NA	NA	NA	7	43
AFUN009355	AfunF3_3	83896545	83898008	1464	+	DNA-directed RNA polymerase I subunit RPA43 [Source:Projected from Anopheles gambiae (AGAP012084) VB Community Annotation]	NA	0.0233517	0.161838	6.55481	5.96266	6.84083	other	28	4	NA	NA	NA	NA	3	103
AFUN009360	AfunF3_3	83936324	83938343	2020	-	nuclear inhibitor of protein phosphatase [Source:Projected from Anopheles gambiae (AGAP012089) VB Community Annotation]	NA	0.0249355	0.301698	2.59038	2.70759	2.34399	other	16	NA	NA	1	NA	NA	3	25
AFUN009366	AfunF3_3	84049492	84051224	1733	+	phenylalanyl-tRNA synthetase alpha chain [Source:Projected from Anopheles gambiae (AGAP012096) VB Community Annotation]	NA	0.030762	0.145854	4.32115	4.18797	4.18848	other	33	1	NA	NA	NA	NA	10	37
AFUN009405	AfunF3_2	33541969	33555462	13494	-	Class B Scavenger Receptor (CD36 domain). [Source:Projected from Anopheles gambiae (AGAP002738) VB Community Annotation]	NA	0.000189785	0.163836	21.1237	20.1722	22.0673	other	33	1	3	5	NA	NA	4	253
AFUN009423	AfunF3_2	52905439	52906539	1101	-	unspecified product	NA	0.0201667	0.884116	7.49776	6.78734	7.90576	other	15	NA	1	1	NA	NA	3	91
AFUN009452	AfunF3_2	53423370	53425797	2428	+	centromere/kinetochore protein ZW10 [Source:Projected from Anopheles gambiae (AGAP004467) VB Community Annotation]	NA	0.00555738	0.541459	8.42788	8.37215	8.38994	other	27	1	NA	2	1	NA	1	98
AFUN009453	AfunF3_2	53425783	53427055	1273	-	Phosducin-like protein [Source:Projected from Anopheles gambiae (AGAP004468) VB Community Annotation]	NA	0	0.44955	3.9891	3.74335	4.25408	other	50	3	4	1	NA	NA	2	54
AFUN009482	AfunF3_2	21816981	21819727	2747	+	cytochrome b5 [Source:Projected from Anopheles gambiae (AGAP002113) VB Community Annotation]	NA	0.00293345	0.455544	7.89391	7.79778	7.94372	other	35	NA	4	9	1	NA	NA	105
AFUN009519	AfunF3_2	86487787	86495069	7283	-	unspecified product	NA	0.00120165	0.616384	13.5471	13.6038	13.4579	other	15	4	NA	NA	NA	NA	11	265
AFUN009535	AfunF3_3	78877089	78877874	786	+	cytochrome c oxidase subunit Va	CoVa	0.0214686	0.464535	2.07821	1.78513	2.28205	other	23	NA	NA	NA	2	NA	2	51
AFUN009553	AfunF3_3	78736449	78741066	4618	+	zinc/iron regulated transporter-related protein [Source:Projected from Anopheles gambiae (AGAP011178) VB Community Annotation]	NA	0.0244014	0.240759	5.46795	5.49589	5.17316	other	20	1	1	NA	NA	NA	8	99
AFUN009558	AfunF3_3	78641581	78647578	5998	-	TOLL-like receptor 11	TOLL11	0.0229275	0.216783	23.9968	21.7367	25.1565	other	40	5	NA	NA	3	NA	32	372
AFUN009589	AfunF3_2	33017641	33019610	1970	+	unspecified product	NA	0.0204354	0.947053	12.5006	11.9835	12.5068	other	39	2	NA	2	1	NA	8	116
AFUN009592	AfunF3_3	72052365	72053738	1374	-	unspecified product	NA	0.0456468	0.320679	9.1734	9.54462	7.9647	other	86	2	NA	NA	1	NA	18	117
AFUN009616	AfunF3_3	39310398	39313087	2690	+	actin beta/gamma [Source:Projected from Anopheles gambiae (AGAP005095) VB Community Annotation]	NA	0	0.00899101	5.80513	5.5557	6.06394	other	4	NA	NA	NA	NA	NA	2	35
AFUN009639	AfunF3_3	39590675	39593892	3218	-	polyadenylate-binding protein [Source:Projected from Anopheles gambiae (AGAP005117) VB Community Annotation]	NA	0.0412398	0.0689311	5.43045	5.22785	5.18515	other	42	NA	3	1	NA	NA	4	87
AFUN009644	AfunF3_3	39602275	39604188	1914	-	UBX domain-containing protein [Source:Projected from Anopheles gambiae (AGAP005122) VB Community Annotation]	NA	0.00825157	0.361638	6.93365	7.00063	6.75225	other	119	NA	3	NA	2	NA	8	119
AFUN009667	AfunF3_3	39797176	39798676	1501	+	replication factor C subunit 3/5 [Source:Projected from Anopheles gambiae (AGAP005144) VB Community Annotation]	NA	0.0160847	0.731269	3.61859	3.62627	3.49451	other	13	NA	2	9	NA	NA	1	70
AFUN009738	AfunF3_3	4451028	4451857	830	-	odorant-binding protein [Source:Projected from Anopheles gambiae (AGAP007287) VB Community Annotation]	NA	0.0109112	0.741259	4.00801	3.57025	4.35831	other	6	NA	NA	NA	NA	NA	1	51
AFUN009747	AfunF3_3	4395714	4396531	818	+	NADH dehydrogenase (ubiquinone) 1 beta subcomplex [Source:Projected from Anopheles gambiae (AGAP007297) VB Community Annotation]	NA	0	0.134865	3.71859	3.41203	4.04795	other	15	NA	NA	1	NA	NA	2	62
AFUN009756	AfunF3_3	4328572	4331188	2617	+	MOB1, Mps One Binder kinase activator-like 3 (yeast) [Source:Projected from Anopheles gambiae (AGAP007306) VB Community Annotation]	NA	0.0372453	0.197802	9.71635	10.2747	8.43423	other	42	NA	NA	2	19	NA	NA	179
AFUN009783	AfunF3_3	3720548	3726900	6353	+	unspecified product	NA	0.0388277	0.162837	7.04519	7.14335	6.39993	other	47	NA	NA	4	9	NA	4	120
AFUN009811	AfunF3_3	34025782	34036167	10386	+	unspecified product	NA	0.0183835	0.275724	19.2622	19.0326	18.7835	other	80	3	5	2	6	NA	18	324
AFUN009835	AfunF3_2	89413697	89419612	5916	-	eukaryotic translation initiation factor 4E-binding protein [Source:Projected from Anopheles gambiae (AGAP007781) VB Community Annotation]	NA	0.0088205	0.783217	6.05353	5.73386	6.2664	other	18	NA	NA	NA	6	NA	NA	137
AFUN009935	AfunF3_3	38031101	38034338	3238	-	unspecified product	NA	0	0.0719281	6.81699	6.78259	6.88278	other	36	3	NA	4	NA	NA	3	61
AFUN009936	AfunF3_3	38029481	38030083	603	-	unspecified product	NA	0.0175098	0.665335	2.19583	2.25316	2.06161	other	28	2	NA	NA	NA	NA	2	28
AFUN009937	AfunF3_3	38025783	38026469	687	-	cuticular protein RR-1 family [Source:Projected from Anopheles gambiae (AGAP006864) VB Community Annotation]	NA	0.00928006	0.35964	1.84295	1.68133	1.97036	other	12	NA	NA	NA	NA	NA	2	28
AFUN009971	AfunF3_3	81506390	81520298	13909	-	phosphatidylinositol-4-phosphate 3-kinase [Source:Projected from Anopheles gambiae (AGAP011036) VB Community Annotation]	NA	0.0270338	0.10989	18.0872	17.7778	17.4186	other	51	1	NA	4	2	NA	13	265
AFUN010004	AfunF3_2	96123255	96143481	20227	+	ABC transporter domain-containing protein [Source:UniProtKB/TrEMBL;Acc:A0A182RUP5]	NA	0.0187503	0.04995	15.2022	14.6389	15.1955	ABCs	42	2	1	18	NA	NA	16	337
AFUN010077	AfunF3_3	21393088	21397280	4193	+	unspecified product	NA	0.0337757	0.132867	4.54712	4.16203	4.62504	other	18	NA	1	1	NA	NA	3	49
AFUN010132	AfunF3_X	12448669	12454066	5398	+	unspecified product	NA	0.0261504	0.537463	18.3606	17.5737	18.1871	other	36	2	NA	1	NA	NA	16	280
AFUN010148	AfunF3_X	12989762	12991742	1981	+	C-factor [Source:Projected from Anopheles gambiae (AGAP000564) VB Community Annotation]	NA	0.0221353	0.0709291	6.31538	5.65222	6.69897	other	20	NA	NA	1	NA	NA	5	116
AFUN010202	AfunF3_3	70745052	70747608	2557	+	carboxylesterase [Source:Projected from Anopheles gambiae (AGAP010917) VB Community Annotation]	NA	0.0263183	0.163836	13.9292	12.8228	14.3024	COEs	57	4	NA	4	3	NA	8	205
AFUN010240	AfunF3_3	63275026	63276757	1732	-	40S ribosomal protein SA [Source:UniProtKB/TrEMBL;Acc:A0A182RVD0]	RpSA	0	0.47952	2.60545	2.51741	2.69797	other	8	NA	NA	NA	NA	NA	1	53
AFUN010256	AfunF3_3	43761094	43762775	1682	-	Selenophosphate synthetase [Source:Projected from Anopheles gambiae (AGAP011375) VB Community Annotation]	NA	0.0412354	0.788212	9.18846	8.08734	9.5318	other	55	1	1	1	1	NA	7	122
AFUN010257	AfunF3_3	43765559	43768016	2458	+	AP-1 complex subunit mu [Source:Projected from Anopheles gambiae (AGAP011374) VB Community Annotation]	NA	0.0521198	0.000999001	9.87981	7.68513	11.0446	other	35	NA	NA	2	4	NA	12	159
AFUN010262	AfunF3_3	63249994	63250851	858	+	odorant-binding protein [Source:Projected from Anopheles gambiae (AGAP011368) VB Community Annotation]	NA	0.0447466	0.454545	6.33814	6.41076	5.6983	other	29	NA	NA	NA	2	NA	6	84
AFUN010270	AfunF3_3	63090791	63100987	10197	-	All-trans/9-cis/11-cis [Source:Projected from Anopheles gambiae (AGAP011357) VB Community Annotation]	NA	0.04946	0.264735	13.4946	13.0788	12.5754	other	43	1	2	16	4	NA	10	185
AFUN010320	AfunF3_2	90264479	90267804	3326	+	enolase	Eno	0.0121861	0.014985	3.36186	3.27215	3.36963	other	49	2	NA	NA	NA	NA	14	52
AFUN010334	AfunF3_2	90113542	90115577	2036	-	unspecified product	NA	0.0101045	0.122877	4.37564	4.60158	4.06127	other	6	1	NA	NA	NA	NA	NA	75
AFUN010379	AfunF3_2	67495365	67497454	2090	-	Cir_N domain-containing protein [Source:UniProtKB/TrEMBL;Acc:A0A182RVR9]	NA	0.0312326	0.391608	4.97436	5.04525	4.59274	other	40	1	NA	NA	1	NA	6	57
AFUN010381	AfunF3_2	67499421	67502487	3067	+	unspecified product	NA	0	0.411588	1.88526	1.88892	1.88511	other	8	NA	NA	1	NA	NA	1	49
AFUN010388	AfunF3_X	17027002	17028032	1031	+	cytochrome c oxidase subunit VIIa [Source:Projected from Anopheles gambiae (AGAP000109) VB Community Annotation]	NA	0.0593805	0.0529471	4.60385	4.28797	4.37296	other	27	NA	NA	NA	4	NA	2	44
AFUN010399	AfunF3_X	16899562	16900963	1402	+	tubulin folding cofactor B [Source:Projected from Anopheles gambiae (AGAP000120) VB Community Annotation]	NA	0	0.02997	5.37596	5.01392	5.75924	other	12	NA	NA	1	NA	NA	3	98
AFUN010426	AfunF3_X	16609049	16610270	1222	+	unspecified product	NA	0.000785013	0.64036	2.94327	2.6981	3.18382	other	6	NA	NA	NA	1	NA	1	60
AFUN010428	AfunF3_X	16589547	16595320	5774	-	Cytochrome P450 [Source:UniProtKB/TrEMBL;Acc:A0A182RVW8]	CYP4G16	0.0177753	0.306693	6.59263	5.8057	7.14519	CYPs	30	NA	NA	6	1	NA	4	175
AFUN010454	AfunF3_3	11781009	11781636	628	+	DNA-directed RNA polymerases I, II, and III subunit RPABC2 [Source:Projected from Anopheles gambiae (AGAP005873) VB Community Annotation]	NA	0.0348834	0.40959	4.24167	3.77848	4.40892	other	21	NA	3	1	NA	NA	1	61
AFUN010493	AfunF3_3	70464756	70467203	2448	+	cuticular protein RR-2 family [Source:Projected from Anopheles gambiae (AGAP010887) VB Community Annotation]	NA	0.0208457	0.668332	8.12628	8.34367	7.5701	other	28	1	1	17	NA	NA	9	131
AFUN010540	AfunF3_3	85246860	85248185	1326	+	HIG1 domain-containing protein [Source:UniProtKB/TrEMBL;Acc:A0A182RW80]	NA	0.010863	0.55045	3.07821	3.26835	2.82118	other	27	NA	2	1	5	NA	1	51
AFUN010604	AfunF3_2	63336975	63339703	2729	+	heme peroxidase 2	HPX2	0.0166746	0.024975	6.23878	5.72405	6.54545	other	33	4	NA	NA	NA	NA	7	83
AFUN010671	AfunF3_3	74840986	74842460	1475	+	CLIP-domain serine protease [Source:Projected from Anopheles gambiae (AGAP010833) VB Community Annotation]	NA	0.0145131	0.569431	6.55994	6.32373	6.60573	other	10	NA	NA	3	1	NA	1	93
AFUN010674	AfunF3_3	74769565	74770540	976	-	unspecified product	NA	0.0709229	0.018981	2.75192	2.33228	2.78122	other	25	NA	NA	NA	4	NA	1	44
AFUN010681	AfunF3_3	13878500	13880036	1537	+	cuticular protein RR-1 family [Source:Projected from Anopheles gambiae (AGAP006009) VB Community Annotation]	NA	0.00710995	0.618382	3.76571	3.77057	3.70729	other	11	NA	NA	1	2	NA	NA	44
AFUN010717	AfunF3_2	60375253	60377492	2240	-	Serine/threonine-protein kinase RIO3 [Source:UniProtKB/TrEMBL;Acc:A0A182RWQ7]	NA	0.00266987	0.0639361	9.70673	9.325	10.0366	other	56	3	1	NA	1	NA	9	156
AFUN010719	AfunF3_2	60380343	60381430	1088	-	Peptidyl-prolyl cis-trans isomerase [Source:UniProtKB/TrEMBL;Acc:A0A182RWQ9]	NA	0.00609491	0.685315	3.60353	3.71424	3.44888	other	5	NA	NA	1	NA	NA	NA	53
AFUN010752	AfunF3_2	61195210	61197398	2189	+	PNPLA domain-containing protein [Source:UniProtKB/TrEMBL;Acc:A0A182RWU2]	NA	0.0389591	0.0639361	12.8154	11.2513	13.381	other	42	4	2	2	2	NA	11	146
AFUN010779	AfunF3_2	24497265	24499646	2382	+	serine-type enodpeptidase [Source:Projected from Anopheles gambiae (AGAP003971) VB Community Annotation]	NA	0	0.131868	3.64936	3.83006	3.47186	other	10	NA	NA	6	NA	NA	4	65
AFUN010800	AfunF3_3	59854061	59860718	6658	+	cuticular protein RR-2 family [Source:Projected from Anopheles gambiae (AGAP012466) VB Community Annotation]	NA	0.026429	0.311688	6.25385	5.91139	6.26573	other	11	NA	1	1	3	NA	NA	74
AFUN010824	AfunF3_3	41098970	41100198	1229	+	Peptidase S1 domain-containing protein [Source:UniProtKB/TrEMBL;Acc:A0A182RX12]	NA	0.0406201	0.045954	10.2096	9.66772	9.92208	other	63	6	NA	2	2	NA	3	98
AFUN010847	AfunF3_3	43515544	43516410	867	+	C-type lectin (CTL) [Source:Projected from Anopheles gambiae (AGAP005335) VB Community Annotation]	NA	0.00671664	0.162837	5.78365	6.06171	5.42791	other	32	3	NA	NA	NA	NA	1	43
AFUN010848	AfunF3_3	43512169	43514152	1984	-	SWI/SNF-related matrix-associated actin-dependent regulator of chromatin subfamily D member [Source:Projected from Anopheles gambiae (AGAP005336) VB Community Annotation]	NA	0.00559576	0.161838	3.35801	3.76835	2.91009	other	16	NA	NA	NA	NA	NA	2	77
AFUN010859	AfunF3_2	28383746	28385521	1776	+	UBA domain-containing protein [Source:UniProtKB/TrEMBL;Acc:A0A182RX47]	NA	0.0114757	0.186813	8.04199	7.69494	8.20446	other	48	NA	1	2	2	NA	7	105
AFUN010918	AfunF3_2	85300817	85302496	1680	+	cytochrome P450	CYP6N1	0.0326317	0.038961	13.7788	12.8899	13.7686	CYPs	32	NA	1	NA	1	NA	6	169
AFUN010921	AfunF3_2	85308342	85310140	1799	-	unspecified product	NA	0.0444159	0.437562	13.7651	12.032	14.2754	other	100	3	1	NA	2	NA	13	169
AFUN010925	AfunF3_2	43370623	43403737	33115	-	protein phosphatase 1, catalytic subunit [Source:Projected from Anopheles gambiae (AGAP003114) VB Community Annotation]	NA	0.0328649	0.0529471	24.8016	22.8285	25.1445	other	57	NA	4	7	31	NA	4	394
AFUN011016	AfunF3_2	47931881	47943173	11293	+	TBC1 domain family, member 10A [Source:Projected from Anopheles gambiae (AGAP001953) VB Community Annotation]	NA	0.0197806	0.708292	13.0038	12.9158	12.5774	other	34	1	3	2	1	NA	9	166
AFUN011051	AfunF3_3	77295307	77296017	711	+	unspecified product	NA	0	0.122877	2.00288	2.03734	1.98435	other	12	NA	1	8	2	NA	1	38
AFUN011115	AfunF3_3	65783866	65785097	1232	-	unspecified product	NA	0	0.430569	2.70321	2.68354	2.74659	other	9	2	NA	NA	NA	NA	1	25
AFUN011116	AfunF3_3	65772179	65773395	1217	-	short caspase [Source:Projected from Anopheles gambiae (AGAP011951) VB Community Annotation]	NA	0	0.891109	0	0	0	other	NA	NA	NA	NA	NA	NA	NA	NA
AFUN011169	AfunF3_2	44032941	44044800	11860	-	unspecified product	NA	0.0392546	0.043956	24.6769	23.9956	23.4209	other	199	6	1	51	4	NA	22	325
AFUN011319	AfunF3_2	39546479	39548898	2420	+	Ubiquitin-like domain-containing protein [Source:UniProtKB/TrEMBL;Acc:A0A182RYE6]	NA	0.0394354	0.525475	9.90962	8.56646	10.4712	other	37	NA	3	2	1	NA	3	133
AFUN011324	AfunF3_2	39571111	39572379	1269	+	transcriptional adapter [Source:Projected from Anopheles gambiae (AGAP004085) VB Community Annotation]	NA	0.0547474	0.161838	3.08654	2.2557	3.57942	other	12	NA	NA	NA	NA	NA	2	46
AFUN011358	AfunF3_2	42057796	42059825	2030	+	golgin subfamily A member [Source:Projected from Anopheles gambiae (AGAP004120) VB Community Annotation]	NA	0.0242737	0.503497	10.2423	9.14589	10.8415	other	157	NA	5	103	15	NA	2	148
AFUN011378	AfunF3_2	42954866	42956717	1852	+	WD repeat domain phosphoinositide-interacting protein [Source:Projected from Anopheles gambiae (AGAP012792) VB Community Annotation]	NA	0.0173478	0.245754	10.1256	10.1491	9.75092	other	115	NA	3	5	4	NA	12	151
AFUN011410	AfunF3_2	42663487	42668223	4737	+	Glutathione S-transferase [Source:UniProtKB/TrEMBL;Acc:A0A182RYN4]	GSTD7	0.0196635	0.196803	12.4817	11.9924	12.4802	GSTs	83	1	13	2	NA	NA	3	121
AFUN011453	AfunF3_X	3384125	3384882	758	+	CYTH domain-containing protein [Source:UniProtKB/TrEMBL;Acc:A0A182RYS5]	NA	0.0131055	0.688312	5.63558	5.58797	5.53546	other	35	NA	NA	NA	NA	NA	5	94
AFUN011481	AfunF3_X	2974301	2976620	2320	-	Cytochrome P450 [Source:UniProtKB/TrEMBL;Acc:A0A182RYV2]	CYP4G17	0.00796674	0.192807	10.9891	11.0908	10.7123	CYPs	14	NA	NA	1	NA	NA	9	180
AFUN011499	AfunF3_3	70224354	70228529	4176	+	molecular chaperone DnaK [Source:Projected from Anopheles gambiae (AGAP010876) VB Community Annotation]	NA	0.0265013	0.246753	11.3593	11.5038	10.6127	other	64	NA	NA	NA	NA	NA	15	138
AFUN011506	AfunF3_3	70314893	70316995	2103	-	(S)-2-hydroxy-acid oxidase [Source:Projected from Anopheles gambiae (AGAP010885) VB Community Annotation]	NA	0.0488753	0.037962	7.62821	6.37722	8.13353	other	30	NA	NA	NA	NA	NA	14	92
AFUN011513	AfunF3_3	63448449	63453494	5046	-	cathepsin L	Cp1	0.0239079	0.411588	4.55641	4.69082	4.20413	other	6	NA	NA	NA	NA	NA	2	66
AFUN011515	AfunF3_3	63464063	63465237	1175	+	Thioredoxin peroxidase 4 [Source:UniProtKB/TrEMBL;Acc:A0A182RYY4]	TPX4	0.00288342	0.194805	1.27596	1.27816	1.2664	other	NA	NA	NA	NA	NA	NA	NA	16
AFUN011529	AfunF3_3	16711215	16722396	11182	-	Asp_Arg_Hydrox domain-containing protein [Source:UniProtKB/TrEMBL;Acc:A0A4Y0B9P9]	NA	0.0235543	0.534466	11.5349	11.4585	11.0679	other	43	NA	NA	21	NA	NA	5	204
AFUN011532	AfunF3_3	16677576	16683570	5995	+	unspecified product	NA	0.0237792	0.133866	7.19647	6.94114	7.10956	other	7	2	1	NA	1	NA	NA	105
AFUN011583	AfunF3_X	15803481	15804556	1076	-	scaffold protein Nfu/NifU [Source:Projected from Anopheles gambiae (AGAP000598) VB Community Annotation]	NA	0.0498184	0.0519481	5.24071	4.65854	5.3007	other	60	3	1	1	1	NA	6	94
AFUN011648	AfunF3_2	80680480	80685355	4876	-	G-protein-signaling modulator [Source:Projected from Anopheles gambiae (AGAP008977) VB Community Annotation]	NA	0.0384877	0.00799201	8.32147	8.15791	7.84449	other	11	1	NA	1	NA	NA	9	144
AFUN011679	AfunF3_2	39983252	39983602	351	+	unspecified product	NA	0.0301846	0	1.77917	1.43228	2.01865	other	24	4	2	NA	NA	NA	3	25
AFUN011680	AfunF3_2	39982575	39983740	1166	-	unspecified product	NA	0.0195206	0.410589	3.44295	2.6962	4.05528	other	40	5	3	NA	2	NA	3	57
AFUN011717	AfunF3_2	40802535	40804026	1492	-	unspecified product	NA	0.000399058	0.471528	3.64776	3.28228	4.01032	other	10	NA	1	2	NA	NA	2	76
AFUN011750	AfunF3_2	34596269	34598045	1777	+	GD_N domain-containing protein [Source:UniProtKB/TrEMBL;Acc:A0A182RZL9]	NA	0.0125132	0.598402	9.35128	8.36297	10.1056	other	80	5	NA	3	7	NA	6	137
AFUN011761	AfunF3_2	34520002	34522014	2013	-	translocon-associated protein subunit alpha [Source:Projected from Anopheles gambiae (AGAP001721) VB Community Annotation]	NA	0.0206669	0.038961	2.24263	2.40854	1.98402	other	26	NA	1	2	NA	NA	4	43
AFUN011857	AfunF3_2	58011087	58014216	3130	-	stress-induced-phosphoprotein [Source:Projected from Anopheles gambiae (AGAP010188) VB Community Annotation]	NA	0.00380869	0.581419	7.70737	7.06899	8.28705	other	9	NA	2	2	4	NA	1	115
AFUN011927	AfunF3_2	41032761	41037629	4869	-	heat shock 70kDa protein [Source:Projected from Anopheles gambiae (AGAP004192) VB Community Annotation]	NA	0.0241486	0.022977	14.6288	13.7826	14.7686	other	75	NA	NA	2	NA	NA	22	154
AFUN014466	AfunF3_2	55151002	55151494	493	-	unspecified product	NA	0.0561263	0	2.8609	3.10728	2.29337	other	36	3	NA	10	NA	NA	5	28
AFUN014497	AfunF3_2	77976053	77977033	981	-	unspecified product	NA	0.0174588	0.174825	5.13718	5.2788	4.81618	other	70	12	1	NA	NA	NA	15	75
AFUN015259	AfunF3_2	34596572	34596730	159	-	unspecified product	NA	0.0195493	0.167832	0.907692	0.675	1.1049	other	4	1	NA	NA	NA	NA	1	14
AFUN015714	AfunF3_2	8569231	8571137	1907	-	Cytochrome P450 (Fragment) [Source:UniProtKB/TrEMBL;Acc:B5AII0]	CYP6AD1	0.0305905	0.271728	12.0224	9.91139	13.3979	CYPs	108	3	NA	42	4	NA	14	87
AFUN015715	AfunF3_2	75246645	75247559	915	-	Glutathione S-transferase [Source:UniProtKB/TrEMBL;Acc:A0A182S4J1]	GSTE8	0.0145943	0.012987	3.19519	3.35506	2.94206	GSTs	37	2	1	NA	NA	NA	3	48
AFUN015723	AfunF3_3	2586822	2588971	2150	-	Cytochrome P450 [Source:UniProtKB/TrEMBL;Acc:A0A182S4J9]	CYP6AH1	0.0199581	0.14985	15.342	14.5608	15.5108	CYPs	110	1	NA	3	NA	NA	16	154
AFUN015745	AfunF3_2	94162941	94175401	12461	-	ATP-binding cassette transporter (ABC transporter) family G member [Source:Projected from Anopheles gambiae (AGAP009466) VB Community Annotation]	NA	0.0827138	0	19.0901	16.8829	18.1392	ABCs	70	1	NA	7	3	NA	20	299
AFUN015753	AfunF3_3	74413322	74415512	2191	+	Histone H2A [Source:UniProtKB/TrEMBL;Acc:A0A182S4N2]	NA	0.0364602	0.137862	2.62628	2.64747	2.41359	other	34	NA	NA	NA	4	NA	2	62
AFUN015774	AfunF3_2	87484861	87486958	2098	-	cytochrome P450	CYP12F4	0.0261084	0.00799201	18.0218	18.4016	16.701	CYPs	132	8	NA	12	NA	NA	23	224
AFUN015775	AfunF3_2	87479299	87481608	2310	-	cytochrome P450	CYP12F2	0.0318651	0.003996	17.683	19.0639	15.1752	CYPs	123	8	NA	9	NA	NA	14	239
AFUN015776	AfunF3_2	87476762	87479044	2283	-	Cytochrome P450 [Source:UniProtKB/TrEMBL;Acc:A0A182S4Q5]	CYP12F1	0.0188222	0.371628	11.2865	11.9997	10.1485	CYPs	66	4	NA	2	NA	NA	15	174
AFUN015785	AfunF3_2	8533523	8535535	2013	-	Cytochrome P450 (Fragment) [Source:UniProtKB/TrEMBL;Acc:B5AIH8]	CYP6AA2	0.019541	0.866134	15.676	13.9424	16.7969	CYPs	131	2	NA	46	2	NA	19	91
AFUN015786	AfunF3_2	8531151	8533251	2101	-	Cytochrome P450 (Fragment) [Source:UniProtKB/TrEMBL;Acc:B5AIH9]	CYP6AA1	0.0234687	0.584416	17.4926	15.0886	19.0756	CYPs	125	3	2	50	1	NA	19	86
AFUN015787	AfunF3_2	8535644	8537599	1956	-	Carboxylic ester hydrolase [Source:UniProtKB/TrEMBL;Acc:A0A182S4R6]	NA	0.0217753	0.145854	10.6394	8.77753	12.038	other	194	5	NA	61	3	NA	19	62
AFUN015790	AfunF3_2	18835030	18837098	2069	+	cytochrome P450	CYP6AG1	0.0143378	0.012987	17.7099	17.6699	17.2421	CYPs	118	7	3	1	NA	NA	15	173
AFUN015791	AfunF3_2	18838665	18842327	3663	+	cytochrome P450	CYP6AG2	0.0420196	0.377622	13.5994	12.4351	13.6207	CYPs	90	3	2	3	1	NA	10	197
AFUN015792	AfunF3_2	8544505	8546181	1677	-	cytochrome P450	CYP6P9A	0.0200249	0.210789	15.7324	13.5509	17.2837	CYPs	164	2	1	66	2	NA	28	72
AFUN015793	AfunF3_2	8539121	8540985	1865	-	Carboxylic ester hydrolase [Source:UniProtKB/TrEMBL;Acc:A0A182S4S2]	NA	0.0145387	0.01998	15.8301	13.5703	17.6297	other	218	7	NA	66	NA	NA	25	72
AFUN015794	AfunF3_2	85294344	85296051	1708	-	cytochrome P450	CYP6M2	0.0188628	0.13986	11.6827	11.3712	11.5534	CYPs	52	2	1	NA	NA	NA	10	144
AFUN015795	AfunF3_2	85291221	85293121	1901	-	cytochrome P450	CYP6M3	0.00760965	0.482517	13.108	13.1424	12.8741	CYPs	36	2	3	NA	NA	NA	7	173
AFUN015796	AfunF3_2	85321650	85323373	1724	-	Cytochrome P450 [Source:UniProtKB/TrEMBL;Acc:A0A182S4S5]	CYP6S2	0.0314699	0	14.5795	13.5557	14.6856	CYPs	80	4	NA	2	NA	NA	18	190
AFUN015797	AfunF3_2	85319722	85321436	1715	-	cytochrome P450 [Source:Projected from Anopheles gambiae (AGAP008204) VB Community Annotation]	NA	0.0203756	0.619381	12.7064	11.8934	13.0017	CYPs	117	6	NA	NA	1	NA	18	226
AFUN015801	AfunF3_2	8567086	8569039	1954	-	Cytochrome P450 (Fragment) [Source:UniProtKB/TrEMBL;Acc:B5AII2]	CYP6P2	0.0353236	0.518482	19.058	16.8968	19.8728	CYPs	144	4	NA	51	2	NA	15	78
AFUN015802	AfunF3_2	8565228	8566912	1685	-	Cytochrome P450 (Fragment) [Source:UniProtKB/TrEMBL;Acc:B5AII1]	CYP6P1	0.0318784	0.104895	12.5619	9.71076	14.6121	CYPs	140	8	1	40	NA	NA	11	80
AFUN015807	AfunF3_2	75253287	75254347	1061	-	Glutathione S-transferase [Source:UniProtKB/TrEMBL;Acc:A0A182S4T6]	GSTE1	0.0436615	0.000999001	8.74647	8.32658	8.4026	GSTs	70	2	NA	NA	6	NA	1	86
AFUN015808	AfunF3_2	75255876	75256735	860	-	Glutathione S-transferase [Source:UniProtKB/TrEMBL;Acc:A0A182S4T7]	GSTE3	0.0443485	0.0789211	7.16603	6.87627	6.82018	GSTs	52	2	1	NA	1	NA	5	73
AFUN015809	AfunF3_2	75252201	75253193	993	-	Glutathione S-transferase epsilon 2 [Source:UniProtKB/TrEMBL;Acc:V9QKI4]	GSTE2	0.00796169	0.991009	4.2484	4.27563	4.15351	GSTs	38	1	NA	1	NA	NA	3	74
AFUN015810	AfunF3_2	75250687	75251595	909	-	Glutathione S-transferase [Source:UniProtKB/TrEMBL;Acc:A0A182S4T9]	GSTE4	0.0239778	0.021978	3.70481	3.84367	3.38828	GSTs	39	1	1	NA	1	NA	2	55
AFUN015811	AfunF3_2	75249628	75250550	923	-	Glutathione S-transferase [Source:UniProtKB/TrEMBL;Acc:A0A182S4U0]	GSTE5	0.0145889	0.156843	6.29583	6.17753	6.23044	GSTs	84	5	1	1	2	NA	2	93
AFUN015847	AfunF3_3	61754288	61756570	2283	+	pre-rRNA-processing protein IPI1 [Source:Projected from Anopheles gambiae (AGAP010574) VB Community Annotation]	NA	0.0485765	0.030969	5.55673	4.29589	6.27772	other	60	4	NA	NA	NA	NA	6	62
AFUN015863	AfunF3_3	73265829	73267652	1824	-	unspecified product	NA	0.0605038	0.001998	3.91218	3.31899	4.03197	other	12	1	NA	3	NA	NA	2	57
AFUN015865	AfunF3_3	73273647	73276228	2582	-	cytochrome P450	CYP9J4	0.0241855	0.254745	10.8263	11.3946	9.73427	CYPs	73	3	2	19	1	NA	13	137
AFUN015866	AfunF3_3	73276616	73278617	2002	-	cytochrome P450	CYP9J3	0.0394046	0.026973	14.9978	14.4962	14.3173	CYPs	39	2	NA	14	1	NA	8	172
AFUN015870	AfunF3_3	66145540	66147605	2066	+	unspecified product	NA	0.0186564	0.302697	5.14936	4.61108	5.4955	other	30	4	NA	NA	NA	NA	2	56
AFUN015871	AfunF3_3	66143186	66145250	2065	+	unspecified product	NA	0.00846357	0.230769	7.82821	7.425	8.0989	other	20	1	NA	NA	1	NA	3	120
AFUN015873	AfunF3_3	66125929	66138534	12606	+	unspecified product	NA	0.00234152	0.604396	21.634	22.2076	20.959	other	16	3	NA	NA	NA	NA	10	283
AFUN015877	AfunF3_2	95749066	95751307	2242	-	CLIP-domain serine protease [Source:Projected from Anopheles gambiae (AGAP008835) VB Community Annotation]	NA	0.0182647	0.535465	2.91218	2.89114	2.82684	other	17	1	NA	4	NA	NA	1	16
AFUN015884	AfunF3_2	23218753	23220746	1994	-	CLIP domain-containing serine protease [Source:UniProtKB/TrEMBL;Acc:A0A182S514]	NA	0.0311347	0.551449	7.27468	7.54525	6.55112	other	35	2	NA	2	2	NA	2	73
AFUN015888	AfunF3_2	8556748	8558550	1803	-	cytochrome P450	CYP6P5	0.0408348	0.588412	11.7439	9.43513	13.0936	CYPs	136	5	NA	52	2	NA	16	65
AFUN015889	AfunF3_2	8554228	8555956	1729	-	cytochrome P450	CYP6P9b	0.0320316	0.025974	16.9321	14.0797	18.6996	CYPs	186	8	1	82	3	NA	25	85
AFUN015896	AfunF3_2	23224313	23226654	2342	+	CLIP-domain serine protease [Source:Projected from Anopheles gambiae (AGAP003252) VB Community Annotation]	NA	0.0303973	0.507493	12.7558	12.125	12.6111	other	63	2	3	3	NA	NA	6	177
AFUN015897	AfunF3_2	23222334	23223952	1619	+	CLIP-domain serine protease [Source:Projected from Anopheles gambiae (AGAP003251) VB Community Annotation]	NA	0.0209441	0.437562	9.29135	8.76392	9.42957	other	46	NA	3	1	NA	NA	3	103
AFUN015899	AfunF3_2	42994247	42996399	2153	+	unspecified product	NA	0.0213077	0.777223	12.6696	11.7009	13.0982	other	10	NA	NA	NA	NA	NA	5	75
AFUN015904	AfunF3_3	12808612	12810622	2011	+	cytochrome P450	CYP4J5	0.0266186	0.123876	12.8532	11.9396	13.0826	CYPs	93	3	NA	1	1	NA	14	164
AFUN015906	AfunF3_3	12810863	12812673	1811	+	Cytochrome P450 [Source:UniProtKB/TrEMBL;Acc:A0A182S536]	CYP4J9	0.0176694	0.00799201	5.50801	5.00253	5.81885	CYPs	20	NA	NA	1	NA	NA	4	84
AFUN015908	AfunF3_3	8954527	8956849	2323	+	cytochrome P450	CYP15B1	0.038464	0.915085	10.1032	9.21108	10.2181	CYPs	48	1	NA	NA	NA	NA	11	110
AFUN015918	AfunF3_2	82885114	82886845	1732	-	Cytochrome P450 [Source:UniProtKB/TrEMBL;Acc:A0A182S549]	CYP6Z3	0.054466	0.821179	15.7859	14.8715	14.9807	CYPs	54	2	3	NA	NA	NA	19	140
AFUN015919	AfunF3_2	82887380	82889212	1833	-	cytochrome P450	CYP6Z1	0.0283185	0.21978	16.5292	15.3256	16.7965	CYPs	76	3	NA	2	1	NA	16	156
AFUN015923	AfunF3_3	59733532	59738005	4474	+	aquaporin	AQP2	0.00687816	0.478521	7.95577	7.64525	8.15684	other	42	1	NA	1	8	NA	4	129
AFUN015927	AfunF3_2	11414214	11415574	1361	+	unspecified product	NA	0.0450071	0.589411	5.08205	5.45823	4.24842	other	48	1	NA	NA	2	NA	5	87
AFUN015928	AfunF3_2	11419180	11420753	1574	+	long wavelength sensitive opsin [Source:Projected from Anopheles gambiae (AGAP001161) VB Community Annotation]	NA	0.013685	0.765235	3.29359	3.14272	3.35431	other	20	NA	NA	NA	NA	NA	4	50
AFUN015938	AfunF3_2	95608280	95610241	1962	+	Cytochrome P450 [Source:UniProtKB/TrEMBL;Acc:A0A182S569]	CYP9M1	0.022768	0.829171	13.0946	11.9665	13.6264	CYPs	58	6	1	NA	4	1	8	213
AFUN015944	AfunF3_2	50263572	50269989	6418	-	leucyl aminopeptidase [Source:Projected from Anopheles gambiae (AGAP003475) VB Community Annotation]	NA	0.0255608	0.614386	14.6202	14.1566	14.3363	other	22	1	NA	NA	NA	NA	18	141
AFUN015956	AfunF3_2	44040267	44042289	2023	+	Cytochrome P450 [Source:UniProtKB/TrEMBL;Acc:A0A182S587]	CYP304B1	0.0307029	0.010989	11.3984	11.1408	10.956	CYPs	86	3	NA	16	3	NA	7	129
AFUN015957	AfunF3_2	44037157	44039460	2304	+	Cytochrome P450 [Source:UniProtKB/TrEMBL;Acc:A0A182S588]	CYP304C1	0.0485102	0.0959041	12.6952	12.1494	12.0093	CYPs	105	3	1	33	1	NA	15	179
AFUN015960	AfunF3_2	85313079	85315124	2046	+	cytochrome P450	CYP6Y2	0.010582	0.11988	11.5074	10.7203	12.0509	CYPs	68	3	NA	NA	2	NA	8	254
AFUN015961	AfunF3_2	85310756	85312501	1746	+	cytochrome P450	CYP6Y1	0.0321138	0.953047	12.0708	10.8073	12.5591	CYPs	110	1	1	1	NA	NA	19	200
AFUN015962	AfunF3_2	85315445	85317308	1864	+	cytochrome P450	CYP6N2	0.00709348	0.952048	11.2869	10.8661	11.5475	CYPs	133	6	1	NA	1	NA	17	191
AFUN015963	AfunF3_2	85318089	85319745	1657	+	cytochrome P450	CYP6R1	0.0109327	0.392607	14.1917	14.3994	13.6737	CYPs	75	10	NA	NA	NA	NA	5	236
AFUN015978	AfunF3_2	94157057	94159081	2025	-	ATP-binding cassette transporter (ABC transporter) family G member [Source:Projected from Anopheles gambiae (AGAP009468) UniProtKB/TrEMBL;Acc:A0A1S4H187]	NA	0.0637537	0.128871	3.65128	3.15601	3.68099	ABCs	18	NA	NA	NA	1	NA	5	62
AFUN015980	AfunF3_2	94152192	94156463	4272	-	ATP-binding cassette transporter (ABC transporter) family G member [Source:Projected from Anopheles gambiae (AGAP028729) UniProtKB/TrEMBL;Acc:A0A1S4HFH3]	NA	0.0704445	0.0569431	16.4708	16.0816	14.5395	ABCs	111	6	NA	4	6	NA	20	241
AFUN015982	AfunF3_2	94143669	94146612	2944	-	ATP-binding cassette transporter (ABC transporter) family G member [Source:Projected from Anopheles gambiae (AGAP009472) UniProtKB/TrEMBL;Acc:A0A1S4H231]	NA	0.0381596	0.026973	16.3785	15.7408	15.7662	ABCs	61	5	2	4	1	NA	15	285
AFUN015990	AfunF3_2	16482672	16484828	2157	+	cytochrome P450	CYP4D16	0.00900488	0.396603	6.12821	6.06646	6.07959	CYPs	20	1	NA	NA	NA	NA	4	78
AFUN015991	AfunF3_2	16486611	16488905	2295	+	cytochrome P450	CYP4D22	0.015404	0.004995	12.1263	12.2193	11.6597	CYPs	67	1	2	2	2	NA	8	191
AFUN015992	AfunF3_2	16479851	16482407	2557	+	cytochrome P450	CYP4D17	0.0287471	0.1998	4.71571	4.58386	4.57642	CYPs	18	1	NA	NA	NA	NA	4	61
AFUN015993	AfunF3_2	16476175	16479108	2934	+	cytochrome P450	CYP4D15	0.0177202	0.538462	17.1378	16.2177	17.4505	CYPs	96	2	NA	3	3	NA	16	230
AFUN016004	AfunF3_2	95600416	95607293	6878	+	CRAL-TRIO domain-containing protein [Source:UniProtKB/TrEMBL;Acc:A0A182S5D5]	NA	0.020434	0.786214	18.0657	16.7867	18.6064	other	92	4	6	11	5	NA	8	310
AFUN016005	AfunF3_2	95604284	95606185	1902	+	Cytochrome P450 [Source:UniProtKB/TrEMBL;Acc:A0A182S5D6]	CYP9M2	0.00799916	0.412587	6.37276	6.00886	6.6347	CYPs	25	2	2	7	NA	NA	3	104
AFUN016008	AfunF3_2	75248431	75249588	1158	+	Glutathione S-transferase [Source:UniProtKB/TrEMBL;Acc:A0A182S5D9]	GSTE6	0.0264226	0.532468	6.94615	6.98544	6.53979	GSTs	84	NA	NA	1	7	NA	4	103
AFUN016033	AfunF3_3	36951030	36953533	2504	-	unspecified product	NA	0.0240276	0.207792	15.6981	14.2149	16.4269	other	43	NA	NA	4	4	NA	2	190
AFUN016065	AfunF3_2	71177180	71178687	1508	-	Mitochondrial cytochrome c oxidase subunit 5B isoform [Source:UniProtKB/TrEMBL;Acc:A0A1I8JUC3]	NA	0.00191055	0.623377	3.26955	3.20759	3.31901	other	20	NA	NA	2	2	NA	1	78
AFUN016097	AfunF3_2	6596471	6597541	1071	+	NADH dehydrogenase (ubiquinone) 1 beta subcomplex [Source:UniProtKB/TrEMBL;Acc:A0A1I8JUE2]	NA	0.0346787	0.043956	4.85	4.49082	4.87279	other	36	1	NA	3	2	NA	6	73
AFUN016100	AfunF3_2	38651297	38653000	1704	+	Alpha-amylase	NA	0.0056017	0.33966	10.0795	9.43766	10.6084	other	45	1	NA	11	NA	NA	10	115
AFUN016101	AfunF3_2	38655422	38657118	1697	+	Alpha-amylase	NA	0.00412045	0.537463	4.50962	4.64873	4.33333	other	4	NA	NA	1	NA	NA	1	27
AFUN016102	AfunF3_2	38657794	38659405	1612	+	Alpha-amylase	NA	0.00487406	0.528472	1.78846	1.79525	1.76424	other	3	NA	NA	1	1	NA	NA	29
AFUN016149	AfunF3_3	71486395	71488166	1772	-	sphingolipid delta-4 desaturase	NA	0.031277	0.0779221	3.71763	3.61962	3.58308	other	30	NA	1	NA	NA	NA	5	46
AFUN016153	AfunF3_2	18024173	18025977	1805	+	unspecified product	NA	0.0184742	0.122877	4.29776	4.21361	4.22311	other	30	NA	NA	1	NA	NA	8	51
AFUN016154	AfunF3_2	18027875	18029550	1676	+	unspecified product	NA	0.00494369	0.959041	4.72308	4.56329	4.83616	other	15	2	NA	NA	NA	NA	3	73
AFUN016155	AfunF3_2	70294047	70296097	2051	-	glutaryl-CoA dehydrogenase	NA	0.0331244	0.0949051	13.8208	12.9851	13.7409	other	232	4	5	1	NA	NA	15	200
AFUN003593	AfunF3_2	90804657	90812858	8202	-	glucuronosyltransferase [Source:Projected from Anopheles gambiae (AGAP007920) VB Community Annotation]	NA	0.00562748	0.984016	17.3356	17.1557	17.3203	UGTs	40	1	NA	4	NA	NA	5	127
AFUN016169	AfunF3_2	70859734	70860878	1145	-	odorant-binding protein 5	Obp5	0.0326554	0.0909091	5.95833	5.50222	6.02531	other	73	2	1	5	3	NA	2	129
AFUN016175	AfunF3_X	7538951	7539659	709	-	Odorant binding protein 9 [Source:UniProtKB/TrEMBL;Acc:E5FD94]	NA	0.0393446	0.232767	1.47244	1.25791	1.5711	other	8	NA	NA	NA	NA	NA	1	31
AFUN016199	AfunF3_2	65950019	65951557	1539	+	Epoxide hydrolase	NA	0.0511167	0.011988	8.13333	6.96297	8.47219	other	93	5	2	25	NA	NA	14	103
AFUN016221	AfunF3_2	3263304	3266274	2971	-	Succinate--CoA ligase [ADP/GDP-forming] subunit alpha, mitochondrial [Source:UniProtKB/TrEMBL;Acc:A0A1I8JUR8]	NA	0.0232147	0.267732	2.54487	2.87468	2.0969	other	15	NA	NA	NA	NA	NA	3	21
AFUN016241	AfunF3_3	70734797	70737004	2208	-	Carboxylic ester hydrolase	NA	0.0111662	0	10.9747	10.3699	11.3343	other	30	2	1	NA	NA	NA	7	140
AFUN016250	AfunF3_2	82873595	82874334	740	-	salivary gland protein 7-like	NA	0.00793304	0.392607	4.67756	3.98354	5.29737	other	29	1	NA	2	6	NA	NA	95
AFUN016251	AfunF3_2	82875207	82875906	700	-	salivary gland protein	NA	0.0135883	0.733267	5.53109	5.17627	5.7356	other	8	1	NA	1	1	NA	NA	73
AFUN016265	AfunF3_2	34287710	34289647	1938	-	Carboxylic ester hydrolase [Source:UniProtKB/TrEMBL;Acc:A0A1I8JUW1]	NA	0.0265685	0.274725	7.61667	6.65411	8.17449	other	54	2	2	2	NA	NA	12	118
AFUN016302	AfunF3_3	383756	385945	2190	-	glucosyl/glucuronosyl transferases [Source:Projected from Anopheles gambiae (AGAP007589) VB Community Annotation]	NA	0.00520611	0.203796	4.71154	5.33006	4.04396	UGTs	19	1	3	8	NA	NA	NA	72
AFUN016307	AfunF3_3	31061699	31067388	5690	+	ATP-binding cassette transporter (ABC transporter) family B member	NA	0.00915124	0.115884	16.4939	16.6313	16.0546	ABCs	106	3	NA	1	NA	NA	16	252
AFUN016392	AfunF3_2	3940563	3944970	4408	+	CLIP-domain serine protease	NA	0.0149296	0.125874	10.2077	9.9038	10.2068	other	39	2	1	3	1	NA	3	200
AFUN016393	AfunF3_2	3936221	3938623	2403	+	CLIP-domain serine protease	NA	0.0149048	0.222777	10.8663	9.83734	11.5714	other	101	3	3	3	2	NA	8	192
AFUN016402	AfunF3_2	6503597	6508589	4993	+	GC-rich sequence DNA-binding factor	NA	0.00132325	0.0839161	8.45929	7.84525	9.05095	other	39	NA	NA	4	NA	NA	9	125
AFUN016407	AfunF3_2	49324205	49325315	1111	-	prefoldin alpha subunit	NA	0.0369394	0.031968	0.540064	0.657278	0.38295	other	12	NA	2	NA	NA	NA	NA	6
AFUN016414	AfunF3_3	57053136	57061770	8635	-	ATP-binding cassette transporter (ABC transporter) family A member [Source:UniProtKB/TrEMBL;Acc:A0A1Y9HDT4]	NA	0.00105597	0.301698	7.19551	6.66487	7.71096	ABCs	12	NA	NA	2	NA	NA	4	77
AFUN016419	AfunF3_2	2366006	2367364	1359	+	eupolytin	NA	0.0143339	0.501499	9.625	9.24114	9.73293	other	126	5	NA	2	6	NA	6	135
AFUN016445	AfunF3_3	69385777	69387868	2092	-	heme peroxidase	NA	0.0427079	0.00699301	12.9115	11.4468	13.2734	other	67	6	1	1	3	NA	20	213
AFUN016456	AfunF3_2	84467346	84468062	717	-	D7 short form salivary protein	NA	0.055667	0.226773	7.20321	6.90981	6.69464	other	84	2	NA	1	2	NA	8	100
AFUN016467	AfunF3_2	20156753	20159158	2406	+	serine protease inhibitor (serpin)	SRPN17	0.0150045	0.355644	10.2327	9.95918	10.1991	other	42	3	2	1	NA	NA	7	141
AFUN016492	AfunF3_2	89492631	89494866	2236	-	isocitrate dehydrogenase (NAD+)	NA	0.0159673	0.00599401	2.57468	2.96424	2.1029	other	8	1	NA	NA	NA	NA	1	68
AFUN016510	AfunF3_3	16694209	16696236	2028	+	Carboxylic ester hydrolase [Source:UniProtKB/TrEMBL;Acc:A0A1Y9HEN6]	NA	0.0225954	0.921079	11.1109	11.5655	10.1542	other	40	8	NA	NA	NA	NA	11	179
AFUN016513	AfunF3_3	44980620	44981481	862	+	Trafficking protein particle complex subunit	NA	0.0271191	0.023976	5.70833	5.34082	5.76623	other	32	NA	2	2	1	NA	3	96
AFUN016533	AfunF3_X	11098760	11120132	21373	-	TOLL-like receptor 1A	TOLL1A	0.0222075	0.024975	28.7391	27.6823	28.5195	other	73	4	NA	29	4	NA	21	459
AFUN016538	AfunF3_2	23021419	23022924	1506	-	CLIP domain-containing serine protease [Source:UniProtKB/TrEMBL;Acc:A0A2C9GWT4]	NA	0.0164157	0.364635	12.3939	12.5231	11.8578	other	60	6	NA	2	1	NA	6	98
AFUN016543	AfunF3_3	43516413	43517243	831	-	C-type lectin (CTL) - mannose binding [Source:Projected from Anopheles gambiae (AGAP005334) VB Community Annotation]	NA	0	0.17982	3.37788	3.31487	3.45455	other	24	1	NA	NA	NA	NA	2	43
AFUN016568	AfunF3_2	12126289	12129301	3013	-	3-phosphoinositide dependent protein kinase-1 [Source:Projected from Anopheles gambiae (AGAP001471) VB Community Annotation]	NA	0.00702597	0.597403	13.05	12.4165	13.5002	other	34	2	1	NA	NA	NA	8	244
AFUN016578	AfunF3_2	75500042	75502225	2184	+	CLIP-domain serine protease [Source:Projected from Anopheles gambiae (AGAP009214) VB Community Annotation]	NA	0.0137675	0.524476	5.04006	4.5231	5.41825	other	3	NA	NA	NA	NA	NA	1	66
AFUN016581	AfunF3_3	60433043	60434291	1249	+	odorant-binding protein antennal [Source:Projected from Anopheles gambiae (AGAP010489) VB Community Annotation]	NA	0.0259799	0.35964	6.71987	6.06361	7.02697	other	21	2	1	10	1	NA	NA	89
AFUN016590	AfunF3_2	85240907	85241834	928	+	Peptidase S1 domain-containing protein [Source:UniProtKB/TrEMBL;Acc:A0A3F2YXL9]	NA	0	0.626374	0	0	0	other	NA	NA	NA	NA	NA	NA	NA	NA
AFUN016591	AfunF3_2	84545508	84546438	931	+	trypsin [Source:Projected from Anopheles gambiae (AGAP008294) VB Community Annotation]	NA	0.0443021	0.266733	2.56859	3.05411	1.85548	other	16	NA	1	NA	NA	NA	2	34
AFUN016668	AfunF3_2	5638046	5641605	3560	+	V-type H+-transporting ATPase subunit I [Source:Projected from Anopheles gambiae (AGAP001588) VB Community Annotation]	NA	0.00186959	0.615385	3.57115	3.10032	4.02864	other	32	NA	NA	1	NA	NA	7	66
AFUN016681	AfunF3_2	18817217	18818801	1585	+	Thioredoxin [Source:UniProtKB/TrEMBL;Acc:A0A453YNP6]	NA	0.0130398	0.0989011	1.15096	1.03481	1.2371	other	18	NA	NA	1	NA	NA	2	29
AFUN018479	AfunF3_3	76281565	76286030	4466	-	unspecified product	NA	0.0169799	0.030969	2.00385	1.99525	1.94439	other	1	1	NA	NA	NA	NA	NA	12
AFUN018522	AfunF3_3	23461133	23464293	3161	+	BOP1NT domain-containing protein [Source:UniProtKB/TrEMBL;Acc:A0A4Y0BDW8]	NA	0.0052454	0.31968	16.55	16.2108	16.7156	other	52	2	7	3	7	NA	NA	204
AFUN018527	AfunF3_3	76769003	76787804	18802	-	cation-transporting ATPase 13A3/4/5 [Source:Projected from Anopheles gambiae (AGAP011271) VB Community Annotation]	NA	0.0229446	0.821179	23.4981	21.5968	24.321	other	86	4	NA	NA	9	NA	37	340
AFUN018563	AfunF3_3	62333832	62338973	5142	-	unspecified product	NA	0.0261422	0.02997	3.34199	2.75	3.75924	other	4	1	NA	NA	NA	NA	3	59
AFUN018580	AfunF3_3	25978641	25980021	1381	+	Peptidase S1 domain-containing protein [Source:UniProtKB/TrEMBL;Acc:A0A4Y0BMQ2]	NA	0	0.330669	0	0	0	other	NA	NA	NA	NA	NA	NA	NA	NA
AFUN018581	AfunF3_3	18367723	18369965	2243	-	unspecified product	NA	0.00862028	0.0539461	8.90128	9.10032	8.54878	other	18	5	NA	NA	NA	NA	4	80
AFUN018584	AfunF3_3	75607575	75612632	5058	-	unspecified product	NA	0.0673881	0.013986	3.60929	3.52468	3.20746	other	14	4	NA	7	NA	NA	3	31
AFUN018602	AfunF3_3	25980670	25984170	3501	+	unspecified product	NA	0	0.491508	0	0	0	other	NA	NA	NA	NA	NA	NA	NA	NA
AFUN018630	AfunF3_3	2447311	2448886	1576	-	39S ribosomal protein L48, mitochondrial [Source:Projected from Anopheles gambiae (AGAP007507) VB Community Annotation]	NA	0.0444692	0.0719281	5.13654	5.87152	3.94472	other	45	2	1	2	NA	NA	4	75
AFUN018670	AfunF3_3	75247116	75250401	3286	+	unspecified product	NA	0.00312733	0.611389	2.24551	2.0231	2.45388	other	8	NA	NA	NA	NA	NA	2	15
AFUN018674	AfunF3_3	25995966	25997814	1849	-	CLIP domain-containing serine protease [Source:UniProtKB/TrEMBL;Acc:A0A4Y0BIB2]	NA	0	0.0549451	0	0	0	other	NA	NA	NA	NA	NA	NA	NA	NA
AFUN018679	AfunF3_3	4453279	4454144	866	+	odorant-binding protein [Source:Projected from Anopheles gambiae (AGAP007286) VB Community Annotation]	NA	0.0363182	0.101898	5.85513	5.83608	5.44888	other	79	3	NA	3	NA	NA	7	60
AFUN018683	AfunF3_3	84609708	84612035	2328	-	unspecified product	NA	0	0.952048	9.33622	9.00032	9.73926	other	9	NA	NA	NA	NA	NA	3	125
AFUN018686	AfunF3_3	86014927	86017652	2726	+	haywire protein DNA repair helicase [Source:Projected from Anopheles gambiae (AGAP028632) VB Community Annotation]	NA	0.00625656	0.524476	3.20801	3.07785	3.29804	other	4	NA	NA	NA	NA	NA	1	33
AFUN018690	AfunF3_3	75231988	75236966	4979	+	unspecified product	NA	0.0371654	0.0869131	15.7465	14.7741	15.5485	other	36	3	NA	3	NA	NA	9	115
AFUN018700	AfunF3_3	75218331	75223416	5086	+	unspecified product	NA	0.0202381	0.031968	13.1099	12.3582	13.331	other	42	12	NA	NA	NA	NA	8	121
AFUN018703	AfunF3_3	84029632	84031628	1997	+	FHA domain-containing protein [Source:UniProtKB/TrEMBL;Acc:A0A4Y0BFD0]	NA	0.0443324	0.151848	4.55256	4.63354	4.06793	other	27	NA	NA	NA	NA	NA	9	51
AFUN002058	AfunF3_3	3257425	3259981	2557	+	glucuronosyltransferase [Source:Projected from Anopheles gambiae (AGAP007374) VB Community Annotation]	NA	0.00297694	0.022977	11.3869	11.4339	11.2721	UGTs	64	4	NA	NA	1	NA	11	190
AFUN018712	AfunF3_3	43703243	43704555	1313	-	unspecified product	NA	0.00945119	0.118881	1.20032	1.14019	1.23776	other	NA	NA	NA	NA	NA	NA	NA	21
AFUN018713	AfunF3_3	71164798	71167053	2256	+	Carboxylic ester hydrolase [Source:UniProtKB/TrEMBL;Acc:A0A4Y0BFE2]	NA	0.0256003	0.0979021	2.52885	2.22658	2.70163	other	6	2	NA	1	NA	NA	NA	48
AFUN018725	AfunF3_3	86415705	86440189	24485	-	unspecified product	NA	0.037466	0.0729271	13.4375	12.7076	13.1605	other	41	2	5	NA	6	NA	14	149
AFUN018732	AfunF3_3	93352907	93353489	583	-	unspecified product	NA	0.0507065	0.01998	2.25192	1.99209	2.28338	other	16	NA	1	3	NA	NA	NA	36
AFUN018743	AfunF3_3	18596757	18598937	2181	-	unspecified product	NA	0.0284351	0.017982	16.4804	16.8788	15.1449	other	33	9	NA	NA	NA	NA	4	151
AFUN018758	AfunF3_3	75225751	75230861	5111	+	unspecified product	NA	0.0164758	0.661339	21.5827	20.1149	22.3393	other	54	13	NA	2	NA	NA	10	181
AFUN018768	AfunF3_3	82889019	82895294	6276	-	PX domain-containing protein [Source:UniProtKB/TrEMBL;Acc:A0A4Y0BIJ7]	NA	0.0310674	0.00799201	6.38462	5.93829	6.43423	other	27	2	NA	1	3	NA	7	77
AFUN018780	AfunF3_3	38046727	38047229	503	-	unspecified product	NA	0.00979771	0.937063	2.26378	2.36266	2.12055	other	12	NA	NA	NA	NA	NA	3	29
AFUN018782	AfunF3_3	68567652	68568616	965	+	unspecified product	NA	0.0176012	0.507493	4.7766	5.22722	4.15784	other	21	NA	NA	1	1	NA	5	51
AFUN018833	AfunF3_3	26698601	26700434	1834	+	CLIP domain-containing serine protease [Source:UniProtKB/TrEMBL;Acc:A0A4Y0BFK3]	NA	0	0.494505	2.71891	2.64525	2.81718	other	4	NA	NA	NA	NA	NA	2	14
AFUN018846	AfunF3_3	68581089	68584024	2936	-	NHLRC2 protein [Source:Projected from Anopheles gambiae (AGAP010610) VB Community Annotation]	NA	0.0180172	0.385614	15.9878	15.6829	15.7166	other	46	8	1	1	4	NA	9	217
AFUN018859	AfunF3_3	84605611	84607956	2346	-	unspecified product	NA	0.00512698	0.962038	5.16378	4.86835	5.40626	other	NA	NA	NA	NA	NA	NA	NA	58
AFUN018880	AfunF3_3	60626311	60627856	1546	+	S-(hydroxymethyl)glutathione dehydrogenase [Source:UniProtKB/TrEMBL;Acc:A0A182RIU5]	NA	0	0.71029	0	0	0	other	NA	NA	NA	NA	NA	NA	NA	NA
AFUN018886	AfunF3_3	4434168	4434618	451	-	unspecified product	NA	0.0141691	0.685315	1.14231	1.28987	0.962371	other	5	1	NA	NA	NA	NA	NA	20
AFUN018890	AfunF3_3	38040420	38040934	515	+	unspecified product	NA	0.00309601	0.017982	3.93686	3.62057	4.22877	other	12	2	NA	NA	NA	NA	1	38
AFUN018916	AfunF3_3	38048534	38049067	534	-	unspecified product	NA	0.00251936	0.882118	4.95064	5.04051	4.83583	other	40	2	1	NA	NA	NA	6	51
AFUN018926	AfunF3_3	3072865	3073498	634	-	C-type lectin domain-containing protein [Source:UniProtKB/TrEMBL;Acc:A0A4Y0BFZ7]	NA	0.0118665	0.99001	3.31442	3.00506	3.54512	other	24	2	NA	NA	NA	NA	2	32
AFUN018930	AfunF3_3	16500834	16502385	1552	-	Protein lin-7 homolog [Source:UniProtKB/TrEMBL;Acc:A0A182R4I3]	NA	0.012839	0.891109	3.20673	2.85127	3.47985	other	15	NA	1	1	NA	NA	1	43
AFUN018939	AfunF3_3	86178551	86180185	1635	+	unspecified product	NA	0	0.264735	0	0	0	other	NA	NA	NA	NA	NA	NA	NA	NA
AFUN018946	AfunF3_3	38042583	38043109	527	-	unspecified product	NA	0.0108834	0.252747	2.1141	2.26044	1.92174	other	20	4	1	NA	NA	NA	NA	30
AFUN018968	AfunF3_3	33124167	33125413	1247	+	cell growth-regulating nucleolar protein [Source:Projected from Anopheles gambiae (AGAP006469) VB Community Annotation]	NA	0.00578969	0.2997	1.41891	1.43544	1.38595	other	7	NA	NA	NA	NA	NA	1	18
AFUN019003	AfunF3_3	74798049	74803042	4994	-	unspecified product	NA	0.019642	0.317682	3.52404	3.64557	3.26407	other	5	2	NA	NA	NA	NA	3	27
AFUN019055	AfunF3_3	68591250	68591949	700	+	DnaJ (Hsp40) homolog subfamily C [Source:Projected from Anopheles gambiae (AGAP010609) VB Community Annotation]	NA	0.0186996	0.0859141	5.10962	5.04146	4.98668	other	26	7	1	NA	NA	NA	5	64
AFUN019066	AfunF3_3	76085680	76088444	2765	-	heme peroxidase [Source:Projected from Anopheles gambiae (AGAP013327) VB Community Annotation]	NA	0.0141204	0.167832	7.30288	7.03956	7.35997	other	8	1	NA	1	NA	NA	6	82
AFUN019067	AfunF3_3	85405897	85407167	1271	-	HIG1 hypoxia inducible domain family, member 1B [Source:Projected from Anopheles gambiae (AGAP010716) VB Community Annotation]	NA	0	0.30969	0	0	0	other	NA	NA	NA	NA	NA	NA	NA	NA
AFUN019130	AfunF3_3	86266938	86269085	2148	-	ATP synthase subunit beta [Source:UniProtKB/TrEMBL;Acc:A0A4Y0BGI4]	NA	0	0.724276	0	0	0	other	NA	NA	NA	NA	NA	NA	NA	NA
AFUN019143	AfunF3_3	38038421	38038928	508	+	cuticular protein RR-1 family [Source:Projected from Anopheles gambiae (AGAP006856) VB Community Annotation]	NA	0	0.0539461	4.84006	5.06171	4.64136	other	30	2	NA	NA	NA	NA	3	39
AFUN019150	AfunF3_3	61250194	61256253	6060	-	unspecified product	NA	0.0366907	0.100899	10.5503	10.3101	10.0163	other	22	10	NA	NA	NA	NA	5	87
AFUN019154	AfunF3_3	61027907	61030197	2291	+	Ipi1_N domain-containing protein [Source:UniProtKB/TrEMBL;Acc:A0A4Y0BE13]	NA	0	0.30969	0	0	0	other	NA	NA	NA	NA	NA	NA	NA	NA
AFUN019174	AfunF3_2	17144377	17145115	739	-	60S ribosomal protein L26 [Source:Projected from Anopheles gambiae (AGAP002468) VB Community Annotation]	NA	0	0.777223	0	0	0	other	NA	NA	NA	NA	NA	NA	NA	NA
AFUN019178	AfunF3_2	54467751	54470043	2293	-	unspecified product	NA	0	0.677323	0	0	0	other	NA	NA	NA	NA	NA	NA	NA	NA
AFUN019195	AfunF3_2	23039923	23040926	1004	-	CLIP domain-containing serine protease [Source:UniProtKB/TrEMBL;Acc:A0A4Y0BFJ7]	NA	0.00728539	0.0549451	4.81538	5.04778	4.51282	other	13	NA	NA	1	2	NA	NA	36
AFUN019220	AfunF3_2	12554528	12561548	7021	-	ATP-binding cassette transporter (ABC transporter) family A member [Source:Projected from Anopheles gambiae (AGAP001523) VB Community Annotation]	NA	0	0.774226	0	0	0	ABCs	NA	NA	NA	NA	NA	NA	NA	NA
AFUN019227	AfunF3_2	23025435	23026960	1526	-	CLIP domain-containing serine protease [Source:UniProtKB/TrEMBL;Acc:A0A4Y0BGJ4]	NA	0.0174426	0.727273	1.27212	1.45823	1.04163	other	2	NA	NA	NA	NA	NA	1	8
AFUN019229	AfunF3_2	17847798	17849262	1465	+	Peptidase S1 domain-containing protein [Source:UniProtKB/TrEMBL;Acc:A0A4Y0BE71]	NA	0.0203686	0.0749251	0.630128	0.563924	0.670663	other	NA	NA	NA	NA	NA	NA	NA	6
AFUN019287	AfunF3_2	1001716	1002637	922	+	pre-rRNA-processing protein TSR2 [Source:Projected from Anopheles gambiae (AGAP001167) VB Community Annotation]	NA	0.00217484	0.017982	6.9266	6.84905	6.97403	other	7	NA	1	1	NA	NA	1	91
AFUN019289	AfunF3_2	54482471	54484780	2310	-	unspecified product	NA	0.00379509	0.791209	0.816667	0.985443	0.641692	other	4	NA	1	NA	NA	NA	NA	17
AFUN019297	AfunF3_2	78089980	78091801	1822	+	MH2 domain-containing protein [Source:UniProtKB/TrEMBL;Acc:A0A4Y0AXI8]	NA	0.00360738	0.120879	1.07596	1.01329	1.13087	other	3	NA	NA	NA	3	NA	NA	28
AFUN019365	AfunF3_2	8562645	8564463	1819	-	Cytochrome P450 (Fragment) [Source:UniProtKB/TrEMBL;Acc:B5AII4]	NA	0.0327916	0.646354	12.5353	10.8791	13.3693	CYPs	90	2	1	28	NA	NA	11	50
AFUN019401	AfunF3_2	85288859	85291003	2145	-	cytochrome P450 [Source:Projected from Anopheles gambiae (AGAP008214) VB Community Annotation]	NA	0.00515217	0.519481	17.5365	17.6509	17.2414	CYPs	38	1	1	NA	4	NA	8	275
AFUN019452	AfunF3_2	91306546	91310412	3867	-	Rab-GAP TBC domain-containing protein [Source:UniProtKB/TrEMBL;Acc:A0A4Y0BG89]	NA	0.0266851	0.559441	2.30769	2.09462	2.3976	other	20	NA	NA	NA	5	NA	NA	28
AFUN019467	AfunF3_2	54464302	54466568	2267	-	unspecified product	NA	0.00746674	0.465534	1.72308	1.67816	1.74226	other	NA	NA	NA	NA	NA	NA	NA	19
AFUN019475	AfunF3_2	85305949	85307500	1552	-	unspecified product	NA	0.026239	0.018981	13.3417	12.1687	13.8145	other	65	4	NA	NA	NA	NA	9	195
AFUN019506	AfunF3_2	17831087	17832537	1451	+	Peptidase S1 domain-containing protein [Source:UniProtKB/TrEMBL;Acc:A0A4Y0BGD8]	NA	0.00213575	0.223776	6.33141	6.28513	6.35065	other	20	1	NA	1	NA	NA	3	76
AFUN019513	AfunF3_2	54479091	54481323	2233	-	unspecified product	NA	0.00436143	0.719281	0.529808	0.546835	0.508159	other	NA	NA	NA	NA	NA	NA	NA	5
AFUN019519	AfunF3_2	3900766	3901652	887	-	Peptidyl-prolyl cis-trans isomerase [Source:UniProtKB/TrEMBL;Acc:A0A182R5P2]	NA	0	0.899101	0	0	0	other	NA	NA	NA	NA	NA	NA	NA	NA
AFUN019536	AfunF3_2	96132649	96134313	1665	+	unspecified product	NA	0.0191604	0.00899101	4.37853	4.55696	4.0323	other	12	NA	NA	7	NA	NA	5	81
AFUN019570	AfunF3_2	54475516	54477763	2248	-	unspecified product	NA	0.0300386	0.114885	1.2734	1.18924	1.28105	other	NA	NA	NA	NA	NA	NA	NA	15
AFUN019571	AfunF3_2	18021119	18022967	1849	+	unspecified product	NA	0.00770874	0.0719281	4.86026	4.97658	4.669	other	12	NA	NA	NA	NA	NA	4	37
AFUN019582	AfunF3_2	18061358	18063052	1695	-	unspecified product	NA	0.00947564	0.0679321	2.95833	2.88924	2.97136	other	10	NA	NA	NA	NA	NA	2	22
AFUN019618	AfunF3_2	64710012	64710583	572	-	unspecified product	NA	0	0.212787	2.24327	2.32278	2.16417	other	4	NA	NA	NA	NA	NA	1	20
AFUN019626	AfunF3_2	93018883	93020074	1192	+	unspecified product	NA	0	0.971029	0	0	0	other	NA	NA	NA	NA	NA	NA	NA	NA
AFUN019641	AfunF3_2	85836035	85847432	11398	-	Gliotactin [Source:Projected from Anopheles gambiae (AGAP008190) VB Community Annotation]	NA	0	0.601399	0	0	0	other	NA	NA	NA	NA	NA	NA	NA	NA
AFUN019651	AfunF3_2	88601325	88602492	1168	+	unspecified product	NA	0	0.485514	0.9375	0.942405	0.943723	other	5	NA	NA	NA	1	NA	NA	16
AFUN019659	AfunF3_2	88919460	88921275	1816	+	unspecified product	NA	0.00222796	0.836164	5.12244	5.25601	4.96603	other	40	4	NA	NA	NA	NA	6	46
AFUN019671	AfunF3_2	54472146	54474368	2223	-	unspecified product	NA	0	0.223776	0	0	0	other	NA	NA	NA	NA	NA	NA	NA	NA
AFUN019694	AfunF3_2	17843725	17845171	1447	+	Peptidase S1 domain-containing protein [Source:UniProtKB/TrEMBL;Acc:A0A4Y0BLI1]	NA	0	0.71029	1.08397	1.08734	1.09557	other	NA	NA	NA	NA	NA	NA	NA	8
AFUN019710	AfunF3_2	23033827	23034215	389	-	Peptidase S1 domain-containing protein [Source:UniProtKB/TrEMBL;Acc:A0A4Y0BHQ6]	NA	0.0102609	0.645355	2.04679	2.26171	1.78988	other	9	1	NA	NA	NA	NA	2	16
AFUN019721	AfunF3_2	77322334	77322856	523	-	Chitin-binding type-2 domain-containing protein [Source:UniProtKB/TrEMBL;Acc:A0A4Y0BGW7]	NA	0.0132077	0.150849	2.6125	3.13734	2.01865	other	24	1	NA	NA	1	NA	5	65
AFUN019722	AfunF3_2	17395393	17397120	1728	-	unspecified product	NA	0	0.689311	0	0	0	other	NA	NA	NA	NA	NA	NA	NA	NA
AFUN019724	AfunF3_2	87995100	87997861	2762	+	UDP-glucuronosyltransferase [Source:UniProtKB/TrEMBL;Acc:A0A4Y0BLK9]	NA	0.000680079	0.889111	9.31667	9.04557	9.57509	UGTs	14	2	NA	3	NA	NA	1	81
AFUN019728	AfunF3_2	23034133	23035295	1163	-	CLIP domain-containing serine protease [Source:UniProtKB/TrEMBL;Acc:A0A4Y0BI78]	NA	0.00395984	0.579421	4.05288	4.33608	3.7376	other	3	1	NA	NA	NA	NA	NA	46
AFUN019733	AfunF3_2	1941807	1944154	2348	+	tubulin alpha-4A chain [Source:Projected from Anopheles gambiae (AGAP001218) VB Community Annotation]	NA	0.000264441	0.442557	1.13333	1	1.26607	other	9	NA	NA	NA	NA	NA	3	25
AFUN019741	AfunF3_2	88921815	88923988	2174	+	unspecified product	NA	0.00497968	0.636364	2.20321	2.20665	2.17782	other	32	2	NA	NA	NA	NA	6	22
AFUN019775	AfunF3_2	54485916	54488207	2292	-	unspecified product	NA	0.0232261	0.0529471	1.16186	1.05063	1.21911	other	3	1	NA	NA	NA	NA	NA	16
AFUN019783	AfunF3_2	18017975	18019793	1819	+	unspecified product	NA	0.0220812	0.222777	4.00032	4.05475	3.76923	other	6	1	NA	NA	NA	NA	2	35
AFUN019798	AfunF3_2	3898314	3900747	2434	+	pumilio homology domain family member [Source:Projected from Anopheles gambiae (AGAP004322) VB Community Annotation]	NA	0.0171099	0.037962	4.17115	4.56487	3.6347	other	10	1	NA	2	NA	NA	1	56
AFUN009064	AfunF3_2	87998349	88000579	2231	+	UDP-glucuronosyltransferase [Source:UniProtKB/TrEMBL;Acc:A0A182RS16]	NA	0	0.649351	10.4942	10.1547	10.8688	UGTs	14	2	NA	3	NA	NA	1	92
AFUN019847	AfunF3_3	36877030	36880046	3017	-	HATPase_c domain-containing protein [Source:UniProtKB/TrEMBL;Acc:A0A4Y0BLZ9]	NA	0.0252689	0.192807	4.75769	4.74747	4.52747	other	21	NA	NA	NA	3	NA	4	55
AFUN019873	AfunF3_3	7423737	7434728	10992	-	phospholipid scramblase [Source:Projected from Anopheles gambiae (AGAP005504) VB Community Annotation]	NA	0.00627692	0.517483	16.4452	16.5551	16.1289	other	38	1	6	2	12	NA	NA	334
AFUN019875	AfunF3_3	8020208	8021053	846	-	alpha-crystallin B chain [Source:Projected from Anopheles gambiae (AGAP005548) VB Community Annotation]	NA	0.0318213	0.561439	3.41795	3.46519	3.15318	other	12	NA	NA	NA	NA	NA	6	34
AFUN019941	AfunF3_2	54597019	54618107	21089	+	EH domain-containing protein [Source:Projected from Anopheles gambiae (AGAP004593) VB Community Annotation]	NA	0.0199657	0.394605	13.0641	12.2329	13.3736	other	54	NA	4	8	12	NA	14	147
AFUN019989	AfunF3_3	73251630	73284438	32809	+	unspecified product	NA	0.0394798	0.442557	39.2888	38.2775	37.1978	other	188	6	2	52	2	NA	23	485
AFUN019991	AfunF3_2	9330149	9343731	13583	+	ceramide synthetase [Source:Projected from Anopheles gambiae (AGAP001761) VB Community Annotation]	NA	0.0182383	0.569431	17.8657	16.0291	19.0506	other	62	NA	9	2	11	NA	8	305
AFUN020006	AfunF3_X	7778278	7808604	30327	+	Odz, odd Oz/ten-m homolog 2 (Drosophila) [Source:Projected from Anopheles gambiae (AGAP000461) VB Community Annotation]	NA	0.0225468	0.292707	56.3558	52.5589	57.6114	other	74	1	NA	NA	7	NA	66	905
AFUN020026	AfunF3_X	11086054	11145467	59414	+	insulin-like growth factor 2 receptor [Source:Projected from Anopheles gambiae (AGAP000998) VB Community Annotation]	NA	0.0235908	0.601399	57.1128	55.2962	56.2348	other	167	12	3	66	6	NA	45	940
AFUN020100	AfunF3_3	16242774	16257210	14437	+	unspecified product	NA	0.0398052	0.183816	17.467	14.6886	18.8548	other	110	4	15	1	10	NA	22	233
AFUN020102	AfunF3_2	46412528	46440528	28001	-	ATP-binding cassette transporter (ABC transporter) family G member [Source:Projected from Anopheles gambiae (AGAP029451) VB Community Annotation]	NA	0.00785095	0.104895	15.3484	16.2054	14.2504	ABCs	35	3	NA	2	4	NA	20	228
AFUN020127	AfunF3_3	87333833	87336352	2520	-	unspecified product	NA	0	0.15984	3.82372	3.93323	3.77656	other	NA	NA	NA	NA	NA	NA	NA	25
AFUN020179	AfunF3_2	96631587	96634115	2529	-	cytochrome P450 [Source:Projected from Anopheles gambiae (AGAP009240) VB Community Annotation]	NA	0.0215847	0.315684	8.49647	7.86392	8.76224	CYPs	13	2	NA	3	1	NA	6	158
AFUN020195	AfunF3_X	14896184	14920697	24514	-	unspecified product	NA	0.0628649	0.0839161	6.78654	6.67785	6.04196	other	26	NA	NA	10	6	NA	4	141
AFUN020209	AfunF3_2	23036844	23038516	1673	-	CLIP domain-containing serine protease [Source:UniProtKB/TrEMBL;Acc:A0A4Y0BP00]	NA	0.011698	0.420579	5.87212	5.76203	5.84482	other	30	4	NA	NA	NA	NA	2	38
AFUN020223	AfunF3_3	28143893	28145184	1292	+	prefoldin [Source:Projected from Anopheles gambiae (AGAP006070) VB Community Annotation]	NA	0.0144506	0.238761	3.86955	3.43513	4.19214	other	24	NA	1	1	NA	NA	4	86
AFUN020228	AfunF3_2	34598700	34603544	4845	-	unspecified product	NA	0.0128668	0.436563	15.391	13.8655	16.5205	other	55	4	4	NA	3	NA	6	213
AFUN020278	AfunF3_2	36105002	36105735	734	+	odorant-binding protein [Source:Projected from Anopheles gambiae (AGAP002905) VB Community Annotation]	NA	0.0299833	0.228771	4.15385	4.07658	3.98202	other	15	2	NA	NA	1	NA	2	45
AFUN020303	AfunF3_2	51591566	51613204	21639	+	heme peroxidase [Source:Projected from Anopheles gambiae (AGAP003714) VB Community Annotation]	NA	0.0570678	0.331668	28.0272	24.2019	28.6537	other	87	18	4	3	2	NA	31	339
AFUN020310	AfunF3_3	63803408	63819526	16119	+	Retinol dehydrogenase 12 (all-trans/9-cis/11-cis) [Source:Projected from Anopheles gambiae (AGAP011810) VB Community Annotation]	NA	0	0.807193	9.55673	10.0627	9.08458	other	6	1	NA	NA	NA	NA	2	140
AFUN020311	AfunF3_2	97907611	97917004	9394	-	Troponin C isoform 4'' [Source:Projected from Anopheles gambiae (AGAP009330) VB Community Annotation]	NA	0.0141335	0.52048	4.57468	4.04968	4.97036	other	18	NA	2	5	NA	NA	6	110
AFUN020344	AfunF3_2	62404830	62421117	16288	-	nocturnin [Source:Projected from Anopheles gambiae (AGAP009893) VB Community Annotation]	NA	0.0237555	0.222777	14.6487	14.4829	14.1185	other	172	6	2	26	18	NA	27	297
AFUN020349	AfunF3_2	33155514	33184158	28645	+	stardust, isoform B [Source:Projected from Anopheles gambiae (AGAP002711) VB Community Annotation]	NA	0.0298089	0.24975	24.2199	23.0674	23.9284	other	209	NA	3	37	24	NA	91	347
AFUN020361	AfunF3_X	15415842	15421999	6158	-	unspecified product	NA	0.00817328	0.783217	3.48237	2.97975	3.92807	other	11	1	NA	1	NA	NA	2	93
AFUN020405	AfunF3_2	8449150	8579233	130084	+	solute carrier family 8 (sodium/calcium exchanger) [Source:Projected from Anopheles gambiae (AGAP002859) VB Community Annotation]	NA	0.0217905	0.67033	405.438	342.928	450.279	other	3463	66	9	1478	56	NA	233	2724
AFUN020552	AfunF3_2	86927512	86929735	2224	-	sensory appendage protein [Source:Projected from Anopheles gambiae (AGAP008054) VB Community Annotation]	NA	0.0318599	0.291708	4.95962	3.77437	5.82884	other	21	3	NA	NA	1	NA	3	98
AFUN020608	AfunF3_X	11091746	11096817	5072	-	TOLL-like receptor 5A [Source:Projected from Anopheles gambiae (AGAP000999) VB Community Annotation]	NA	0.025057	0.542458	28.2853	27.5889	27.5641	other	94	8	3	37	2	NA	24	478
AFUN020614	AfunF3_3	23848684	23849894	1211	+	trypsin type [Source:Projected from Anopheles gambiae (AGAP004900) VB Community Annotation]	NA	0.0431977	0.001998	7.24583	6.87532	6.99034	other	60	2	NA	2	5	NA	6	89
AFUN020618	AfunF3_2	13120222	13137754	17533	-	PAP-associated domain-containing protein [Source:UniProtKB/TrEMBL;Acc:A0A4Y0BRA3]	NA	0.0312813	0.672328	18.1301	16.5902	18.5358	other	55	2	18	3	NA	NA	15	334
AFUN020636	AfunF3_2	85303624	85305337	1714	-	cytochrome P450 [Source:Projected from Anopheles gambiae (AGAP008209) VB Community Annotation]	NA	0.0295134	0.021978	21.3154	20.3892	20.9833	CYPs	88	2	1	1	1	NA	12	196
AFUN020670	AfunF3_3	24365242	24369727	4486	-	unspecified product	NA	0.00971739	0.0849151	15.3532	13.8962	16.5118	other	43	8	NA	1	NA	NA	8	153
AFUN020756	AfunF3_2	26507120	26508528	1409	+	Alba domain-containing protein [Source:UniProtKB/TrEMBL;Acc:A0A4Y0BLT7]	NA	0	0.458541	3.13558	3.27595	3.01898	other	6	NA	NA	NA	2	NA	NA	53
AFUN020822	AfunF3_2	58583284	58596251	12968	+	myosin I [Source:Projected from Anopheles gambiae (AGAP010160) VB Community Annotation]	NA	0.0172225	0.729271	20.3212	19.7142	20.2281	other	52	2	3	7	5	NA	10	290
AFUN020874	AfunF3_3	39788069	39835448	47380	-	E3 ubiquitin-protein ligase RNF144 [Source:Projected from Anopheles gambiae (AGAP005143) VB Community Annotation]	NA	0.0123378	0.145854	26.3724	26.187	25.9071	other	51	4	6	19	NA	NA	10	434
AFUN020875	AfunF3_X	9423231	9425290	2060	+	HtrA serine peptidase [Source:Projected from Anopheles gambiae (AGAP000240) VB Community Annotation]	NA	0.0324417	0.749251	10.9449	9.99778	11.1818	other	18	NA	NA	NA	1	NA	8	111
AFUN020895	AfunF3_2	8559923	8562096	2174	-	Cytochrome P450 (Fragment) [Source:UniProtKB/TrEMBL;Acc:B5AII3]	NA	0.0223462	0.63037	19.7904	16.9111	21.7852	CYPs	154	4	NA	49	5	NA	14	93
AFUN020905	AfunF3_2	46803384	46806827	3444	+	protease m1 zinc metalloprotease [Source:Projected from Anopheles gambiae (AGAP001881) VB Community Annotation]	NA	0.0125202	0.283716	13.1218	13.1861	12.7289	other	108	4	NA	25	NA	NA	21	266
AFUN020916	AfunF3_2	46928679	46930599	1921	+	NAD-dependent malate dehydrogenase [Source:UniProtKB/TrEMBL;Acc:A0A4Y0BSI4]	NA	0.0243912	0.843157	2.62115	2.81741	2.29704	other	20	1	2	1	NA	NA	1	54
AFUN020921	AfunF3_2	58862480	58863829	1350	-	cuticular protein RR-2 family [Source:Projected from Anopheles gambiae (AGAP010122) VB Community Annotation]	NA	0.0303364	0.246753	3.94263	3.72563	3.92041	other	16	1	NA	NA	1	NA	4	47
AFUN020924	AfunF3_2	59183236	59186158	2923	-	ubiquitin carboxyl-terminal hydrolase 35/38 [Source:Projected from Anopheles gambiae (AGAP010080) VB Community Annotation]	NA	0.0113898	0.978022	7.86058	7.65665	7.88545	other	59	NA	2	3	NA	NA	6	138
AFUN020940	AfunF3_X	2869134	2871334	2201	-	alpha-1,3-fucosyltransferase [Source:Projected from Anopheles gambiae (AGAP000365) VB Community Annotation]	NA	0.0306189	0.150849	7.58365	7.51076	7.19214	other	48	NA	NA	3	NA	NA	9	101
AFUN020946	AfunF3_3	9912601	9913781	1181	-	serine-type enodpeptidase [Source:Projected from Anopheles gambiae (AGAP006707) VB Community Annotation]	NA	0.0201765	0.432567	5.76699	4.83006	6.4712	other	6	NA	NA	NA	NA	NA	1	49
AFUN020947	AfunF3_3	9918354	9919415	1062	-	chymotrypsin [Source:Projected from Anopheles gambiae (AGAP006710) VB Community Annotation]	NA	0	0.493506	9.35256	9.43481	9.35698	other	6	1	NA	NA	NA	NA	NA	104
AFUN020948	AfunF3_3	9916485	9917542	1058	-	Chymotrypsin-1 [Source:Projected from Anopheles gambiae (AGAP006709) UniProtKB/Swiss-Prot;Acc:Q27289]	NA	0.00314514	0.442557	6.43622	5.94684	6.88511	other	34	1	NA	NA	2	NA	3	65
AFUN021047	AfunF3_2	13141703	13145785	4083	+	heat shock 70kDa protein 1/8 [Source:Projected from Anopheles gambiae (AGAP002076) VB Community Annotation]	NA	0.0135672	0.0739261	8.86987	8.5943	8.90476	other	47	NA	NA	NA	7	NA	3	169
AFUN021056	AfunF3_2	12625465	12631952	6488	-	unspecified product	NA	0.0350102	0.173826	1.51026	1.63671	1.27806	other	6	NA	NA	NA	NA	NA	2	11
AFUN021058	AfunF3_2	12617951	12620798	2848	+	DUF4806 domain-containing protein [Source:UniProtKB/TrEMBL;Acc:A0A4Y0BKB6]	NA	0.0537673	0.015984	4.47821	3.66899	4.80586	other	8	NA	1	NA	1	NA	NA	67
AFUN021067	AfunF3_2	12473981	12475243	1263	+	Transmembrane emp24 protein transport domain containing 1b [Source:Projected from Anopheles gambiae (AGAP001505) VB Community Annotation]	NA	0.0350582	0.011988	7.48686	7.39715	7.05162	other	74	1	2	12	1	NA	8	130
AFUN021068	AfunF3_2	12473373	12476219	2847	+	Ig-like domain-containing protein [Source:UniProtKB/TrEMBL;Acc:A0A4Y0BKC4]	NA	0.0374756	0.172827	7.88718	7.56582	7.61738	other	80	1	2	13	1	NA	8	136
AFUN021083	AfunF3_3	72799850	72801046	1197	+	odorant-binding protein [Source:Projected from Anopheles gambiae (AGAP012320) VB Community Annotation]	NA	0.0247217	0.174825	7.27244	6.79968	7.38561	other	14	NA	NA	NA	4	NA	3	93
AFUN021084	AfunF3_3	72795743	72796801	1059	+	unspecified product	NA	0.00864694	0.276723	2.11442	1.96551	2.22677	other	20	2	NA	1	NA	NA	2	46
AFUN021097	AfunF3_X	17355740	17357471	1732	-	cytochrome P450 [Source:Projected from Anopheles gambiae (AGAP013490) VB Community Annotation]	NA	0.021586	0.195804	10.0513	9.64399	10.0246	CYPs	44	5	NA	22	1	NA	5	149
AFUN021101	AfunF3_2	75332107	75333535	1429	+	selenoprotein T [Source:Projected from Anopheles gambiae (AGAP009202) VB Community Annotation]	NA	0.0178575	0.0799201	4.62724	4.29335	4.79587	other	9	1	NA	1	NA	NA	1	65
AFUN021148	AfunF3_3	3071858	3072612	755	-	C-type lectin domain-containing protein [Source:UniProtKB/TrEMBL;Acc:A0A4Y0BMJ7]	NA	0.0147135	0.017982	3.67372	3.95728	3.28205	other	6	1	NA	NA	NA	NA	NA	38
AFUN021149	AfunF3_3	3070895	3071537	643	-	C-type lectin (CTL) - mannose binding [Source:Projected from Anopheles gambiae (AGAP007412) VB Community Annotation]	NA	0.0197334	0.150849	5.35769	4.81329	5.69064	other	44	NA	2	NA	1	NA	5	54
AFUN021162	AfunF3_3	67630844	67631483	640	+	unspecified product	NA	0	0.735265	0.291987	0.239873	0.347652	other	4	NA	1	NA	NA	NA	NA	8
AFUN021173	AfunF3_2	51398054	51401690	3637	-	Aminopeptidase [Source:UniProtKB/TrEMBL;Acc:A0A4Y0BKM7]	NA	0.0140345	0.0899101	9.74519	8.54019	10.6767	other	63	10	NA	NA	NA	NA	7	152
AFUN021174	AfunF3_2	51393548	51397814	4267	-	Aminopeptidase [Source:UniProtKB/TrEMBL;Acc:A0A4Y0BP69]	NA	0.0121375	0.609391	24.3513	21.8877	26.2238	other	109	11	2	2	2	NA	20	372
AFUN021175	AfunF3_2	51402642	51407281	4640	+	aminopeptidase [Source:Projected from Anopheles gambiae (AGAP013146) VB Community Annotation]	NA	0.00803803	0.242757	21.8452	20.8177	22.5215	other	107	12	NA	2	NA	NA	34	326
AFUN021176	AfunF3_2	51407941	51412238	4298	+	Anpep [Source:Projected from Anopheles gambiae (AGAP012745) VB Community Annotation]	NA	0.0055311	0.117882	23.225	22.3706	23.8225	other	72	3	NA	4	NA	NA	11	253
AFUN021193	AfunF3_3	24358839	24363806	4968	-	unspecified product	NA	0.0126492	0.774226	29.001	28.0921	29.1762	other	90	5	1	4	1	NA	22	317
AFUN021230	AfunF3_2	16997492	16999369	1878	-	Glyco_18 domain-containing protein [Source:UniProtKB/TrEMBL;Acc:A0A4Y0BKT5]	NA	0.0124014	0.40959	5.0391	5.0731	4.88012	other	35	3	NA	1	NA	NA	2	68
AFUN021231	AfunF3_2	16995251	16996820	1570	-	chitinase [Source:Projected from Anopheles gambiae (AGAP013260) VB Community Annotation]	NA	0.01009	0.280719	10.442	10.237	10.4362	other	56	3	NA	1	NA	NA	10	117
AFUN021242	AfunF3_2	2415466	2417690	2225	+	L-caldesmon [Source:Projected from Anopheles gambiae (AGAP001261) VB Community Annotation]	NA	0	0.634366	14.2952	13.8807	14.7809	other	15	1	NA	NA	NA	NA	3	212
AFUN021277	AfunF3_3	23021479	23024348	2870	+	heat shock 70kDa protein 1/8 [Source:Projected from Anopheles gambiae (AGAP004944) VB Community Annotation]	NA	0.0220041	0.76024	15.367	17.1256	12.9321	other	111	1	2	3	3	NA	29	178
AFUN021280	AfunF3_2	76616245	76619833	3589	+	mediator of RNA polymerase II transcription subunit [Source:Projected from Anopheles gambiae (AGAP009886) VB Community Annotation]	NA	0.0283572	0.343656	6.69199	6.69209	6.31235	other	35	1	NA	NA	NA	NA	9	104
AFUN021310	AfunF3_3	1866290	1867000	711	+	unspecified product	NA	0.0760051	0.000999001	2.36186	2.31741	2.04729	other	20	2	NA	NA	NA	NA	2	35
AFUN021340	AfunF3_2	17852255	17853880	1626	+	Peptidase S1 domain-containing protein [Source:UniProtKB/TrEMBL;Acc:A0A4Y0BN52]	NA	0.0111299	0.42957	5.82885	5.96551	5.56244	other	8	NA	NA	1	1	NA	NA	65
AFUN021361	AfunF3_2	13478328	13479683	1356	-	fatty acyl-CoA elongase [Source:Projected from Anopheles gambiae (AGAP003195) VB Community Annotation]	NA	0.0215877	0.423576	5.89135	5.07911	6.44922	other	60	NA	1	2	3	NA	6	122
AFUN021362	AfunF3_2	86939969	86940675	707	-	sensory appendage protein [Source:Projected from Anopheles gambiae (AGAP008052) VB Community Annotation]	NA	0.0312028	0.02997	2.26891	1.77152	2.62471	other	26	NA	1	2	1	1	4	62
AFUN021366	AfunF3_2	70415293	70416458	1166	+	Metalloendopeptidase [Source:UniProtKB/TrEMBL;Acc:A0A4Y0BL91]	NA	0.0131904	0.297702	5.93077	5.40538	6.2997	other	18	NA	NA	1	NA	NA	4	32
AFUN021410	AfunF3_3	92098574	92100697	2124	-	alpha-glucosidase [Source:Projected from Anopheles gambiae (AGAP012400) VB Community Annotation]	NA	0.0196605	0.486513	11.3272	11.2427	10.9664	other	62	5	NA	2	2	NA	11	137
AFUN021423	AfunF3_2	49075132	49076031	900	+	unspecified product	NA	0.0129674	0.751249	5.26763	5.71899	4.67965	other	36	1	1	15	3	NA	NA	55
AFUN021438	AfunF3_3	25587124	25591420	4297	-	Ras-related protein Rab-5C [Source:Projected from Anopheles gambiae (AGAP006159) VB Community Annotation]	NA	0.000127057	0.995005	11.5061	11.6446	11.3646	other	74	NA	6	4	1	NA	5	151
AFUN021442	AfunF3_2	81761930	81767153	5224	-	thioester-containing protein [Source:Projected from Anopheles gambiae (AGAP008366) VB Community Annotation]	NA	0.015057	0.140859	28.392	27.2756	28.6533	other	460	21	1	10	NA	NA	22	445
AFUN021443	AfunF3_2	81767595	81772644	5050	-	thioester-containing protein [Source:Projected from Anopheles gambiae (AGAP008368) VB Community Annotation]	NA	0.0300198	0.0979021	15.25	15.943	13.6414	other	67	15	NA	1	NA	NA	10	179
AFUN021444	AfunF3_2	81782633	81784331	1699	+	Peptidase_M14 domain-containing protein [Source:UniProtKB/TrEMBL;Acc:A0A4Y0BLF3]	NA	0.0100015	0.521479	6.43974	6.57152	6.17915	other	72	4	NA	2	NA	NA	5	93
AFUN021445	AfunF3_2	81778927	81780702	1776	+	Peptidase_M14 domain-containing protein [Source:UniProtKB/TrEMBL;Acc:A0A4Y0BPY8]	NA	0.00837126	0.001998	9.24391	8.66139	9.67166	other	39	1	1	NA	NA	NA	6	163
AFUN021447	AfunF3_2	81784779	81786484	1706	+	Peptidase_M14 domain-containing protein [Source:UniProtKB/TrEMBL;Acc:A0A4Y0BNX0]	NA	0.00355245	0.587413	2.80256	2.70443	2.88079	other	20	NA	NA	NA	NA	NA	5	42
AFUN021464	AfunF3_2	55150901	55152429	1529	+	Peptidase S1 domain-containing protein [Source:UniProtKB/TrEMBL;Acc:A0A4Y0BQ07]	NA	0.0430087	0.0679321	5.36122	5.46741	4.79387	other	60	5	NA	10	1	NA	6	62
AFUN021465	AfunF3_2	55147955	55149212	1258	+	Peptidase S1 domain-containing protein [Source:UniProtKB/TrEMBL;Acc:A0A4Y0BU90]	NA	0.0368269	0.021978	6.17115	5.94905	5.93873	other	66	3	NA	3	1	NA	4	60
AFUN021467	AfunF3_2	55072443	55077749	5307	+	sodium-independent sulfate anion transporter [Source:Projected from Anopheles gambiae (AGAP013218) VB Community Annotation]	NA	0.0274537	0.2997	11.3712	11.1453	10.9727	other	46	2	NA	12	NA	NA	8	125
AFUN021489	AfunF3_2	17712619	17714320	1702	+	toll-interacting protein [Source:Projected from Anopheles gambiae (AGAP003615) VB Community Annotation]	NA	0	0.503497	0	0	0	other	NA	NA	NA	NA	NA	NA	NA	NA
AFUN021514	AfunF3_3	92967099	92969130	2032	+	unspecified product	NA	0.0186725	0.115884	2.24359	2.13766	2.26573	other	3	NA	NA	NA	NA	NA	1	33
AFUN021535	AfunF3_2	14781195	14785326	4132	+	EMC1_C domain-containing protein [Source:UniProtKB/TrEMBL;Acc:A0A4Y0BP48]	NA	0.0415482	0.021978	13.4237	12.2158	13.5162	other	106	NA	NA	3	NA	NA	23	216
AFUN021540	AfunF3_2	10574422	10576572	2151	-	ubiquitin-conjugating enzyme E2 G2 [Source:Projected from Anopheles gambiae (AGAP002169) VB Community Annotation]	NA	0.0114612	0.000999001	5.10096	5.09399	4.99101	other	20	NA	NA	1	NA	NA	2	95
AFUN021595	AfunF3_2	76695770	76697097	1328	+	cuticular protein RR-1 family [Source:Projected from Anopheles gambiae (AGAP009874) VB Community Annotation]	NA	0.00729577	0.748252	9.19391	9.26266	8.99101	other	54	4	NA	2	1	NA	11	111
AFUN021618	AfunF3_2	52722528	52724229	1702	-	zinc finger protein [Source:Projected from Anopheles gambiae (AGAP004417) VB Community Annotation]	NA	0.0307383	0.411588	13.0615	12.2532	13.0669	other	83	1	2	1	NA	NA	9	126
AFUN021624	AfunF3_2	52456102	52458553	2452	+	Hydroxysteroid dehydrogenase-like protein [Source:Projected from Anopheles gambiae (AGAP012513) VB Community Annotation]	NA	0.0503867	0.040959	13.1455	12.568	12.3983	other	144	3	2	4	NA	NA	10	169
AFUN021625	AfunF3_2	52458692	52459979	1288	+	iron-regulated short-chain dehydrogenase/reductase [Source:Projected from Anopheles gambiae (AGAP012514) VB Community Annotation]	NA	0.0444264	0.155844	9.41731	9.02816	8.9697	other	96	4	1	1	3	NA	7	110
AFUN021646	AfunF3_X	3602715	3607942	5228	+	Ras-related protein Rab-10 [Source:Projected from Anopheles gambiae (AGAP000671) VB Community Annotation]	NA	0.0137871	0.669331	6.48429	6.19272	6.59707	other	32	NA	NA	1	6	NA	1	151
AFUN021658	AfunF3_2	88816503	88820046	3544	+	DnaJ-like protein subfamily C [Source:Projected from Anopheles gambiae (AGAP001070) VB Community Annotation]	NA	0.0068492	0.148851	2.6	2.64557	2.51881	other	8	1	NA	NA	NA	NA	1	63
AFUN021678	AfunF3_3	57980716	57981741	1026	-	unspecified product	NA	0.0501988	0.00599401	3.30288	2.82595	3.44822	other	17	NA	NA	NA	1	NA	2	41
AFUN021723	AfunF3_3	6330846	6340079	9234	-	Cytochrome b561 domain-containing protein [Source:UniProtKB/TrEMBL;Acc:A0A4Y0BP75]	NA	0.0248661	0.0789211	16.1349	15.1354	16.332	other	89	NA	6	12	30	NA	10	317
AFUN021724	AfunF3_3	69446046	69447634	1589	-	prophenoloxidase activating factor [Source:Projected from Anopheles gambiae (AGAP010730) VB Community Annotation]	NA	0.0274742	0.335664	11.7744	10.5611	12.3407	other	65	5	NA	NA	1	NA	5	107
AFUN021726	AfunF3_3	69441860	69443362	1503	-	CLIP-domain serine protease [Source:Projected from Anopheles gambiae (AGAP010731) VB Community Annotation]	NA	0.0462878	0.374625	8.17724	7.46361	8.13387	other	33	3	NA	NA	3	NA	1	82
AFUN021727	AfunF3_3	69449646	69451096	1451	-	Peptidase S1 domain-containing protein [Source:UniProtKB/TrEMBL;Acc:A0A4Y0BPK9]	NA	0.0507874	0.017982	10.6853	10.3864	9.89877	other	86	9	NA	2	NA	NA	7	78
AFUN021728	AfunF3_3	69443520	69445165	1646	-	Peptidase S1 domain-containing protein [Source:UniProtKB/TrEMBL;Acc:A0A4Y0BP80]	NA	0.0330854	0.231768	5.51442	5.30032	5.36364	other	32	4	NA	NA	NA	NA	4	47
AFUN021751	AfunF3_3	85099229	85103506	4278	+	unspecified product	NA	0.00695264	0.261738	17.0635	17.6712	16.2184	other	43	NA	NA	NA	NA	NA	13	176
AFUN021752	AfunF3_3	85094435	85098841	4407	+	SWI/SNF-related matrix-associated actin-dependent regulator of chromatin [Source:Projected from Anopheles gambiae (AGAP010700) VB Community Annotation]	NA	0.0244147	0.644356	21.6189	21.2478	20.9344	other	90	NA	1	2	NA	NA	20	208
AFUN021753	AfunF3_3	85074659	85077285	2627	+	Uncharacterized oxidoreductase yqjQ [Source:Projected from Anopheles gambiae (AGAP010696) VB Community Annotation]	NA	0.0228927	0.426573	10.4901	10.7579	9.74192	other	54	NA	NA	4	4	NA	8	179
AFUN021772	AfunF3_3	8369863	8372158	2296	-	THAP-type domain-containing protein [Source:UniProtKB/TrEMBL;Acc:A0A4Y0BPB8]	NA	0.0636945	0.0609391	5.67564	4.53703	6.09124	other	40	2	NA	NA	NA	NA	8	65
AFUN021811	AfunF3_3	7410171	7411328	1158	-	dehydrogenase/reductase SDR family member 11 precursor [Source:Projected from Anopheles gambiae (AGAP005499) VB Community Annotation]	NA	0.00759529	0.411588	6.92596	7.13133	6.61538	other	5	NA	NA	1	NA	NA	1	98
AFUN021835	AfunF3_2	3161636	3166069	4434	+	Sm domain-containing protein [Source:UniProtKB/TrEMBL;Acc:A0A4Y0BPU9]	NA	0	0.427572	1.89006	1.86582	1.9334	other	9	NA	1	1	NA	NA	NA	32
AFUN021843	AfunF3_2	45032467	45039705	7239	-	peptide-methionine (R)-S-oxide reductase [Source:Projected from Anopheles gambiae (AGAP013286) VB Community Annotation]	NA	0.0232318	0.318681	5.69744	5.43418	5.69597	other	51	NA	2	NA	18	NA	16	93
AFUN021847	AfunF3_2	45269310	45272496	3187	-	CLIP-domain serine protease [Source:Projected from Anopheles gambiae (AGAP002813) VB Community Annotation]	NA	0.0333798	0.852148	11.0016	10.0316	11.2371	other	62	2	2	6	NA	NA	10	162
AFUN021885	AfunF3_3	24636325	24638212	1888	+	Peptidase_M14 domain-containing protein [Source:UniProtKB/TrEMBL;Acc:A0A4Y0BPZ4]	NA	0.018619	0.0979021	8.86154	9.50032	7.89277	other	67	NA	NA	4	1	NA	10	125
AFUN021900	AfunF3_2	8254299	8256493	2195	+	unspecified product	NA	0.041853	0.347652	10.3	8.54968	11.1881	other	36	1	1	NA	NA	NA	5	112
AFUN021904	AfunF3_2	8345598	8346385	788	+	Niemann-Pick Type C-2 [Source:Projected from Anopheles gambiae (AGAP002850) VB Community Annotation]	NA	0.0214696	0.197802	4.34647	3.46203	5.04429	other	68	2	1	3	1	NA	3	45
AFUN021910	AfunF3_2	8597859	8599357	1499	-	lipase [Source:Projected from Anopheles gambiae (AGAP002872) VB Community Annotation]	NA	0	0.137862	11.0869	10.5804	11.6497	other	32	2	NA	1	NA	NA	13	80
AFUN021911	AfunF3_2	8609970	8613744	3775	-	unspecified product	NA	0.0123523	0.000999001	23.8606	23.2136	23.9181	other	48	3	1	3	NA	NA	14	183
AFUN021912	AfunF3_2	8602367	8608947	6581	-	zf-C3Hc3H domain-containing protein [Source:UniProtKB/TrEMBL;Acc:A0A4Y0BMP7]	NA	0.0136535	0.141858	44.7064	39.9832	48.2088	other	142	16	5	10	10	NA	31	424
AFUN021917	AfunF3_3	26712167	26713534	1368	-	serine protease snake [Source:Projected from Anopheles gambiae (AGAP004859) VB Community Annotation]	NA	0	0.797203	0	0	0	other	NA	NA	NA	NA	NA	NA	NA	NA
AFUN021918	AfunF3_3	26707958	26711523	3566	-	unspecified product	NA	0	0.016983	0	0	0	other	NA	NA	NA	NA	NA	NA	NA	NA
AFUN021927	AfunF3_X	11506498	11507091	594	+	unspecified product	NA	0.0176003	0.763237	5.28942	5.04367	5.34898	other	28	NA	NA	NA	2	NA	1	65
AFUN021931	AfunF3_3	75907322	75909975	2654	-	unspecified product	NA	0	0.00599401	0	0	0	other	NA	NA	NA	NA	NA	NA	NA	NA
AFUN021960	AfunF3_2	72131800	72132469	670	-	unspecified product	NA	0.012422	0.69031	2.64936	2.58987	2.64302	other	27	2	NA	NA	NA	NA	1	52
AFUN021963	AfunF3_2	72174474	72175272	799	+	cuticular protein CPLCG family [Source:Projected from Anopheles gambiae (AGAP008446) VB Community Annotation]	NA	0.0315942	0.310689	3.25353	2.90253	3.39893	other	31	1	NA	NA	NA	NA	5	59
AFUN022010	AfunF3_2	1584658	1585662	1005	+	serine protease [Source:Projected from Anopheles gambiae (AGAP001199) VB Community Annotation]	NA	0.0231357	0.144855	1.44712	1.44399	1.38328	other	3	NA	NA	1	NA	NA	1	40
AFUN022011	AfunF3_2	1581241	1582208	968	+	chymotrypsin [Source:Projected from Anopheles gambiae (AGAP001198) VB Community Annotation]	NA	0.0340559	0.633367	1.54551	1.43165	1.55411	other	20	1	NA	4	NA	NA	2	30
AFUN022016	AfunF3_2	1065089	1066624	1536	-	G_PROTEIN_RECEP_F1_2 domain-containing protein [Source:UniProtKB/TrEMBL;Acc:A0A4Y0BF66]	NA	0.00231812	0.0609391	0.174359	0.122468	0.225441	other	NA	NA	NA	NA	NA	NA	NA	4
AFUN022018	AfunF3_2	1064368	1067479	3112	-	unspecified product	NA	0.00231812	0.34965	0.174359	0.122468	0.225441	other	NA	NA	NA	NA	NA	NA	NA	4
AFUN022027	AfunF3_3	83379324	83381171	1848	-	CLIP domain-containing serine protease [Source:UniProtKB/TrEMBL;Acc:A0A4Y0BMZ9]	NA	0.0116374	0.26973	6.17724	5.8231	6.38761	other	27	5	NA	1	1	NA	2	44
AFUN022096	AfunF3_3	34051890	34056768	4879	+	All-trans/9-cis [Source:Projected from Anopheles gambiae (AGAP006530) VB Community Annotation]	NA	0	0.45954	6.44551	6.15	6.78521	other	63	1	NA	2	3	NA	3	90
AFUN022111	AfunF3_3	38033920	38034418	499	+	unspecified product	NA	0	0.797203	3.60224	3.46044	3.78255	other	30	3	NA	3	NA	NA	3	33
AFUN022112	AfunF3_3	38027845	38028391	547	+	cuticular protein RR-1 family [Source:Projected from Anopheles gambiae (AGAP006860) VB Community Annotation]	NA	0.0142062	0.0809191	2.90577	2.57247	3.15651	other	6	NA	NA	NA	NA	NA	1	37
AFUN022113	AfunF3_3	38035892	38036407	516	+	unspecified product	NA	0	0.821179	0	0	0	other	NA	NA	NA	NA	NA	NA	NA	NA
AFUN022114	AfunF3_3	38031003	38031567	565	+	unspecified product	NA	0	0.118881	2.33686	2.46772	2.21412	other	NA	NA	NA	NA	NA	NA	NA	24
AFUN022130	AfunF3_3	20651631	20657021	5391	-	facilitated glucose transporter (solute carrier family 2) [Source:Projected from Anopheles gambiae (AGAP005237) VB Community Annotation]	NA	0.0257492	0.791209	11.0862	10.6921	10.9094	other	72	2	5	8	NA	NA	14	163
AFUN022131	AfunF3_3	20648533	20651405	2873	-	facilitated glucose transporter (solute carrier family 2) [Source:Projected from Anopheles gambiae (AGAP005238) VB Community Annotation]	NA	0.016786	0.034965	14.8554	14.2984	14.9138	other	100	2	1	4	NA	NA	12	209
AFUN022134	AfunF3_X	12944578	12946987	2410	-	CLIP-domain serine protease [Source:Projected from Anopheles gambiae (AGAP000572) VB Community Annotation]	NA	0.0392944	0.0659341	5.1516	5.43481	4.46354	other	27	2	5	1	NA	NA	1	121
AFUN022184	AfunF3_2	87667751	87670779	3029	+	unspecified product	NA	0.0184513	0.335664	18.8128	18.7962	18.1352	other	121	4	NA	2	1	NA	17	263
AFUN022200	AfunF3_2	28454798	28457384	2587	+	glutathione peroxidase [Source:Projected from Anopheles gambiae (AGAP004247) VB Community Annotation]	NA	0.0131503	0.173826	12.1881	12.8449	11.2108	other	92	NA	NA	8	7	NA	18	124
AFUN022201	AfunF3_2	28457662	28459592	1931	+	glutathione peroxidase [Source:Projected from Anopheles gambiae (AGAP004248) VB Community Annotation]	NA	0.00897504	0.0569431	5.7609	6.21392	5.20446	other	24	2	NA	1	NA	NA	1	67
AFUN022207	AfunF3_2	28794402	28797225	2824	-	proline-, glutamic acid- and leucine-rich protein [Source:Projected from Anopheles gambiae (AGAP003842) VB Community Annotation]	NA	0.0183378	0.043956	20.4522	18.4737	21.6807	other	116	15	NA	1	2	NA	14	259
AFUN022208	AfunF3_2	28797459	28798796	1338	-	cytochrome c heme-lyase [Source:Projected from Anopheles gambiae (AGAP003843) VB Community Annotation]	NA	0.0247892	0.00999001	8.25545	7.52152	8.58009	other	44	1	2	2	5	2	4	98
AFUN022230	AfunF3_2	47869607	47886666	17060	-	tankyrase [Source:Projected from Anopheles gambiae (AGAP001947) VB Community Annotation]	NA	0.0208231	0.030969	24.5788	22.9832	25.1508	other	39	NA	NA	4	3	NA	14	298
AFUN022234	AfunF3_3	77370336	77371578	1243	-	chloride channel [Source:Projected from Anopheles gambiae (AGAP011245) VB Community Annotation]	NA	0.0321968	0.0849151	7.59263	7.91013	6.78621	other	53	NA	3	NA	1	NA	4	106
AFUN022249	AfunF3_3	69648491	69650037	1547	-	Peptidase S1 domain-containing protein [Source:UniProtKB/TrEMBL;Acc:A0A4Y0BQW5]	NA	0.0428271	0.256743	7.31026	6.75759	7.23676	other	33	3	NA	4	NA	NA	4	90
AFUN022250	AfunF3_3	69652902	69654444	1543	-	Peptidase S1 domain-containing protein [Source:UniProtKB/TrEMBL;Acc:A0A4Y0BQJ6]	NA	0	0.00599401	0	0	0	other	NA	NA	NA	NA	NA	NA	NA	NA
AFUN022251	AfunF3_3	69650728	69651920	1193	-	CLIP-domain serine protease [Source:Projected from Anopheles gambiae (AGAP010968) VB Community Annotation]	NA	0.0276387	0.556444	2.4141	2.51361	2.18115	other	27	3	NA	NA	4	NA	2	47
AFUN022252	AfunF3_2	43847079	43849917	2839	+	mitochondrial dicarboxylate transporter (solute carrier family 25) [Source:Projected from Anopheles gambiae (AGAP003074) VB Community Annotation]	NA	0.0121467	0.20979	3.73814	3.36582	4.01965	other	20	NA	NA	6	2	NA	4	57
AFUN022270	AfunF3_2	38931620	38932599	980	-	unspecified product	NA	0.0313738	0.047952	5.65064	5.64335	5.30336	other	33	2	NA	NA	NA	NA	3	41
AFUN022284	AfunF3_2	42889104	42890993	1890	+	CLIP-domain serine protease [Source:Projected from Anopheles gambiae (AGAP004148) VB Community Annotation]	NA	0.0133474	0.941059	9.76891	9.80285	9.47419	other	44	1	NA	4	NA	NA	6	133
AFUN022291	AfunF3_X	3384878	3387058	2181	-	Aminoacylase [Source:Projected from Anopheles gambiae (AGAP000679) UniProtKB/TrEMBL;Acc:Q7QEF5]	NA	0.0229979	0.000999001	11.6901	11.1285	11.714	other	76	1	NA	NA	NA	NA	10	154
AFUN022319	AfunF3_2	39880198	39884241	4044	+	unspecified product	NA	0.0296292	0.856144	27.6317	26.0316	27.5944	other	215	13	NA	5	NA	NA	22	332
AFUN022320	AfunF3_2	39876944	39879413	2470	+	CLIP-domain serine protease [Source:Projected from Anopheles gambiae (AGAP003689) UniProtKB/TrEMBL;Acc:A0A1S4GIW4]	NA	0.00787873	0.01998	4.76635	4.48323	4.97436	other	18	1	NA	NA	NA	NA	5	62
AFUN022325	AfunF3_2	39965442	39967114	1673	+	beta-1,4-mannosyltransferase [Source:Projected from Anopheles gambiae (AGAP003551) VB Community Annotation]	NA	0.0194376	0.736264	6.20096	6.36266	5.7982	other	72	4	1	1	NA	NA	5	112
AFUN022326	AfunF3_2	39969961	39971034	1074	+	Transmembrane emp24 protein transport domain containing [Source:Projected from Anopheles gambiae (AGAP003553) VB Community Annotation]	NA	0.012967	0.569431	3.14231	3.12753	3.07559	other	42	NA	NA	2	NA	NA	4	54
AFUN022341	AfunF3_3	14752845	14755614	2770	+	ubiquitin-conjugating enzyme E2 J2 [Source:Projected from Anopheles gambiae (AGAP005954) VB Community Annotation]	NA	0.0147457	0.0679321	12.2042	12.9402	11.1082	other	92	NA	11	1	6	NA	2	224

## Sheet: FANG and FUMOZ
FANG and FUMOZ: Use filter function to filter genes according to Fst values, chromsomes and gene family
	Chromosome	AfunF3_2	AfunF3_3	AfunF3_X
	Fst at 0.8 quantile	0.526635	0.619731	0.694853
	Fst at 0.95 quantile	0.705988	0.798407	0.929412
														Significantly differentiated SNPs
ID	seqnames	start	end	width	strand	description	Name	popgenome_Fst	bootstrap_p_values	nuc.diversity.between	nuc.diversity.DE	nuc.diversity.AL	Gene_Family	SNPs_freq_sign	SNPs_missense_variant	SNPs_5_prime_UTR_variant	SNPs_intron_variant	SNPs_3_prime_UTR_variant	SNPs_splice_region_variant	synonymous_variant	nSNPs
AFUN000007	AfunF3_2	46656076	46666257	10182	+	mitogen-activated protein kinase kinase [Source:Projected from Anopheles gambiae (AGAP001867) VB Community Annotation]	NA	0.588541	0	18.0944	14.085	0.805263	other	59	2	1	7	NA	NA	14	343
AFUN000039	AfunF3_2	46963624	46964734	1111	+	60S ribosomal protein L6 [Source:UniProtKB/TrEMBL;Acc:A0A182R1K1]	RpL6	0.384318	0	1.97778	1.42484	1.01053	other	10	NA	NA	NA	NA	NA	2	34
AFUN000082	AfunF3_2	59170035	59178548	8514	+	JAKSTAT pathway signalling Domeless [Source:Projected from Anopheles gambiae (AGAP029053) UniProtKB/TrEMBL;Acc:A0A1Y9IHQ6]	NA	0.220166	0	13.1556	10.4183	10.1	other	35	2	NA	1	1	NA	10	240
AFUN000089	AfunF3_2	59214402	59215853	1452	+	peroxin [Source:Projected from Anopheles gambiae (AGAP010074) VB Community Annotation]	NA	0.344504	0	4.61111	4.33987	1.70526	other	36	NA	NA	2	NA	NA	4	108
AFUN000103	AfunF3_2	59477005	59479202	2198	+	nicotinic acetylcholine receptor, beta-2 subunit [Source:Projected from Anopheles gambiae (AGAP010057) VB Community Annotation]	NA	0.21145	0	3.27778	3.65359	1.51579	other	4	NA	NA	NA	NA	NA	2	94
AFUN000279	AfunF3_3	17816264	17818469	2206	+	unspecified product	NA	0.578736	0	9.78333	3.70588	4.53684	other	24	8	NA	12	NA	NA	4	57
AFUN000284	AfunF3_3	17761195	17762648	1454	+	60S ribosomal protein L8	RpL8	0.706599	0	2.63889	0.627451	0.921053	other	12	NA	NA	NA	1	NA	2	37
AFUN000319	AfunF3_2	49754323	49756508	2186	-	CLIP-domain serine protease [Source:Projected from Anopheles gambiae (AGAP002270) VB Community Annotation]	NA	0.331835	0	11.95	9.4902	6.47895	other	22	2	NA	18	NA	NA	2	157
AFUN000373	AfunF3_3	10054665	10057222	2558	-	carboxylesterase [Source:Projected from Anopheles gambiae (AGAP006727) VB Community Annotation]	NA	0.104324	0.045954	7.41667	8.54902	4.73684	COEs	6	2	NA	NA	NA	NA	NA	146
AFUN000447	AfunF3_3	42720540	42724717	4178	+	Importin subunit alpha [Source:UniProtKB/TrEMBL;Acc:A0A182R2Q6]	NA	0.431213	0	5.83333	2.75163	3.88421	other	28	NA	NA	4	2	NA	3	97
AFUN000458	AfunF3_3	42659187	42668768	9582	-	Pyruvate carboxylase [Source:Projected from Anopheles gambiae (AGAP004742) UniProtKB/TrEMBL;Acc:A7UUW7]	NA	0.267374	0	14.1944	12.2353	8.56316	other	38	NA	NA	5	2	NA	14	272
AFUN000494	AfunF3_3	42311784	42353800	42017	+	voltage-gated sodium channel	NA	0.40986	0	20.8944	11.8824	12.7789	other	26	NA	NA	18	NA	NA	7	409
AFUN000507	AfunF3_3	42160866	42163354	2489	-	ESCRT-I complex subunit MVB12 [Source:Projected from Anopheles gambiae (AGAP004695) VB Community Annotation]	NA	0.389106	0	6.23889	3.76471	3.85789	other	14	1	1	2	2	NA	1	93
AFUN000518	AfunF3_3	69748885	69753425	4541	+	cytochrome P450	CYP6AK1	0.425846	0	12.25	7.45098	6.61579	CYPs	53	7	1	2	NA	NA	7	153
AFUN000519	AfunF3_3	69744246	69748388	4143	+	unspecified product	NA	0.306979	0	11.2722	6.98693	8.63684	other	22	1	1	2	NA	NA	3	185
AFUN000522	AfunF3_3	69719316	69729878	10563	-	Ig-like domain-containing protein [Source:UniProtKB/TrEMBL;Acc:A0A182R2Y1]	NA	0.419601	0	5.95	3.57516	3.33158	other	15	NA	NA	2	NA	NA	2	163
AFUN000554	AfunF3_2	83663300	83667156	3857	-	unspecified product	NA	0.280222	0	7.93889	6.47059	4.95789	other	16	4	NA	8	NA	NA	4	89
AFUN000592	AfunF3_3	18228896	18240143	11248	+	unspecified product	NA	0.630246	0	27.5278	5.13072	15.2263	other	163	12	NA	24	6	NA	72	318
AFUN000597	AfunF3_3	18083761	18085978	2218	-	unspecified product	NA	0.330966	0	8.05556	4.81046	5.96842	other	32	14	NA	NA	NA	NA	2	67
AFUN000602	AfunF3_2	17206296	17207028	733	-	60S ribosomal protein L26	RpL26	0.4359	0	2.01111	0.921569	1.34737	other	12	NA	NA	NA	NA	NA	3	17
AFUN000705	AfunF3_X	15354266	15361876	7611	-	cytoplasmic dynein 1 light intermediate chain [Source:Projected from Anopheles gambiae (AGAP000723) VB Community Annotation]	NA	0.671621	0	7.21111	4.53595	0.2	other	22	NA	NA	7	1	NA	1	200
AFUN000707	AfunF3_X	15371391	15410351	38961	-	neuronal cell adhesion molecule [Source:Projected from Anopheles gambiae (AGAP000720) VB Community Annotation]	NA	0.536933	0	14.2556	13.0131	0.189474	other	23	NA	NA	4	5	NA	14	469
AFUN000843	AfunF3_2	13586833	13590095	3263	-	ketohexokinase [Source:Projected from Anopheles gambiae (AGAP002483) VB Community Annotation]	NA	0.219378	0	7.52778	7.18954	4.56316	other	16	1	2	4	NA	NA	3	195
AFUN000866	AfunF3_2	68315947	68328018	12072	+	serine protease inhibitor (serpin) 4	SRPN4	0.295196	0	12.3167	14.4248	2.93684	other	45	4	NA	7	1	NA	7	184
AFUN000905	AfunF3_2	71257382	71258810	1429	+	cytochrome c oxidase subunit 4, mitochondrial precursor [Source:Projected from Anopheles gambiae (AGAP008727) VB Community Annotation]	NA	0.164662	0	1.58333	2.12418	0.521053	other	NA	NA	NA	NA	NA	NA	NA	68
AFUN000936	AfunF3_2	33396830	33398039	1210	+	cuticular protein RR-1 family [Source:Projected from Anopheles gambiae (AGAP002726) VB Community Annotation]	NA	0.573578	0	7.9	3.70588	3.03158	other	50	1	2	1	2	NA	4	88
AFUN000942	AfunF3_2	33345898	33349673	3776	-	Tryptophan 2,3-dioxygenase [Source:UniProtKB/TrEMBL;Acc:A0A182R450]	NA	0.61436	0	7.3	1.58824	4.04211	other	16	2	NA	2	NA	NA	3	88
AFUN000951	AfunF3_2	33186007	33186762	756	-	39S ribosomal protein L49, mitochondrial [Source:UniProtKB/TrEMBL;Acc:A0A182R459]	mRpL49	0.389847	0	6.44444	5.84314	2.02105	other	60	3	NA	NA	NA	NA	7	70
AFUN000964	AfunF3_3	17154725	17156003	1279	+	unspecified product	NA	0.081405	0	2.15556	1.2549	2.70526	other	NA	NA	NA	NA	NA	NA	NA	55
AFUN000986	AfunF3_2	71412558	71418131	5574	-	unspecified product	NA	0.377402	0	6.72222	4.68627	3.68421	other	40	NA	NA	2	8	NA	8	66
AFUN001036	AfunF3_3	2316388	2317892	1505	+	28S ribosomal protein S22, mitochondrial	mRpS22	0.493051	0	3.04444	2.01307	1.07368	other	20	NA	NA	NA	NA	NA	4	89
AFUN001047	AfunF3_3	87630281	87632851	2571	-	syntaxin [Source:Projected from Anopheles gambiae (AGAP011727) VB Community Annotation]	NA	0.48311	0	9.07778	6.56863	2.81579	other	59	NA	NA	2	4	NA	7	110
AFUN001075	AfunF3_3	16367343	16368945	1603	+	Protein lin-7 homolog [Source:UniProtKB/TrEMBL;Acc:A0A182R4I3]	NA	0.567859	0	2.65556	1.13725	1.15789	other	10	NA	NA	NA	1	NA	1	30
AFUN001120	AfunF3_2	48315181	48318690	3510	+	Ras-related protein R-Ras2 [Source:Projected from Anopheles gambiae (AGAP002812) VB Community Annotation]	NA	0.422081	0	6.88889	1.5098	6.45263	other	31	NA	1	2	4	NA	1	120
AFUN001121	AfunF3_2	48318836	48321551	2716	-	CLIP-domain serine protease [Source:Projected from Anopheles gambiae (AGAP002811) UniProtKB/TrEMBL;Acc:A0A1S4GG73]	NA	0.373803	0	9.21111	5.53595	6	other	56	1	NA	4	NA	NA	6	105
AFUN001129	AfunF3_2	48404249	48405124	876	+	Ecdysteroid-regulated protein [Source:Projected from Anopheles gambiae (AGAP002804) VB Community Annotation]	NA	0.513806	0	6.58333	3.76471	2.63684	other	12	5	NA	NA	3	NA	4	69
AFUN001133	AfunF3_3	64349369	64350367	999	-	Short-chain dehydrogenease/reductase [Source:Projected from Anopheles gambiae (AGAP011852) VB Community Annotation]	NA	0.409169	0	6.93889	3.88889	4.31053	other	12	2	NA	NA	2	NA	8	100
AFUN001144	AfunF3_3	150352	167602	17251	-	RAD54-like protein [Source:Projected from Anopheles gambiae (AGAP007573) VB Community Annotation]	NA	0.570816	0	2.43889	1.99346	0.1	other	6	3	NA	NA	NA	NA	1	83
AFUN001165	AfunF3_2	85357363	85402258	44896	+	BTB domain-containing protein [Source:UniProtKB/TrEMBL;Acc:A0A182R4S3]	NA	0.607563	0	50.8	30.719	9.15263	other	69	NA	5	63	NA	NA	NA	1228
AFUN001187	AfunF3_2	12946820	12949267	2448	-	Odorant binding protein 7 [Source:UniProtKB/TrEMBL;Acc:E5FD93]	NA	0.0950691	0.0659341	0.911111	0.954248	0.694737	other	NA	NA	NA	NA	NA	NA	NA	57
AFUN001258	AfunF3_2	12180030	12185006	4977	-	unspecified product	NA	0.436675	0	10.6222	6.53595	5.43158	other	42	3	NA	NA	3	NA	9	240
AFUN001268	AfunF3_2	12112071	12121781	9711	+	Protein tyrosine phosphatase, receptor type, f polypeptide (PTPRF) interacting protein (liprin) [Source:Projected from Anopheles gambiae (AGAP001469) VB Community Annotation]	NA	0.460119	0	10.2389	7.55556	3.5	other	27	1	2	8	NA	NA	4	381
AFUN001298	AfunF3_2	83442248	83444362	2115	+	WD_REPEATS_REGION domain-containing protein [Source:UniProtKB/TrEMBL;Acc:A0A182R556]	NA	0.352403	0	1.15	0	1.48947	other	15	NA	NA	NA	NA	NA	3	68
AFUN001351	AfunF3_3	72584495	72593728	9234	-	TOLL-like receptor 7 [Source:UniProtKB/TrEMBL;Acc:A0A182R5A9]	TOLL7	0.586586	0	14.2	11.3725	0.368421	other	23	NA	NA	NA	NA	NA	23	251
AFUN001382	AfunF3_3	73206528	73208978	2451	-	cytochrome P450	CYP9J5	0.71576	0	15.1333	5.7451	2.85789	CYPs	49	1	NA	2	1	NA	12	140
AFUN001383	AfunF3_3	73210543	73213021	2479	-	cytochrome P450	CYP9J5	0.632616	0	17.8111	7.77124	5.31579	CYPs	42	2	NA	1	NA	NA	15	163
AFUN001440	AfunF3_3	31616581	31617910	1330	-	ribonuclease kappa [Source:Projected from Anopheles gambiae (AGAP006389) VB Community Annotation]	NA	0.216475	0	4.80556	5.15686	2.37368	other	14	NA	NA	NA	2	NA	1	71
AFUN001486	AfunF3_2	3862648	3863537	890	-	Peptidyl-prolyl cis-trans isomerase [Source:UniProtKB/TrEMBL;Acc:A0A182R5P2]	NA	0	0.370629	0	0	0	other	NA	NA	NA	NA	NA	NA	NA	NA
AFUN001487	AfunF3_2	3860185	3862615	2431	+	CPL domain-containing protein [Source:UniProtKB/TrEMBL;Acc:A0A182R5P3]	NA	0.278908	0	2.54444	2.62745	1.04211	other	13	NA	3	NA	NA	NA	NA	63
AFUN001541	AfunF3_2	3470515	3471272	758	+	39S ribosomal protein L51, mitochondrial	mRpL51	0.350025	0	3.06667	0.849673	3.13684	other	12	NA	1	NA	NA	NA	2	66
AFUN001587	AfunF3_2	4855666	4857482	1817	-	unspecified product	NA	0.0588235	0.102897	0.333333	0.627451	0	other	NA	NA	NA	NA	NA	NA	NA	38
AFUN001774	AfunF3_2	75254915	75255855	941	+	Glutathione s-transferase E7 [Source:UniProtKB/TrEMBL;Acc:G0XSZ5]	GSTE7	0.670027	0	5.73333	2.07843	1.70526	GSTs	35	NA	1	NA	NA	NA	5	54
AFUN001836	AfunF3_3	11288857	11289682	826	+	peritrophin [Source:Projected from Anopheles gambiae (AGAP006795) VB Community Annotation]	NA	0.490292	0	4.78889	3.55556	1.32632	other	24	2	1	NA	1	NA	2	80
AFUN001913	AfunF3_2	56122144	56126783	4640	-	unspecified product	NA	0.230009	0	12.3278	10.9477	8.03684	other	13	NA	3	NA	6	NA	4	221
AFUN001917	AfunF3_2	56222326	56225377	3052	+	3-methylcrotonyl-CoA carboxylase alpha subunit [Source:Projected from Anopheles gambiae (AGAP010228) VB Community Annotation]	NA	0.260608	0	13.5	14.1373	5.82632	other	36	NA	1	1	2	NA	4	222
AFUN001921	AfunF3_2	56250878	56261182	10305	+	all-trans-retinol dehydrogenase (NAD+) [Source:Projected from Anopheles gambiae (AGAP010232) VB Community Annotation]	NA	0.33519	0	9.7	9.60784	3.28947	other	14	NA	NA	5	2	NA	NA	107
AFUN002005	AfunF3_2	38154843	38159450	4608	-	exosome complex exonuclease [Source:Projected from Anopheles gambiae (AGAP002300) VB Community Annotation]	NA	0.303397	0	8.13333	6.02614	5.30526	other	54	1	1	NA	NA	NA	10	140
AFUN002037	AfunF3_3	3429335	3430065	731	+	C type lysozyme [Source:UniProtKB/TrEMBL;Acc:A0A182R788]	LYSC1	0.669028	0	2.88889	0.333333	1.57895	other	12	NA	NA	6	NA	NA	3	52
AFUN005498	AfunF3_2	37732412	37740072	7661	+	UDP glucuronosyltransferase 5 family, polypeptide A2 [Source:Projected from Anopheles gambiae (AGAP002783) VB Community Annotation]	NA	0.686135	0	23.5444	3.11111	11.6684	UGTs	58	3	8	31	2	NA	14	393
AFUN002067	AfunF3_3	3203933	3209602	5670	-	Fem-1 homolog b [Source:Projected from Anopheles gambiae (AGAP007382) VB Community Annotation]	NA	0.333805	0	5.70556	2.0915	5.51053	other	12	NA	NA	1	3	NA	4	99
AFUN002084	AfunF3_3	3076404	3079734	3331	-	Elongation factor 1-alpha [Source:UniProtKB/TrEMBL;Acc:A0A182R7D5]	NA	0.254586	0	5.52222	3.03268	5.2	other	37	NA	NA	NA	1	NA	6	61
AFUN002085	AfunF3_3	3073631	3074425	795	-	C-type lectin (CTL) - mannose binding [Source:Projected from Anopheles gambiae (AGAP007410) VB Community Annotation]	NA	0.257904	0	8.8	6.7451	6.31579	other	54	NA	2	NA	1	NA	6	63
AFUN002134	AfunF3_X	10885352	10893897	8546	+	Uridine phosphorylase [Source:Projected from Anopheles gambiae (AGAP000188) UniProtKB/TrEMBL;Acc:Q7PFX7]	NA	0.429093	0	2.77222	3.06536	0.1	other	20	NA	NA	NA	6	NA	9	231
AFUN002141	AfunF3_X	10825609	10827371	1763	+	phosphoribosylaminoimidazole carboxylase [Source:Projected from Anopheles gambiae (AGAP000180) VB Community Annotation]	NA	0.369638	0	3.9	3.84314	1.07368	other	8	NA	NA	NA	NA	NA	3	101
AFUN002158	AfunF3_X	10671923	10676982	5060	-	Cystathionine beta-synthase [Source:Projected from Anopheles gambiae (AGAP000162) UniProtKB/TrEMBL;Acc:Q7QEV0]	NA	0.630017	0	6.36667	4.11111	0.6	other	16	NA	NA	NA	NA	NA	8	151
AFUN002167	AfunF3_2	38257110	38258130	1021	-	pyrokinin [Source:Projected from Anopheles gambiae (AGAP002292) VB Community Annotation]	NA	0.340765	0	2.81667	1.71895	1.99474	other	9	NA	2	NA	NA	NA	1	55
AFUN002180	AfunF3_2	37885682	37890058	4377	-	ATP-binding cassette	NA	0.442225	0	34.7	20.3464	18.3632	other	140	4	1	5	NA	NA	31	305
AFUN002187	AfunF3_2	42636841	42639520	2680	-	arrestin-1 [Source:Projected from Anopheles gambiae (AGAP010134) VB Community Annotation]	NA	0.307571	0	2.75	2.52941	1.27895	other	24	NA	NA	16	2	NA	1	38
AFUN002230	AfunF3_2	58404888	58407176	2289	-	WD repeat-containing protein [Source:Projected from Anopheles gambiae (AGAP010182) VB Community Annotation]	NA	0.334021	0	12.35	10.8497	5.6	other	68	4	NA	4	NA	NA	9	144
AFUN002245	AfunF3_3	67627977	67630776	2800	-	Thioredoxin-like_fold domain-containing protein [Source:UniProtKB/TrEMBL;Acc:A0A182R7U5]	NA	0.606681	0	1.84444	1.26144	0.189474	other	9	NA	2	NA	NA	NA	NA	10
AFUN002257	AfunF3_X	5222712	5224581	1870	+	coiled-coil-helix-coiled-coil-helix domain-containing protein 2, mitochondrial [Source:Projected from Anopheles gambiae (AGAP000897) VB Community Annotation]	NA	0.911765	0	2.66667	0.470588	0	other	10	NA	1	NA	1	NA	1	61
AFUN002275	AfunF3_3	28201597	28211496	9900	-	cytochrome P450	CYP301A1	0.39622	0	16.5056	8.62092	11.3105	CYPs	58	2	NA	4	1	NA	11	230
AFUN002277	AfunF3_3	28197912	28198884	973	+	odorant-binding protein [Source:Projected from Anopheles gambiae (AGAP006080) VB Community Annotation]	NA	0.266532	0	4.94444	2.51634	4.73684	other	12	2	NA	1	NA	NA	NA	76
AFUN002291	AfunF3_2	69125385	69132223	6839	+	U3 small nucleolar RNA-associated protein [Source:Projected from Anopheles gambiae (AGAP009004) VB Community Annotation]	NA	0.46402	0	36.9944	28.3987	11.2579	other	212	9	NA	1	NA	NA	40	545
AFUN002292	AfunF3_2	49171807	49174537	2731	+	Similar to ATP-dependent RNA helicase dbp5 [Source:Projected from Anopheles gambiae (AGAP003397) VB Community Annotation]	NA	0.177492	0	7.49444	8.47059	3.85789	other	11	NA	NA	NA	2	NA	1	91
AFUN002338	AfunF3_2	50034193	50037518	3326	+	unspecified product	NA	0.177475	0	9.05556	9.28105	5.61579	other	36	1	2	NA	NA	NA	9	135
AFUN002387	AfunF3_2	50771352	50772452	1101	+	Lipase [Source:UniProtKB/TrEMBL;Acc:A0A182R885]	NA	0.501863	0	4.91111	3.69281	1.2	other	28	1	NA	NA	NA	NA	6	50
AFUN002388	AfunF3_2	50774178	50775664	1487	+	Lipase [Source:Projected from Anopheles gambiae (AGAP003500) UniProtKB/TrEMBL;Acc:Q7QH37]	NA	0.42314	0	6.78889	4.46405	3.36842	other	43	NA	NA	NA	NA	NA	10	59
AFUN002390	AfunF3_2	50778459	50783273	4815	-	heme peroxidase [Source:Projected from Anopheles gambiae (AGAP003502) VB Community Annotation]	NA	0.33727	0	14.9389	11.4641	8.33684	other	71	5	NA	4	NA	NA	14	232
AFUN002408	AfunF3_2	51148909	51150760	1852	+	cytochrome P450	CYP329A1	0.347506	0	6.75	5.88235	2.92632	CYPs	27	5	NA	NA	NA	NA	4	129
AFUN002451	AfunF3_2	51621121	51623438	2318	+	Twinfilin [Source:Projected from Anopheles gambiae (AGAP003716) UniProtKB/Swiss-Prot;Acc:Q7QG28]	NA	0.352941	0	1.94444	2.51634	0	other	8	NA	NA	NA	1	NA	1	47
AFUN002514	AfunF3_3	87171048	87172925	1878	+	carboxylesterase [Source:Projected from Anopheles gambiae (AGAP011509) VB Community Annotation]	NA	0.39542	0	0.855556	0.555556	0.478947	COEs	2	NA	NA	1	NA	NA	1	72
AFUN002517	AfunF3_3	86926810	86929862	3053	-	carboxylesterase [Source:Projected from Anopheles gambiae (AGAP011507) VB Community Annotation]	NA	0.647144	0	3.83889	0.20915	2.5	COEs	5	NA	NA	NA	3	NA	2	41
AFUN002547	AfunF3_3	93324189	93325493	1305	+	Eupolytin [Source:Projected from Anopheles gambiae (AGAP011477) UniProtKB/TrEMBL;Acc:A0A1S4H7M9]	NA	0.480956	0	8.36111	6.70588	1.97368	other	29	1	1	1	1	NA	2	99
AFUN002552	AfunF3_3	93356202	93358489	2288	+	large subunit GTPase [Source:Projected from Anopheles gambiae (AGAP011471) VB Community Annotation]	NA	0.381599	0	6.8	5.24183	3.16842	other	45	NA	NA	NA	NA	NA	7	173
AFUN002566	AfunF3_3	24377653	24394680	17028	-	unspecified product	NA	0.265976	0	25.7167	20.3007	17.4526	other	46	5	NA	11	NA	NA	17	394
AFUN002571	AfunF3_3	24353693	24358186	4494	-	unspecified product	NA	0.549861	0	19.8333	9.96078	7.89474	other	68	2	NA	5	NA	NA	14	298
AFUN002587	AfunF3_3	24236669	24238583	1915	-	peptide alpha-N-acetyltransferase [Source:Projected from Anopheles gambiae (AGAP005410) VB Community Annotation]	NA	0.304644	0	1.38889	1.40523	0.526316	other	7	NA	NA	NA	NA	NA	2	35
AFUN002595	AfunF3_3	64183073	64185882	2810	-	mitochondrial uncoupling protein [Source:Projected from Anopheles gambiae (AGAP011839) VB Community Annotation]	NA	0.393476	0	3.6	3.01961	1.34737	other	15	NA	4	NA	NA	NA	1	75
AFUN002602	AfunF3_3	64241940	64243282	1343	+	cytochrome b-561 domain containing protein [Source:Projected from Anopheles gambiae (AGAP011846) VB Community Annotation]	NA	0.675152	0	16.1778	4.78431	5.72632	other	124	4	NA	2	NA	NA	14	130
AFUN002641	AfunF3_3	58941587	58945424	3838	+	Serine--pyruvate aminotransferase [Source:UniProtKB/TrEMBL;Acc:A0A182R8Y1]	NA	0.307659	0	8.69444	5.06536	6.97368	other	48	4	NA	5	NA	NA	10	78
AFUN002694	AfunF3_3	59561101	59569687	8587	+	heat shock protein 110kDa [Source:Projected from Anopheles gambiae (AGAP010331) VB Community Annotation]	NA	0.297775	0	3.8	3.18954	2.14737	other	10	NA	NA	NA	5	NA	NA	155
AFUN002709	AfunF3_3	35217368	35246385	29018	+	unspecified product	NA	0.194892	0	12.6556	6.91503	13.4632	other	33	8	NA	NA	2	NA	14	409
AFUN002726	AfunF3_3	35314199	35317451	3253	-	Presequence protease, mitochondrial [Source:Projected from Anopheles gambiae (AGAP006616) VB Community Annotation]	NA	0.462847	0	12.9444	6.84314	7.06316	other	60	2	NA	NA	NA	NA	11	204
AFUN002731	AfunF3_3	35332675	35335710	3036	-	vacuolar protein sorting [Source:Projected from Anopheles gambiae (AGAP006623) VB Community Annotation]	NA	0.219257	0	2.40556	1.45098	2.30526	other	4	NA	NA	NA	NA	NA	1	45
AFUN002792	AfunF3_3	57049158	57051297	2140	-	unspecified product	NA	0.736383	0	3	1.5817	0	other	9	NA	NA	1	NA	NA	2	42
AFUN002802	AfunF3_3	86364807	86367609	2803	-	ubiquitin carboxyl-terminal hydrolase 22/27/51 [Source:Projected from Anopheles gambiae (AGAP012119) VB Community Annotation]	NA	0.437859	0	3.5	1.88235	2.05263	other	27	3	NA	NA	NA	NA	2	68
AFUN002876	AfunF3_2	73237880	73240829	2950	-	unspecified product	NA	0.781381	0	21.5833	4.56863	4.86842	other	69	2	NA	NA	1	NA	20	260
AFUN002916	AfunF3_2	76147221	76150795	3575	-	unspecified product	NA	0.272786	0	4.50556	3.54248	3.01053	other	20	NA	NA	NA	NA	NA	5	90
AFUN002942	AfunF3_3	28947283	28951619	4337	-	TOLL-like receptor 9	TOLL9	0.419192	0	12.0444	7.76471	6.22632	other	28	2	NA	1	NA	NA	8	259
AFUN002957	AfunF3_3	29037917	29039746	1830	+	mitochondrial translation elongation factor TU [Source:Projected from Anopheles gambiae (AGAP006996) VB Community Annotation]	NA	0.291882	0	1.4	0.424837	1.55789	other	4	NA	NA	NA	NA	NA	1	61
AFUN003017	AfunF3_2	17250384	17252337	1954	-	Ferritin [Source:UniProtKB/TrEMBL;Acc:A0A182RA08]	NA	0.197742	0	3.43333	3.85621	1.65263	other	21	NA	2	2	NA	NA	1	94
AFUN003018	AfunF3_2	17252732	17254058	1327	+	Ferritin [Source:UniProtKB/TrEMBL;Acc:A0A182RA09]	NA	0.184256	0	2.08333	2.56209	0.836842	other	8	NA	NA	NA	NA	NA	2	47
AFUN003077	AfunF3_2	77004788	77025056	20269	+	ATP-binding cassette transporter (ABC transporter) family G member [Source:Projected from Anopheles gambiae (AGAP029500) VB Community Annotation]	NA	0.40005	0	17.7667	9.22876	12.0895	ABCs	22	NA	NA	8	NA	NA	13	306
AFUN003078	AfunF3_2	77143936	77145160	1225	-	SP14D1 [Source:Projected from Anopheles gambiae (AGAP009849) VB Community Annotation]	NA	0.345079	0	6.69444	6.1634	2.60526	other	28	3	1	21	NA	NA	3	132
AFUN003122	AfunF3_2	56313689	56319386	5698	-	unspecified product	NA	0.181514	0	12.2	9.79739	10.1737	other	22	2	1	2	1	NA	3	157
AFUN003124	AfunF3_2	56338775	56339837	1063	-	late trypsin [Source:Projected from Anopheles gambiae (AGAP010240) VB Community Annotation]	NA	0.297454	0	2.36111	2.9281	0.389474	other	12	1	NA	NA	1	NA	1	53
AFUN003139	AfunF3_2	56553361	56554377	1017	+	60S ribosomal protein L23	RpL23	0.251141	0	1.31111	0.921569	1.04211	other	3	NA	NA	NA	1	NA	NA	10
AFUN003149	AfunF3_2	56655175	56661842	6668	+	DUF2428 domain-containing protein [Source:UniProtKB/TrEMBL;Acc:A0A182RAD5]	NA	0.162933	0	1.17778	0.69281	1.27895	other	2	NA	NA	NA	NA	NA	1	37
AFUN003187	AfunF3_3	86285593	86286967	1375	-	ubiquitin carboxyl-terminal hydrolase L3 [Source:Projected from Anopheles gambiae (AGAP012113) VB Community Annotation]	NA	0.650055	0	2.06667	0.941176	0.505263	other	12	NA	2	1	1	NA	NA	101
AFUN003197	AfunF3_3	85964637	85966248	1612	+	unspecified product	NA	0	0.257742	0	0	0	other	NA	NA	NA	NA	NA	NA	NA	14
AFUN003238	AfunF3_3	89480670	89481590	921	-	unspecified product	NA	0.294267	0	9.34444	8.21569	4.97368	other	51	4	1	NA	1	NA	4	94
AFUN003264	AfunF3_3	90717558	90718512	955	-	Eukaryotic translation initiation factor 3 subunit K [Source:Projected from Anopheles gambiae (AGAP011580) UniProtKB/Swiss-Prot;Acc:Q7QGK4]	NA	0.312599	0	5.8	3.97386	4	other	24	NA	NA	NA	NA	NA	8	63
AFUN003358	AfunF3_3	1864294	1865044	751	-	unspecified product	NA	0.432309	0	5.06667	2.40523	3.34737	other	40	2	NA	1	NA	NA	5	58
AFUN003368	AfunF3_3	1645305	1656955	11651	+	unspecified product	NA	0.463757	0	12.6	5.17647	8.33684	other	52	2	NA	17	NA	NA	NA	163
AFUN003400	AfunF3_3	1331464	1336056	4593	-	unspecified product	NA	0.416157	0	11.9444	8	5.94737	other	25	1	2	15	NA	NA	6	193
AFUN003482	AfunF3_3	57755095	57756026	932	-	cytochrome c oxidase assembly protein subunit [Source:Projected from Anopheles gambiae (AGAP010443) VB Community Annotation]	NA	0.906743	0	2.27778	0.424837	0	other	6	1	1	NA	NA	NA	NA	82
AFUN003520	AfunF3_2	18064670	18066290	1621	+	unspecified product	NA	0.284915	0	6.27222	4.30719	4.66316	other	35	3	NA	NA	NA	NA	4	72
AFUN003560	AfunF3_2	77275389	77277164	1776	-	Phosphatase 1 regulatory subunit [Source:Projected from Anopheles gambiae (AGAP009839) VB Community Annotation]	NA	0.266932	0	6.13889	3.73203	5.26842	other	32	NA	1	2	NA	NA	2	196
AFUN003564	AfunF3_2	77260157	77261817	1661	-	CLIP-domain serine protease [Source:Projected from Anopheles gambiae (AGAP009844) VB Community Annotation]	NA	0.372791	0	4.7	0.843137	5.05263	other	6	NA	NA	2	NA	NA	2	124
AFUN003583	AfunF3_2	90694054	90711578	17525	-	unspecified product	NA	0.22488	0	10.7056	11.9804	4.61579	other	73	NA	2	14	12	NA	32	658
AFUN003589	AfunF3_2	90788694	90789417	724	+	COX assembly mitochondrial protein [Source:UniProtKB/TrEMBL;Acc:A0A182RBM4]	NA	0.0267267	0.525475	1.52778	1.56863	1.40526	other	NA	NA	NA	NA	NA	NA	NA	81
AFUN003592	AfunF3_2	90800906	90804674	3769	+	unspecified product	NA	0.351091	0	3.07778	2.05229	1.94211	other	13	NA	NA	NA	2	1	2	31
AFUN004354	AfunF3_2	82055953	82057683	1731	+	UDP-glucuronosyltransferase [Source:UniProtKB/TrEMBL;Acc:A0A182RDT2]	NA	0.635752	0	9.1	2.7451	3.88421	UGTs	63	6	NA	1	NA	NA	7	108
AFUN003595	AfunF3_2	90821509	90826784	5276	-	xanthine dehydrogenase/oxidase [Source:Projected from Anopheles gambiae (AGAP007918) VB Community Annotation]	NA	0.18976	0	5.37778	5.18301	3.53158	other	4	1	NA	NA	NA	NA	NA	166
AFUN003596	AfunF3_2	90826793	90831918	5126	-	xanthine dehydrogenase [Source:Projected from Anopheles gambiae (AGAP013758) VB Community Annotation]	NA	0.249678	0	10.7222	7.08497	9.00526	other	21	2	NA	NA	NA	NA	5	153
AFUN003601	AfunF3_2	90905802	90906963	1162	+	KRR1 small subunit processome component [Source:UniProtKB/TrEMBL;Acc:A0A182RBN6]	NA	0	0.832168	0	0	0	other	NA	NA	NA	NA	NA	NA	NA	NA
AFUN003606	AfunF3_2	90984985	90985519	535	+	Spink6 [Source:Projected from Anopheles gambiae (AGAP007906) VB Community Annotation]	NA	0.597285	0	1.44444	1.1634	0	other	6	NA	NA	2	NA	NA	2	44
AFUN003657	AfunF3_2	26052804	26058301	5498	+	unspecified product	NA	0.241993	0	3.18889	1.77124	3.06316	other	3	NA	1	NA	NA	NA	NA	64
AFUN003690	AfunF3_2	46451368	46454209	2842	-	Cytochrome P450 [Source:UniProtKB/TrEMBL;Acc:A0A182RBX5]	CYP4H14	0.216692	0	7.80556	6.49673	5.73158	CYPs	22	NA	NA	NA	NA	NA	8	96
AFUN003740	AfunF3_3	24086968	24088584	1617	-	mitochondrial inner membrane protein OXA1L [Source:Projected from Anopheles gambiae (AGAP005421) VB Community Annotation]	NA	0.317894	0	5.98333	2.29412	5.86842	other	54	NA	3	1	NA	NA	4	151
AFUN003760	AfunF3_2	13448261	13458675	10415	+	unspecified product	NA	0.46747	0	11.4611	6.16993	6.03684	other	22	NA	NA	4	NA	NA	8	264
AFUN003859	AfunF3_X	9788089	9793331	5243	-	cuticular protein RR-1 family [Source:Projected from Anopheles gambiae (AGAP000344) VB Community Annotation]	NA	0.422635	0	3.21667	3.61438	0.1	other	6	NA	NA	3	2	NA	1	102
AFUN003874	AfunF3_X	9966248	9978260	12013	-	unspecified product	NA	0.421807	0	18.1222	15.0458	5.91053	other	23	5	NA	2	NA	NA	16	232
AFUN003917	AfunF3_3	18621745	18623456	1712	+	leucine-rich immune protein (Long)	LRIM4	0.895425	0	6	1.2549	0	other	12	2	NA	8	NA	NA	2	78
AFUN003933	AfunF3_3	5561037	5564729	3693	+	PX domain-containing protein [Source:UniProtKB/TrEMBL;Acc:A0A182RCL4]	NA	0.475439	0	3	0	3.14737	other	13	NA	NA	8	1	NA	3	107
AFUN003977	AfunF3_3	45406804	45409145	2342	-	heparan sulfate 2-O-sulfotransferase HS2ST1 [Source:Projected from Anopheles gambiae (AGAP008166) VB Community Annotation]	NA	0.362816	0	8.55556	4.55556	6.34737	other	46	3	NA	NA	NA	NA	9	147
AFUN004002	AfunF3_3	45219783	45221942	2160	+	argininosuccinate lyase [Source:Projected from Anopheles gambiae (AGAP008141) VB Community Annotation]	NA	0.365372	0	16.9611	7.14379	14.3842	other	125	1	2	4	7	NA	11	106
AFUN004031	AfunF3_2	26600181	26605234	5054	-	unspecified product	NA	0.266344	0	16.6222	11.9216	12.4684	other	33	NA	3	4	1	NA	6	181
AFUN004090	AfunF3_3	91986302	91986983	682	+	Conserved protein [Source:UniProtKB/TrEMBL;Acc:Q06DJ8]	NA	0.158239	0	2.2	2.83007	0.873684	other	12	NA	NA	2	NA	NA	NA	28
AFUN004093	AfunF3_3	91964349	91981968	17620	-	Protein kinase domain-containing protein [Source:UniProtKB/TrEMBL;Acc:A0A182RD24]	NA	0.250416	0	26.4944	23.6144	16.1053	other	56	7	NA	3	1	NA	19	783
AFUN004131	AfunF3_3	30091241	30095602	4362	+	cell division control protein [Source:Projected from Anopheles gambiae (AGAP006279) VB Community Annotation]	NA	0.338516	0	7.79444	3.00654	7.30526	other	27	NA	3	4	3	NA	3	115
AFUN004140	AfunF3_3	80691356	80695601	4246	-	TLDc domain-containing protein [Source:UniProtKB/TrEMBL;Acc:A0A182RD71]	NA	0.786791	0	15.8333	6.75163	0	other	62	NA	NA	4	1	NA	11	272
AFUN004236	AfunF3_3	29214836	29218464	3629	+	unspecified product	NA	0.225369	0	2.13333	1.02614	2.27895	other	8	NA	1	NA	NA	NA	1	135
AFUN004246	AfunF3_3	34779676	34788879	9204	+	Acetyl-coenzyme A synthetase [Source:UniProtKB/TrEMBL;Acc:A0A182RDH4]	NA	0.202781	0	24.1611	21.4444	17.0789	other	101	NA	1	2	9	NA	14	375
AFUN004298	AfunF3_3	25344553	25353376	8824	-	unspecified product	NA	0.25555	0	20.2444	15.6209	14.5211	other	100	10	NA	3	NA	NA	13	281
AFUN004308	AfunF3_2	81417056	81442319	25264	+	Double Oxidase: Two Peroxidase domains. [Source:Projected from Anopheles gambiae (AGAP008350) VB Community Annotation]	NA	0.402872	0	32.2222	22.7974	15.6842	other	96	2	1	4	4	NA	29	601
AFUN004312	AfunF3_2	81507061	81509154	2094	-	cytochrome P450	CYP4H16	0.136677	0	5.65	5.55556	4.2	CYPs	NA	NA	NA	NA	NA	NA	NA	94
AFUN004315	AfunF3_2	81555831	81557931	2101	+	cytochrome P450	CYP4H18	0.294417	0	7.46667	4.62092	5.91579	CYPs	24	2	NA	17	NA	NA	5	188
AFUN004316	AfunF3_2	81570829	81572761	1933	+	Cytochrome P450 [Source:UniProtKB/TrEMBL;Acc:A0A182RDP4]	CYP4H17	0.434435	0	3.42778	1.85621	2.02105	CYPs	15	NA	NA	10	NA	NA	5	50
AFUN004325	AfunF3_2	81773561	81778667	5107	+	Vitellogenin domain-containing protein [Source:UniProtKB/TrEMBL;Acc:A0A182RDQ3]	NA	0.334351	0	8.57778	6.42484	4.99474	other	56	3	NA	NA	NA	NA	10	98
AFUN018708	AfunF3_3	19707936	19708534	599	+	unspecified product	NA	0.549902	0	3.63889	2.0915	1.18421	UGTs	14	NA	1	1	3	NA	1	56
AFUN004355	AfunF3_2	82057687	82058704	1018	-	39S ribosomal protein L24, mitochondrial	mRpL24	0.450334	0	2.51111	0.797386	1.96316	other	15	NA	NA	NA	1	NA	2	26
AFUN004364	AfunF3_3	25788915	25793947	5033	+	protein phosphatase [Source:Projected from Anopheles gambiae (AGAP006171) VB Community Annotation]	NA	0.325467	0	20.3444	12.2092	15.2368	other	136	4	2	24	9	NA	8	351
AFUN004380	AfunF3_3	24390490	24396515	6026	-	aldehyde oxidase [Source:Projected from Anopheles gambiae (AGAP006220) VB Community Annotation]	NA	0.300975	0	24.8944	19.6405	15.1632	other	56	6	NA	13	NA	NA	17	377
AFUN004419	AfunF3_2	54122727	54126457	3731	+	gamma-interferon-inducible lysosomal thiol reductase [Source:Projected from Anopheles gambiae (AGAP004551) VB Community Annotation]	NA	0.524957	0	6.03889	2.70588	3.03158	other	21	NA	NA	1	NA	NA	6	63
AFUN004436	AfunF3_2	53989968	53991127	1160	-	unspecified product	NA	0.626469	0	3.8	1.49673	1.34211	other	25	NA	2	NA	NA	NA	2	42
AFUN004453	AfunF3_2	53859141	53860856	1716	+	pre-mRNA-splicing factor RBM22/SLT11 [Source:Projected from Anopheles gambiae (AGAP004509) VB Community Annotation]	NA	0.538291	0	3.28333	2.35294	0.678947	other	15	NA	1	5	NA	NA	4	70
AFUN004493	AfunF3_2	55270488	55274052	3565	-	unspecified product	NA	0.69241	0	5.33889	1.97386	1.31053	other	18	NA	NA	NA	NA	NA	6	50
AFUN004539	AfunF3_2	54799043	54802806	3764	+	phosphotransferase LOC123688 [Source:Projected from Anopheles gambiae (AGAP004612) VB Community Annotation]	NA	0.465456	0	5.19444	2.89542	2.65789	other	15	NA	2	1	NA	NA	2	110
AFUN004540	AfunF3_2	54798200	54798786	587	+	unspecified product	NA	0.273409	0	1.5	1.27451	0.905263	other	3	1	NA	NA	NA	NA	NA	30
AFUN004545	AfunF3_2	54781484	54784184	2701	-	unspecified product	NA	0.276761	0	9.67778	7.39869	6.6	other	54	2	NA	2	4	NA	6	136
AFUN004589	AfunF3_3	14344088	14345865	1778	-	retinol dehydrogenase 13 (all-trans/9-cis) [Source:Projected from Anopheles gambiae (AGAP005980) VB Community Annotation]	NA	0.562979	0	6.33333	1.58824	3.94737	other	28	NA	1	1	1	NA	4	155
AFUN004597	AfunF3_3	14007953	14010121	2169	+	Cytochrome P450 [Source:UniProtKB/TrEMBL;Acc:A0A182REH4]	CYP302A1	0.714085	0	10.5222	0.627451	5.38947	CYPs	69	NA	NA	NA	1	NA	9	154
AFUN004614	AfunF3_3	76412715	76414443	1729	-	NADH dehydrogenase (ubiquinone) 1 alpha subcomplex [Source:Projected from Anopheles gambiae (AGAP010792) VB Community Annotation]	NA	0.503733	0	4.26667	2.9085	1.32632	other	20	NA	NA	NA	NA	NA	5	68
AFUN004683	AfunF3_3	22228582	22230480	1899	-	kelch domain-containing protein [Source:Projected from Anopheles gambiae (AGAP005004) VB Community Annotation]	NA	0.700025	0	9.25	1.47059	4.07895	other	39	NA	NA	2	3	NA	7	128
AFUN004688	AfunF3_X	882101	885566	3466	+	unspecified product	NA	0.727554	0	6.8	0	3.70526	other	8	2	1	NA	NA	NA	4	249
AFUN004689	AfunF3_X	869563	872321	2759	+	cuticular protein RR-2 family [Source:Projected from Anopheles gambiae (AGAP000047) VB Community Annotation]	NA	0.867036	0	7.6	0	2.02105	other	8	2	NA	2	2	NA	2	163
AFUN004717	AfunF3_2	17621970	17626333	4364	+	cullin [Source:Projected from Anopheles gambiae (AGAP003605) VB Community Annotation]	NA	0.0839798	0.000999001	14.5222	15.5948	11.0105	other	16	NA	NA	NA	NA	NA	4	264
AFUN004720	AfunF3_2	17637132	17642312	5181	-	Cytochrome P450 [Source:UniProtKB/TrEMBL;Acc:A0A182REU2]	CYP4AA1	0.407309	0	10.1333	8.19608	3.81579	CYPs	14	NA	NA	1	NA	NA	6	129
AFUN004748	AfunF3_2	78009496	78027253	17758	+	mothers against decapentaplegic homolog 2/3 [Source:Projected from Anopheles gambiae (AGAP009777) VB Community Annotation]	NA	0.589549	0	13.0944	5.71242	5.03684	other	32	NA	4	5	8	NA	3	182
AFUN004753	AfunF3_2	77975631	77978211	2581	+	short/branched chain acyl-CoA dehydrogenase [Source:Projected from Anopheles gambiae (AGAP009783) VB Community Annotation]	NA	0.361619	0	13.2889	6.85621	10.1105	other	100	10	1	NA	3	NA	17	158
AFUN004767	AfunF3_3	5917440	5919221	1782	+	unspecified product	NA	0.394746	0	19.8667	8.79085	15.2579	other	97	5	4	1	NA	1	21	154
AFUN004770	AfunF3_3	5966432	5968159	1728	-	CS domain-containing protein [Source:UniProtKB/TrEMBL;Acc:A0A182REZ2]	NA	0.754273	0	4.05556	1.04575	0.947368	other	10	NA	1	2	NA	NA	2	126
AFUN004786	AfunF3_3	6150986	6152811	1826	-	unspecified product	NA	0.42776	0	16.2444	10.902	7.68947	other	78	5	2	2	NA	NA	11	160
AFUN004810	AfunF3_2	2995829	3001846	6018	+	unspecified product	NA	0.209694	0	4.52778	5.58824	1.56842	other	23	1	NA	3	NA	NA	3	130
AFUN004818	AfunF3_3	60804075	60805504	1430	-	manganese-iron superoxide dismutase 1	MnSOD1	0.643216	0	11.0556	7.88889	0	other	32	2	4	4	1	NA	5	84
AFUN004884	AfunF3_3	8949483	8952618	3136	-	cytochrome P450	CYP305A1	0.247466	0	2.10556	0.111111	3.05789	CYPs	2	NA	NA	NA	NA	NA	1	92
AFUN004965	AfunF3_2	87839253	87842100	2848	+	40S ribosomal protein S27A	RpS27A	0.115842	0	3.54444	2.5098	3.75789	other	28	NA	NA	NA	2	NA	2	61
AFUN004975	AfunF3_2	87992534	88003263	10730	-	Lipase domain-containing protein [Source:UniProtKB/TrEMBL;Acc:A0A182RFJ3]	NA	0.0827145	0.004995	20.1056	20.8693	16.0158	other	63	5	NA	13	1	NA	7	229
AFUN005786	AfunF3_3	381521	383356	1836	-	unspecified product	NA	0.407374	0	3.53333	2.64052	1.54737	UGTs	12	1	NA	7	1	NA	NA	54
AFUN004980	AfunF3_2	14875568	14876475	908	-	DNA excision repair protein ERCC-1 [Source:Projected from Anopheles gambiae (AGAP004029) VB Community Annotation]	NA	0.105263	0.00599401	0.45	0	0.805263	other	NA	NA	NA	NA	NA	NA	NA	69
AFUN004993	AfunF3_2	14739705	14741248	1544	-	translation initiation factor eIF-2B subunit alpha [Source:Projected from Anopheles gambiae (AGAP012611) VB Community Annotation]	NA	0.526635	0	7.06111	3.08497	3.6	other	27	NA	NA	4	NA	NA	4	76
AFUN005007	AfunF3_3	710708	711942	1235	+	cytochrome c oxidase VIIc [Source:Projected from Anopheles gambiae (AGAP007621) VB Community Annotation]	NA	0.22141	0	2.31667	3.06536	0.542105	other	12	NA	NA	1	1	NA	NA	63
AFUN005009	AfunF3_3	716500	735227	18728	-	CLIP-associating protein 1/2 [Source:Projected from Anopheles gambiae (AGAP007623) VB Community Annotation]	NA	0.205279	0	14.9056	13.0915	10.6	other	36	NA	NA	8	3	NA	9	444
AFUN005011	AfunF3_3	738440	739383	944	-	unspecified product	NA	0.290829	0	4.01667	4.2549	1.44211	other	28	1	1	1	NA	NA	2	77
AFUN005113	AfunF3_2	11362614	11363632	1019	+	dynein light chain roadblock-type [Source:Projected from Anopheles gambiae (AGAP003360) VB Community Annotation]	NA	0.483108	0	5.57222	1.60784	4.15263	other	37	NA	1	2	3	NA	1	107
AFUN005118	AfunF3_2	11411275	11412687	1413	-	unspecified product	NA	0.55881	0	4.43889	2.24837	1.66842	other	32	NA	NA	NA	NA	NA	5	89
AFUN005148	AfunF3_2	11520909	11522780	1872	-	28S ribosomal protein S30, mitochondrial	mRpS30	0.0375695	0.033966	4.32222	5.20915	3.11053	other	16	2	NA	NA	NA	NA	2	204
AFUN005217	AfunF3_2	95270723	95273092	2370	-	N-acetyllactosaminide beta-1,3-N-acetylglucosaminyltransferase [Source:Projected from Anopheles gambiae (AGAP009404) VB Community Annotation]	NA	0.861821	0	13.4556	1.5817	2.13684	other	56	2	NA	1	NA	NA	10	105
AFUN005218	AfunF3_2	95268984	95270733	1750	+	cuticular protein [Source:Projected from Anopheles gambiae (AGAP009405) VB Community Annotation]	NA	0.717922	0	10.1778	3.8366	1.90526	other	33	1	NA	1	2	NA	6	107
AFUN005259	AfunF3_2	94200172	94207507	7336	-	ATP-binding cassette [Source:UniProtKB/TrEMBL;Acc:A0A182RGB5]	NA	0.881106	0	15.6167	1.55556	2.15789	other	15	NA	NA	1	2	NA	10	364
AFUN005260	AfunF3_2	94177266	94195406	18141	-	ATP-binding cassette transporter (ABC transporter) family G member [Source:Projected from Anopheles gambiae (AGAP009464) VB Community Annotation]	NA	0.89091	0	32.7778	2.77778	4.37368	ABCs	54	NA	3	15	3	NA	14	399
AFUN005285	AfunF3_2	93573887	93576458	2572	+	mitochondrial import receptor subunit TOM70 [Source:Projected from Anopheles gambiae (AGAP009497) VB Community Annotation]	NA	0.461229	0	10.15	5.56863	5.36842	other	56	NA	1	NA	4	NA	9	236
AFUN005315	AfunF3_2	93076521	93077499	979	+	unspecified product	NA	0	0.177822	0	0	0	other	NA	NA	NA	NA	NA	NA	NA	NA
AFUN005328	AfunF3_2	92764559	92766352	1794	-	cytochrome c [Source:Projected from Anopheles gambiae (AGAP009537) VB Community Annotation]	NA	0.360575	0	1.86111	0.627451	1.75263	other	12	NA	NA	NA	NA	NA	2	72
AFUN005363	AfunF3_3	73878241	73887280	9040	+	unspecified product	NA	0.423396	0	9.83333	11.3399	0	other	52	6	NA	NA	NA	NA	13	166
AFUN016158	AfunF3_2	82046643	82050536	3894	+	UDPGT domain-containing protein [Source:UniProtKB/TrEMBL;Acc:A0A1I8JUM7]	NA	0.295578	0	14.8611	5.37908	15.5579	UGTs	147	4	10	4	1	NA	15	123
AFUN005577	AfunF3_X	14663792	14682817	19026	+	ELAV (embryonic lethal, abnormal vision Drosophila)-like [Source:Projected from Anopheles gambiae (AGAP000965) UniProtKB/TrEMBL;Acc:A0A1S4GB43]	NA	0.96	0	4.16667	0.333333	0	other	16	NA	4	NA	NA	NA	12	174
AFUN005585	AfunF3_X	14529018	14543706	14689	+	NADPH cytochrome P450 reductase	Cpr	0.408906	0	3.77222	4.35948	0.1	other	30	2	NA	4	NA	NA	10	121
AFUN005675	AfunF3_2	76676373	76682102	5730	+	cuticular protein RR-1 family [Source:Projected from Anopheles gambiae (AGAP009877) VB Community Annotation]	NA	0.493446	0	5.58333	2.20915	3.44737	other	11	NA	NA	NA	NA	NA	9	81
AFUN005676	AfunF3_2	76662384	76665275	2892	+	cuticular protein RR-1 family [Source:Projected from Anopheles gambiae (AGAP009878) VB Community Annotation]	NA	0.505447	0	4.11111	2.71895	1.34737	other	6	1	NA	2	NA	NA	3	82
AFUN005677	AfunF3_2	76643625	76646346	2722	-	cuticular protein RR-1 family [Source:Projected from Anopheles gambiae (AGAP009879) VB Community Annotation]	NA	0.33878	0	6	7.93464	0	other	9	1	NA	NA	5	NA	3	118
AFUN005685	AfunF3_X	7837507	7845306	7800	-	unspecified product	NA	0.568949	0	3.38889	2.92157	0	other	10	NA	NA	4	2	NA	NA	143
AFUN005694	AfunF3_X	7744129	7758948	14820	-	acetylcholinesterase [Source:Projected from Anopheles gambiae (AGAP000466) VB Community Annotation]	NA	0.484077	0	8.51667	6.64052	2.14737	other	6	NA	NA	1	NA	NA	4	311
AFUN005715	AfunF3_X	7601088	7603514	2427	-	cytochrome P450	CYP315A1	0.50621	0	9.25	5.26144	3.87368	CYPs	47	2	NA	NA	3	NA	4	227
AFUN005721	AfunF3_X	7513932	7524031	10100	-	epidermal retinal dehydrogenase [Source:Projected from Anopheles gambiae (AGAP000275) VB Community Annotation]	NA	0.176202	0	0.961111	1.10458	0.478947	other	4	NA	1	NA	NA	NA	NA	294
AFUN005766	AfunF3_X	7096084	7099422	3339	+	ubiquitin carboxyl-terminal hydrolase [Source:Projected from Anopheles gambiae (AGAP000269) VB Community Annotation]	NA	0.759259	0	12.3778	2.9281	3.03158	other	34	NA	NA	NA	3	NA	9	269
AFUN019845	AfunF3_3	24375218	24377273	2056	-	glucosyl/glucuronosyl transferases [Source:Projected from Anopheles gambiae (AGAP006223) VB Community Annotation]	NA	0.281935	0	14.7167	7.0719	14.0632	UGTs	33	3	NA	2	1	NA	3	142
AFUN005825	AfunF3_2	23057891	23063408	5518	+	unspecified product	NA	0.324626	0	25.7444	17.1111	17.6632	other	85	5	1	1	2	NA	18	449
AFUN005851	AfunF3_2	23823829	23825824	1996	-	unspecified product	NA	0.486955	0	12.6889	9.96732	3.05263	other	43	NA	3	3	3	NA	7	161
AFUN005856	AfunF3_2	23886503	23887338	836	+	Odorant-binding protein 2 [Source:UniProtKB/TrEMBL;Acc:A0A182RHZ4]	Obp2	0.312733	0	3.01111	1.0915	3.04737	other	10	2	NA	5	NA	NA	3	29
AFUN005860	AfunF3_2	16499545	16501267	1723	-	CLIP-domain serine protease [Source:Projected from Anopheles gambiae (AGAP002422) VB Community Annotation]	NA	0.342822	0	4.96667	2.54902	3.97895	other	24	NA	NA	NA	1	NA	5	77
AFUN005864	AfunF3_2	16472020	16474114	2095	-	cytochrome P450	CYP4AR1	0.2481	0	16.2667	16.8039	7.65789	CYPs	52	NA	NA	1	2	NA	8	222
AFUN005865	AfunF3_2	16470024	16471986	1963	+	Cytochrome P450 [Source:UniProtKB/TrEMBL;Acc:A0A182RI02]	CYP4K2	0.30736	0	9.96111	7.56209	6.23684	CYPs	46	1	NA	2	NA	NA	6	211
AFUN005867	AfunF3_2	16455987	16467631	11645	-	carboxypeptidase D [Source:Projected from Anopheles gambiae (AGAP002414) VB Community Annotation]	NA	0.490169	0	31.9778	25.0065	7.6	other	26	NA	NA	6	NA	NA	18	395
AFUN005878	AfunF3_2	52743479	52744793	1315	-	60S ribosomal protein L19	RpL19	0.352941	0	0.388889	0.503268	0	other	2	NA	NA	NA	NA	NA	1	36
AFUN005897	AfunF3_2	52554306	52555056	751	-	unspecified product	NA	0.368938	0	3.98889	3.96078	1.07368	other	16	1	2	NA	1	NA	1	65
AFUN005944	AfunF3_3	31116552	31123867	7316	-	unspecified product	NA	0.164229	0	6.26667	6.60131	3.87368	other	18	NA	1	3	NA	NA	2	247
AFUN005946	AfunF3_3	31112888	31115208	2321	-	amyrel [Source:Projected from Anopheles gambiae (AGAP006371) VB Community Annotation]	NA	0.360787	0	16.4333	7.26144	13.7474	other	108	13	NA	NA	NA	NA	14	241
AFUN005948	AfunF3_3	31103702	31107602	3901	+	cuticular protein RR-2 family [Source:Projected from Anopheles gambiae (AGAP006369) VB Community Annotation]	NA	0.336619	0	18.6722	9.21569	15.5579	other	48	2	1	4	1	NA	19	226
AFUN005978	AfunF3_3	29338009	29341679	3671	-	arrestin Arr2-like [Source:Projected from Anopheles gambiae (AGAP006263) VB Community Annotation]	NA	0.320541	0	9.55556	8.24837	4.73684	other	13	NA	1	3	3	NA	5	169
AFUN006047	AfunF3_3	20390904	20396245	5342	+	Serine protease inhibitor (serpin) 10 [Source:UniProtKB/TrEMBL;Acc:A0A1Y9HCW0]	SRPN10	0.500553	0	13.4833	10	3.46842	other	77	12	20	4	4	NA	17	212
AFUN006122	AfunF3_2	96816472	96820250	3779	-	cytochrome P450	CYP4C27	0.465421	0	15.4444	8.0915	8.42105	CYPs	26	1	1	10	2	NA	12	239
AFUN006135	AfunF3_2	96650655	96653385	2731	+	Cytochrome P450 [Source:UniProtKB/TrEMBL;Acc:A0A182RIS0]	CYP4C36	0.59962	0	6.88889	5.51634	0	CYPs	10	3	NA	NA	1	NA	5	202
AFUN006158	AfunF3_3	60489719	60490566	848	-	unspecified product	NA	0.83391	0	1.88889	0.627451	0	other	10	NA	NA	1	1	NA	NA	53
AFUN006172	AfunF3_2	22169021	22180780	11760	-	glycerol-3-phosphate O-acyltransferase 3/4 [Source:Projected from Anopheles gambiae (AGAP002084) VB Community Annotation]	NA	0.600318	0	12.4444	8.75817	1.18947	other	14	NA	1	2	3	NA	6	282
AFUN006177	AfunF3_2	22252969	22254382	1414	+	C-4 methylsterol oxidase [Source:Projected from Anopheles gambiae (AGAP003209) VB Community Annotation]	NA	0.240298	0	6.4	8.12418	1.6	other	12	1	NA	10	NA	NA	1	106
AFUN006221	AfunF3_X	4063816	4073715	9900	-	Glutathione peroxidase [Source:UniProtKB/TrEMBL;Acc:A0A182RJ05]	NA	0.547269	0	7.51111	0.843137	5.95789	other	24	1	NA	2	2	NA	7	167
AFUN006235	AfunF3_X	3831183	3833479	2297	-	NADH dehydrogenase (ubiquinone) Fe-S protein [Source:Projected from Anopheles gambiae (AGAP000794) VB Community Annotation]	NA	1	0	4	0	0	other	12	NA	NA	NA	NA	NA	4	60
AFUN006250	AfunF3_X	3708986	3709999	1014	+	Yippee-like [Source:Projected from Anopheles gambiae (AGAP000780) VB Community Annotation]	NA	0.608187	0	1.35	0	1.05789	other	8	NA	1	NA	1	NA	NA	62
AFUN006251	AfunF3_X	3704861	3708573	3713	+	60S ribosomal protein L10	RpL10-1	0.606316	0	2.5	0	1.96842	other	20	NA	NA	NA	NA	NA	4	50
AFUN006288	AfunF3_2	18510355	18514673	4319	+	Glycine cleavage system P protein [Source:UniProtKB/TrEMBL;Acc:A0A182RJ72]	NA	0.242266	0	21.5556	17.8562	14.8105	other	90	1	1	1	NA	NA	17	233
AFUN006335	AfunF3_2	88603517	88605738	2222	+	unspecified product	NA	0.265795	0	6.6	4.0915	5.6	other	30	NA	3	1	NA	NA	2	136
AFUN006360	AfunF3_2	88915839	88918250	2412	+	unspecified product	NA	0.299501	0	1.85	1.03922	1.55263	other	4	NA	NA	NA	NA	NA	1	25
AFUN006361	AfunF3_2	88925581	88927914	2334	+	unspecified product	NA	0.274164	0	8.27778	8.27451	3.74211	other	24	4	NA	NA	NA	NA	8	78
AFUN006404	AfunF3_3	37187424	37188237	814	-	39S ribosomal protein L54, mitochondrial	mRpL54	0.350604	0	4.6	3.08497	2.88947	other	16	NA	NA	NA	1	NA	3	21
AFUN006406	AfunF3_3	37184904	37185640	737	+	NADH dehydrogenase [ubiquinone] 1 alpha subcomplex subunit 8 [Source:UniProtKB/TrEMBL;Acc:A0A182RJI8]	NA	0.351825	0	4.65556	4.04575	1.98947	other	16	NA	NA	3	NA	NA	1	29
AFUN006437	AfunF3_3	36945221	36951013	5793	+	tubulin polymerization-promoting protein [Source:Projected from Anopheles gambiae (AGAP006948) VB Community Annotation]	NA	0.374667	0	5.73333	4.68627	2.48421	other	36	1	NA	1	2	NA	4	84
AFUN006446	AfunF3_3	36888646	36892153	3508	+	HATPase_c domain-containing protein [Source:UniProtKB/TrEMBL;Acc:A0A182RJM8]	NA	0.157334	0	3.77222	3.26797	3.08947	other	10	NA	NA	NA	NA	NA	2	41
AFUN006504	AfunF3_3	55144051	55145693	1643	+	Kinase [Source:UniProtKB/TrEMBL;Acc:A0A182RJT6]	NA	0.765417	0	2.85556	0.960784	0.378947	other	6	2	NA	NA	NA	NA	1	27
AFUN006575	AfunF3_2	65956366	65958108	1743	+	actin-like protein 6B [Source:Projected from Anopheles gambiae (AGAP008687) VB Community Annotation]	NA	0.478695	0	8.13889	6.57516	1.91053	other	37	NA	NA	2	NA	NA	6	120
AFUN006579	AfunF3_2	65905559	65921549	15991	-	ubiquitin-conjugating enzyme E2 R [Source:Projected from Anopheles gambiae (AGAP008680) VB Community Annotation]	NA	0.698255	0	8.26667	3.29412	1.69474	other	14	NA	4	3	NA	NA	1	205
AFUN006608	AfunF3_2	65169298	65170890	1593	+	Tetraspanin [Source:UniProtKB/TrEMBL;Acc:A0A182RK40]	NA	0.43374	0	9.52222	4.21569	6.56842	other	64	2	2	50	NA	NA	9	123
AFUN006612	AfunF3_2	65124318	65124878	561	+	unspecified product	NA	0.460164	0	4.38889	4.73856	0	other	16	NA	1	5	1	NA	NA	52
AFUN006647	AfunF3_2	64976009	64987654	11646	-	Ig-like domain-containing protein [Source:UniProtKB/TrEMBL;Acc:A0A182RK79]	NA	0.36899	0	16.2556	8.34641	12.1684	other	29	3	NA	1	NA	NA	19	416
AFUN006702	AfunF3_3	81983079	81984790	1712	+	cytochrome P450	CYP6AF1	0.691859	0	6.36667	2.20261	1.72105	CYPs	6	NA	NA	1	NA	NA	5	109
AFUN006796	AfunF3_3	27563216	27565042	1827	+	TPR_REGION domain-containing protein [Source:UniProtKB/TrEMBL;Acc:A0A182RKM8]	NA	0.198237	0	5.44444	3.99346	4.73684	other	16	NA	4	NA	NA	NA	NA	158
AFUN006819	AfunF3_X	6662431	6670583	8153	+	unspecified product	NA	0.501964	0	2.72778	1.00654	1.71053	other	15	NA	NA	1	NA	NA	8	74
AFUN006841	AfunF3_X	6859308	6862701	3394	-	unspecified product	NA	0.0535161	0.200799	1.78889	2.28105	1.10526	other	NA	NA	NA	NA	NA	NA	NA	186
AFUN006851	AfunF3_3	71819907	71827854	7948	+	WD_REPEATS_REGION domain-containing protein [Source:UniProtKB/TrEMBL;Acc:A0A182RKT3]	NA	0.375967	0	9.48889	10.3007	1.54211	other	87	6	NA	4	NA	NA	26	246
AFUN006915	AfunF3_3	68239173	68239798	626	-	defensin anti-microbial peptide	DEF1	0.711109	0	4.56111	1.83007	0.805263	other	10	1	NA	6	1	NA	2	57
AFUN006919	AfunF3_3	68281412	68282731	1320	-	UPF0466 protein AGAP011291, mitochondrial [Source:Projected from Anopheles gambiae (AGAP011291) VB Community Annotation]	NA	0.942611	0	4.55556	0.522876	0	other	20	1	1	NA	1	NA	2	61
AFUN006932	AfunF3_3	68368440	68372265	3826	+	unspecified product	NA	0.456748	0	2.52778	1.94118	0.805263	other	10	2	NA	NA	NA	NA	NA	58
AFUN007046	AfunF3_2	41661168	41662106	939	+	ATP-dependent Clp protease proteolytic subunit [Source:UniProtKB/TrEMBL;Acc:A0A182RLC8]	NA	0.44395	0	5.03889	2.83007	2.77368	other	28	NA	NA	16	1	NA	3	69
AFUN007056	AfunF3_2	30036352	30038110	1759	+	Ribokinase [Source:UniProtKB/TrEMBL;Acc:A0A182RLD8]	NA	0.405375	0	2.35	0	2.79474	other	9	NA	NA	NA	NA	NA	3	92
AFUN007058	AfunF3_2	30042621	30043933	1313	+	26S proteasome 26S non-ATPase subunit N12 [Source:Projected from Anopheles gambiae (AGAP002606) VB Community Annotation]	NA	0.819549	0	2.8	0	1.01053	other	18	NA	NA	NA	NA	NA	3	36
AFUN007075	AfunF3_3	23376828	23377769	942	-	aminoacyl tRNA synthase complex-interacting multifunctional protein [Source:Projected from Anopheles gambiae (AGAP004929) VB Community Annotation]	NA	0.415077	0	6.45	2.88235	4.66316	other	44	NA	NA	3	2	NA	5	97
AFUN007086	AfunF3_3	6504186	6512403	8218	+	unspecified product	NA	0.519794	0	17.2889	12.3203	4.28421	other	106	2	NA	12	8	NA	32	283
AFUN007156	AfunF3_3	61844609	61845511	903	-	39S ribosomal protein L30, mitochondrial	mRpL30	0.860281	0	4.47222	0.444444	0.805263	other	34	NA	NA	NA	2	NA	3	111
AFUN007157	AfunF3_3	61842851	61844579	1729	+	guanine nucleotide-binding protein subunit gamma [Source:Projected from Anopheles gambiae (AGAP010589) VB Community Annotation]	NA	0.821762	0	4.7	0.333333	1.34211	other	31	NA	NA	NA	5	NA	NA	43
AFUN007162	AfunF3_3	61776505	61795019	18515	+	ATP-binding cassette transporter (ABC transporter) family E member [Source:Projected from Anopheles gambiae (AGAP029588) VB Community Annotation]	NA	0.767888	0	34.0944	3.22222	12.6053	ABCs	46	1	5	4	NA	NA	21	721
AFUN007216	AfunF3_3	85002798	85011847	9050	+	V-type proton ATPase proteolipid subunit [Source:UniProtKB/TrEMBL;Acc:A0A182RLU4]	NA	0.133389	0	2.95	2.82353	2.28947	other	6	NA	NA	1	1	NA	2	119
AFUN007217	AfunF3_3	84998216	85000694	2479	+	TNF receptor-associated protein [Source:Projected from Anopheles gambiae (AGAP010691) VB Community Annotation]	NA	0.697558	0	24.1	6.58824	7.98947	other	99	2	NA	2	1	NA	28	271
AFUN007221	AfunF3_3	84826617	84837452	10836	+	phospholipase D1/2 [Source:Projected from Anopheles gambiae (AGAP010687) VB Community Annotation]	NA	0.643833	0	21.9111	11.5817	4.02632	other	88	9	1	13	NA	NA	57	341
AFUN007253	AfunF3_3	84485639	84492111	6473	-	WH2 domain-containing protein [Source:UniProtKB/TrEMBL;Acc:A0A182RLY1]	NA	0.562679	0	8.76667	1.5098	6.15789	other	32	3	NA	1	1	NA	11	144
AFUN007256	AfunF3_3	84430377	84474235	43859	-	Calcium-transporting ATPase [Source:Projected from Anopheles gambiae (AGAP029596) UniProtKB/TrEMBL;Acc:A0A453Z061]	NA	0.192164	0	13.5444	9.72549	12.1579	other	44	NA	4	NA	NA	NA	36	292
AFUN007272	AfunF3_2	82547306	82556159	8854	+	protein turtle [Source:Projected from Anopheles gambiae (AGAP008943) VB Community Annotation]	NA	0.276296	0	7	4.75817	5.37368	other	6	NA	NA	2	NA	NA	4	198
AFUN007291	AfunF3_X	4927221	4928500	1280	-	glutathione S-transferase	GSTT2	0.600046	0	6.24444	1.1634	3.83158	GSTs	36	4	NA	1	NA	NA	4	98
AFUN007293	AfunF3_X	4922942	4924934	1993	-	Palmitoyltransferase [Source:UniProtKB/TrEMBL;Acc:A0A182RM21]	NA	0.337508	0	2.23333	1.41176	1.54737	other	10	NA	1	NA	NA	NA	1	86
AFUN007296	AfunF3_X	4910209	4912471	2263	-	unspecified product	NA	0.466498	0	9.23333	3.29412	6.55789	other	56	NA	NA	NA	2	NA	12	86
AFUN007311	AfunF3_X	4790619	4802610	11992	-	protein virilizer	Vir	0.39591	0	13.6889	4.9281	11.6105	other	17	3	NA	NA	NA	NA	14	259
AFUN007319	AfunF3_X	4680006	4681661	1656	+	tRNA (guanine9-N1)-methyltransferase [Source:Projected from Anopheles gambiae (AGAP000324) VB Community Annotation]	NA	0.662076	0	5.35	0	3.61579	other	40	1	NA	NA	NA	NA	7	57
AFUN007434	AfunF3_3	8029792	8034551	4760	-	unspecified product	NA	0.859136	0	8.92778	0.888889	1.62632	other	34	NA	5	1	4	NA	NA	146
AFUN007480	AfunF3_3	32158060	32159403	1344	+	serine protease (non-digestive) [Source:Projected from Anopheles gambiae (AGAP006416) VB Community Annotation]	NA	0.280654	0	11.1778	5.22876	10.8526	other	42	2	NA	2	4	NA	11	108
AFUN007491	AfunF3_3	32309341	32310659	1319	+	unspecified product	NA	0.292889	0	7.27778	5.55556	4.73684	other	50	1	NA	20	NA	NA	9	129
AFUN007526	AfunF3_3	82610334	82611192	859	+	CHCH domain-containing protein [Source:UniProtKB/TrEMBL;Acc:A0A182RMQ4]	NA	0.763579	0	11.6	5.08497	0.4	other	85	1	5	3	1	NA	4	83
AFUN007527	AfunF3_3	82611194	82611809	616	+	Flavoprotein domain-containing protein [Source:UniProtKB/TrEMBL;Acc:A0A182RMQ5]	NA	0.754159	0	5.79444	2.54902	0.3	other	42	3	NA	NA	NA	NA	4	54
AFUN007530	AfunF3_3	82638786	82639931	1146	-	Cytosolic Fe-S cluster assembly factor NUBP1 homolog [Source:Projected from Anopheles gambiae (AGAP011997) UniProtKB/Swiss-Prot;Acc:Q7PV10]	NA	0.253063	0	7.96667	4.81699	7.08421	other	12	1	NA	NA	NA	NA	3	134
AFUN007549	AfunF3_X	8339269	8341975	2707	+	Cytochrome P450 [Source:UniProtKB/TrEMBL;Acc:A0A182RMS7]	CYP9K1	0.661745	0	12.2222	4.59477	3.67368	CYPs	13	NA	NA	NA	1	NA	12	114
AFUN007551	AfunF3_X	8300906	8303159	2254	+	unspecified product	NA	0.694853	0	3.55556	2.16993	0	other	5	NA	NA	2	NA	NA	2	54
AFUN007556	AfunF3_X	8261634	8265222	3589	+	bone morphogenetic protein [Source:Projected from Anopheles gambiae (AGAP000824) VB Community Annotation]	NA	0.182686	0	2.16111	2.84314	0.689474	other	3	NA	NA	NA	NA	NA	1	82
AFUN007570	AfunF3_X	8132895	8139975	7081	-	unspecified product	NA	0.655287	0	3.7	0.666667	1.88421	other	8	NA	2	1	NA	NA	1	116
AFUN007583	AfunF3_X	8026626	8029557	2932	+	Ras-related protein Rab-39B [Source:Projected from Anopheles gambiae (AGAP000433) VB Community Annotation]	NA	0.388668	0	3.9	2.40523	2.36316	other	7	NA	1	1	NA	NA	NA	147
AFUN007593	AfunF3_X	7941812	7943238	1427	+	Probable cytosolic iron-sulfur protein assembly protein Ciao1 [Source:UniProtKB/TrEMBL;Acc:A0A182RMX1]	NA	0.479303	0	3.3	0.836601	2.6	other	16	NA	2	1	NA	NA	2	118
AFUN007607	AfunF3_3	19262758	19268238	5481	-	unspecified product	NA	0.443607	0	11.6944	3.96078	9.05263	other	26	1	NA	1	NA	NA	9	220
AFUN007644	AfunF3_3	7760702	7762311	1610	+	Dehydrogenase/reductase SDR family protein 7-like [Source:Projected from Anopheles gambiae (AGAP005532) UniProtKB/Swiss-Prot;Acc:Q7Q732]	NA	0.775564	0	14	0	6.28421	other	64	1	2	2	5	NA	10	165
AFUN007653	AfunF3_3	7686917	7693538	6622	-	cytochrome b-561 [Source:Projected from Anopheles gambiae (AGAP005520) VB Community Annotation]	NA	0.44606	0	10.8556	2.94771	9.07895	other	34	NA	1	2	2	NA	7	158
AFUN007702	AfunF3_2	10332644	10342390	9747	-	myosin-light-chain kinase [Source:Projected from Anopheles gambiae (AGAP002154) VB Community Annotation]	NA	0.29364	0	20.6167	11.915	17.2105	other	29	3	1	2	NA	NA	14	319
AFUN007706	AfunF3_2	10300634	10303084	2451	+	unspecified product	NA	0.731483	0	13.7556	5.7451	1.64211	other	103	1	3	2	NA	NA	12	168
AFUN007734	AfunF3_2	9776017	9778322	2306	+	carboxylesterase clade H, member [Source:Projected from Anopheles gambiae (AGAP013509) VB Community Annotation]	NA	0.0170155	0.609391	2.08333	1.84314	2.25263	COEs	NA	NA	NA	NA	NA	NA	NA	52
AFUN007774	AfunF3_2	9350185	9351430	1246	+	Eukaryotic translation initiation factor 3 subunit F [Source:Projected from Anopheles gambiae (AGAP002935) UniProtKB/Swiss-Prot;Acc:Q7QD36]	NA	0.708683	0	4.66667	2.71895	0	other	8	NA	NA	NA	NA	NA	3	63
AFUN007791	AfunF3_2	20359700	20360835	1136	-	odorant-binding protein antennal [Source:Projected from Anopheles gambiae (AGAP001409) VB Community Annotation]	NA	0.399597	0	8.52778	4.28758	5.95263	other	26	NA	7	NA	1	1	6	100
AFUN007816	AfunF3_2	20200365	20202093	1729	-	Eukaryotic translation initiation factor 6 [Source:UniProtKB/TrEMBL;Acc:A0A182RNI5]	NA	0.304089	0	6.24444	4.14379	4.54737	other	15	NA	NA	NA	NA	NA	5	88
AFUN007828	AfunF3_2	3302332	3303343	1012	-	Actin-related protein 2/3 complex subunit 4 [Source:UniProtKB/TrEMBL;Acc:A0A182RNJ7]	NA	0.166044	0	1.17778	1.00654	0.957895	other	3	NA	1	NA	NA	NA	NA	8
AFUN007837	AfunF3_2	3166088	3168529	2442	-	acetyl-CoA C-acetyltransferase [Source:Projected from Anopheles gambiae (AGAP001318) VB Community Annotation]	NA	0.129513	0	6.27222	5.99346	4.92632	other	30	NA	3	1	1	NA	2	74
AFUN007862	AfunF3_2	44181845	44183366	1522	+	RGP1 retrograde golgi transport homolog (S. cerevisiae) [Source:Projected from Anopheles gambiae (AGAP003042) VB Community Annotation]	NA	0.268424	0	9.97778	8.75163	5.84737	other	41	2	NA	3	2	1	4	144
AFUN007863	AfunF3_2	44183358	44184403	1046	-	unspecified product	NA	0.174749	0	5.93333	7.66667	2.12632	other	29	2	NA	NA	2	1	4	94
AFUN007919	AfunF3_2	44873662	44874484	823	+	cuticular protein RR-2 family [Source:Projected from Anopheles gambiae (AGAP002994) VB Community Annotation]	NA	0.487438	0	3.23889	2.32026	1	other	5	NA	NA	NA	NA	NA	5	38
AFUN007935	AfunF3_2	45078166	45079477	1312	-	unspecified product	NA	0.29372	0	8.31111	6.52941	5.21053	other	63	6	1	NA	NA	NA	8	198
AFUN007936	AfunF3_2	45079490	45080102	613	-	tubulin-specific chaperone A [Source:Projected from Anopheles gambiae (AGAP002130) VB Community Annotation]	NA	0.258572	0	3.41667	3.50327	1.56316	other	25	NA	3	NA	NA	NA	2	67
AFUN007948	AfunF3_2	45185974	45187322	1349	-	zinc finger protein [Source:Projected from Anopheles gambiae (AGAP002118) VB Community Annotation]	NA	0.342151	0	7.45556	6.99346	2.81579	other	66	5	NA	NA	NA	NA	6	106
AFUN007970	AfunF3_2	45391823	45395377	3555	-	unspecified product	NA	0.387036	0	8.31667	4.46405	5.73158	other	127	1	NA	NA	NA	NA	10	128
AFUN007976	AfunF3_2	45423493	45426322	2830	+	N-myristoyl transferase	Nmt	0.611651	0	11.1167	4.98693	3.64737	other	64	2	3	NA	5	NA	6	218
AFUN007992	AfunF3_2	45694351	45707425	13075	-	TATA-binding protein-associated factor [Source:Projected from Anopheles gambiae (AGAP001820) VB Community Annotation]	NA	0.539302	0	25.1111	23.1373	0	other	107	1	NA	1	NA	NA	43	353
AFUN008059	AfunF3_X	12076229	12077999	1771	-	G protein beta subunit-like [Source:Projected from Anopheles gambiae (AGAP001036) VB Community Annotation]	NA	0.544337	0	3.72222	3.39216	0	other	12	NA	NA	1	NA	NA	5	56
AFUN008073	AfunF3_X	11905206	11915534	10329	-	sugar transporter ERD6-like [Source:Projected from Anopheles gambiae (AGAP001027) VB Community Annotation]	NA	0.487092	0	4.16667	3.51634	0.757895	other	30	NA	1	NA	NA	NA	17	159
AFUN008117	AfunF3_2	37143955	37145723	1769	-	cytochrome c oxidase assembly protein subunit [Source:Projected from Anopheles gambiae (AGAP001744) VB Community Annotation]	NA	0.301442	0	14.0333	7.05882	12.5474	other	42	1	NA	NA	NA	NA	8	194
AFUN008149	AfunF3_X	310929	318548	7620	+	carboxypeptidase M [Source:Projected from Anopheles gambiae (AGAP000756) VB Community Annotation]	NA	0	0.878122	0	0	0	other	NA	NA	NA	NA	NA	NA	NA	158
AFUN008172	AfunF3_X	67557	70411	2855	-	Abl interactor [Source:Projected from Anopheles gambiae (AGAP001046) VB Community Annotation]	NA	0.929412	0	3.33333	0.470588	0	other	19	NA	2	NA	NA	NA	2	49
AFUN008179	AfunF3_2	57155757	57161799	6043	+	unspecified product	NA	0.0670386	0.000999001	4.48889	3.66013	4.71579	other	6	NA	NA	2	NA	NA	2	74
AFUN008191	AfunF3_2	57069277	57072133	2857	+	nucleolar complex protein [Source:Projected from Anopheles gambiae (AGAP010308) VB Community Annotation]	NA	0.446438	0	2.00556	1.69935	0.521053	other	8	NA	NA	2	NA	NA	2	101
AFUN008197	AfunF3_2	20950622	20951912	1291	+	Phosphoglycerate mutase [Source:UniProtKB/TrEMBL;Acc:A0A182RPL4]	NA	0.539923	0	5.16111	4.54902	0.2	other	56	NA	NA	1	NA	NA	6	67
AFUN008288	AfunF3_2	7436145	7440416	4272	+	unspecified product	NA	0.573474	0	4.68889	3.62092	0.378947	other	18	NA	4	8	NA	NA	NA	113
AFUN008295	AfunF3_2	7547033	7548047	1015	-	Archease [Source:Projected from Anopheles gambiae (AGAP001976) VB Community Annotation]	NA	0.610211	0	7.85556	4.15033	1.97368	other	42	2	NA	2	NA	NA	5	63
AFUN008296	AfunF3_2	7548093	7549101	1009	+	Protein SYS1 homolog [Source:UniProtKB/TrEMBL;Acc:A0A182RPW3]	NA	0.459979	0	6.28889	5.17647	1.61579	other	31	1	4	NA	1	1	NA	73
AFUN008357	AfunF3_2	8541428	8543101	1674	-	Cytochrome P450 [Source:UniProtKB/TrEMBL;Acc:B5AII8]	NA	0.495798	0	15.5556	15.6863	0	CYPs	110	6	3	39	1	NA	8	81
AFUN008362	AfunF3_2	8582748	8584347	1600	-	unspecified product	NA	0.368224	0	14.85	11.1111	7.65263	other	58	4	1	3	1	NA	6	84
AFUN008363	AfunF3_2	8586822	8589035	2214	+	unspecified product	NA	0.323543	0	16.5556	15.6667	6.73158	other	46	NA	1	8	10	NA	4	114
AFUN008365	AfunF3_2	8626470	8631115	4646	+	protein HEXIM1/2 [Source:Projected from Anopheles gambiae (AGAP002875) VB Community Annotation]	NA	0.00755975	0.966034	10.5	11.1307	9.71053	other	4	NA	NA	NA	NA	NA	1	165
AFUN008423	AfunF3_2	23226687	23228252	1566	-	CLIP-domain serine protease [Source:Projected from Anopheles gambiae (AGAP013184) VB Community Annotation]	NA	0.733295	0	10.2667	1.79739	3.67895	other	46	4	NA	1	1	NA	2	137
AFUN008426	AfunF3_2	23239834	23240919	1086	-	glutathione S-transferase	GSTU2	0.762024	0	4.31667	0.712418	1.34211	GSTs	20	NA	NA	1	1	NA	2	37
AFUN008437	AfunF3_3	7089212	7090590	1379	+	unspecified product	NA	0.631933	0	1.94444	1.43137	0	other	15	NA	NA	1	NA	NA	2	51
AFUN008494	AfunF3_3	26702560	26704368	1809	+	CLIP-domain serine protease [Source:Projected from Anopheles gambiae (AGAP004855) VB Community Annotation]	NA	0.194287	0	3.55556	3.31373	2.41579	other	8	NA	NA	1	NA	NA	1	65
AFUN008495	AfunF3_3	26688992	26690860	1869	+	CLIP domain-containing serine protease [Source:UniProtKB/TrEMBL;Acc:A0A182RQF3]	NA	0.282154	0	5.4	2.78431	4.96842	other	12	NA	NA	1	NA	NA	5	71
AFUN008521	AfunF3_2	31863331	31884654	21324	+	ATP-binding cassette transporter (ABC transporter) family H member [Source:Projected from Anopheles gambiae (AGAP002638) VB Community Annotation]	NA	0.503233	0	18.9611	12.549	6.28947	ABCs	50	NA	NA	5	2	NA	18	235
AFUN008546	AfunF3_2	32231492	32234374	2883	+	unspecified product	NA	0.277226	0	5.50556	2.30065	5.65789	other	24	NA	NA	1	NA	NA	5	119
AFUN008547	AfunF3_2	32234420	32236063	1644	-	phenylalanyl-tRNA synthetase alpha chain [Source:Projected from Anopheles gambiae (AGAP002653) VB Community Annotation]	NA	0.356382	0	7.97778	3.86928	6.4	other	44	1	NA	NA	NA	NA	10	133
AFUN008560	AfunF3_2	32350586	32352279	1694	-	elongation factor 1-gamma [Source:Projected from Anopheles gambiae (AGAP000883) VB Community Annotation]	NA	0.203495	0	3.50556	1.97386	3.61053	other	11	1	NA	NA	NA	NA	1	93
AFUN008610	AfunF3_2	24272987	24274659	1673	+	3-dehydrosphinganine reductase [Source:Projected from Anopheles gambiae (AGAP003984) VB Community Annotation]	NA	0.248343	0	8.07222	5.66667	6.46842	other	27	2	1	NA	NA	NA	5	101
AFUN008615	AfunF3_2	24119197	24120977	1781	+	Odorant-binding protein 1 [Source:UniProtKB/TrEMBL;Acc:E5FD89]	Obp1	0.138232	0	5.65	5.62745	4.11053	other	3	NA	NA	1	NA	NA	2	108
AFUN008626	AfunF3_3	71258586	71260962	2377	-	PX domain-containing protein [Source:UniProtKB/TrEMBL;Acc:A0A182RQT4]	NA	0.736308	0	9.66667	5.09804	0	other	24	NA	1	NA	2	NA	9	148
AFUN008635	AfunF3_3	1995202	1996640	1439	-	Thioredoxin peroxidase 3 [Source:UniProtKB/TrEMBL;Acc:A0A182RQU3]	TPX3	0.518011	0	6.75556	6.14379	0.368421	other	48	NA	1	NA	NA	NA	5	44
AFUN008639	AfunF3_3	2063152	2085742	22591	-	autocrine motility factor receptor [Source:Projected from Anopheles gambiae (AGAP007538) VB Community Annotation]	NA	0.263296	0	24.0889	19.098	16.3947	other	29	5	NA	2	7	NA	14	342
AFUN008643	AfunF3_3	2160361	2163389	3029	+	Rhodanese domain-containing protein [Source:UniProtKB/TrEMBL;Acc:A0A182RQV1]	NA	0.346617	0	5.98333	3.33987	4.47895	other	27	2	2	11	NA	NA	1	149
AFUN008655	AfunF3_3	5676552	5680327	3776	+	alpha-crystallin chain B [Source:Projected from Anopheles gambiae (AGAP007160) VB Community Annotation]	NA	0.492275	0	6.87778	4.02614	2.95789	other	16	1	NA	5	NA	NA	2	104
AFUN008663	AfunF3_3	5732299	5733180	882	+	cuticular protein 3 in CPLCA family [Source:Projected from Anopheles gambiae (AGAP006148) VB Community Annotation]	NA	0.254878	0	2.15	1.58824	1.61579	other	6	NA	NA	NA	NA	NA	2	58
AFUN008676	AfunF3_3	5829933	5832419	2487	+	ganglioside-induced differentiation-associated-protein [Source:Projected from Anopheles gambiae (AGAP006132) VB Community Annotation]	NA	0.380924	0	11.2556	5.91503	8.02105	other	83	3	NA	19	1	NA	11	169
AFUN008677	AfunF3_3	5829221	5835495	6275	-	unspecified product	NA	0.356029	0	12.15	6.62745	9.02105	other	83	3	NA	19	1	NA	11	173
AFUN008763	AfunF3_3	33761324	33773052	11729	-	unspecified product	NA	0.30767	0	39.95	28.7908	26.5263	other	111	6	NA	16	3	NA	75	430
AFUN008778	AfunF3_2	62146429	62150060	3632	+	unspecified product	NA	0.288808	0	6.33889	2.51634	6.5	other	12	NA	3	NA	NA	NA	2	163
AFUN008784	AfunF3_2	62073490	62084150	10661	+	Tox-SGS domain-containing protein [Source:UniProtKB/TrEMBL;Acc:A0A182RR89]	NA	0.216689	0	23.9944	22.085	15.5053	other	30	6	NA	NA	NA	NA	10	332
AFUN008785	AfunF3_2	62062705	62073142	10438	-	unspecified product	NA	0.326467	0	15.8611	12.7712	8.59474	other	38	9	NA	NA	NA	NA	10	270
AFUN008811	AfunF3_2	61667336	61722514	55179	-	ankyrin [Source:Projected from Anopheles gambiae (AGAP028730) VB Community Annotation]	NA	0.392408	0	31.5167	20.4248	17.8737	other	39	1	NA	5	NA	NA	28	557
AFUN008829	AfunF3_3	56790189	56798862	8674	-	Glutathione S-transferase [Source:UniProtKB/TrEMBL;Acc:A0A4Y0B3A3]	GSTS1	0.236081	0	1.66111	2.43791	0.1	GSTs	23	NA	NA	12	NA	NA	NA	59
AFUN008830	AfunF3_3	56800222	56801473	1252	-	transcription factor MAFF/G/K [Source:Projected from Anopheles gambiae (AGAP010405) VB Community Annotation]	NA	0.27451	0	2.33333	3.38562	0	other	20	NA	2	NA	NA	NA	1	61
AFUN008872	AfunF3_2	97660635	97662050	1416	+	Zinc carboxypeptidase A [Source:Projected from Anopheles gambiae (AGAP009593) UniProtKB/Swiss-Prot;Acc:O02350]	NA	0.35937	0	1.01667	1.20261	0.1	other	3	1	NA	NA	NA	NA	NA	52
AFUN008895	AfunF3_2	71753160	71761331	8172	+	Solute carrier family 36 (proton-coupled amino acid transporter) [Source:Projected from Anopheles gambiae (AGAP008490) UniProtKB/TrEMBL;Acc:A0A1S4GYE9]	NA	0.349033	0	10.1278	5.57516	7.61053	other	34	NA	NA	1	NA	NA	10	141
AFUN008918	AfunF3_2	72117085	72127912	10828	-	fatty acid synthase, animal type [Source:Projected from Anopheles gambiae (AGAP008468) VB Community Annotation]	NA	0.295361	0	18.4778	16.0719	9.96842	other	27	1	NA	6	NA	NA	13	263
AFUN008925	AfunF3_2	72168625	72169481	857	+	cuticular protein CPLCG family [Source:Projected from Anopheles gambiae (AGAP008449) VB Community Annotation]	NA	0.184384	0	1.13889	1.21569	0.642105	other	4	NA	NA	NA	NA	NA	1	85
AFUN008927	AfunF3_2	72172709	72173410	702	-	cuticular protein CPLCG family [Source:Projected from Anopheles gambiae (AGAP008447) VB Community Annotation]	NA	0.062215	0	1.33889	1.30065	1.21053	other	NA	NA	NA	NA	NA	NA	NA	37
AFUN008943	AfunF3_2	72317417	72322553	5137	-	ATP-binding cassette transporter (ABC transporter) family C member [Source:Projected from Anopheles gambiae (AGAP008436) UniProtKB/TrEMBL;Acc:A0A1S4GYA1]	NA	0.130821	0	3.78889	3.66013	2.92632	ABCs	16	2	NA	NA	NA	NA	2	77
AFUN008957	AfunF3_2	29663116	29664671	1556	+	Envelysin [Source:Projected from Anopheles gambiae (AGAP003664) VB Community Annotation]	NA	0.436486	0	3.35	2.11765	1.65789	other	19	1	2	NA	NA	NA	2	54
AFUN008996	AfunF3_3	8598481	8600262	1782	+	mitochondrial inner membrane protein COX18 [Source:Projected from Anopheles gambiae (AGAP005624) VB Community Annotation]	NA	0.917588	0	17.85	0	2.94211	other	54	2	3	1	NA	NA	12	193
AFUN009002	AfunF3_3	8571411	8573073	1663	-	1,2-dihydroxy-3-keto-5-methylthiopentene dioxygenase [Source:UniProtKB/TrEMBL;Acc:A0A182RRV6]	NA	0.82243	0	5.35	0	1.9	other	30	NA	1	1	NA	NA	4	106
AFUN009011	AfunF3_3	15134623	15152802	18180	+	unspecified product	NA	0.5594	0	17.1278	3.66667	11.4263	other	24	5	1	1	NA	NA	17	248
AFUN016302	AfunF3_3	383756	385945	2190	-	glucosyl/glucuronosyl transferases [Source:Projected from Anopheles gambiae (AGAP007589) VB Community Annotation]	NA	0.253036	0	2.6	0	3.88421	UGTs	23	2	1	10	NA	NA	2	72
AFUN009074	AfunF3_3	19654773	19661550	6778	-	unspecified product	NA	0.736842	0	18	0	9.47368	other	83	4	7	1	NA	NA	15	248
AFUN009076	AfunF3_3	19645943	19647012	1070	+	unspecified product	NA	0.736842	0	6	0	3.15789	other	36	1	NA	NA	1	NA	7	51
AFUN009089	AfunF3_2	14078844	14131058	52215	+	phosphatidylinositol phospholipase C, epsilon [Source:Projected from Anopheles gambiae (AGAP002529) VB Community Annotation]	NA	0.642885	0	29.7722	5.43791	15.8263	other	48	NA	NA	1	1	NA	34	606
AFUN009146	AfunF3_3	59999514	60001140	1627	-	Peptidase S1 domain-containing protein [Source:UniProtKB/TrEMBL;Acc:A0A182RS96]	NA	0.478801	0	5.18333	2.52941	2.87368	other	21	2	NA	1	NA	NA	3	98
AFUN009147	AfunF3_3	59986996	59991067	4072	-	dehydrogenase/reductase SDR family member 11 precursor [Source:Projected from Anopheles gambiae (AGAP010311) VB Community Annotation]	NA	0.0375387	0.003996	0.977778	1.31373	0.568421	other	NA	NA	NA	NA	NA	NA	NA	54
AFUN009189	AfunF3_2	1932009	1932694	686	+	unspecified product	NA	0.0226298	0.017982	1.47222	1.37255	1.50526	other	NA	NA	NA	NA	NA	NA	NA	51
AFUN009218	AfunF3_2	1487085	1488059	975	+	Female reproductive tract protease GLEANR_896 [Source:Projected from Anopheles gambiae (AGAP001190) UniProtKB/TrEMBL;Acc:A0A1S4GBU1]	NA	0.230155	0	8.16667	6.73203	5.84211	other	11	2	NA	1	NA	NA	6	124
AFUN009219	AfunF3_2	1480833	1481736	904	-	odorant-binding protein [Source:Projected from Anopheles gambiae (AGAP001189) VB Community Annotation]	NA	0.0602106	0.017982	1.55	1.77124	1.14211	other	NA	NA	NA	NA	NA	NA	NA	55
AFUN009241	AfunF3_2	96319158	96325018	5861	-	PCI domain-containing protein [Source:UniProtKB/TrEMBL;Acc:A0A182RSJ1]	NA	0.355249	0	12.2222	8.39216	7.36842	other	60	4	NA	3	6	NA	10	210
AFUN009296	AfunF3_3	2517415	2518907	1493	+	Copper-zinc superoxide dismutase 1 [Source:UniProtKB/TrEMBL;Acc:A0A182RSP5]	CuSOD1	0.863158	0	5.27778	1.44444	0	other	35	NA	NA	1	NA	NA	6	46
AFUN009351	AfunF3_3	83880345	83882832	2488	-	ATP synthase subunit beta [Source:UniProtKB/TrEMBL;Acc:A0A182RSV0]	NA	0.497365	0	3.00556	1.94771	1.07368	other	15	NA	NA	NA	NA	NA	3	46
AFUN009355	AfunF3_3	83896545	83898008	1464	+	DNA-directed RNA polymerase I subunit RPA43 [Source:Projected from Anopheles gambiae (AGAP012084) VB Community Annotation]	NA	0.397599	0	6.21667	5.54248	1.94737	other	24	3	NA	NA	NA	NA	3	104
AFUN009360	AfunF3_3	83936324	83938343	2020	-	nuclear inhibitor of protein phosphatase [Source:Projected from Anopheles gambiae (AGAP012089) VB Community Annotation]	NA	0.672731	0	7.25	3.09804	1.64737	other	40	NA	NA	2	NA	NA	8	58
AFUN009366	AfunF3_3	84049492	84051224	1733	+	phenylalanyl-tRNA synthetase alpha chain [Source:Projected from Anopheles gambiae (AGAP012096) VB Community Annotation]	NA	0.561114	0	4.7	3.32026	0.805263	other	21	NA	NA	NA	NA	NA	7	37
AFUN009405	AfunF3_2	33541969	33555462	13494	-	Class B Scavenger Receptor (CD36 domain). [Source:Projected from Anopheles gambiae (AGAP002738) VB Community Annotation]	NA	0.116915	0	10.4278	11.9804	6.43684	other	20	NA	NA	2	NA	NA	5	256
AFUN009423	AfunF3_2	52905439	52906539	1101	-	unspecified product	NA	0.379552	0	5.35556	5.85621	0.789474	other	21	1	1	2	NA	NA	3	91
AFUN009452	AfunF3_2	53423370	53425797	2428	+	centromere/kinetochore protein ZW10 [Source:Projected from Anopheles gambiae (AGAP004467) VB Community Annotation]	NA	0.185761	0	6.45556	6.06536	4.44737	other	40	1	NA	2	1	NA	3	98
AFUN009453	AfunF3_2	53425783	53427055	1273	-	Phosducin-like protein [Source:Projected from Anopheles gambiae (AGAP004468) VB Community Annotation]	NA	0.100985	0	3.05556	3.91503	1.57895	other	20	NA	2	1	NA	NA	1	53
AFUN009482	AfunF3_2	21816981	21819727	2747	+	cytochrome b5 [Source:Projected from Anopheles gambiae (AGAP002113) VB Community Annotation]	NA	0.123182	0.003996	3.66667	5.64052	0.789474	other	NA	NA	NA	NA	NA	NA	NA	106
AFUN009519	AfunF3_2	86487787	86495069	7283	-	unspecified product	NA	0.137426	0	9.13889	6.17647	9.58947	other	5	1	NA	NA	NA	NA	4	267
AFUN009535	AfunF3_3	78877089	78877874	786	+	cytochrome c oxidase subunit Va	CoVa	0.358155	0	1.9	1.47059	0.968421	other	6	NA	NA	NA	1	NA	NA	52
AFUN009553	AfunF3_3	78736449	78741066	4618	+	zinc/iron regulated transporter-related protein [Source:Projected from Anopheles gambiae (AGAP011178) VB Community Annotation]	NA	0.537356	0	4.54444	3.05229	1.15263	other	12	1	NA	NA	NA	NA	5	100
AFUN009558	AfunF3_3	78641581	78647578	5998	-	TOLL-like receptor 11	TOLL11	0.544968	0	23.1389	15.4052	5.65263	other	24	2	NA	NA	1	NA	21	372
AFUN009589	AfunF3_2	33017641	33019610	1970	+	unspecified product	NA	0.507669	0	12.6111	8.71242	3.70526	other	39	2	NA	NA	2	NA	9	119
AFUN009592	AfunF3_3	72052365	72053738	1374	-	unspecified product	NA	0.56838	0	10.9333	5.41176	4.02632	other	39	NA	1	NA	NA	NA	7	117
AFUN009616	AfunF3_3	39310398	39313087	2690	+	actin beta/gamma [Source:Projected from Anopheles gambiae (AGAP005095) VB Community Annotation]	NA	0.0142827	0.261738	5.17222	5.90196	4.29474	other	NA	NA	NA	NA	NA	NA	NA	36
AFUN009639	AfunF3_3	39590675	39593892	3218	-	polyadenylate-binding protein [Source:Projected from Anopheles gambiae (AGAP005117) VB Community Annotation]	NA	0.535928	0	6.58333	4.8366	1.27368	other	30	NA	2	1	NA	NA	3	93
AFUN009644	AfunF3_3	39602275	39604188	1914	-	UBX domain-containing protein [Source:Projected from Anopheles gambiae (AGAP005122) VB Community Annotation]	NA	0.258487	0	7.07778	6.9281	3.56842	other	46	NA	2	NA	1	NA	2	119
AFUN009667	AfunF3_3	39797176	39798676	1501	+	replication factor C subunit 3/5 [Source:Projected from Anopheles gambiae (AGAP005144) VB Community Annotation]	NA	0.297367	0	4.02778	3.06536	2.59474	other	9	NA	2	6	NA	NA	NA	70
AFUN009738	AfunF3_3	4451028	4451857	830	-	odorant-binding protein [Source:Projected from Anopheles gambiae (AGAP007287) VB Community Annotation]	NA	0.26945	0	1.72222	2.51634	0	other	18	NA	NA	NA	NA	NA	3	52
AFUN009747	AfunF3_3	4395714	4396531	818	+	NADH dehydrogenase (ubiquinone) 1 beta subcomplex [Source:Projected from Anopheles gambiae (AGAP007297) VB Community Annotation]	NA	0.185097	0	2.18333	2.92157	0.636842	other	5	NA	NA	NA	NA	NA	1	62
AFUN009756	AfunF3_3	4328572	4331188	2617	+	MOB1, Mps One Binder kinase activator-like 3 (yeast) [Source:Projected from Anopheles gambiae (AGAP007306) VB Community Annotation]	NA	0.388008	0	11.6167	4.77124	9.44737	other	30	NA	NA	2	13	NA	NA	182
AFUN009783	AfunF3_3	3720548	3726900	6353	+	unspecified product	NA	0.428299	0	8.93889	4.64706	5.57368	other	43	NA	NA	3	9	NA	3	121
AFUN009811	AfunF3_3	34025782	34036167	10386	+	unspecified product	NA	0.274051	0	18.2611	14.5817	11.9316	other	39	1	3	3	3	NA	7	329
AFUN009835	AfunF3_2	89413697	89419612	5916	-	eukaryotic translation initiation factor 4E-binding protein [Source:Projected from Anopheles gambiae (AGAP007781) VB Community Annotation]	NA	0.205819	0	4.31111	4.1634	2.68421	other	9	NA	NA	NA	3	NA	NA	138
AFUN009935	AfunF3_3	38031101	38034338	3238	-	unspecified product	NA	0.134049	0	6.47222	5.99346	5.21579	other	38	6	NA	3	NA	NA	3	67
AFUN009936	AfunF3_3	38029481	38030083	603	-	unspecified product	NA	0.32151	0	1.75	0.843137	1.53158	other	14	1	NA	NA	NA	NA	1	28
AFUN009937	AfunF3_3	38025783	38026469	687	-	cuticular protein RR-1 family [Source:Projected from Anopheles gambiae (AGAP006864) VB Community Annotation]	NA	0.0932663	0	0.533333	0.588235	0.378947	other	NA	NA	NA	NA	NA	NA	NA	29
AFUN009971	AfunF3_3	81506390	81520298	13909	-	phosphatidylinositol-4-phosphate 3-kinase [Source:Projected from Anopheles gambiae (AGAP011036) VB Community Annotation]	NA	0.557857	0	12.9944	7.19608	4.29474	other	28	NA	NA	4	NA	NA	9	268
AFUN010004	AfunF3_2	96123255	96143481	20227	+	ABC transporter domain-containing protein [Source:UniProtKB/TrEMBL;Acc:A0A182RUP5]	NA	0.351421	0	13.7833	11.5686	6.31053	ABCs	32	2	NA	14	NA	NA	12	349
AFUN010077	AfunF3_3	21393088	21397280	4193	+	unspecified product	NA	0.384143	0	4.97222	3.09804	3.02632	other	15	NA	NA	1	NA	NA	3	49
AFUN010132	AfunF3_X	12448669	12454066	5398	+	unspecified product	NA	0.524022	0	12.0278	9.01307	2.43684	other	38	1	NA	2	NA	NA	17	283
AFUN010148	AfunF3_X	12989762	12991742	1981	+	C-factor [Source:Projected from Anopheles gambiae (AGAP000564) VB Community Annotation]	NA	0.470483	0	5.53333	3.28105	2.57895	other	36	NA	NA	2	NA	NA	8	118
AFUN010202	AfunF3_3	70745052	70747608	2557	+	carboxylesterase [Source:Projected from Anopheles gambiae (AGAP010917) VB Community Annotation]	NA	0.384071	0	14.1389	9.60131	7.81579	COEs	60	3	NA	6	3	NA	8	208
AFUN010240	AfunF3_3	63275026	63276757	1732	-	40S ribosomal protein SA [Source:UniProtKB/TrEMBL;Acc:A0A182RVD0]	RpSA	0	0.214785	0.166667	0.333333	0	other	NA	NA	NA	NA	NA	NA	NA	55
AFUN010256	AfunF3_3	43761094	43762775	1682	-	Selenophosphate synthetase [Source:Projected from Anopheles gambiae (AGAP011375) VB Community Annotation]	NA	0.934567	0	9.88889	1.29412	0	other	50	1	1	NA	1	NA	7	122
AFUN010257	AfunF3_3	43765559	43768016	2458	+	AP-1 complex subunit mu [Source:Projected from Anopheles gambiae (AGAP011374) VB Community Annotation]	NA	0.846127	0	10.4556	3.11765	0.1	other	20	NA	NA	2	3	NA	5	161
AFUN010262	AfunF3_3	63249994	63250851	858	+	odorant-binding protein [Source:Projected from Anopheles gambiae (AGAP011368) VB Community Annotation]	NA	0.795952	0	4.37778	0.444444	1.34211	other	19	NA	NA	NA	1	NA	4	84
AFUN010270	AfunF3_3	63090791	63100987	10197	-	All-trans/9-cis/11-cis [Source:Projected from Anopheles gambiae (AGAP011357) VB Community Annotation]	NA	0.776055	0	14.2889	2.62092	3.77895	other	29	1	2	9	3	NA	6	195
AFUN010320	AfunF3_2	90264479	90267804	3326	+	enolase	Eno	0.374834	0	3.73889	2.22222	2.45263	other	18	NA	NA	NA	NA	NA	6	53
AFUN010334	AfunF3_2	90113542	90115577	2036	-	unspecified product	NA	0.32371	0	2.32778	0.627451	2.52105	other	18	NA	NA	NA	NA	NA	3	78
AFUN010379	AfunF3_2	67495365	67497454	2090	-	Cir_N domain-containing protein [Source:UniProtKB/TrEMBL;Acc:A0A182RVR9]	NA	0.524763	0	3.81111	1.60131	2.02105	other	20	NA	NA	NA	NA	NA	4	61
AFUN010381	AfunF3_2	67499421	67502487	3067	+	unspecified product	NA	0.512032	0	1.36667	1.06536	0.268421	other	4	NA	NA	NA	NA	NA	1	50
AFUN010388	AfunF3_X	17027002	17028032	1031	+	cytochrome c oxidase subunit VIIa [Source:Projected from Anopheles gambiae (AGAP000109) VB Community Annotation]	NA	0.741067	0	5.94444	3.07843	0	other	33	NA	NA	1	4	NA	2	44
AFUN010399	AfunF3_X	16899562	16900963	1402	+	tubulin folding cofactor B [Source:Projected from Anopheles gambiae (AGAP000120) VB Community Annotation]	NA	0.470588	0	2	2.11765	0	other	12	NA	NA	1	NA	NA	3	98
AFUN010426	AfunF3_X	16609049	16610270	1222	+	unspecified product	NA	0.313725	0	1	1.37255	0	other	3	NA	NA	NA	NA	NA	1	60
AFUN010428	AfunF3_X	16589547	16595320	5774	-	Cytochrome P450 [Source:UniProtKB/TrEMBL;Acc:A0A182RVW8]	CYP4G16	0.544818	0	4.66667	4.24837	0	CYPs	8	NA	NA	2	NA	NA	1	182
AFUN010454	AfunF3_3	11781009	11781636	628	+	DNA-directed RNA polymerases I, II, and III subunit RPABC2 [Source:Projected from Anopheles gambiae (AGAP005873) VB Community Annotation]	NA	0.393935	0	3.41111	2.12418	2.01053	other	21	NA	3	1	NA	NA	1	61
AFUN010493	AfunF3_3	70464756	70467203	2448	+	cuticular protein RR-2 family [Source:Projected from Anopheles gambiae (AGAP010887) VB Community Annotation]	NA	0.519816	0	5.81667	1.30719	4.27895	other	12	NA	NA	7	1	NA	4	131
AFUN010540	AfunF3_3	85246860	85248185	1326	+	HIG1 domain-containing protein [Source:UniProtKB/TrEMBL;Acc:A0A182RW80]	NA	0.383387	0	5.01667	2.82353	3.36316	other	21	NA	1	2	2	NA	1	69
AFUN010604	AfunF3_2	63336975	63339703	2729	+	heme peroxidase 2	HPX2	0.411315	0	8.10556	6.62745	2.91579	other	36	3	NA	NA	NA	NA	9	90
AFUN010671	AfunF3_3	74840986	74842460	1475	+	CLIP-domain serine protease [Source:Projected from Anopheles gambiae (AGAP010833) VB Community Annotation]	NA	0.576342	0	4.48889	2.66667	1.13684	other	10	NA	NA	3	1	NA	1	93
AFUN010674	AfunF3_3	74769565	74770540	976	-	unspecified product	NA	0.726592	0	3.78889	1.88235	0.189474	other	30	NA	NA	NA	5	NA	1	44
AFUN010681	AfunF3_3	13878500	13880036	1537	+	cuticular protein RR-1 family [Source:Projected from Anopheles gambiae (AGAP006009) VB Community Annotation]	NA	0.383495	0	2.32778	0.333333	2.53684	other	14	NA	NA	2	2	NA	NA	44
AFUN010717	AfunF3_2	60375253	60377492	2240	-	Serine/threonine-protein kinase RIO3 [Source:UniProtKB/TrEMBL;Acc:A0A182RWQ7]	NA	0.210513	0	5.26111	4.71242	3.59474	other	12	NA	NA	NA	1	NA	2	159
AFUN010719	AfunF3_2	60380343	60381430	1088	-	Peptidyl-prolyl cis-trans isomerase [Source:UniProtKB/TrEMBL;Acc:A0A182RWQ9]	NA	0.0634929	0.012987	1.35556	0.875817	1.66316	other	NA	NA	NA	NA	NA	NA	NA	53
AFUN010752	AfunF3_2	61195210	61197398	2189	+	PNPLA domain-containing protein [Source:UniProtKB/TrEMBL;Acc:A0A182RWU2]	NA	0.443535	0	14.9889	9.79739	6.88421	other	40	2	2	2	2	NA	12	147
AFUN010779	AfunF3_2	24497265	24499646	2382	+	serine-type enodpeptidase [Source:Projected from Anopheles gambiae (AGAP003971) VB Community Annotation]	NA	0.334732	0	2.81667	1.35294	2.39474	other	14	1	NA	8	NA	NA	5	67
AFUN010800	AfunF3_3	59854061	59860718	6658	+	cuticular protein RR-2 family [Source:Projected from Anopheles gambiae (AGAP012466) VB Community Annotation]	NA	0.25386	0	7.17222	6.15033	4.55263	other	10	1	NA	NA	2	NA	1	75
AFUN010824	AfunF3_3	41098970	41100198	1229	+	Peptidase S1 domain-containing protein [Source:UniProtKB/TrEMBL;Acc:A0A182RX12]	NA	0.500511	0	12.4389	4.62092	7.80526	other	77	6	1	2	3	NA	4	98
AFUN010847	AfunF3_3	43515544	43516410	867	+	C-type lectin (CTL) [Source:Projected from Anopheles gambiae (AGAP005335) VB Community Annotation]	NA	0.130486	0	5.43889	4.3268	5.13158	other	32	1	NA	NA	NA	NA	3	43
AFUN010848	AfunF3_3	43512169	43514152	1984	-	SWI/SNF-related matrix-associated actin-dependent regulator of chromatin subfamily D member [Source:Projected from Anopheles gambiae (AGAP005336) VB Community Annotation]	NA	0.234534	0	1.81111	0.751634	2.02105	other	24	NA	NA	NA	NA	NA	3	77
AFUN010859	AfunF3_2	28383746	28385521	1776	+	UBA domain-containing protein [Source:UniProtKB/TrEMBL;Acc:A0A182RX47]	NA	0.230406	0	8.6	6.97386	6.26316	other	32	NA	2	1	1	NA	4	105
AFUN010918	AfunF3_2	85300817	85302496	1680	+	cytochrome P450	CYP6N1	0.667674	0	7.61667	1.5098	3.55263	CYPs	33	1	NA	NA	NA	NA	7	169
AFUN010921	AfunF3_2	85308342	85310140	1799	-	unspecified product	NA	0.572672	0	10.7444	8.61438	0.568421	other	95	3	1	NA	2	NA	11	169
AFUN010925	AfunF3_2	43370623	43403737	33115	-	protein phosphatase 1, catalytic subunit [Source:Projected from Anopheles gambiae (AGAP003114) VB Community Annotation]	NA	0.562578	0	28.2833	18.3856	6.35789	other	50	NA	3	7	28	NA	3	394
AFUN011016	AfunF3_2	47931881	47943173	11293	+	TBC1 domain family, member 10A [Source:Projected from Anopheles gambiae (AGAP001953) VB Community Annotation]	NA	0.400957	0	12.0611	8.96078	5.48947	other	34	1	NA	NA	2	NA	14	172
AFUN011051	AfunF3_3	77295307	77296017	711	+	unspecified product	NA	0.132353	0	0.888889	1.54248	0	other	NA	NA	NA	NA	NA	NA	NA	39
AFUN011115	AfunF3_3	65783866	65785097	1232	-	unspecified product	NA	0.154058	0	1.02222	0.718954	1.01053	other	NA	NA	NA	NA	NA	NA	NA	27
AFUN011116	AfunF3_3	65772179	65773395	1217	-	short caspase [Source:Projected from Anopheles gambiae (AGAP011951) VB Community Annotation]	NA	0	0.889111	0	0	0	other	NA	NA	NA	NA	NA	NA	NA	NA
AFUN011169	AfunF3_2	44032941	44044800	11860	-	unspecified product	NA	0.492087	0	29.8	18.3137	11.9579	other	137	1	1	37	3	NA	16	329
AFUN011319	AfunF3_2	39546479	39548898	2420	+	Ubiquitin-like domain-containing protein [Source:UniProtKB/TrEMBL;Acc:A0A182RYE6]	NA	0.483682	0	8.09444	6.4902	1.86842	other	46	1	4	NA	1	NA	5	133
AFUN011324	AfunF3_2	39571111	39572379	1269	+	transcriptional adapter [Source:Projected from Anopheles gambiae (AGAP004085) VB Community Annotation]	NA	0.447059	0	2.22222	2.45752	0	other	18	NA	NA	NA	NA	NA	3	47
AFUN011358	AfunF3_2	42057796	42059825	2030	+	golgin subfamily A member [Source:Projected from Anopheles gambiae (AGAP004120) VB Community Annotation]	NA	0.321403	0	9.92778	11.1634	2.31053	other	30	NA	NA	21	4	NA	NA	148
AFUN011378	AfunF3_2	42954866	42956717	1852	+	WD repeat domain phosphoinositide-interacting protein [Source:Projected from Anopheles gambiae (AGAP012792) VB Community Annotation]	NA	0.482982	0	10.0222	6.97386	3.38947	other	48	NA	2	1	1	NA	6	151
AFUN011410	AfunF3_2	42663487	42668223	4737	+	Glutathione S-transferase [Source:UniProtKB/TrEMBL;Acc:A0A182RYN4]	GSTD7	0.546508	0	10.9833	7.01961	2.94211	GSTs	49	1	8	2	NA	NA	1	128
AFUN011453	AfunF3_X	3384125	3384882	758	+	CYTH domain-containing protein [Source:UniProtKB/TrEMBL;Acc:A0A182RYS5]	NA	0.543452	0	2.15	0	1.96316	other	21	1	NA	NA	NA	NA	2	94
AFUN011481	AfunF3_X	2974301	2976620	2320	-	Cytochrome P450 [Source:UniProtKB/TrEMBL;Acc:A0A182RYV2]	CYP4G17	0.254103	0	4.28333	1.54248	4.84737	CYPs	5	NA	NA	1	NA	NA	3	181
AFUN011499	AfunF3_3	70224354	70228529	4176	+	molecular chaperone DnaK [Source:Projected from Anopheles gambiae (AGAP010876) VB Community Annotation]	NA	0.550014	0	10.9556	2.9281	6.93158	other	56	NA	NA	NA	NA	NA	13	139
AFUN011506	AfunF3_3	70314893	70316995	2103	-	(S)-2-hydroxy-acid oxidase [Source:Projected from Anopheles gambiae (AGAP010885) VB Community Annotation]	NA	0.739089	0	6.88889	3.59477	0	other	14	NA	NA	NA	NA	NA	7	92
AFUN011513	AfunF3_3	63448449	63453494	5046	-	cathepsin L	Cp1	0.430315	0	4.00556	2.30065	2.26316	other	7	NA	1	NA	NA	NA	2	116
AFUN011515	AfunF3_3	63464063	63465237	1175	+	Thioredoxin peroxidase 4 [Source:UniProtKB/TrEMBL;Acc:A0A182RYY4]	TPX4	0.05399	0.300699	0.544444	0.424837	0.605263	other	NA	NA	NA	NA	NA	NA	NA	16
AFUN011529	AfunF3_3	16711215	16722396	11182	-	Asp_Arg_Hydrox domain-containing protein [Source:UniProtKB/TrEMBL;Acc:A0A4Y0B9P9]	NA	0.608595	0	11.05	5.39216	3.25789	other	37	2	NA	18	NA	NA	6	211
AFUN011532	AfunF3_3	16677576	16683570	5995	+	unspecified product	NA	0.287063	0	7.47222	5.52288	5.13158	other	10	1	3	NA	NA	NA	3	108
AFUN011583	AfunF3_X	15803481	15804556	1076	-	scaffold protein Nfu/NifU [Source:Projected from Anopheles gambiae (AGAP000598) VB Community Annotation]	NA	0.750865	0	5.66667	2.82353	0	other	40	2	1	1	NA	NA	4	95
AFUN011648	AfunF3_2	80680480	80685355	4876	-	G-protein-signaling modulator [Source:Projected from Anopheles gambiae (AGAP008977) VB Community Annotation]	NA	0.595263	0	9.3	2.9281	4.6	other	13	1	NA	1	NA	NA	11	145
AFUN011679	AfunF3_2	39983252	39983602	351	+	unspecified product	NA	0.452448	0	2.36667	2.2549	0.336842	other	8	1	NA	NA	NA	NA	1	25
AFUN011680	AfunF3_2	39982575	39983740	1166	-	unspecified product	NA	0.449106	0	3.45556	3.0915	0.715789	other	12	1	NA	NA	1	NA	1	59
AFUN011717	AfunF3_2	40802535	40804026	1492	-	unspecified product	NA	0.197922	0	3.11667	3.45752	1.54211	other	6	NA	NA	2	NA	NA	1	76
AFUN011750	AfunF3_2	34596269	34598045	1777	+	GD_N domain-containing protein [Source:UniProtKB/TrEMBL;Acc:A0A182RZL9]	NA	0.277074	0	8.62222	9.09804	3.36842	other	52	4	NA	1	4	NA	5	137
AFUN011761	AfunF3_2	34520002	34522014	2013	-	translocon-associated protein subunit alpha [Source:Projected from Anopheles gambiae (AGAP001721) VB Community Annotation]	NA	0.70037	0	0.911111	0.20915	0.336842	other	4	NA	NA	NA	NA	NA	1	44
AFUN011857	AfunF3_2	58011087	58014216	3130	-	stress-induced-phosphoprotein [Source:Projected from Anopheles gambiae (AGAP010188) VB Community Annotation]	NA	0.155597	0	7.36667	8.58824	3.85263	other	5	NA	NA	2	3	NA	NA	116
AFUN011927	AfunF3_2	41032761	41037629	4869	-	heat shock 70kDa protein [Source:Projected from Anopheles gambiae (AGAP004192) VB Community Annotation]	NA	0.431088	0	12.6944	6.30719	8.13684	other	93	NA	1	2	NA	NA	26	154
AFUN014466	AfunF3_2	55151002	55151494	493	-	unspecified product	NA	0.70034	0	4.12778	1.97386	0.5	other	36	4	NA	7	NA	NA	5	28
AFUN014497	AfunF3_2	77976053	77977033	981	-	unspecified product	NA	0.370327	0	6.58889	3.15033	5.14737	other	55	10	NA	NA	NA	NA	12	75
AFUN015259	AfunF3_2	34596572	34596730	159	-	unspecified product	NA	0.256499	0	0.811111	0.869281	0.336842	other	4	1	NA	NA	NA	NA	1	14
AFUN015714	AfunF3_2	8569231	8571137	1907	-	Cytochrome P450 (Fragment) [Source:UniProtKB/TrEMBL;Acc:B5AII0]	CYP6AD1	0.498824	0	12.5	12.5294	0	CYPs	78	2	NA	30	3	NA	10	87
AFUN015715	AfunF3_2	75246645	75247559	915	-	Glutathione S-transferase [Source:UniProtKB/TrEMBL;Acc:A0A182S4J1]	GSTE8	0.411003	0	2.82222	1.66667	1.65789	GSTs	19	1	1	NA	NA	NA	1	48
AFUN015723	AfunF3_3	2586822	2588971	2150	-	Cytochrome P450 [Source:UniProtKB/TrEMBL;Acc:A0A182S4J9]	CYP6AH1	0.484197	0	14.5222	11.2549	3.72632	CYPs	99	2	1	2	NA	NA	13	154
AFUN015745	AfunF3_2	94162941	94175401	12461	-	ATP-binding cassette transporter (ABC transporter) family G member [Source:Projected from Anopheles gambiae (AGAP009466) VB Community Annotation]	NA	0.91051	0	26.3056	0.555556	4.15263	ABCs	58	NA	NA	6	3	NA	17	299
AFUN015753	AfunF3_3	74413322	74415512	2191	+	Histone H2A [Source:UniProtKB/TrEMBL;Acc:A0A182S4N2]	NA	0.533404	0	2.95556	2.56863	0.189474	other	29	NA	NA	NA	3	NA	2	65
AFUN015774	AfunF3_2	87484861	87486958	2098	-	cytochrome P450	CYP12F4	0.322553	0	23.6389	12.7124	19.3158	CYPs	104	6	NA	7	NA	NA	21	224
AFUN015775	AfunF3_2	87479299	87481608	2310	-	cytochrome P450	CYP12F2	0.531206	0	19.2944	4.08497	14.0053	CYPs	109	8	NA	8	NA	NA	11	239
AFUN015776	AfunF3_2	87476762	87479044	2283	-	Cytochrome P450 [Source:UniProtKB/TrEMBL;Acc:A0A182S4Q5]	CYP12F1	0.319683	0	11.7278	5.10458	10.8526	CYPs	60	2	NA	3	NA	NA	13	179
AFUN015785	AfunF3_2	8533523	8535535	2013	-	Cytochrome P450 (Fragment) [Source:UniProtKB/TrEMBL;Acc:B5AIH8]	CYP6AA2	0.568288	0	16.0556	13.8627	0	CYPs	103	1	NA	36	3	NA	14	91
AFUN015786	AfunF3_2	8531151	8533251	2101	-	Cytochrome P450 (Fragment) [Source:UniProtKB/TrEMBL;Acc:B5AIH9]	CYP6AA1	0.48415	0	19.2778	19.8889	0	CYPs	155	8	1	62	2	NA	20	86
AFUN015787	AfunF3_2	8535644	8537599	1956	-	Carboxylic ester hydrolase [Source:UniProtKB/TrEMBL;Acc:A0A182S4R6]	NA	0.470588	0	14.2222	15.0588	0	other	71	1	NA	23	2	NA	7	65
AFUN015790	AfunF3_2	18835030	18837098	2069	+	cytochrome P450	CYP6AG1	0.486273	0	17.2778	7.07843	10.6737	CYPs	95	5	4	1	NA	NA	12	173
AFUN015791	AfunF3_2	18838665	18842327	3663	+	cytochrome P450	CYP6AG2	0.779395	0	12.8722	3.13725	2.54211	CYPs	61	2	1	2	NA	NA	8	197
AFUN015792	AfunF3_2	8544505	8546181	1677	-	cytochrome P450	CYP6P9A	0.538363	0	20.4444	18.8758	0	CYPs	129	2	NA	52	2	NA	22	72
AFUN015793	AfunF3_2	8539121	8540985	1865	-	Carboxylic ester hydrolase [Source:UniProtKB/TrEMBL;Acc:A0A182S4S2]	NA	0.514589	0	20.9444	20.3333	0	other	177	8	NA	54	NA	NA	19	72
AFUN015794	AfunF3_2	85294344	85296051	1708	-	cytochrome P450	CYP6M2	0.565615	0	6.47222	3.52288	2.1	CYPs	40	2	NA	NA	NA	NA	8	144
AFUN015795	AfunF3_2	85291221	85293121	1901	-	cytochrome P450	CYP6M3	0.400927	0	5.27222	5.03268	1.28421	CYPs	30	2	2	NA	NA	NA	6	173
AFUN015796	AfunF3_2	85321650	85323373	1724	-	Cytochrome P450 [Source:UniProtKB/TrEMBL;Acc:A0A182S4S5]	CYP6S2	0.578574	0	13.3167	8.55556	2.66842	CYPs	71	2	NA	1	2	NA	16	190
AFUN015797	AfunF3_2	85319722	85321436	1715	-	cytochrome P450 [Source:Projected from Anopheles gambiae (AGAP008204) VB Community Annotation]	NA	0.666815	0	10.9889	4.95425	2.36842	CYPs	65	3	1	NA	NA	NA	10	226
AFUN015801	AfunF3_2	8567086	8569039	1954	-	Cytochrome P450 (Fragment) [Source:UniProtKB/TrEMBL;Acc:B5AII2]	CYP6P2	0.604187	0	19.6667	15.5686	0	CYPs	156	5	NA	53	3	NA	17	78
AFUN015802	AfunF3_2	8565228	8566912	1685	-	Cytochrome P450 (Fragment) [Source:UniProtKB/TrEMBL;Acc:B5AII1]	CYP6P1	0.418841	0	14.7778	17.1765	0	CYPs	105	6	2	30	NA	NA	6	80
AFUN015807	AfunF3_2	75253287	75254347	1061	-	Glutathione S-transferase [Source:UniProtKB/TrEMBL;Acc:A0A182S4T6]	GSTE1	0.602776	0	9.48889	6.35948	1.17895	GSTs	70	3	NA	NA	6	NA	1	86
AFUN015808	AfunF3_2	75255876	75256735	860	-	Glutathione S-transferase [Source:UniProtKB/TrEMBL;Acc:A0A182S4T7]	GSTE3	0.593705	0	7.76667	4.11111	2.2	GSTs	64	2	1	NA	1	NA	7	73
AFUN015809	AfunF3_2	75252201	75253193	993	-	Glutathione S-transferase epsilon 2 [Source:UniProtKB/TrEMBL;Acc:V9QKI4]	GSTE2	0.327253	0	2.15	2.69281	0.2	GSTs	22	1	1	NA	NA	NA	1	74
AFUN015810	AfunF3_2	75250687	75251595	909	-	Glutathione S-transferase [Source:UniProtKB/TrEMBL;Acc:A0A182S4T9]	GSTE4	0.595262	0	3.83333	1.7451	1.35789	GSTs	31	NA	1	NA	1	NA	2	56
AFUN015811	AfunF3_2	75249628	75250550	923	-	Glutathione S-transferase [Source:UniProtKB/TrEMBL;Acc:A0A182S4U0]	GSTE5	0.475086	0	6.19444	4.52941	1.97368	GSTs	70	4	1	1	1	NA	2	93
AFUN015847	AfunF3_3	61754288	61756570	2283	+	pre-rRNA-processing protein IPI1 [Source:Projected from Anopheles gambiae (AGAP010574) VB Community Annotation]	NA	0.924196	0	10.7778	1.63399	0	other	64	3	NA	NA	NA	NA	8	108
AFUN015863	AfunF3_3	73265829	73267652	1824	-	unspecified product	NA	0.577717	0	5.77222	2.19608	2.67895	other	24	1	NA	6	NA	NA	5	64
AFUN015865	AfunF3_3	73273647	73276228	2582	-	cytochrome P450	CYP9J4	0.533888	0	10.8444	2.56209	7.54737	CYPs	49	1	1	13	1	NA	10	139
AFUN015866	AfunF3_3	73276616	73278617	2002	-	cytochrome P450	CYP9J3	0.587509	0	12.5944	5.4902	4.9	CYPs	39	5	NA	14	1	NA	6	172
AFUN015870	AfunF3_3	66145540	66147605	2066	+	unspecified product	NA	0.427298	0	5.85	4.70588	1.99474	other	35	2	NA	NA	NA	NA	5	63
AFUN015871	AfunF3_3	66143186	66145250	2065	+	unspecified product	NA	0.394427	0	4	2.82353	2.02105	other	16	1	NA	NA	NA	NA	3	121
AFUN015873	AfunF3_3	66125929	66138534	12606	+	unspecified product	NA	0.272554	0	9.53333	3.76471	10.1053	other	19	2	NA	1	NA	NA	13	284
AFUN015877	AfunF3_2	95749066	95751307	2242	-	CLIP-domain serine protease [Source:Projected from Anopheles gambiae (AGAP008835) VB Community Annotation]	NA	0.525308	0	2.38889	2.26797	0	other	17	1	NA	4	NA	NA	1	16
AFUN015884	AfunF3_2	23218753	23220746	1994	-	CLIP domain-containing serine protease [Source:UniProtKB/TrEMBL;Acc:A0A182S514]	NA	0.516556	0	8.96667	4.19608	4.47368	other	35	1	NA	4	2	NA	1	75
AFUN015888	AfunF3_2	8556748	8558550	1803	-	cytochrome P450	CYP6P5	0.53297	0	15.6111	14.5817	0	CYPs	107	5	1	38	1	NA	12	65
AFUN015889	AfunF3_2	8554228	8555956	1729	-	cytochrome P450	CYP6P9b	0.524851	0	22.1278	20.549	0.478947	CYPs	142	4	1	64	3	NA	21	85
AFUN015896	AfunF3_2	23224313	23226654	2342	+	CLIP-domain serine protease [Source:Projected from Anopheles gambiae (AGAP003252) VB Community Annotation]	NA	0.629173	0	9.32222	3.69281	3.22105	other	40	1	2	1	NA	NA	5	181
AFUN015897	AfunF3_2	23222334	23223952	1619	+	CLIP-domain serine protease [Source:Projected from Anopheles gambiae (AGAP003251) VB Community Annotation]	NA	0.478491	0	6.92778	5.07843	2.14737	other	30	NA	1	2	NA	NA	2	103
AFUN015899	AfunF3_2	42994247	42996399	2153	+	unspecified product	NA	0.180542	0	14.1444	14.2026	8.97895	other	14	NA	NA	NA	NA	NA	7	85
AFUN015904	AfunF3_3	12808612	12810622	2011	+	cytochrome P450	CYP4J5	0.560147	0	11.7056	5.98693	4.31053	CYPs	49	3	NA	NA	1	NA	7	165
AFUN015906	AfunF3_3	12810863	12812673	1811	+	Cytochrome P450 [Source:UniProtKB/TrEMBL;Acc:A0A182S536]	CYP4J9	0.772876	0	4	1.81699	0	CYPs	16	NA	NA	1	NA	NA	3	89
AFUN015908	AfunF3_3	8954527	8956849	2323	+	cytochrome P450	CYP15B1	0.74982	0	10.95	0	5.47895	CYPs	52	NA	NA	NA	NA	NA	13	118
AFUN015918	AfunF3_2	82885114	82886845	1732	-	Cytochrome P450 [Source:UniProtKB/TrEMBL;Acc:A0A182S549]	CYP6Z3	0.798331	0	20.2278	5.4902	2.66842	CYPs	50	1	3	NA	NA	NA	18	140
AFUN015919	AfunF3_2	82887380	82889212	1833	-	cytochrome P450	CYP6Z1	0.667139	0	14.6722	7.32026	2.44737	CYPs	51	3	NA	2	1	NA	9	156
AFUN015923	AfunF3_3	59733532	59738005	4474	+	aquaporin	AQP2	0.303752	0	7.23889	6.22222	3.85789	other	21	NA	NA	NA	4	NA	3	131
AFUN015927	AfunF3_2	11414214	11415574	1361	+	unspecified product	NA	0.481392	0	5.36667	2.9085	2.65789	other	36	NA	NA	1	2	NA	3	100
AFUN015928	AfunF3_2	11419180	11420753	1574	+	long wavelength sensitive opsin [Source:Projected from Anopheles gambiae (AGAP001161) VB Community Annotation]	NA	0.299848	0	1.82778	1.76471	0.794737	other	15	NA	NA	NA	NA	NA	3	53
AFUN015938	AfunF3_2	95608280	95610241	1962	+	Cytochrome P450 [Source:UniProtKB/TrEMBL;Acc:A0A182S569]	CYP9M1	0.43224	0	11.5	9.11111	3.94737	CYPs	40	4	1	NA	2	1	6	213
AFUN015944	AfunF3_2	50263572	50269989	6418	-	leucyl aminopeptidase [Source:Projected from Anopheles gambiae (AGAP003475) VB Community Annotation]	NA	0.52541	0	14.0389	8.53595	4.78947	other	22	1	NA	NA	NA	NA	18	145
AFUN015956	AfunF3_2	44040267	44042289	2023	+	Cytochrome P450 [Source:UniProtKB/TrEMBL;Acc:A0A182S587]	CYP304B1	0.443577	0	12.2667	9.26144	4.38947	CYPs	63	NA	NA	12	2	NA	7	132
AFUN015957	AfunF3_2	44037157	44039460	2304	+	Cytochrome P450 [Source:UniProtKB/TrEMBL;Acc:A0A182S588]	CYP304C1	0.53462	0	17.1333	9.05229	6.89474	CYPs	74	1	1	25	1	NA	9	179
AFUN015960	AfunF3_2	85313079	85315124	2046	+	cytochrome P450	CYP6Y2	0.483991	0	4.38889	4.52941	0	CYPs	46	2	NA	NA	1	NA	6	254
AFUN015961	AfunF3_2	85310756	85312501	1746	+	cytochrome P450	CYP6Y1	0.662703	0	10.4444	7.04575	0	CYPs	85	1	2	NA	1	NA	13	200
AFUN015962	AfunF3_2	85315445	85317308	1864	+	cytochrome P450	CYP6N2	0.407249	0	5.95	5.03268	2.02105	CYPs	59	3	NA	NA	NA	NA	8	191
AFUN015963	AfunF3_2	85318089	85319745	1657	+	cytochrome P450	CYP6R1	0.706581	0	4.13333	1.5098	0.915789	CYPs	25	3	NA	NA	NA	NA	2	236
AFUN015978	AfunF3_2	94157057	94159081	2025	-	ATP-binding cassette transporter (ABC transporter) family G member [Source:Projected from Anopheles gambiae (AGAP009468) UniProtKB/TrEMBL;Acc:A0A1S4H187]	NA	0.889709	0	4.59444	0.555556	0.457895	ABCs	15	NA	NA	NA	1	NA	4	62
AFUN015980	AfunF3_2	94152192	94156463	4272	-	ATP-binding cassette transporter (ABC transporter) family G member [Source:Projected from Anopheles gambiae (AGAP028729) UniProtKB/TrEMBL;Acc:A0A1S4HFH3]	NA	0.90626	0	16.5444	0.333333	2.76842	ABCs	51	1	NA	2	2	NA	11	241
AFUN015982	AfunF3_2	94143669	94146612	2944	-	ATP-binding cassette transporter (ABC transporter) family G member [Source:Projected from Anopheles gambiae (AGAP009472) UniProtKB/TrEMBL;Acc:A0A1S4H231]	NA	0.861425	0	13.2278	1.55556	2.11053	ABCs	30	3	NA	2	NA	NA	9	285
AFUN015990	AfunF3_2	16482672	16484828	2157	+	cytochrome P450	CYP4D16	0.185376	0	6.2	5.19608	4.90526	CYPs	27	2	NA	NA	NA	NA	5	80
AFUN015991	AfunF3_2	16486611	16488905	2295	+	cytochrome P450	CYP4D22	0.216629	0	12.7167	12.3922	7.53158	CYPs	33	NA	1	2	NA	NA	4	195
AFUN015992	AfunF3_2	16479851	16482407	2557	+	cytochrome P450	CYP4D17	0.249787	0	6.42778	4.84967	4.79474	CYPs	30	1	NA	NA	NA	NA	7	82
AFUN015993	AfunF3_2	16476175	16479108	2934	+	cytochrome P450	CYP4D15	0.370313	0	13.5	9.76471	7.23684	CYPs	66	NA	NA	1	2	NA	14	231
AFUN016004	AfunF3_2	95600416	95607293	6878	+	CRAL-TRIO domain-containing protein [Source:UniProtKB/TrEMBL;Acc:A0A182S5D5]	NA	0.420205	0	22.0611	17.9608	7.62105	other	54	2	1	9	1	NA	11	323
AFUN016005	AfunF3_2	95604284	95606185	1902	+	Cytochrome P450 [Source:UniProtKB/TrEMBL;Acc:A0A182S5D6]	CYP9M2	0.457892	0	9.19444	5.94771	4.02105	CYPs	21	NA	NA	7	NA	NA	7	113
AFUN016008	AfunF3_2	75248431	75249588	1158	+	Glutathione S-transferase [Source:UniProtKB/TrEMBL;Acc:A0A182S5D9]	GSTE6	0.554129	0	8.49444	4.22222	3.35263	GSTs	91	NA	NA	2	7	NA	4	103
AFUN016033	AfunF3_3	36951030	36953533	2504	-	unspecified product	NA	0.373166	0	13.4333	10.7778	6.06316	other	68	2	1	4	2	NA	6	190
AFUN016065	AfunF3_2	71177180	71178687	1508	-	Mitochondrial cytochrome c oxidase subunit 5B isoform [Source:UniProtKB/TrEMBL;Acc:A0A1I8JUC3]	NA	0.288626	0	2.21111	1.83007	1.31579	other	4	NA	NA	NA	NA	NA	1	80
AFUN016097	AfunF3_2	6596471	6597541	1071	+	NADH dehydrogenase (ubiquinone) 1 beta subcomplex [Source:UniProtKB/TrEMBL;Acc:A0A1I8JUE2]	NA	0.399435	0	6.94444	7.94118	0.4	other	27	NA	NA	2	2	NA	5	75
AFUN016100	AfunF3_2	38651297	38653000	1704	+	Alpha-amylase	NA	0.0769058	0.020979	8.57222	9.45752	6.36842	other	12	NA	NA	3	NA	NA	3	119
AFUN016101	AfunF3_2	38655422	38657118	1697	+	Alpha-amylase	NA	0.158301	0	3.00556	2.54902	2.51053	other	4	1	NA	1	NA	NA	NA	31
AFUN016102	AfunF3_2	38657794	38659405	1612	+	Alpha-amylase	NA	0.288838	0	1.58333	1.29412	0.957895	other	9	NA	NA	3	2	NA	1	29
AFUN016149	AfunF3_3	71486395	71488166	1772	-	sphingolipid delta-4 desaturase	NA	0.579731	0	4.61111	3.87582	0	other	25	NA	1	NA	NA	NA	4	46
AFUN016153	AfunF3_2	18024173	18025977	1805	+	unspecified product	NA	0.254649	0	5.43333	4.07843	4.02105	other	17	NA	NA	1	NA	NA	4	57
AFUN016154	AfunF3_2	18027875	18029550	1676	+	unspecified product	NA	0.122276	0.000999001	4.02778	3.87582	3.19474	other	6	NA	NA	NA	NA	NA	2	79
AFUN016155	AfunF3_2	70294047	70296097	2051	-	glutaryl-CoA dehydrogenase	NA	0.581022	0	14.9	11.1961	1.28947	other	191	2	3	3	NA	NA	12	200
AFUN002058	AfunF3_3	3257425	3259981	2557	+	glucuronosyltransferase [Source:Projected from Anopheles gambiae (AGAP007374) VB Community Annotation]	NA	0.234966	0	5.66111	4.99346	3.66842	UGTs	20	1	NA	NA	NA	NA	4	192
AFUN016169	AfunF3_2	70859734	70860878	1145	-	odorant-binding protein 5	Obp5	0.583791	0	5.07778	2.92157	1.30526	other	32	2	NA	1	2	NA	1	129
AFUN016175	AfunF3_X	7538951	7539659	709	-	Odorant binding protein 9 [Source:UniProtKB/TrEMBL;Acc:E5FD94]	NA	0.705882	0	0.722222	0.424837	0	other	4	NA	NA	NA	NA	NA	1	32
AFUN016199	AfunF3_2	65950019	65951557	1539	+	Epoxide hydrolase	NA	0.76372	0	9.94444	4.69935	0	other	48	4	1	12	NA	NA	7	103
AFUN016221	AfunF3_2	3263304	3266274	2971	-	Succinate--CoA ligase [ADP/GDP-forming] subunit alpha, mitochondrial [Source:UniProtKB/TrEMBL;Acc:A0A1I8JUR8]	NA	0.327877	0	2.90556	0.921569	2.98421	other	15	NA	NA	NA	NA	NA	3	21
AFUN016241	AfunF3_3	70734797	70737004	2208	-	Carboxylic ester hydrolase	NA	0.230537	0	9.58889	8.39869	6.35789	other	15	1	1	NA	NA	NA	3	185
AFUN016250	AfunF3_2	82873595	82874334	740	-	salivary gland protein 7-like	NA	0.507062	0	4.69444	3.52288	1.10526	other	20	1	NA	2	3	NA	NA	95
AFUN016251	AfunF3_2	82875207	82875906	700	-	salivary gland protein	NA	0.426468	0	1.77222	1.00654	1.02632	other	4	NA	NA	NA	NA	NA	1	73
AFUN016265	AfunF3_2	34287710	34289647	1938	-	Carboxylic ester hydrolase [Source:UniProtKB/TrEMBL;Acc:A0A1I8JUW1]	NA	0.421614	0	6.25556	5.88889	1.34737	other	36	1	1	2	NA	NA	8	118
AFUN003593	AfunF3_2	90804657	90812858	8202	-	glucuronosyltransferase [Source:Projected from Anopheles gambiae (AGAP007920) VB Community Annotation]	NA	0.212526	0	14.6167	11.4837	11.5368	UGTs	23	1	1	1	2	1	1	127
AFUN016307	AfunF3_3	31061699	31067388	5690	+	ATP-binding cassette transporter (ABC transporter) family B member	NA	0.286838	0	11.3889	8.87582	7.36842	ABCs	60	1	NA	1	NA	NA	9	253
AFUN016392	AfunF3_2	3940563	3944970	4408	+	CLIP-domain serine protease	NA	0.376411	0	8.07222	6.94118	3.12632	other	53	2	1	5	3	NA	3	218
AFUN016393	AfunF3_2	3936221	3938623	2403	+	CLIP-domain serine protease	NA	0.453779	0	12.2167	8.20915	5.13684	other	86	2	4	3	2	NA	5	200
AFUN016402	AfunF3_2	6503597	6508589	4993	+	GC-rich sequence DNA-binding factor	NA	0.523645	0	5.66667	5.39869	0	other	27	NA	NA	3	NA	NA	6	131
AFUN016407	AfunF3_2	49324205	49325315	1111	-	prefoldin alpha subunit	NA	0.478805	0	2.32778	1.37908	1.04737	other	19	NA	2	1	NA	NA	NA	9
AFUN016414	AfunF3_3	57053136	57061770	8635	-	ATP-binding cassette transporter (ABC transporter) family A member [Source:UniProtKB/TrEMBL;Acc:A0A1Y9HDT4]	NA	0.339496	0	3.88889	5.13725	0	ABCs	16	1	NA	3	NA	NA	4	77
AFUN016419	AfunF3_2	2366006	2367364	1359	+	eupolytin	NA	0.461239	0	7.9	6.71242	1.8	other	66	NA	NA	1	3	NA	6	135
AFUN016445	AfunF3_3	69385777	69387868	2092	-	heme peroxidase	NA	0.608277	0	15.4222	5.26144	6.82105	other	45	3	1	1	2	NA	13	213
AFUN016456	AfunF3_2	84467346	84468062	717	-	D7 short form salivary protein	NA	0.706736	0	10.6833	2.55556	3.71053	other	84	2	NA	1	2	NA	8	100
AFUN016467	AfunF3_2	20156753	20159158	2406	+	serine protease inhibitor (serpin)	SRPN17	0.3624	0	9.68889	6.79739	5.55789	other	36	1	2	1	NA	NA	7	141
AFUN016492	AfunF3_2	89492631	89494866	2236	-	isocitrate dehydrogenase (NAD+)	NA	0.221261	0	2.46111	0.764706	3.06842	other	4	1	NA	NA	NA	NA	NA	71
AFUN016510	AfunF3_3	16694209	16696236	2028	+	Carboxylic ester hydrolase [Source:UniProtKB/TrEMBL;Acc:A0A1Y9HEN6]	NA	0.343007	0	8.38889	3.52288	7.5	other	14	2	NA	NA	NA	NA	5	179
AFUN016513	AfunF3_3	44980620	44981481	862	+	Trafficking protein particle complex subunit	NA	0.360766	0	6.11111	4.44444	3.36842	other	56	NA	2	2	1	NA	8	96
AFUN016533	AfunF3_X	11098760	11120132	21373	-	TOLL-like receptor 1A	TOLL1A	0.454973	0	17.7167	16.3595	2.95263	other	50	2	1	20	1	NA	16	460
AFUN016538	AfunF3_2	23021419	23022924	1506	-	CLIP domain-containing serine protease [Source:UniProtKB/TrEMBL;Acc:A0A2C9GWT4]	NA	0.37957	0	13.9167	5.56863	11.7	other	68	7	NA	2	1	NA	7	101
AFUN016543	AfunF3_3	43516413	43517243	831	-	C-type lectin (CTL) - mannose binding [Source:Projected from Anopheles gambiae (AGAP005334) VB Community Annotation]	NA	0.212066	0	2.05556	2.22876	1.01053	other	16	1	NA	NA	NA	NA	1	43
AFUN016568	AfunF3_2	12126289	12129301	3013	-	3-phosphoinositide dependent protein kinase-1 [Source:Projected from Anopheles gambiae (AGAP001471) VB Community Annotation]	NA	0.214767	0	10.0056	9.36601	6.34737	other	32	1	3	NA	NA	NA	6	244
AFUN016578	AfunF3_2	75500042	75502225	2184	+	CLIP-domain serine protease [Source:Projected from Anopheles gambiae (AGAP009214) VB Community Annotation]	NA	0.227853	0	3.71667	4.17647	1.56316	other	18	2	NA	NA	2	NA	2	66
AFUN016581	AfunF3_3	60433043	60434291	1249	+	odorant-binding protein antennal [Source:Projected from Anopheles gambiae (AGAP010489) VB Community Annotation]	NA	0.658048	0	5.51111	3.30065	0.468421	other	18	1	1	9	1	NA	NA	89
AFUN016590	AfunF3_2	85240907	85241834	928	+	Peptidase S1 domain-containing protein [Source:UniProtKB/TrEMBL;Acc:A0A3F2YXL9]	NA	0	0.653347	0.0555556	0.111111	0	other	NA	NA	NA	NA	NA	NA	NA	11
AFUN016591	AfunF3_2	84545508	84546438	931	+	trypsin [Source:Projected from Anopheles gambiae (AGAP008294) VB Community Annotation]	NA	0.652042	0	3.67222	0.555556	2	other	26	1	1	NA	NA	NA	3	54
AFUN016668	AfunF3_2	5638046	5641605	3560	+	V-type H+-transporting ATPase subunit I [Source:Projected from Anopheles gambiae (AGAP001588) VB Community Annotation]	NA	0.173176	0	3.47222	5.24183	0.5	other	24	NA	NA	1	NA	NA	5	66
AFUN016681	AfunF3_2	18817217	18818801	1585	+	Thioredoxin [Source:UniProtKB/TrEMBL;Acc:A0A453YNP6]	NA	0.490069	0	0.988889	0.503268	0.505263	other	12	NA	NA	1	NA	NA	1	33
AFUN018479	AfunF3_3	76281565	76286030	4466	-	unspecified product	NA	0.300817	0	1.96667	1.5817	1.16842	other	1	1	NA	NA	NA	NA	NA	12
AFUN018522	AfunF3_3	23461133	23464293	3161	+	BOP1NT domain-containing protein [Source:UniProtKB/TrEMBL;Acc:A0A4Y0BDW8]	NA	0.30935	0	15.5	9.45752	11.9526	other	40	1	4	NA	8	NA	NA	206
AFUN018527	AfunF3_3	76769003	76787804	18802	-	cation-transporting ATPase 13A3/4/5 [Source:Projected from Anopheles gambiae (AGAP011271) VB Community Annotation]	NA	0.477858	0	23.1611	19.0131	5.17368	other	50	2	NA	NA	7	NA	20	349
AFUN018563	AfunF3_3	62333832	62338973	5142	-	unspecified product	NA	0.685826	0	13.0556	7.47712	0.726316	other	13	1	NA	4	1	NA	6	125
AFUN018580	AfunF3_3	25978641	25980021	1381	+	Peptidase S1 domain-containing protein [Source:UniProtKB/TrEMBL;Acc:A0A4Y0BMQ2]	NA	0	0.237762	0	0	0	other	NA	NA	NA	NA	NA	NA	NA	NA
AFUN018581	AfunF3_3	18367723	18369965	2243	-	unspecified product	NA	0.225849	0	8.08333	5.05229	7.46316	other	14	3	NA	NA	NA	NA	4	84
AFUN018584	AfunF3_3	75607575	75612632	5058	-	unspecified product	NA	0.652295	0	6.35	3.18954	1.22632	other	16	4	NA	8	NA	NA	4	39
AFUN018602	AfunF3_3	25980670	25984170	3501	+	unspecified product	NA	0	0.853147	0	0	0	other	NA	NA	NA	NA	NA	NA	NA	NA
AFUN018630	AfunF3_3	2447311	2448886	1576	-	39S ribosomal protein L48, mitochondrial [Source:Projected from Anopheles gambiae (AGAP007507) VB Community Annotation]	NA	0.80117	0	5.4	0	2.14737	other	30	1	1	2	NA	NA	2	76
AFUN018670	AfunF3_3	75247116	75250401	3286	+	unspecified product	NA	0.708476	0	9.42222	4.37255	1.12105	other	32	5	NA	1	NA	NA	4	64
AFUN018674	AfunF3_3	25995966	25997814	1849	-	CLIP domain-containing serine protease [Source:UniProtKB/TrEMBL;Acc:A0A4Y0BIB2]	NA	0	0.878122	0	0	0	other	NA	NA	NA	NA	NA	NA	NA	NA
AFUN018679	AfunF3_3	4453279	4454144	866	+	odorant-binding protein [Source:Projected from Anopheles gambiae (AGAP007286) VB Community Annotation]	NA	0.500807	0	6.87222	3.9085	2.95263	other	52	1	NA	2	NA	NA	5	60
AFUN018683	AfunF3_3	84609708	84612035	2328	-	unspecified product	NA	0.0100553	0.64036	5.80556	5.45752	6.03684	other	3	NA	NA	NA	NA	NA	1	125
AFUN018686	AfunF3_3	86014927	86017652	2726	+	haywire protein DNA repair helicase [Source:Projected from Anopheles gambiae (AGAP028632) VB Community Annotation]	NA	0.236494	0	5.03333	5.33333	2.35263	other	NA	NA	NA	NA	NA	NA	NA	106
AFUN018690	AfunF3_3	75231988	75236966	4979	+	unspecified product	NA	0.619507	0	18.0778	10.3464	3.41053	other	51	9	NA	2	NA	NA	8	139
AFUN018700	AfunF3_3	75218331	75223416	5086	+	unspecified product	NA	0.349342	0	13.1833	13.9346	3.22105	other	14	2	NA	NA	NA	NA	4	125
AFUN018703	AfunF3_3	84029632	84031628	1997	+	FHA domain-containing protein [Source:UniProtKB/TrEMBL;Acc:A0A4Y0BFD0]	NA	0.620626	0	6.73333	4.04575	1.06316	other	30	NA	NA	1	NA	NA	9	69
AFUN004976	AfunF3_2	88001139	88003007	1869	+	glucosyl/glucuronosyl transferases [Source:Projected from Anopheles gambiae (AGAP007990) VB Community Annotation]	NA	0.132493	0	4.36667	3.01307	4.56316	UGTs	15	1	NA	3	NA	NA	2	46
AFUN018712	AfunF3_3	43703243	43704555	1313	-	unspecified product	NA	0.539216	0	0.666667	0.614379	0	other	2	NA	NA	1	NA	NA	NA	23
AFUN018713	AfunF3_3	71164798	71167053	2256	+	Carboxylic ester hydrolase [Source:UniProtKB/TrEMBL;Acc:A0A4Y0BFE2]	NA	0.236372	0	5.25	3.84967	4.16842	other	8	NA	NA	3	NA	NA	1	83
AFUN018725	AfunF3_3	86415705	86440189	24485	-	unspecified product	NA	0.59642	0	30.0111	11.9869	12.2368	other	59	3	5	11	4	NA	20	235
AFUN018732	AfunF3_3	93352907	93353489	583	-	unspecified product	NA	0.401403	0	4.00556	2.89542	1.9	other	20	NA	1	4	NA	NA	NA	41
AFUN018743	AfunF3_3	18596757	18598937	2181	-	unspecified product	NA	0.402881	0	17.3111	7.21569	13.4579	other	55	13	NA	NA	1	NA	8	151
AFUN018758	AfunF3_3	75225751	75230861	5111	+	unspecified product	NA	0.401442	0	19.7222	18.915	4.69474	other	46	11	NA	2	NA	NA	8	194
AFUN018768	AfunF3_3	82889019	82895294	6276	-	PX domain-containing protein [Source:UniProtKB/TrEMBL;Acc:A0A4Y0BIJ7]	NA	0.452699	0	7.16111	7.73856	0.1	other	24	1	NA	NA	5	NA	5	110
AFUN018780	AfunF3_3	38046727	38047229	503	-	unspecified product	NA	0.233317	0	2.98333	2.86928	1.70526	other	12	NA	NA	NA	NA	NA	3	44
AFUN018782	AfunF3_3	68567652	68568616	965	+	unspecified product	NA	0.330439	0	3.89444	1.69935	3.51579	other	9	NA	NA	NA	1	NA	2	51
AFUN018833	AfunF3_3	26698601	26700434	1834	+	CLIP domain-containing serine protease [Source:UniProtKB/TrEMBL;Acc:A0A4Y0BFK3]	NA	0.351241	0	2.55	0.882353	2.42632	other	4	NA	NA	NA	NA	NA	2	25
AFUN018846	AfunF3_3	68581089	68584024	2936	-	NHLRC2 protein [Source:Projected from Anopheles gambiae (AGAP010610) VB Community Annotation]	NA	0.381095	0	13.7667	10.6405	6.4	other	21	3	NA	NA	2	1	5	227
AFUN018859	AfunF3_3	84605611	84607956	2346	-	unspecified product	NA	0.0756738	0.0539461	5.08333	4.60784	4.78947	other	8	NA	NA	NA	1	NA	1	65
AFUN018880	AfunF3_3	60626311	60627856	1546	+	S-(hydroxymethyl)glutathione dehydrogenase [Source:UniProtKB/TrEMBL;Acc:A0A182RIU5]	NA	0.790233	0	2.94444	1.23529	0	other	15	NA	NA	NA	NA	NA	3	30
AFUN018886	AfunF3_3	4434168	4434618	451	-	unspecified product	NA	0.245508	0	0.65	0.712418	0.268421	other	5	1	NA	NA	NA	NA	NA	21
AFUN018890	AfunF3_3	38040420	38040934	515	+	unspecified product	NA	0.130864	0.000999001	3.05556	2.86928	2.44211	other	8	1	NA	NA	NA	NA	1	38
AFUN018916	AfunF3_3	38048534	38049067	534	-	unspecified product	NA	0.149296	0	5.83889	5.5817	4.35263	other	16	1	1	NA	NA	NA	2	56
AFUN018926	AfunF3_3	3072865	3073498	634	-	C-type lectin domain-containing protein [Source:UniProtKB/TrEMBL;Acc:A0A4Y0BFZ7]	NA	0.264825	0	2.88889	2.35294	1.89474	other	18	1	NA	NA	NA	NA	2	33
AFUN018930	AfunF3_3	16500834	16502385	1552	-	Protein lin-7 homolog [Source:UniProtKB/TrEMBL;Acc:A0A182R4I3]	NA	0.370765	0	1.94444	2.05229	0.394737	other	15	NA	NA	2	NA	NA	1	43
AFUN018939	AfunF3_3	86178551	86180185	1635	+	unspecified product	NA	0	0.614386	0	0	0	other	NA	NA	NA	NA	NA	NA	NA	NA
AFUN018946	AfunF3_3	38042583	38043109	527	-	unspecified product	NA	0.185573	0	2.04444	1.42484	1.90526	other	8	2	NA	NA	NA	NA	NA	32
AFUN018968	AfunF3_3	33124167	33125413	1247	+	cell growth-regulating nucleolar protein [Source:Projected from Anopheles gambiae (AGAP006469) VB Community Annotation]	NA	0	0.196803	1	1.04575	1.05263	other	NA	NA	NA	NA	NA	NA	NA	18
AFUN019003	AfunF3_3	74798049	74803042	4994	-	unspecified product	NA	0.598364	0	13.15	7.62092	2.94211	other	12	4	NA	3	NA	NA	5	99
AFUN019055	AfunF3_3	68591250	68591949	700	+	DnaJ (Hsp40) homolog subfamily C [Source:Projected from Anopheles gambiae (AGAP010609) VB Community Annotation]	NA	0.436618	0	4.85556	3.79739	1.67368	other	8	2	NA	NA	NA	NA	2	66
AFUN019066	AfunF3_3	76085680	76088444	2765	-	heme peroxidase [Source:Projected from Anopheles gambiae (AGAP013327) VB Community Annotation]	NA	0.385027	0	6.11111	7.51634	0	other	9	NA	NA	1	NA	NA	7	96
AFUN019067	AfunF3_3	85405897	85407167	1271	-	HIG1 hypoxia inducible domain family, member 1B [Source:Projected from Anopheles gambiae (AGAP010716) VB Community Annotation]	NA	0	0.784216	0	0	0	other	NA	NA	NA	NA	NA	NA	NA	NA
AFUN019130	AfunF3_3	86266938	86269085	2148	-	ATP synthase subunit beta [Source:UniProtKB/TrEMBL;Acc:A0A4Y0BGI4]	NA	0	0.0669331	0	0	0	other	NA	NA	NA	NA	NA	NA	NA	72
AFUN019143	AfunF3_3	38038421	38038928	508	+	cuticular protein RR-1 family [Source:Projected from Anopheles gambiae (AGAP006856) VB Community Annotation]	NA	0.0948795	0.03996	3.95556	3.20261	3.95789	other	12	1	NA	NA	NA	NA	NA	42
AFUN019150	AfunF3_3	61250194	61256253	6060	-	unspecified product	NA	0.793957	0	10.1667	4.18954	0	other	23	10	NA	NA	NA	NA	5	88
AFUN019154	AfunF3_3	61027907	61030197	2291	+	Ipi1_N domain-containing protein [Source:UniProtKB/TrEMBL;Acc:A0A4Y0BE13]	NA	0	0.873127	0	0	0	other	NA	NA	NA	NA	NA	NA	NA	NA
AFUN019174	AfunF3_2	17144377	17145115	739	-	60S ribosomal protein L26 [Source:Projected from Anopheles gambiae (AGAP002468) VB Community Annotation]	NA	0	0.287712	0	0	0	other	NA	NA	NA	NA	NA	NA	NA	NA
AFUN019178	AfunF3_2	54467751	54470043	2293	-	unspecified product	NA	0	0.795205	0	0	0	other	NA	NA	NA	NA	NA	NA	NA	NA
AFUN019195	AfunF3_2	23039923	23040926	1004	-	CLIP domain-containing serine protease [Source:UniProtKB/TrEMBL;Acc:A0A4Y0BFJ7]	NA	0.311899	0	3.13889	1.39869	2.92105	other	17	NA	NA	NA	4	NA	NA	36
AFUN019220	AfunF3_2	12554528	12561548	7021	-	ATP-binding cassette transporter (ABC transporter) family A member [Source:Projected from Anopheles gambiae (AGAP001523) VB Community Annotation]	NA	0	0.591409	0	0	0	ABCs	NA	NA	NA	NA	NA	NA	NA	NA
AFUN019227	AfunF3_2	23025435	23026960	1526	-	CLIP domain-containing serine protease [Source:UniProtKB/TrEMBL;Acc:A0A4Y0BGJ4]	NA	0.440854	0	6.48333	1.96078	5.28947	other	16	1	NA	3	NA	NA	4	39
AFUN019229	AfunF3_2	17847798	17849262	1465	+	Peptidase S1 domain-containing protein [Source:UniProtKB/TrEMBL;Acc:A0A4Y0BE71]	NA	0.223303	0	2.18889	1.56863	1.83158	other	5	1	NA	NA	NA	NA	NA	26
AFUN019287	AfunF3_2	1001716	1002637	922	+	pre-rRNA-processing protein TSR2 [Source:Projected from Anopheles gambiae (AGAP001167) VB Community Annotation]	NA	0.162618	0	4.33333	4.88889	2.36842	other	3	NA	1	NA	NA	NA	NA	91
AFUN019289	AfunF3_2	54482471	54484780	2310	-	unspecified product	NA	0.288799	0	0.866667	0.222222	1.01053	other	4	NA	1	NA	NA	NA	NA	17
AFUN019297	AfunF3_2	78089980	78091801	1822	+	MH2 domain-containing protein [Source:UniProtKB/TrEMBL;Acc:A0A4Y0AXI8]	NA	0.383459	0	0.7	0	0.863158	other	NA	NA	NA	NA	NA	NA	NA	29
AFUN019365	AfunF3_2	8562645	8564463	1819	-	Cytochrome P450 (Fragment) [Source:UniProtKB/TrEMBL;Acc:B5AII4]	NA	0.589235	0	19.6111	16.1111	0	CYPs	177	2	1	56	1	NA	21	62
AFUN019401	AfunF3_2	85288859	85291003	2145	-	cytochrome P450 [Source:Projected from Anopheles gambiae (AGAP008214) VB Community Annotation]	NA	0.221813	0	6.91111	7.04575	3.71053	CYPs	24	1	NA	NA	4	NA	4	275
AFUN019452	AfunF3_2	91306546	91310412	3867	-	Rab-GAP TBC domain-containing protein [Source:UniProtKB/TrEMBL;Acc:A0A4Y0BG89]	NA	0.705394	0	6.05556	1.86275	1.70526	other	28	NA	NA	NA	7	NA	NA	53
AFUN019467	AfunF3_2	54464302	54466568	2267	-	unspecified product	NA	0.229574	0	1.63889	1.15686	1.36842	other	4	NA	NA	NA	NA	NA	1	21
AFUN019475	AfunF3_2	85305949	85307500	1552	-	unspecified product	NA	0.535387	0	9.2	8.16993	0.378947	other	65	5	NA	NA	NA	NA	8	195
AFUN019506	AfunF3_2	17831087	17832537	1451	+	Peptidase S1 domain-containing protein [Source:UniProtKB/TrEMBL;Acc:A0A4Y0BGD8]	NA	0.13339	0	5.74444	5.83007	4.12632	other	12	NA	NA	NA	1	NA	2	84
AFUN019513	AfunF3_2	54479091	54481323	2233	-	unspecified product	NA	0.274079	0	0.505556	0.633987	0.1	other	NA	NA	NA	NA	NA	NA	NA	6
AFUN019519	AfunF3_2	3900766	3901652	887	-	Peptidyl-prolyl cis-trans isomerase [Source:UniProtKB/TrEMBL;Acc:A0A182R5P2]	NA	0	0.795205	0	0	0	other	NA	NA	NA	NA	NA	NA	NA	NA
AFUN019536	AfunF3_2	96132649	96134313	1665	+	unspecified product	NA	0.299994	0	2.72222	1.70588	2.10526	other	10	NA	NA	6	NA	NA	4	82
AFUN019570	AfunF3_2	54475516	54477763	2248	-	unspecified product	NA	0.229694	0	2.12222	2.03268	1.23684	other	6	NA	NA	NA	NA	NA	2	19
AFUN019571	AfunF3_2	18021119	18022967	1849	+	unspecified product	NA	0.153093	0.000999001	4.09444	3.04575	3.88947	other	15	1	NA	NA	NA	NA	4	44
AFUN019582	AfunF3_2	18061358	18063052	1695	-	unspecified product	NA	0.212865	0	5.29444	4.09804	4.23684	other	15	NA	NA	NA	NA	NA	3	44
AFUN019618	AfunF3_2	64710012	64710583	572	-	unspecified product	NA	0.212554	0	1.25556	0.640523	1.33684	other	NA	NA	NA	NA	NA	NA	NA	29
AFUN019626	AfunF3_2	93018883	93020074	1192	+	unspecified product	NA	0	0.286713	0	0	0	other	NA	NA	NA	NA	NA	NA	NA	NA
AFUN019641	AfunF3_2	85836035	85847432	11398	-	Gliotactin [Source:Projected from Anopheles gambiae (AGAP008190) VB Community Annotation]	NA	0.294047	0	12.7167	10.281	7.67368	other	12	NA	4	1	NA	NA	6	153
AFUN019651	AfunF3_2	88601325	88602492	1168	+	unspecified product	NA	0.163619	0	0.955556	0.640523	0.957895	other	NA	NA	NA	NA	NA	NA	NA	16
AFUN019659	AfunF3_2	88919460	88921275	1816	+	unspecified product	NA	0.271856	0	7.13889	4.76471	5.63158	other	32	4	NA	NA	NA	NA	4	50
AFUN019671	AfunF3_2	54472146	54474368	2223	-	unspecified product	NA	0	0.694306	0	0	0	other	NA	NA	NA	NA	NA	NA	NA	NA
AFUN019694	AfunF3_2	17843725	17845171	1447	+	Peptidase S1 domain-containing protein [Source:UniProtKB/TrEMBL;Acc:A0A4Y0BLI1]	NA	0.1439	0	3.28889	3.05229	2.57895	other	5	NA	1	NA	NA	NA	NA	25
AFUN019710	AfunF3_2	23033827	23034215	389	-	Peptidase S1 domain-containing protein [Source:UniProtKB/TrEMBL;Acc:A0A4Y0BHQ6]	NA	0.204101	0	2.06667	1.1634	2.12632	other	6	1	NA	NA	NA	NA	1	16
AFUN019721	AfunF3_2	77322334	77322856	523	-	Chitin-binding type-2 domain-containing protein [Source:UniProtKB/TrEMBL;Acc:A0A4Y0BGW7]	NA	0.29745	0	2.91111	1.05882	3.03158	other	3	NA	NA	NA	NA	NA	NA	66
AFUN019722	AfunF3_2	17395393	17397120	1728	-	unspecified product	NA	0	0.651349	0	0	0	other	NA	NA	NA	NA	NA	NA	NA	NA
AFUN019724	AfunF3_2	87995100	87997861	2762	+	UDP-glucuronosyltransferase [Source:UniProtKB/TrEMBL;Acc:A0A4Y0BLK9]	NA	0.125286	0.000999001	7.20556	7.94771	4.65789	UGTs	33	3	NA	7	NA	NA	4	87
AFUN019728	AfunF3_2	23034133	23035295	1163	-	CLIP domain-containing serine protease [Source:UniProtKB/TrEMBL;Acc:A0A4Y0BI78]	NA	0.134502	0	2.83889	1.85621	3.05789	other	6	NA	NA	NA	NA	NA	2	50
AFUN019733	AfunF3_2	1941807	1944154	2348	+	tubulin alpha-4A chain [Source:Projected from Anopheles gambiae (AGAP001218) VB Community Annotation]	NA	0.0168457	0.624376	0.755556	0.980392	0.505263	other	NA	NA	NA	NA	NA	NA	NA	25
AFUN019741	AfunF3_2	88921815	88923988	2174	+	unspecified product	NA	0.419761	0	4.5	3.03268	2.18947	other	24	3	NA	NA	NA	NA	3	35
AFUN019775	AfunF3_2	54485916	54488207	2292	-	unspecified product	NA	0.141959	0	1.09444	1.32026	0.557895	other	NA	NA	NA	NA	NA	NA	NA	19
AFUN019783	AfunF3_2	18017975	18019793	1819	+	unspecified product	NA	0.342779	0	6.06111	4.01961	3.94737	other	14	NA	NA	NA	NA	NA	7	53
AFUN019798	AfunF3_2	3898314	3900747	2434	+	pumilio homology domain family member [Source:Projected from Anopheles gambiae (AGAP004322) VB Community Annotation]	NA	0.0802725	0	2.16111	2.35948	1.61579	other	5	NA	NA	1	NA	NA	1	56
AFUN009064	AfunF3_2	87998349	88000579	2231	+	UDP-glucuronosyltransferase [Source:UniProtKB/TrEMBL;Acc:A0A182RS16]	NA	0.0212949	0	8.53333	9.9085	6.79474	UGTs	15	1	NA	3	1	NA	1	96
AFUN019847	AfunF3_3	36877030	36880046	3017	-	HATPase_c domain-containing protein [Source:UniProtKB/TrEMBL;Acc:A0A4Y0BLZ9]	NA	0.336418	0	5.35556	2.22876	4.87895	other	30	NA	NA	NA	2	NA	8	55
AFUN019873	AfunF3_3	7423737	7434728	10992	-	phospholipid scramblase [Source:Projected from Anopheles gambiae (AGAP005504) VB Community Annotation]	NA	0.52026	0	8.32222	1.67974	6.30526	other	26	1	6	NA	4	NA	4	339
AFUN019875	AfunF3_3	8020208	8021053	846	-	alpha-crystallin B chain [Source:Projected from Anopheles gambiae (AGAP005548) VB Community Annotation]	NA	0.731233	0	4.9	0.444444	2.18947	other	14	NA	NA	NA	NA	NA	7	34
AFUN019941	AfunF3_2	54597019	54618107	21089	+	EH domain-containing protein [Source:Projected from Anopheles gambiae (AGAP004593) VB Community Annotation]	NA	0.362815	0	12.8	8.38562	7.92632	other	38	NA	4	4	14	NA	6	148
AFUN019989	AfunF3_3	73251630	73284438	32809	+	unspecified product	NA	0.590632	0	39.0722	13.5425	18.4474	other	148	7	1	42	2	NA	22	502
AFUN019991	AfunF3_2	9330149	9343731	13583	+	ceramide synthetase [Source:Projected from Anopheles gambiae (AGAP001761) VB Community Annotation]	NA	0.454743	0	16.7778	13.549	4.74737	other	35	NA	5	1	6	NA	5	311
AFUN020006	AfunF3_X	7778278	7808604	30327	+	Odz, odd Oz/ten-m homolog 2 (Drosophila) [Source:Projected from Anopheles gambiae (AGAP000461) VB Community Annotation]	NA	0.665515	0	37.2278	23.3464	1.55789	other	38	NA	NA	NA	3	NA	35	905
AFUN020026	AfunF3_X	11086054	11145467	59414	+	insulin-like growth factor 2 receptor [Source:Projected from Anopheles gambiae (AGAP000998) VB Community Annotation]	NA	0.531437	0	33.2667	24.1961	6.97895	other	87	4	2	36	2	NA	28	942
AFUN020100	AfunF3_3	16242774	16257210	14437	+	unspecified product	NA	0.67365	0	20.2778	13.2353	0	other	102	2	14	3	8	NA	20	237
AFUN020102	AfunF3_2	46412528	46440528	28001	-	ATP-binding cassette transporter (ABC transporter) family G member [Source:Projected from Anopheles gambiae (AGAP029451) VB Community Annotation]	NA	0.382893	0	12.5611	7.52941	7.97368	ABCs	32	5	NA	2	2	NA	18	232
AFUN020127	AfunF3_3	87333833	87336352	2520	-	unspecified product	NA	0.0147842	0.160839	4.22778	4.15686	4.17368	other	NA	NA	NA	NA	NA	NA	NA	28
AFUN020179	AfunF3_2	96631587	96634115	2529	-	cytochrome P450 [Source:Projected from Anopheles gambiae (AGAP009240) VB Community Annotation]	NA	0.559591	0	6.38889	5.62745	0	CYPs	9	2	NA	1	1	NA	4	158
AFUN020195	AfunF3_X	14896184	14920697	24514	-	unspecified product	NA	0.967742	0	6.88889	0.444444	0	other	19	NA	NA	4	6	NA	4	142
AFUN020209	AfunF3_2	23036844	23038516	1673	-	CLIP domain-containing serine protease [Source:UniProtKB/TrEMBL;Acc:A0A4Y0BP00]	NA	0.483155	0	6.30556	2.06536	4.45263	other	40	5	NA	NA	NA	NA	3	42
AFUN020223	AfunF3_3	28143893	28145184	1292	+	prefoldin [Source:Projected from Anopheles gambiae (AGAP006070) VB Community Annotation]	NA	0.433698	0	3.02222	1.30719	2.11579	other	16	NA	1	1	NA	NA	2	86
AFUN020228	AfunF3_2	34598700	34603544	4845	-	unspecified product	NA	0.403654	0	12.3333	13.6993	1.01053	other	69	4	10	1	2	NA	6	220
AFUN020278	AfunF3_2	36105002	36105735	734	+	odorant-binding protein [Source:Projected from Anopheles gambiae (AGAP002905) VB Community Annotation]	NA	0.391114	0	4.88333	3.88889	2.05789	other	9	2	NA	NA	1	NA	NA	46
AFUN020303	AfunF3_2	51591566	51613204	21639	+	heme peroxidase [Source:Projected from Anopheles gambiae (AGAP003714) VB Community Annotation]	NA	0.59875	0	26.8222	18.4248	3.1	other	96	8	2	3	2	NA	49	339
AFUN020310	AfunF3_3	63803408	63819526	16119	+	Retinol dehydrogenase 12 (all-trans/9-cis/11-cis) [Source:Projected from Anopheles gambiae (AGAP011810) VB Community Annotation]	NA	0.00604694	0.876124	2.37222	2.40523	2.31053	other	NA	NA	NA	NA	NA	NA	NA	140
AFUN020311	AfunF3_2	97907611	97917004	9394	-	Troponin C isoform 4'' [Source:Projected from Anopheles gambiae (AGAP009330) VB Community Annotation]	NA	0.38937	0	4.63889	4.87582	0.789474	other	12	NA	1	4	2	NA	4	115
AFUN020344	AfunF3_2	62404830	62421117	16288	-	nocturnin [Source:Projected from Anopheles gambiae (AGAP009893) VB Community Annotation]	NA	0.399569	0	17.1444	10.2092	10.3789	other	134	3	1	28	3	NA	27	299
AFUN020349	AfunF3_2	33155514	33184158	28645	+	stardust, isoform B [Source:Projected from Anopheles gambiae (AGAP002711) VB Community Annotation]	NA	0.559405	0	19.0722	9.24837	7.55789	other	112	NA	1	41	12	NA	31	348
AFUN020361	AfunF3_X	15415842	15421999	6158	-	unspecified product	NA	0.441854	0	1.20556	1.04575	0.3	other	5	1	NA	1	NA	NA	NA	106
AFUN020405	AfunF3_2	8449150	8579233	130084	+	solute carrier family 8 (sodium/calcium exchanger) [Source:Projected from Anopheles gambiae (AGAP002859) VB Community Annotation]	NA	0.46793	0	464.794	483.464	11.1421	other	2639	57	9	1054	55	NA	197	2811
AFUN020552	AfunF3_2	86927512	86929735	2224	-	sensory appendage protein [Source:Projected from Anopheles gambiae (AGAP008054) VB Community Annotation]	NA	0.465291	0	6.11111	4.83007	1.70526	other	15	2	NA	NA	1	NA	2	99
AFUN020608	AfunF3_X	11091746	11096817	5072	-	TOLL-like receptor 5A [Source:Projected from Anopheles gambiae (AGAP000999) VB Community Annotation]	NA	0.618556	0	15.55	7.8366	4.02632	other	37	2	1	16	1	NA	12	478
AFUN020614	AfunF3_3	23848684	23849894	1211	+	trypsin type [Source:Projected from Anopheles gambiae (AGAP004900) VB Community Annotation]	NA	0.609927	0	8.55556	2.46405	4.21053	other	48	1	NA	2	2	NA	7	93
AFUN020618	AfunF3_2	13120222	13137754	17533	-	PAP-associated domain-containing protein [Source:UniProtKB/TrEMBL;Acc:A0A4Y0BRA3]	NA	0.63025	0	18.0222	11.6275	1.7	other	33	1	9	2	NA	NA	11	335
AFUN020636	AfunF3_2	85303624	85305337	1714	-	cytochrome P450 [Source:Projected from Anopheles gambiae (AGAP008209) VB Community Annotation]	NA	0.494973	0	15.9444	12.0784	4.02632	CYPs	84	1	1	NA	1	NA	14	196
AFUN020670	AfunF3_3	24365242	24369727	4486	-	unspecified product	NA	0.457217	0	14.3722	10.4967	5.10526	other	33	6	1	NA	NA	NA	5	167
AFUN020756	AfunF3_2	26507120	26508528	1409	+	Alba domain-containing protein [Source:UniProtKB/TrEMBL;Acc:A0A4Y0BLT7]	NA	0.195489	0	1.05	0	1.68947	other	3	NA	NA	NA	1	NA	NA	53
AFUN020822	AfunF3_2	58583284	58596251	12968	+	myosin I [Source:Projected from Anopheles gambiae (AGAP010160) VB Community Annotation]	NA	0.294573	0	20.0944	14.1503	14.2	other	45	3	1	7	3	NA	8	292
AFUN020874	AfunF3_3	39788069	39835448	47380	-	E3 ubiquitin-protein ligase RNF144 [Source:Projected from Anopheles gambiae (AGAP005143) VB Community Annotation]	NA	0.31794	0	22.0056	17.634	12.3842	other	31	1	5	13	NA	NA	5	439
AFUN020875	AfunF3_X	9423231	9425290	2060	+	HtrA serine peptidase [Source:Projected from Anopheles gambiae (AGAP000240) VB Community Annotation]	NA	0.662388	0	9.61111	2.97386	3.51579	other	18	NA	NA	NA	1	NA	8	111
AFUN020895	AfunF3_2	8559923	8562096	2174	-	Cytochrome P450 (Fragment) [Source:UniProtKB/TrEMBL;Acc:B5AII3]	NA	0.460995	0	25.8889	27.9085	0	CYPs	239	7	NA	77	10	NA	20	114
AFUN020905	AfunF3_2	46803384	46806827	3444	+	protease m1 zinc metalloprotease [Source:Projected from Anopheles gambiae (AGAP001881) VB Community Annotation]	NA	0.31894	0	9.79444	9.53595	3.80526	other	40	3	NA	9	NA	NA	6	269
AFUN020916	AfunF3_2	46928679	46930599	1921	+	NAD-dependent malate dehydrogenase [Source:UniProtKB/TrEMBL;Acc:A0A4Y0BSI4]	NA	0.550749	0	2.87778	1.57516	1.01053	other	12	1	2	NA	NA	NA	NA	54
AFUN020921	AfunF3_2	58862480	58863829	1350	-	cuticular protein RR-2 family [Source:Projected from Anopheles gambiae (AGAP010122) VB Community Annotation]	NA	0.328644	0	3.21667	2.50327	1.81579	other	8	1	NA	NA	1	NA	1	47
AFUN020924	AfunF3_2	59183236	59186158	2923	-	ubiquitin carboxyl-terminal hydrolase 35/38 [Source:Projected from Anopheles gambiae (AGAP010080) VB Community Annotation]	NA	0.216334	0	8.05556	7.88889	4.73684	other	25	NA	1	NA	NA	NA	2	140
AFUN020940	AfunF3_X	2869134	2871334	2201	-	alpha-1,3-fucosyltransferase [Source:Projected from Anopheles gambiae (AGAP000365) VB Community Annotation]	NA	0.867975	0	7.86667	0.666667	1.41053	other	32	NA	NA	3	NA	NA	5	101
AFUN020946	AfunF3_3	9912601	9913781	1181	-	serine-type enodpeptidase [Source:Projected from Anopheles gambiae (AGAP006707) VB Community Annotation]	NA	0.292528	0	4.11111	5.81699	0	other	26	1	NA	1	NA	NA	2	58
AFUN020947	AfunF3_3	9918354	9919415	1062	-	chymotrypsin [Source:Projected from Anopheles gambiae (AGAP006710) VB Community Annotation]	NA	0	0.263736	2.61111	2.80392	2.49474	other	NA	NA	NA	NA	NA	NA	NA	104
AFUN020948	AfunF3_3	9916485	9917542	1058	-	Chymotrypsin-1 [Source:Projected from Anopheles gambiae (AGAP006709) UniProtKB/Swiss-Prot;Acc:Q27289]	NA	0.262976	0	1.88889	2.78431	0	other	5	NA	NA	NA	1	NA	NA	74
AFUN021047	AfunF3_2	13141703	13145785	4083	+	heat shock 70kDa protein 1/8 [Source:Projected from Anopheles gambiae (AGAP002076) VB Community Annotation]	NA	0.365515	0	7.95556	4.70588	5.38947	other	31	NA	NA	NA	3	NA	4	169
AFUN021056	AfunF3_2	12625465	12631952	6488	-	unspecified product	NA	0.882353	0	1.77778	0.418301	0	other	6	NA	NA	NA	NA	NA	2	13
AFUN021058	AfunF3_2	12617951	12620798	2848	+	DUF4806 domain-containing protein [Source:UniProtKB/TrEMBL;Acc:A0A4Y0BKB6]	NA	0.502689	0	4.08333	3.0719	0.989474	other	16	NA	1	NA	2	NA	1	68
AFUN021067	AfunF3_2	12473981	12475243	1263	+	Transmembrane emp24 protein transport domain containing 1b [Source:Projected from Anopheles gambiae (AGAP001505) VB Community Annotation]	NA	0.777149	0	7.25	2.8366	0.394737	other	44	NA	2	7	NA	NA	5	130
AFUN021068	AfunF3_2	12473373	12476219	2847	+	Ig-like domain-containing protein [Source:UniProtKB/TrEMBL;Acc:A0A4Y0BKC4]	NA	0.768916	0	8	3.20261	0.494737	other	50	NA	2	8	NA	NA	5	138
AFUN021083	AfunF3_3	72799850	72801046	1197	+	odorant-binding protein [Source:Projected from Anopheles gambiae (AGAP012320) VB Community Annotation]	NA	0.49408	0	7.56111	5.50327	2.14737	other	18	NA	NA	1	5	NA	3	93
AFUN021084	AfunF3_3	72795743	72796801	1059	+	unspecified product	NA	0.247363	0	1.2	1.43791	0.368421	other	8	1	NA	NA	NA	NA	1	50
AFUN021097	AfunF3_X	17355740	17357471	1732	-	cytochrome P450 [Source:Projected from Anopheles gambiae (AGAP013490) VB Community Annotation]	NA	0.579892	0	7.83333	6.5817	0	CYPs	60	4	NA	30	1	NA	10	149
AFUN021101	AfunF3_2	75332107	75333535	1429	+	selenoprotein T [Source:Projected from Anopheles gambiae (AGAP009202) VB Community Annotation]	NA	0.264561	0	3.33333	3.55556	1.34737	other	15	NA	NA	3	NA	NA	2	65
AFUN021148	AfunF3_3	3071858	3072612	755	-	C-type lectin domain-containing protein [Source:UniProtKB/TrEMBL;Acc:A0A4Y0BMJ7]	NA	0.328303	0	2.66111	1.41176	2.16316	other	18	1	NA	NA	NA	NA	1	38
AFUN021149	AfunF3_3	3070895	3071537	643	-	C-type lectin (CTL) - mannose binding [Source:Projected from Anopheles gambiae (AGAP007412) VB Community Annotation]	NA	0.518082	0	5.22222	2.9281	2.10526	other	49	NA	2	NA	2	1	5	54
AFUN021162	AfunF3_3	67630844	67631483	640	+	unspecified product	NA	0.176471	0	0.222222	0.366013	0	other	NA	NA	NA	NA	NA	NA	NA	8
AFUN021173	AfunF3_2	51398054	51401690	3637	-	Aminopeptidase [Source:UniProtKB/TrEMBL;Acc:A0A4Y0BKM7]	NA	0.427364	0	10.9111	10.9804	1.51579	other	41	4	NA	NA	NA	NA	7	172
AFUN021174	AfunF3_2	51393548	51397814	4267	-	Aminopeptidase [Source:UniProtKB/TrEMBL;Acc:A0A4Y0BP69]	NA	0.329972	0	18.2611	19.8235	4.64737	other	50	4	1	1	NA	NA	11	373
AFUN021175	AfunF3_2	51402642	51407281	4640	+	aminopeptidase [Source:Projected from Anopheles gambiae (AGAP013146) VB Community Annotation]	NA	0.321761	0	15.4333	15.8824	5.05263	other	70	4	NA	NA	NA	NA	26	329
AFUN021176	AfunF3_2	51407941	51412238	4298	+	Anpep [Source:Projected from Anopheles gambiae (AGAP012745) VB Community Annotation]	NA	0.354915	0	10.35	8.70588	4.64737	other	20	NA	NA	NA	NA	NA	5	253
AFUN021193	AfunF3_3	24358839	24363806	4968	-	unspecified product	NA	0.360298	0	22.5333	13.5556	15.2737	other	43	3	1	3	1	NA	8	323
AFUN021230	AfunF3_2	16997492	16999369	1878	-	Glyco_18 domain-containing protein [Source:UniProtKB/TrEMBL;Acc:A0A4Y0BKT5]	NA	0.253131	0	4.84444	4.07843	3.15789	other	24	2	NA	NA	NA	NA	2	68
AFUN021231	AfunF3_2	16995251	16996820	1570	-	chitinase [Source:Projected from Anopheles gambiae (AGAP013260) VB Community Annotation]	NA	0.149053	0	11.2667	10.2484	8.92632	other	28	NA	NA	1	NA	NA	6	117
AFUN021242	AfunF3_2	2415466	2417690	2225	+	L-caldesmon [Source:Projected from Anopheles gambiae (AGAP001261) VB Community Annotation]	NA	0.101514	0	3.60556	6.37908	0.1	other	NA	NA	NA	NA	NA	NA	NA	213
AFUN021277	AfunF3_3	23021479	23024348	2870	+	heat shock 70kDa protein 1/8 [Source:Projected from Anopheles gambiae (AGAP004944) VB Community Annotation]	NA	0.417797	0	18.7667	5.29412	16.5579	other	68	NA	1	NA	1	NA	21	180
AFUN021280	AfunF3_2	76616245	76619833	3589	+	mediator of RNA polymerase II transcription subunit [Source:Projected from Anopheles gambiae (AGAP009886) VB Community Annotation]	NA	0.53375	0	6.75556	3.26797	3.03158	other	29	1	NA	NA	NA	NA	7	109
AFUN021310	AfunF3_3	1866290	1867000	711	+	unspecified product	NA	0.576682	0	3.39444	0.973856	1.9	other	30	2	1	NA	NA	NA	3	35
AFUN021340	AfunF3_2	17852255	17853880	1626	+	Peptidase S1 domain-containing protein [Source:UniProtKB/TrEMBL;Acc:A0A4Y0BN52]	NA	0.13604	0	6.21667	6.43137	4.31053	other	16	NA	NA	NA	NA	NA	4	66
AFUN021361	AfunF3_2	13478328	13479683	1356	-	fatty acyl-CoA elongase [Source:Projected from Anopheles gambiae (AGAP003195) VB Community Annotation]	NA	0.537525	0	6.44444	5.96078	0	other	51	1	2	1	2	NA	4	122
AFUN021362	AfunF3_2	86939969	86940675	707	-	sensory appendage protein [Source:Projected from Anopheles gambiae (AGAP008052) VB Community Annotation]	NA	0.505497	0	2.5	1.77778	0.694737	other	11	NA	1	2	NA	1	NA	62
AFUN021366	AfunF3_2	70415293	70416458	1166	+	Metalloendopeptidase [Source:UniProtKB/TrEMBL;Acc:A0A4Y0BL91]	NA	0.261823	0	6.08333	6.06536	2.91579	other	24	3	NA	1	NA	NA	3	32
AFUN021410	AfunF3_3	92098574	92100697	2124	-	alpha-glucosidase [Source:Projected from Anopheles gambiae (AGAP012400) VB Community Annotation]	NA	0.485211	0	12.2278	7.40523	5.18421	other	40	4	NA	NA	2	NA	7	137
AFUN021423	AfunF3_2	49075132	49076031	900	+	unspecified product	NA	0.333036	0	4.72222	3.53595	2.76316	other	26	NA	1	11	2	NA	NA	55
AFUN021438	AfunF3_3	25587124	25591420	4297	-	Ras-related protein Rab-5C [Source:Projected from Anopheles gambiae (AGAP006159) VB Community Annotation]	NA	0.258954	0	9.26667	5.82353	7.91053	other	36	NA	2	3	NA	NA	3	156
AFUN021442	AfunF3_2	81761930	81767153	5224	-	thioester-containing protein [Source:Projected from Anopheles gambiae (AGAP008366) VB Community Annotation]	NA	0.272484	0	33.4222	32.183	16.4474	other	312	14	1	6	NA	NA	14	447
AFUN021443	AfunF3_2	81767595	81772644	5050	-	thioester-containing protein [Source:Projected from Anopheles gambiae (AGAP008368) VB Community Annotation]	NA	0.4301	0	18.6111	10.634	10.5789	other	54	7	NA	3	NA	NA	10	179
AFUN021444	AfunF3_2	81782633	81784331	1699	+	Peptidase_M14 domain-containing protein [Source:UniProtKB/TrEMBL;Acc:A0A4Y0BLF3]	NA	0.314729	0	5.4	5.05882	2.34211	other	24	1	NA	1	NA	NA	2	93
AFUN021445	AfunF3_2	81778927	81780702	1776	+	Peptidase_M14 domain-containing protein [Source:UniProtKB/TrEMBL;Acc:A0A4Y0BPY8]	NA	0.273963	0	7.03889	5.81046	4.41053	other	57	1	1	1	NA	NA	8	163
AFUN021447	AfunF3_2	81784779	81786484	1706	+	Peptidase_M14 domain-containing protein [Source:UniProtKB/TrEMBL;Acc:A0A4Y0BNX0]	NA	0.269168	0	3.02778	2.5098	1.91579	other	16	1	NA	NA	NA	NA	3	44
AFUN021464	AfunF3_2	55150901	55152429	1529	+	Peptidase S1 domain-containing protein [Source:UniProtKB/TrEMBL;Acc:A0A4Y0BQ07]	NA	0.697417	0	6.79444	3.41176	0.7	other	60	5	NA	8	1	NA	6	62
AFUN021465	AfunF3_2	55147955	55149212	1258	+	Peptidase S1 domain-containing protein [Source:UniProtKB/TrEMBL;Acc:A0A4Y0BU90]	NA	0.700847	0	7.52778	3.80392	0.7	other	66	4	NA	2	1	NA	4	61
AFUN021467	AfunF3_2	55072443	55077749	5307	+	sodium-independent sulfate anion transporter [Source:Projected from Anopheles gambiae (AGAP013218) VB Community Annotation]	NA	0.559309	0	10.6056	6.97386	2.37368	other	52	2	1	7	NA	NA	14	128
AFUN021489	AfunF3_2	17712619	17714320	1702	+	toll-interacting protein [Source:Projected from Anopheles gambiae (AGAP003615) VB Community Annotation]	NA	0	0.694306	0	0	0	other	NA	NA	NA	NA	NA	NA	NA	NA
AFUN021514	AfunF3_3	92967099	92969130	2032	+	unspecified product	NA	0.401535	0	1.58889	0.928105	0.973684	other	6	1	NA	NA	NA	NA	1	33
AFUN021535	AfunF3_2	14781195	14785326	4132	+	EMC1_C domain-containing protein [Source:UniProtKB/TrEMBL;Acc:A0A4Y0BP48]	NA	0.693956	0	12.4778	2.30065	5.33684	other	54	NA	NA	3	NA	NA	11	220
AFUN021540	AfunF3_2	10574422	10576572	2151	-	ubiquitin-conjugating enzyme E2 G2 [Source:Projected from Anopheles gambiae (AGAP002169) VB Community Annotation]	NA	0.49155	0	4.41111	1.98039	2.50526	other	32	NA	2	3	NA	NA	2	97
AFUN021595	AfunF3_2	76695770	76697097	1328	+	cuticular protein RR-1 family [Source:Projected from Anopheles gambiae (AGAP009874) VB Community Annotation]	NA	0.312729	0	11.0444	8.28105	6.9	other	39	3	NA	2	1	NA	7	111
AFUN021618	AfunF3_2	52722528	52724229	1702	-	zinc finger protein [Source:Projected from Anopheles gambiae (AGAP004417) VB Community Annotation]	NA	0.464897	0	10.7111	8.81046	2.65263	other	82	2	NA	NA	NA	NA	12	126
AFUN021624	AfunF3_2	52456102	52458553	2452	+	Hydroxysteroid dehydrogenase-like protein [Source:Projected from Anopheles gambiae (AGAP012513) VB Community Annotation]	NA	0.568522	0	16.4278	9.5817	4.59474	other	143	2	2	4	1	NA	12	171
AFUN021625	AfunF3_2	52458692	52459979	1288	+	iron-regulated short-chain dehydrogenase/reductase [Source:Projected from Anopheles gambiae (AGAP012514) VB Community Annotation]	NA	0.508299	0	10	7.22876	2.60526	other	78	3	1	2	2	NA	5	110
AFUN021646	AfunF3_X	3602715	3607942	5228	+	Ras-related protein Rab-10 [Source:Projected from Anopheles gambiae (AGAP000671) VB Community Annotation]	NA	0.57994	0	2.65	0	2.22632	other	14	NA	1	NA	3	NA	NA	160
AFUN021658	AfunF3_2	88816503	88820046	3544	+	DnaJ-like protein subfamily C [Source:Projected from Anopheles gambiae (AGAP001070) VB Community Annotation]	NA	0.206378	0	2.23889	1.84314	1.71053	other	8	1	NA	NA	NA	NA	1	63
AFUN021678	AfunF3_3	57980716	57981741	1026	-	unspecified product	NA	0.484465	0	2.83333	2.35294	0.568421	other	29	2	NA	NA	1	NA	2	41
AFUN021723	AfunF3_3	6330846	6340079	9234	-	Cytochrome b561 domain-containing protein [Source:UniProtKB/TrEMBL;Acc:A0A4Y0BP75]	NA	0.65943	0	14.6	5.01307	4.93158	other	48	NA	4	10	14	NA	4	317
AFUN021724	AfunF3_3	69446046	69447634	1589	-	prophenoloxidase activating factor [Source:Projected from Anopheles gambiae (AGAP010730) VB Community Annotation]	NA	0.496069	0	7.93333	6.65359	1.34211	other	66	8	NA	NA	NA	NA	4	115
AFUN021726	AfunF3_3	69441860	69443362	1503	-	CLIP-domain serine protease [Source:Projected from Anopheles gambiae (AGAP010731) VB Community Annotation]	NA	0.797223	0	8.15	1	2.30526	other	37	3	NA	NA	4	NA	1	83
AFUN021727	AfunF3_3	69449646	69451096	1451	-	Peptidase S1 domain-containing protein [Source:UniProtKB/TrEMBL;Acc:A0A4Y0BPK9]	NA	0.817862	0	14.5944	3.70588	1.61053	other	74	9	NA	1	2	NA	3	84
AFUN021728	AfunF3_3	69443520	69445165	1646	-	Peptidase S1 domain-containing protein [Source:UniProtKB/TrEMBL;Acc:A0A4Y0BP80]	NA	0.67224	0	5.37222	1.51634	2.00526	other	24	2	NA	1	NA	NA	3	59
AFUN021751	AfunF3_3	85099229	85103506	4278	+	unspecified product	NA	0.257369	0	9.6	3.70588	10.5526	other	31	NA	NA	1	NA	NA	8	181
AFUN021752	AfunF3_3	85094435	85098841	4407	+	SWI/SNF-related matrix-associated actin-dependent regulator of chromatin [Source:Projected from Anopheles gambiae (AGAP010700) VB Community Annotation]	NA	0.474618	0	17.55	5.18301	13.2579	other	102	NA	1	1	NA	NA	24	209
AFUN021753	AfunF3_3	85074659	85077285	2627	+	Uncharacterized oxidoreductase yqjQ [Source:Projected from Anopheles gambiae (AGAP010696) VB Community Annotation]	NA	0.665693	0	7.95	2.64706	2.66842	other	24	NA	NA	2	2	NA	3	180
AFUN021772	AfunF3_3	8369863	8372158	2296	-	THAP-type domain-containing protein [Source:UniProtKB/TrEMBL;Acc:A0A4Y0BPB8]	NA	0.892038	0	7.8	0	1.68421	other	32	2	NA	NA	NA	NA	6	65
AFUN021811	AfunF3_3	7410171	7411328	1158	-	dehydrogenase/reductase SDR family member 11 precursor [Source:Projected from Anopheles gambiae (AGAP005499) VB Community Annotation]	NA	0.263158	0	1.8	0	2.65263	other	30	1	NA	6	NA	NA	4	98
AFUN021835	AfunF3_2	3161636	3166069	4434	+	Sm domain-containing protein [Source:UniProtKB/TrEMBL;Acc:A0A4Y0BPU9]	NA	0.109631	0.003996	1.52778	1.6732	1.04737	other	NA	NA	NA	NA	NA	NA	NA	32
AFUN021843	AfunF3_2	45032467	45039705	7239	-	peptide-methionine (R)-S-oxide reductase [Source:Projected from Anopheles gambiae (AGAP013286) VB Community Annotation]	NA	0.369121	0	5.82778	3.70588	3.64737	other	21	NA	NA	NA	6	NA	9	93
AFUN021847	AfunF3_2	45269310	45272496	3187	-	CLIP-domain serine protease [Source:Projected from Anopheles gambiae (AGAP002813) VB Community Annotation]	NA	0.438194	0	11.25	9.42484	3.21579	other	63	3	3	4	NA	NA	10	168
AFUN021885	AfunF3_3	24636325	24638212	1888	+	Peptidase_M14 domain-containing protein [Source:UniProtKB/TrEMBL;Acc:A0A4Y0BPZ4]	NA	0.294286	0	7.97778	4.47059	6.78947	other	29	NA	NA	1	NA	NA	6	125
AFUN021900	AfunF3_2	8254299	8256493	2195	+	unspecified product	NA	0.366517	0	7.1	8.4902	0.505263	other	80	2	2	1	1	NA	10	112
AFUN021904	AfunF3_2	8345598	8346385	788	+	Niemann-Pick Type C-2 [Source:Projected from Anopheles gambiae (AGAP002850) VB Community Annotation]	NA	0.352378	0	5.86667	6.58824	1.01053	other	33	2	1	NA	2	NA	NA	47
AFUN021910	AfunF3_2	8597859	8599357	1499	-	lipase [Source:Projected from Anopheles gambiae (AGAP002872) VB Community Annotation]	NA	0.169973	0	9.32778	10.1373	5.34737	other	14	1	NA	NA	NA	NA	6	80
AFUN021911	AfunF3_2	8609970	8613744	3775	-	unspecified product	NA	0.305008	0	24.8167	19.5948	14.9	other	48	1	1	4	NA	NA	15	183
AFUN021912	AfunF3_2	8602367	8608947	6581	-	zf-C3Hc3H domain-containing protein [Source:UniProtKB/TrEMBL;Acc:A0A4Y0BMP7]	NA	0.286952	0	53.2278	52.2026	23.7053	other	116	16	3	10	6	NA	25	424
AFUN021917	AfunF3_3	26712167	26713534	1368	-	serine protease snake [Source:Projected from Anopheles gambiae (AGAP004859) VB Community Annotation]	NA	0	0.315684	0	0	0	other	NA	NA	NA	NA	NA	NA	NA	NA
AFUN021918	AfunF3_3	26707958	26711523	3566	-	unspecified product	NA	0	0.991009	0	0	0	other	NA	NA	NA	NA	NA	NA	NA	16
AFUN021927	AfunF3_X	11506498	11507091	594	+	unspecified product	NA	0.279305	0	6.06111	5.86275	2.87368	other	29	1	NA	NA	1	NA	1	67
AFUN021931	AfunF3_3	75907322	75909975	2654	-	unspecified product	NA	0	0.816184	0	0	0	other	NA	NA	NA	NA	NA	NA	NA	NA
AFUN021960	AfunF3_2	72131800	72132469	670	-	unspecified product	NA	0.214679	0	2.31111	2.45098	1.17895	other	9	NA	NA	NA	NA	NA	1	60
AFUN021963	AfunF3_2	72174474	72175272	799	+	cuticular protein CPLCG family [Source:Projected from Anopheles gambiae (AGAP008446) VB Community Annotation]	NA	0.42399	0	2.71667	1.69281	1.43684	other	15	NA	NA	NA	NA	NA	2	62
AFUN022010	AfunF3_2	1584658	1585662	1005	+	serine protease [Source:Projected from Anopheles gambiae (AGAP001199) VB Community Annotation]	NA	0.232218	0	0.872222	0.418301	0.921053	other	6	1	NA	2	NA	NA	1	40
AFUN022011	AfunF3_2	1581241	1582208	968	+	chymotrypsin [Source:Projected from Anopheles gambiae (AGAP001198) VB Community Annotation]	NA	0.479173	0	2.3	1.43791	0.957895	other	20	2	NA	4	NA	NA	1	30
AFUN022016	AfunF3_2	1065089	1066624	1536	-	G_PROTEIN_RECEP_F1_2 domain-containing protein [Source:UniProtKB/TrEMBL;Acc:A0A4Y0BF66]	NA	0	0.4995	0	0	0	other	NA	NA	NA	NA	NA	NA	NA	14
AFUN022018	AfunF3_2	1064368	1067479	3112	-	unspecified product	NA	0	0.441558	0	0	0	other	NA	NA	NA	NA	NA	NA	NA	14
AFUN022027	AfunF3_3	83379324	83381171	1848	-	CLIP domain-containing serine protease [Source:UniProtKB/TrEMBL;Acc:A0A4Y0BMZ9]	NA	0.497747	0	4.78333	1.45752	3.34737	other	18	4	NA	1	NA	NA	1	44
AFUN022096	AfunF3_3	34051890	34056768	4879	+	All-trans/9-cis [Source:Projected from Anopheles gambiae (AGAP006530) VB Community Annotation]	NA	0.112139	0	4.3	4.58824	3.04737	other	14	NA	NA	1	NA	NA	1	90
AFUN022111	AfunF3_3	38033920	38034418	499	+	unspecified product	NA	0.1022	0	4.22778	4.30719	3.28421	other	24	3	NA	3	NA	NA	2	40
AFUN022112	AfunF3_3	38027845	38028391	547	+	cuticular protein RR-1 family [Source:Projected from Anopheles gambiae (AGAP006860) VB Community Annotation]	NA	0.251166	0	2.36667	2.03922	1.50526	other	24	2	NA	NA	NA	NA	2	41
AFUN022113	AfunF3_3	38035892	38036407	516	+	unspecified product	NA	0	0.382617	0	0	0	other	NA	NA	NA	NA	NA	NA	NA	NA
AFUN022114	AfunF3_3	38031003	38031567	565	+	unspecified product	NA	0.235096	0	1.73889	1.2549	1.40526	other	14	3	NA	NA	NA	NA	1	28
AFUN022130	AfunF3_3	20651631	20657021	5391	-	facilitated glucose transporter (solute carrier family 2) [Source:Projected from Anopheles gambiae (AGAP005237) VB Community Annotation]	NA	0.543493	0	10.6389	6.55556	3.15789	other	39	2	1	5	NA	NA	8	179
AFUN022131	AfunF3_3	20648533	20651405	2873	-	facilitated glucose transporter (solute carrier family 2) [Source:Projected from Anopheles gambiae (AGAP005238) VB Community Annotation]	NA	0.358161	0	11.2667	6.45752	8.00526	other	40	NA	NA	3	NA	NA	5	210
AFUN022134	AfunF3_X	12944578	12946987	2410	-	CLIP-domain serine protease [Source:Projected from Anopheles gambiae (AGAP000572) VB Community Annotation]	NA	0.639604	0	4.52222	2.14379	1.11579	other	15	2	2	1	NA	NA	NA	121
AFUN022184	AfunF3_2	87667751	87670779	3029	+	unspecified product	NA	0.345145	0	16.8778	10.2418	11.8632	other	137	6	2	4	1	NA	14	272
AFUN022200	AfunF3_2	28454798	28457384	2587	+	glutathione peroxidase [Source:Projected from Anopheles gambiae (AGAP004247) VB Community Annotation]	NA	0.25952	0	13.0167	5.0719	14.2053	other	41	NA	NA	2	2	NA	10	131
AFUN022201	AfunF3_2	28457662	28459592	1931	+	glutathione peroxidase [Source:Projected from Anopheles gambiae (AGAP004248) VB Community Annotation]	NA	0.253179	0	4.23333	2.0915	4.23158	other	18	2	NA	NA	NA	NA	1	67
AFUN022207	AfunF3_2	28794402	28797225	2824	-	proline-, glutamic acid- and leucine-rich protein [Source:Projected from Anopheles gambiae (AGAP003842) VB Community Annotation]	NA	0.315359	0	19.0167	15.4444	10.5947	other	86	10	NA	NA	2	NA	11	259
AFUN022208	AfunF3_2	28797459	28798796	1338	-	cytochrome c heme-lyase [Source:Projected from Anopheles gambiae (AGAP003843) VB Community Annotation]	NA	0.330589	0	9.96111	7.10458	6.23158	other	41	1	2	3	4	2	3	102
AFUN022230	AfunF3_2	47869607	47886666	17060	-	tankyrase [Source:Projected from Anopheles gambiae (AGAP001947) VB Community Annotation]	NA	0.376924	0	19.6222	18.0523	6.4	other	40	NA	NA	3	4	NA	13	299
AFUN022234	AfunF3_3	77370336	77371578	1243	-	chloride channel [Source:Projected from Anopheles gambiae (AGAP011245) VB Community Annotation]	NA	0.435105	0	5.79444	4.13072	2.41579	other	28	NA	3	NA	NA	NA	1	106
AFUN022249	AfunF3_3	69648491	69650037	1547	-	Peptidase S1 domain-containing protein [Source:UniProtKB/TrEMBL;Acc:A0A4Y0BQW5]	NA	0.521649	0	9.06667	5.13725	3.53684	other	33	3	NA	3	NA	NA	5	101
AFUN022250	AfunF3_3	69652902	69654444	1543	-	Peptidase S1 domain-containing protein [Source:UniProtKB/TrEMBL;Acc:A0A4Y0BQJ6]	NA	0	0.611389	0	0	0	other	NA	NA	NA	NA	NA	NA	NA	1
AFUN022251	AfunF3_3	69650728	69651920	1193	-	CLIP-domain serine protease [Source:Projected from Anopheles gambiae (AGAP010968) VB Community Annotation]	NA	0.413452	0	2.1	0.947712	1.51579	other	9	NA	NA	NA	3	NA	NA	47
AFUN022252	AfunF3_2	43847079	43849917	2839	+	mitochondrial dicarboxylate transporter (solute carrier family 25) [Source:Projected from Anopheles gambiae (AGAP003074) VB Community Annotation]	NA	0.359133	0	1.95556	1.41176	1.09474	other	15	NA	NA	5	2	NA	2	57
AFUN022270	AfunF3_2	38931620	38932599	980	-	unspecified product	NA	0.643428	0	5.4	3.45098	0.4	other	52	5	NA	NA	NA	NA	3	41
AFUN022284	AfunF3_2	42889104	42890993	1890	+	CLIP-domain serine protease [Source:Projected from Anopheles gambiae (AGAP004148) VB Community Annotation]	NA	0.387912	0	6.42778	5.35294	2.51579	other	20	1	NA	2	NA	NA	2	133
AFUN022291	AfunF3_X	3384878	3387058	2181	-	Aminoacylase [Source:Projected from Anopheles gambiae (AGAP000679) UniProtKB/TrEMBL;Acc:Q7QEF5]	NA	0.60688	0	8.95	0	7.03684	other	88	1	NA	1	NA	NA	12	154
AFUN022319	AfunF3_2	39880198	39884241	4044	+	unspecified product	NA	0.459974	0	28.6056	16.085	14.8105	other	203	9	NA	6	NA	NA	24	337
AFUN022320	AfunF3_2	39876944	39879413	2470	+	CLIP-domain serine protease [Source:Projected from Anopheles gambiae (AGAP003689) UniProtKB/TrEMBL;Acc:A0A1S4GIW4]	NA	0.492968	0	3.23333	2.62092	0.657895	other	9	NA	NA	NA	NA	NA	3	62
AFUN022325	AfunF3_2	39965442	39967114	1673	+	beta-1,4-mannosyltransferase [Source:Projected from Anopheles gambiae (AGAP003551) VB Community Annotation]	NA	0.316658	0	4.73333	2.51634	3.95263	other	29	1	NA	NA	NA	NA	3	112
AFUN022326	AfunF3_2	39969961	39971034	1074	+	Transmembrane emp24 protein transport domain containing [Source:Projected from Anopheles gambiae (AGAP003553) VB Community Annotation]	NA	0.114713	0.043956	3.17778	2.97386	2.65263	other	NA	NA	NA	NA	NA	NA	NA	54
AFUN022341	AfunF3_3	14752845	14755614	2770	+	ubiquitin-conjugating enzyme E2 J2 [Source:Projected from Anopheles gambiae (AGAP005954) VB Community Annotation]	NA	0.500619	0	11.1611	3.81046	7.33684	other	48	NA	4	1	5	NA	1	227

## Sheet: Malawi
Malawi: Use filter function to filter genes according to Fst values, chromsomes and gene family
	Chromosome	AfunF3_2	AfunF3_3	AfunF3_X
	Fst at 0.8 quantile	0.0323176	0.0450121	0.0478559
	Fst at 0.95 quantile	0.0696717	0.0852153	0.0911101
														Significantly differentiated SNPs
ID	seqnames	start	end	width	strand	description	Name	popgenome_Fst	bootstrap_p_values	nuc.diversity.between	nuc.diversity.DE	nuc.diversity.AL	Gene_Family	SNPs_freq_sign	SNPs_missense_variant	SNPs_5_prime_UTR_variant	SNPs_intron_variant	SNPs_3_prime_UTR_variant	SNPs_splice_region_variant	synonymous_variant	nSNPs
AFUN000007	AfunF3_2	46656076	46666257	10182	+	mitogen-activated protein kinase kinase [Source:Projected from Anopheles gambiae (AGAP001867) VB Community Annotation]	NA	0	0.470529	17.68	17.7842	18.3895	other	1	NA	NA	NA	NA	NA	1	343
AFUN000039	AfunF3_2	46963624	46964734	1111	+	60S ribosomal protein L6 [Source:UniProtKB/TrEMBL;Acc:A0A182R1K1]	RpL6	0	0.0579421	4.15	4.46316	3.99474	other	NA	NA	NA	NA	NA	NA	NA	34
AFUN000082	AfunF3_2	59170035	59178548	8514	+	JAKSTAT pathway signalling Domeless [Source:Projected from Anopheles gambiae (AGAP029053) UniProtKB/TrEMBL;Acc:A0A1Y9IHQ6]	NA	0	0.372627	12.15	11.9842	12.7316	other	NA	NA	NA	NA	NA	NA	NA	245
AFUN000089	AfunF3_2	59214402	59215853	1452	+	peroxin [Source:Projected from Anopheles gambiae (AGAP010074) VB Community Annotation]	NA	0.0159587	0.944056	5.755	5.71579	5.61053	other	6	NA	NA	NA	NA	NA	1	108
AFUN000103	AfunF3_2	59477005	59479202	2198	+	nicotinic acetylcholine receptor, beta-2 subunit [Source:Projected from Anopheles gambiae (AGAP010057) VB Community Annotation]	NA	0	0.358641	3.885	4.70526	3.15263	other	NA	NA	NA	NA	NA	NA	NA	95
AFUN000279	AfunF3_3	17816264	17818469	2206	+	unspecified product	NA	0	0.773227	0.645	0.726316	0.626316	other	NA	NA	NA	NA	NA	NA	NA	6
AFUN000284	AfunF3_3	17761195	17762648	1454	+	60S ribosomal protein L8	RpL8	0.0176395	0.754246	1.835	1.95263	1.65263	other	4	NA	NA	NA	NA	NA	1	39
AFUN000319	AfunF3_2	49754323	49756508	2186	-	CLIP-domain serine protease [Source:Projected from Anopheles gambiae (AGAP002270) VB Community Annotation]	NA	0.0219644	0.341658	10.16	10.1526	9.72105	other	14	3	NA	8	NA	NA	3	153
AFUN000373	AfunF3_3	10054665	10057222	2558	-	carboxylesterase [Source:Projected from Anopheles gambiae (AGAP006727) VB Community Annotation]	NA	0.0553495	0.0769231	7.165	7.92632	5.61053	COEs	30	NA	NA	2	NA	NA	8	144
AFUN000447	AfunF3_3	42720540	42724717	4178	+	Importin subunit alpha [Source:UniProtKB/TrEMBL;Acc:A0A182R2Q6]	NA	0.0277275	0.120879	3.635	3.41053	3.65789	other	5	NA	NA	NA	1	NA	1	97
AFUN000458	AfunF3_3	42659187	42668768	9582	-	Pyruvate carboxylase [Source:Projected from Anopheles gambiae (AGAP004742) UniProtKB/TrEMBL;Acc:A7UUW7]	NA	0	0.448551	16.595	18.3895	14.8053	other	11	NA	NA	2	1	NA	2	277
AFUN000494	AfunF3_3	42311784	42353800	42017	+	voltage-gated sodium channel	NA	0.000907221	0.324675	20.595	20.7684	20.3842	other	6	NA	NA	5	NA	NA	1	417
AFUN000507	AfunF3_3	42160866	42163354	2489	-	ESCRT-I complex subunit MVB12 [Source:Projected from Anopheles gambiae (AGAP004695) VB Community Annotation]	NA	0.0405294	0	6.045	5.63158	5.96842	other	4	NA	NA	2	NA	NA	NA	94
AFUN000518	AfunF3_3	69748885	69753425	4541	+	cytochrome P450	CYP6AK1	0.0121772	0.188811	15.43	13.8105	16.6737	CYPs	19	NA	1	1	NA	NA	5	171
AFUN000519	AfunF3_3	69744246	69748388	4143	+	unspecified product	NA	0	0.220779	11.505	11.3368	11.6895	other	3	NA	NA	NA	NA	NA	NA	182
AFUN000522	AfunF3_3	69719316	69729878	10563	-	Ig-like domain-containing protein [Source:UniProtKB/TrEMBL;Acc:A0A182R2Y1]	NA	0.00991868	0.322677	8.835	8.84211	8.65263	other	3	NA	NA	1	NA	NA	NA	171
AFUN000554	AfunF3_2	83663300	83667156	3857	-	unspecified product	NA	0.0258944	0.286713	13.74	14.2789	12.4895	other	10	2	NA	5	NA	NA	3	120
AFUN000592	AfunF3_3	18228896	18240143	11248	+	unspecified product	NA	0.0757308	0.0569431	26.18	25.1684	23.2263	other	112	12	NA	21	NA	NA	48	320
AFUN000597	AfunF3_3	18083761	18085978	2218	-	unspecified product	NA	0	0.376623	4.38	4.85263	4.08947	other	NA	NA	NA	NA	NA	NA	NA	42
AFUN000602	AfunF3_2	17206296	17207028	733	-	60S ribosomal protein L26	RpL26	0.0037594	0.103896	0.84	0.915789	0.757895	other	NA	NA	NA	NA	NA	NA	NA	21
AFUN000705	AfunF3_X	15354266	15361876	7611	-	cytoplasmic dynein 1 light intermediate chain [Source:Projected from Anopheles gambiae (AGAP000723) VB Community Annotation]	NA	0	0.921079	4.375	4.17895	4.73158	other	NA	NA	NA	NA	NA	NA	NA	198
AFUN000707	AfunF3_X	15371391	15410351	38961	-	neuronal cell adhesion molecule [Source:Projected from Anopheles gambiae (AGAP000720) VB Community Annotation]	NA	0.0336389	0.212787	16.045	15.3526	15.6579	other	2	NA	NA	NA	NA	NA	2	474
AFUN000843	AfunF3_2	13586833	13590095	3263	-	ketohexokinase [Source:Projected from Anopheles gambiae (AGAP002483) VB Community Annotation]	NA	0	0.135864	6.635	6.52105	6.94737	other	9	NA	2	1	NA	2	1	203
AFUN000866	AfunF3_2	68315947	68328018	12072	+	serine protease inhibitor (serpin) 4	SRPN4	0.00423527	0.894106	11.06	12.1053	9.92105	other	4	NA	NA	2	NA	NA	1	183
AFUN000905	AfunF3_2	71257382	71258810	1429	+	cytochrome c oxidase subunit 4, mitochondrial precursor [Source:Projected from Anopheles gambiae (AGAP008727) VB Community Annotation]	NA	0.00699461	0.218781	2.295	1.87368	2.68421	other	16	NA	NA	2	NA	NA	2	70
AFUN000936	AfunF3_2	33396830	33398039	1210	+	cuticular protein RR-1 family [Source:Projected from Anopheles gambiae (AGAP002726) VB Community Annotation]	NA	0.00547749	0.754246	5.525	6.26842	4.72105	other	15	NA	1	1	NA	NA	1	90
AFUN000942	AfunF3_2	33345898	33349673	3776	-	Tryptophan 2,3-dioxygenase [Source:UniProtKB/TrEMBL;Acc:A0A182R450]	NA	0.0287396	0.467532	7.6	7.73684	7.02632	other	10	1	NA	1	NA	NA	2	94
AFUN000951	AfunF3_2	33186007	33186762	756	-	39S ribosomal protein L49, mitochondrial [Source:UniProtKB/TrEMBL;Acc:A0A182R459]	mRpL49	0	0.89011	7.535	7.29474	7.83684	other	NA	NA	NA	NA	NA	NA	NA	73
AFUN000964	AfunF3_3	17154725	17156003	1279	+	unspecified product	NA	0.0603728	0.002997	5.915	5.52632	5.58947	other	15	NA	2	1	NA	NA	2	59
AFUN000986	AfunF3_2	71412558	71418131	5574	-	unspecified product	NA	0.0132341	0.43956	4.315	3.86316	4.65263	other	NA	NA	NA	NA	NA	NA	NA	67
AFUN001036	AfunF3_3	2316388	2317892	1505	+	28S ribosomal protein S22, mitochondrial	mRpS22	0	0.567433	5.39	5.86842	4.91579	other	5	NA	NA	NA	NA	NA	1	88
AFUN001047	AfunF3_3	87630281	87632851	2571	-	syntaxin [Source:Projected from Anopheles gambiae (AGAP011727) VB Community Annotation]	NA	0.11517	0	8.155	6.85789	7.57368	other	39	NA	NA	2	2	NA	5	110
AFUN001075	AfunF3_3	16367343	16368945	1603	+	Protein lin-7 homolog [Source:UniProtKB/TrEMBL;Acc:A0A182R4I3]	NA	0	0.260739	0	0	0	other	NA	NA	NA	NA	NA	NA	NA	NA
AFUN001120	AfunF3_2	48315181	48318690	3510	+	Ras-related protein R-Ras2 [Source:Projected from Anopheles gambiae (AGAP002812) VB Community Annotation]	NA	0.00576145	0.297702	6.76	6.96316	6.47895	other	4	NA	NA	NA	1	NA	NA	124
AFUN001121	AfunF3_2	48318836	48321551	2716	-	CLIP-domain serine protease [Source:Projected from Anopheles gambiae (AGAP002811) UniProtKB/TrEMBL;Acc:A0A1S4GG73]	NA	0.0373829	0.26973	7.835	7.44211	7.64211	other	8	NA	NA	NA	NA	NA	1	104
AFUN001129	AfunF3_2	48404249	48405124	876	+	Ecdysteroid-regulated protein [Source:Projected from Anopheles gambiae (AGAP002804) VB Community Annotation]	NA	0.0653021	0.00999001	5.4	5.27368	4.82105	other	14	6	NA	1	2	NA	5	69
AFUN001133	AfunF3_3	64349369	64350367	999	-	Short-chain dehydrogenease/reductase [Source:Projected from Anopheles gambiae (AGAP011852) VB Community Annotation]	NA	0.0596996	0.013986	6.255	6.59474	5.16842	other	5	1	NA	NA	1	NA	3	100
AFUN001144	AfunF3_3	150352	167602	17251	-	RAD54-like protein [Source:Projected from Anopheles gambiae (AGAP007573) VB Community Annotation]	NA	0.0775203	0	2.305	2.63158	1.62105	other	2	1	NA	NA	NA	NA	NA	82
AFUN001165	AfunF3_2	85357363	85402258	44896	+	BTB domain-containing protein [Source:UniProtKB/TrEMBL;Acc:A0A182R4S3]	NA	0	0.244755	41.595	45.4684	38.8211	other	7	NA	1	6	NA	NA	NA	1239
AFUN001187	AfunF3_2	12946820	12949267	2448	-	Odorant binding protein 7 [Source:UniProtKB/TrEMBL;Acc:E5FD93]	NA	0.00721704	0.016983	2.99	2.95789	2.97895	other	NA	NA	NA	NA	NA	NA	NA	58
AFUN001258	AfunF3_2	12180030	12185006	4977	-	unspecified product	NA	0.0628809	0	9.5	9.83158	7.97368	other	14	NA	NA	NA	1	NA	5	246
AFUN001268	AfunF3_2	12112071	12121781	9711	+	Protein tyrosine phosphatase, receptor type, f polypeptide (PTPRF) interacting protein (liprin) [Source:Projected from Anopheles gambiae (AGAP001469) VB Community Annotation]	NA	0	0.751249	18.455	17.4421	19.5737	other	12	NA	NA	2	NA	NA	4	383
AFUN001298	AfunF3_2	83442248	83444362	2115	+	WD_REPEATS_REGION domain-containing protein [Source:UniProtKB/TrEMBL;Acc:A0A182R556]	NA	0	0.476523	5.135	5.13684	5.51579	other	NA	NA	NA	NA	NA	NA	NA	73
AFUN001351	AfunF3_3	72584495	72593728	9234	-	TOLL-like receptor 7 [Source:UniProtKB/TrEMBL;Acc:A0A182R5A9]	TOLL7	0	0.757243	13.33	12.5105	14.6211	other	NA	NA	NA	NA	NA	NA	NA	254
AFUN001382	AfunF3_3	73206528	73208978	2451	-	cytochrome P450	CYP9J5	0.00686703	0.238761	11.19	11.3684	10.8579	CYPs	3	NA	NA	NA	NA	NA	1	137
AFUN001383	AfunF3_3	73210543	73213021	2479	-	cytochrome P450	CYP9J5	0	0.935065	14.695	15.0579	14.7737	CYPs	NA	NA	NA	NA	NA	NA	NA	168
AFUN001440	AfunF3_3	31616581	31617910	1330	-	ribonuclease kappa [Source:Projected from Anopheles gambiae (AGAP006389) VB Community Annotation]	NA	0.047246	0.402597	5.375	4.93684	5.30526	other	31	NA	NA	NA	6	NA	NA	71
AFUN001486	AfunF3_2	3862648	3863537	890	-	Peptidyl-prolyl cis-trans isomerase [Source:UniProtKB/TrEMBL;Acc:A0A182R5P2]	NA	0	0.531469	0	0	0	other	NA	NA	NA	NA	NA	NA	NA	NA
AFUN001487	AfunF3_2	3860185	3862615	2431	+	CPL domain-containing protein [Source:UniProtKB/TrEMBL;Acc:A0A182R5P3]	NA	0	0.933067	0	0	0	other	NA	NA	NA	NA	NA	NA	NA	NA
AFUN001541	AfunF3_2	3470515	3471272	758	+	39S ribosomal protein L51, mitochondrial	mRpL51	0	0.845155	4.81	4.79474	5.04737	other	NA	NA	NA	NA	NA	NA	NA	66
AFUN001587	AfunF3_2	4855666	4857482	1817	-	unspecified product	NA	0	0.0639361	0.39	0.6	0.189474	other	NA	NA	NA	NA	NA	NA	NA	38
AFUN001774	AfunF3_2	75254915	75255855	941	+	Glutathione s-transferase E7 [Source:UniProtKB/TrEMBL;Acc:G0XSZ5]	GSTE7	0	0.313686	4.41	4.28947	4.64737	GSTs	11	1	NA	NA	NA	NA	1	54
AFUN001836	AfunF3_3	11288857	11289682	826	+	peritrophin [Source:Projected from Anopheles gambiae (AGAP006795) VB Community Annotation]	NA	0	0.746254	5.98	6.17368	5.84211	other	NA	NA	NA	NA	NA	NA	NA	80
AFUN001913	AfunF3_2	56122144	56126783	4640	-	unspecified product	NA	0	0.157842	10.685	11.4895	10.0421	other	NA	NA	NA	NA	NA	NA	NA	220
AFUN001917	AfunF3_2	56222326	56225377	3052	+	3-methylcrotonyl-CoA carboxylase alpha subunit [Source:Projected from Anopheles gambiae (AGAP010228) VB Community Annotation]	NA	0	0.034965	12.015	11.1895	13.2474	other	4	1	NA	NA	NA	NA	NA	224
AFUN001921	AfunF3_2	56250878	56261182	10305	+	all-trans-retinol dehydrogenase (NAD+) [Source:Projected from Anopheles gambiae (AGAP010232) VB Community Annotation]	NA	0	0.597403	7.82	7.97895	7.77368	other	2	NA	NA	NA	NA	NA	1	119
AFUN002005	AfunF3_2	38154843	38159450	4608	-	exosome complex exonuclease [Source:Projected from Anopheles gambiae (AGAP002300) VB Community Annotation]	NA	0.031927	0.646354	11.795	11.8947	10.9421	other	20	NA	NA	NA	NA	NA	4	140
AFUN002037	AfunF3_3	3429335	3430065	731	+	C type lysozyme [Source:UniProtKB/TrEMBL;Acc:A0A182R788]	LYSC1	0	0.142857	3.53	3.81053	3.41053	other	NA	NA	NA	NA	NA	NA	NA	52
AFUN019845	AfunF3_3	24375218	24377273	2056	-	glucosyl/glucuronosyl transferases [Source:Projected from Anopheles gambiae (AGAP006223) VB Community Annotation]	NA	0.120211	0	15.545	16.7421	10.6105	UGTs	42	4	NA	1	NA	NA	7	142
AFUN002067	AfunF3_3	3203933	3209602	5670	-	Fem-1 homolog b [Source:Projected from Anopheles gambiae (AGAP007382) VB Community Annotation]	NA	0	0.702298	7.225	7.22105	7.37895	other	NA	NA	NA	NA	NA	NA	NA	100
AFUN002084	AfunF3_3	3076404	3079734	3331	-	Elongation factor 1-alpha [Source:UniProtKB/TrEMBL;Acc:A0A182R7D5]	NA	0	0.022977	3.435	3.23684	3.78421	other	NA	NA	NA	NA	NA	NA	NA	61
AFUN002085	AfunF3_3	3073631	3074425	795	-	C-type lectin (CTL) - mannose binding [Source:Projected from Anopheles gambiae (AGAP007410) VB Community Annotation]	NA	0.00020012	0.136863	6.575	7.65789	5.48947	other	18	NA	NA	NA	NA	NA	3	63
AFUN002134	AfunF3_X	10885352	10893897	8546	+	Uridine phosphorylase [Source:Projected from Anopheles gambiae (AGAP000188) UniProtKB/TrEMBL;Acc:Q7PFX7]	NA	0	0.245754	1.625	2.00526	1.27895	other	NA	NA	NA	NA	NA	NA	NA	228
AFUN002141	AfunF3_X	10825609	10827371	1763	+	phosphoribosylaminoimidazole carboxylase [Source:Projected from Anopheles gambiae (AGAP000180) VB Community Annotation]	NA	0.0209084	0.017982	3.65	3.54737	3.6	other	3	NA	NA	NA	NA	NA	1	101
AFUN002158	AfunF3_X	10671923	10676982	5060	-	Cystathionine beta-synthase [Source:Projected from Anopheles gambiae (AGAP000162) UniProtKB/TrEMBL;Acc:Q7QEV0]	NA	0.013943	0.163836	8.38	9.06842	7.45789	other	8	NA	NA	1	NA	NA	3	149
AFUN002167	AfunF3_2	38257110	38258130	1021	-	pyrokinin [Source:Projected from Anopheles gambiae (AGAP002292) VB Community Annotation]	NA	0	0.0879121	3.355	3.54737	3.22105	other	NA	NA	NA	NA	NA	NA	NA	55
AFUN002180	AfunF3_2	37885682	37890058	4377	-	ATP-binding cassette	NA	0.00442578	0.6004	29.195	29.6526	28.4789	other	16	1	NA	2	NA	NA	1	303
AFUN002187	AfunF3_2	42636841	42639520	2680	-	arrestin-1 [Source:Projected from Anopheles gambiae (AGAP010134) VB Community Annotation]	NA	0.0574943	0.608392	1.84	2.48421	0.984211	other	6	NA	NA	4	1	NA	NA	40
AFUN002230	AfunF3_2	58404888	58407176	2289	-	WD repeat-containing protein [Source:Projected from Anopheles gambiae (AGAP010182) VB Community Annotation]	NA	0	0.742258	10.03	11.9842	8.31053	other	24	2	NA	1	NA	NA	3	144
AFUN002245	AfunF3_3	67627977	67630776	2800	-	Thioredoxin-like_fold domain-containing protein [Source:UniProtKB/TrEMBL;Acc:A0A182R7U5]	NA	0.087543	0.000999001	4.975	3.96842	5.11053	other	20	1	NA	NA	NA	NA	4	67
AFUN002257	AfunF3_X	5222712	5224581	1870	+	coiled-coil-helix-coiled-coil-helix domain-containing protein 2, mitochondrial [Source:Projected from Anopheles gambiae (AGAP000897) VB Community Annotation]	NA	0.0911101	0	1.19	0.378947	1.78421	other	3	NA	NA	NA	NA	NA	1	63
AFUN002275	AfunF3_3	28201597	28211496	9900	-	cytochrome P450	CYP301A1	0.0358439	0.286713	13.92	14.9316	11.9105	CYPs	22	1	NA	2	NA	NA	5	231
AFUN002277	AfunF3_3	28197912	28198884	973	+	odorant-binding protein [Source:Projected from Anopheles gambiae (AGAP006080) VB Community Annotation]	NA	0.0774772	0.00899101	3.58	3.85263	2.75263	other	36	6	NA	1	NA	NA	2	78
AFUN002291	AfunF3_2	69125385	69132223	6839	+	U3 small nucleolar RNA-associated protein [Source:Projected from Anopheles gambiae (AGAP009004) VB Community Annotation]	NA	0.0466149	0.00999001	37.44	34.8105	36.5789	other	123	8	NA	1	NA	NA	21	546
AFUN002292	AfunF3_2	49171807	49174537	2731	+	Similar to ATP-dependent RNA helicase dbp5 [Source:Projected from Anopheles gambiae (AGAP003397) VB Community Annotation]	NA	0	0.641359	6.99	7.87368	6.48947	other	NA	NA	NA	NA	NA	NA	NA	87
AFUN002338	AfunF3_2	50034193	50037518	3326	+	unspecified product	NA	0	0.64036	10.89	10.1842	11.7632	other	16	NA	1	NA	1	NA	3	139
AFUN002387	AfunF3_2	50771352	50772452	1101	+	Lipase [Source:UniProtKB/TrEMBL;Acc:A0A182R885]	NA	0.0392125	0.045954	4.785	4.3	4.89474	other	16	1	NA	NA	NA	NA	3	50
AFUN002388	AfunF3_2	50774178	50775664	1487	+	Lipase [Source:Projected from Anopheles gambiae (AGAP003500) UniProtKB/TrEMBL;Acc:Q7QH37]	NA	0.0252806	0.135864	4.83	3.97368	5.44211	other	14	NA	NA	NA	NA	NA	3	63
AFUN002390	AfunF3_2	50778459	50783273	4815	-	heme peroxidase [Source:Projected from Anopheles gambiae (AGAP003502) VB Community Annotation]	NA	0.0320663	0.002997	17.71	17.5	16.7842	other	30	4	NA	2	NA	NA	3	235
AFUN002408	AfunF3_2	51148909	51150760	1852	+	cytochrome P450	CYP329A1	0.00972966	0.137862	8.06	8.68947	7.27368	CYPs	3	NA	NA	NA	NA	NA	1	132
AFUN002451	AfunF3_2	51621121	51623438	2318	+	Twinfilin [Source:Projected from Anopheles gambiae (AGAP003716) UniProtKB/Swiss-Prot;Acc:Q7QG28]	NA	0.0254789	0.78022	4.245	4.26316	4.01053	other	4	NA	NA	NA	1	NA	NA	49
AFUN002514	AfunF3_3	87171048	87172925	1878	+	carboxylesterase [Source:Projected from Anopheles gambiae (AGAP011509) VB Community Annotation]	NA	0	0.302697	1.79	2.06842	1.54737	COEs	NA	NA	NA	NA	NA	NA	NA	70
AFUN002517	AfunF3_3	86926810	86929862	3053	-	carboxylesterase [Source:Projected from Anopheles gambiae (AGAP011507) VB Community Annotation]	NA	0	0.747253	1.78	1.57368	2.07368	COEs	NA	NA	NA	NA	NA	NA	NA	41
AFUN002547	AfunF3_3	93324189	93325493	1305	+	Eupolytin [Source:Projected from Anopheles gambiae (AGAP011477) UniProtKB/TrEMBL;Acc:A0A1S4H7M9]	NA	0.0614396	0.0579421	7.29	7.30526	6.37895	other	14	1	NA	1	NA	NA	1	99
AFUN002552	AfunF3_3	93356202	93358489	2288	+	large subunit GTPase [Source:Projected from Anopheles gambiae (AGAP011471) VB Community Annotation]	NA	0	0.833167	3.71	4.57368	2.91053	other	NA	NA	NA	NA	NA	NA	NA	175
AFUN002566	AfunF3_3	24377653	24394680	17028	-	unspecified product	NA	0.049208	0.341658	21.215	23.7947	16.5474	other	44	2	NA	17	NA	NA	16	399
AFUN002571	AfunF3_3	24353693	24358186	4494	-	unspecified product	NA	0.0590377	0.045954	15.035	17.4737	10.8211	other	57	2	NA	2	NA	NA	13	298
AFUN002587	AfunF3_3	24236669	24238583	1915	-	peptide alpha-N-acetyltransferase [Source:Projected from Anopheles gambiae (AGAP005410) VB Community Annotation]	NA	0.0729535	0.011988	2.305	1.99474	2.27895	other	7	NA	2	NA	NA	NA	NA	42
AFUN002595	AfunF3_3	64183073	64185882	2810	-	mitochondrial uncoupling protein [Source:Projected from Anopheles gambiae (AGAP011839) VB Community Annotation]	NA	0.010157	0.31968	2.85	2.96842	2.67368	other	4	NA	1	NA	NA	NA	NA	75
AFUN002602	AfunF3_3	64241940	64243282	1343	+	cytochrome b-561 domain containing protein [Source:Projected from Anopheles gambiae (AGAP011846) VB Community Annotation]	NA	0	0.614386	9.19	9.23684	9.29474	other	7	NA	NA	NA	NA	NA	1	129
AFUN002641	AfunF3_3	58941587	58945424	3838	+	Serine--pyruvate aminotransferase [Source:UniProtKB/TrEMBL;Acc:A0A182R8Y1]	NA	0	0.927073	6.94	7.37895	6.64737	other	5	NA	NA	1	NA	NA	NA	74
AFUN002694	AfunF3_3	59561101	59569687	8587	+	heat shock protein 110kDa [Source:Projected from Anopheles gambiae (AGAP010331) VB Community Annotation]	NA	0	0.763237	5.225	5.26316	5.36842	other	NA	NA	NA	NA	NA	NA	NA	155
AFUN002709	AfunF3_3	35217368	35246385	29018	+	unspecified product	NA	0.0228711	0.635365	26.28	24.8	26.5579	other	39	3	2	9	4	NA	6	406
AFUN002726	AfunF3_3	35314199	35317451	3253	-	Presequence protease, mitochondrial [Source:Projected from Anopheles gambiae (AGAP006616) VB Community Annotation]	NA	0	0.0659341	15.145	15.0263	15.7895	other	NA	NA	NA	NA	NA	NA	NA	208
AFUN002731	AfunF3_3	35332675	35335710	3036	-	vacuolar protein sorting [Source:Projected from Anopheles gambiae (AGAP006623) VB Community Annotation]	NA	0.0634921	0.101898	3.15	3.38947	2.51053	other	13	NA	NA	2	NA	NA	1	45
AFUN002792	AfunF3_3	57049158	57051297	2140	-	unspecified product	NA	0	0.44955	4.405	4.34737	4.52105	other	6	1	NA	NA	NA	NA	1	42
AFUN002802	AfunF3_3	86364807	86367609	2803	-	ubiquitin carboxyl-terminal hydrolase 22/27/51 [Source:Projected from Anopheles gambiae (AGAP012119) VB Community Annotation]	NA	0.0221664	0.178821	4.82	4.69474	4.73158	other	5	NA	NA	NA	NA	NA	1	64
AFUN002876	AfunF3_2	73237880	73240829	2950	-	unspecified product	NA	0	0.395604	17.915	18.6842	17.6526	other	NA	NA	NA	NA	NA	NA	NA	261
AFUN002916	AfunF3_2	76147221	76150795	3575	-	unspecified product	NA	0.063568	0.0779221	4.235	4.97368	2.95789	other	12	NA	NA	NA	NA	NA	3	92
AFUN002942	AfunF3_3	28947283	28951619	4337	-	TOLL-like receptor 9	TOLL9	0.0280917	0.344655	11.41	12.4737	9.70526	other	17	1	NA	NA	NA	NA	6	260
AFUN002957	AfunF3_3	29037917	29039746	1830	+	mitochondrial translation elongation factor TU [Source:Projected from Anopheles gambiae (AGAP006996) VB Community Annotation]	NA	0.068954	0.027972	1.58	2.12105	0.821053	other	12	NA	NA	NA	NA	NA	2	61
AFUN003017	AfunF3_2	17250384	17252337	1954	-	Ferritin [Source:UniProtKB/TrEMBL;Acc:A0A182RA08]	NA	0.0607503	0.0779221	3.76	3.67895	3.38421	other	4	NA	NA	NA	NA	NA	1	98
AFUN003018	AfunF3_2	17252732	17254058	1327	+	Ferritin [Source:UniProtKB/TrEMBL;Acc:A0A182RA09]	NA	0	0.609391	2.25	2.37368	2.24737	other	NA	NA	NA	NA	NA	NA	NA	45
AFUN003077	AfunF3_2	77004788	77025056	20269	+	ATP-binding cassette transporter (ABC transporter) family G member [Source:Projected from Anopheles gambiae (AGAP029500) VB Community Annotation]	NA	0	0.406593	17.105	17.4105	17.1579	ABCs	5	NA	NA	4	NA	NA	1	312
AFUN003078	AfunF3_2	77143936	77145160	1225	-	SP14D1 [Source:Projected from Anopheles gambiae (AGAP009849) VB Community Annotation]	NA	0.00503507	0.156843	6.115	5.88947	6.27895	other	12	NA	NA	9	NA	NA	3	131
AFUN003122	AfunF3_2	56313689	56319386	5698	-	unspecified product	NA	0.0556037	0.749251	10.625	10.1842	9.88421	other	24	NA	1	4	1	NA	4	156
AFUN003124	AfunF3_2	56338775	56339837	1063	-	late trypsin [Source:Projected from Anopheles gambiae (AGAP010240) VB Community Annotation]	NA	0.0147968	0.337662	4.215	3.93684	4.36842	other	8	1	NA	NA	NA	NA	1	53
AFUN003139	AfunF3_2	56553361	56554377	1017	+	60S ribosomal protein L23	RpL23	0.0447121	0.044955	1.595	1.43684	1.61053	other	3	NA	NA	1	NA	NA	NA	15
AFUN003149	AfunF3_2	56655175	56661842	6668	+	DUF2428 domain-containing protein [Source:UniProtKB/TrEMBL;Acc:A0A182RAD5]	NA	0.0255639	0.002997	1.75	1.63158	1.77895	other	NA	NA	NA	NA	NA	NA	NA	39
AFUN003187	AfunF3_3	86285593	86286967	1375	-	ubiquitin carboxyl-terminal hydrolase L3 [Source:Projected from Anopheles gambiae (AGAP012113) VB Community Annotation]	NA	0	0.394605	5.05	5.28947	4.82632	other	12	NA	1	2	NA	NA	1	101
AFUN003197	AfunF3_3	85964637	85966248	1612	+	unspecified product	NA	0.0850202	0	0.325	0.394737	0.2	other	NA	NA	NA	NA	NA	NA	NA	11
AFUN003238	AfunF3_3	89480670	89481590	921	-	unspecified product	NA	0	0.103896	5.925	6.67895	5.35263	other	NA	NA	NA	NA	NA	NA	NA	94
AFUN003264	AfunF3_3	90717558	90718512	955	-	Eukaryotic translation initiation factor 3 subunit K [Source:Projected from Anopheles gambiae (AGAP011580) UniProtKB/Swiss-Prot;Acc:Q7QGK4]	NA	0	0.98002	5.565	5.84211	5.52105	other	3	NA	NA	NA	NA	NA	1	64
AFUN003358	AfunF3_3	1864294	1865044	751	-	unspecified product	NA	0.0317477	0.444555	2.495	2.75789	2.07368	other	10	NA	NA	NA	NA	NA	2	60
AFUN003368	AfunF3_3	1645305	1656955	11651	+	unspecified product	NA	0.0223972	0.522478	7.085	6.38947	7.46316	other	10	NA	NA	3	NA	NA	1	164
AFUN003400	AfunF3_3	1331464	1336056	4593	-	unspecified product	NA	0	0.142857	9.465	9.61579	9.40526	other	8	1	NA	5	NA	NA	2	197
AFUN003482	AfunF3_3	57755095	57756026	932	-	cytochrome c oxidase assembly protein subunit [Source:Projected from Anopheles gambiae (AGAP010443) VB Community Annotation]	NA	0	0.474525	5.33	5.84211	5.24737	other	NA	NA	NA	NA	NA	NA	NA	82
AFUN003520	AfunF3_2	18064670	18066290	1621	+	unspecified product	NA	0	0.293706	5.63	5.81579	5.59474	other	NA	NA	NA	NA	NA	NA	NA	83
AFUN003560	AfunF3_2	77275389	77277164	1776	-	Phosphatase 1 regulatory subunit [Source:Projected from Anopheles gambiae (AGAP009839) VB Community Annotation]	NA	0.0570375	0.00899101	5.495	6.49474	3.86842	other	26	2	NA	1	NA	NA	2	200
AFUN003564	AfunF3_2	77260157	77261817	1661	-	CLIP-domain serine protease [Source:Projected from Anopheles gambiae (AGAP009844) VB Community Annotation]	NA	0.0088469	0.431568	5.265	3.66842	6.76842	other	12	NA	NA	4	NA	NA	4	125
AFUN003583	AfunF3_2	90694054	90711578	17525	-	unspecified product	NA	0	0.30969	13.05	14.0526	12.1263	other	4	NA	NA	4	NA	NA	NA	665
AFUN003589	AfunF3_2	90788694	90789417	724	+	COX assembly mitochondrial protein [Source:UniProtKB/TrEMBL;Acc:A0A182RBM4]	NA	0.0142988	0.023976	2.595	1.53158	3.58421	other	4	NA	NA	NA	NA	NA	1	81
AFUN003592	AfunF3_2	90800906	90804674	3769	+	unspecified product	NA	0	0.0749251	3.76	3.82632	3.91053	other	4	NA	NA	NA	NA	NA	1	31
AFUN004354	AfunF3_2	82055953	82057683	1731	+	UDP-glucuronosyltransferase [Source:UniProtKB/TrEMBL;Acc:A0A182RDT2]	NA	0.0914236	0	5.115	5.04211	4.25263	UGTs	30	3	NA	NA	NA	NA	4	108
AFUN003595	AfunF3_2	90821509	90826784	5276	-	xanthine dehydrogenase/oxidase [Source:Projected from Anopheles gambiae (AGAP007918) VB Community Annotation]	NA	0	0.338661	11.44	11.2789	11.9789	other	24	2	NA	NA	NA	NA	4	189
AFUN003596	AfunF3_2	90826793	90831918	5126	-	xanthine dehydrogenase [Source:Projected from Anopheles gambiae (AGAP013758) VB Community Annotation]	NA	0	0.663337	15.62	15.2421	16.4263	other	9	NA	NA	NA	NA	NA	3	193
AFUN003601	AfunF3_2	90905802	90906963	1162	+	KRR1 small subunit processome component [Source:UniProtKB/TrEMBL;Acc:A0A182RBN6]	NA	0.140177	0	0.505	0.668421	0.2	other	4	NA	NA	NA	NA	NA	1	18
AFUN003606	AfunF3_2	90984985	90985519	535	+	Spink6 [Source:Projected from Anopheles gambiae (AGAP007906) VB Community Annotation]	NA	0	0.420579	1.11	1.01579	1.26316	other	NA	NA	NA	NA	NA	NA	NA	44
AFUN003657	AfunF3_2	26052804	26058301	5498	+	unspecified product	NA	0.0172586	0.539461	3.69	3.24211	4.01053	other	3	NA	NA	1	2	NA	NA	64
AFUN003690	AfunF3_2	46451368	46454209	2842	-	Cytochrome P450 [Source:UniProtKB/TrEMBL;Acc:A0A182RBX5]	CYP4H14	0.0425148	0.010989	6.555	7.61579	4.93684	CYPs	11	NA	NA	NA	NA	NA	4	96
AFUN003740	AfunF3_3	24086968	24088584	1617	-	mitochondrial inner membrane protein OXA1L [Source:Projected from Anopheles gambiae (AGAP005421) VB Community Annotation]	NA	0.0542893	0.121878	3.175	4.23158	1.77368	other	7	NA	NA	NA	NA	NA	1	151
AFUN003760	AfunF3_2	13448261	13458675	10415	+	unspecified product	NA	0.0105356	0.342657	11.29	12.3526	9.98947	other	17	NA	NA	3	NA	NA	6	266
AFUN003859	AfunF3_X	9788089	9793331	5243	-	cuticular protein RR-1 family [Source:Projected from Anopheles gambiae (AGAP000344) VB Community Annotation]	NA	0.0569183	0.02997	2.21	2.7	1.46842	other	3	NA	NA	NA	NA	NA	3	105
AFUN003874	AfunF3_X	9966248	9978260	12013	-	unspecified product	NA	0.0374074	0.166833	15.315	13.9684	15.5158	other	7	1	NA	NA	NA	NA	5	234
AFUN003917	AfunF3_3	18621745	18623456	1712	+	leucine-rich immune protein (Long)	LRIM4	0	0.372627	8.2	9.28421	7.31579	other	NA	NA	NA	NA	NA	NA	NA	78
AFUN003933	AfunF3_3	5561037	5564729	3693	+	PX domain-containing protein [Source:UniProtKB/TrEMBL;Acc:A0A182RCL4]	NA	0.000795039	0.426573	8.275	7.74737	8.78947	other	6	NA	NA	3	NA	NA	3	116
AFUN003977	AfunF3_3	45406804	45409145	2342	-	heparan sulfate 2-O-sulfotransferase HS2ST1 [Source:Projected from Anopheles gambiae (AGAP008166) VB Community Annotation]	NA	0	0.224775	8.695	9.36316	8.20526	other	NA	NA	NA	NA	NA	NA	NA	147
AFUN004002	AfunF3_3	45219783	45221942	2160	+	argininosuccinate lyase [Source:Projected from Anopheles gambiae (AGAP008141) VB Community Annotation]	NA	0	0.502498	9.19	8.11579	10.5947	other	10	1	NA	NA	NA	NA	1	106
AFUN004031	AfunF3_2	26600181	26605234	5054	-	unspecified product	NA	0.00401441	0.823177	16.585	14.0526	18.9842	other	4	NA	NA	NA	NA	NA	2	180
AFUN004090	AfunF3_3	91986302	91986983	682	+	Conserved protein [Source:UniProtKB/TrEMBL;Acc:Q06DJ8]	NA	0.0195031	0.143856	1.97	2.17368	1.68947	other	NA	NA	NA	NA	NA	NA	NA	28
AFUN004093	AfunF3_3	91964349	91981968	17620	-	Protein kinase domain-containing protein [Source:UniProtKB/TrEMBL;Acc:A0A182RD24]	NA	0	0.40959	25.29	24.4421	26.1842	other	20	5	NA	1	1	NA	3	788
AFUN004131	AfunF3_3	30091241	30095602	4362	+	cell division control protein [Source:Projected from Anopheles gambiae (AGAP006279) VB Community Annotation]	NA	0.0839845	0.0709291	5.355	5.87368	3.93684	other	12	NA	3	2	1	NA	NA	115
AFUN004140	AfunF3_3	80691356	80695601	4246	-	TLDc domain-containing protein [Source:UniProtKB/TrEMBL;Acc:A0A182RD71]	NA	0	0.996004	18.68	19.4632	19.1684	other	4	1	NA	NA	NA	NA	NA	277
AFUN004236	AfunF3_3	29214836	29218464	3629	+	unspecified product	NA	0.113573	0	4.465	4.81579	3.1	other	20	1	NA	1	NA	NA	3	144
AFUN004246	AfunF3_3	34779676	34788879	9204	+	Acetyl-coenzyme A synthetase [Source:UniProtKB/TrEMBL;Acc:A0A182RDH4]	NA	0.0139077	0.314685	18.865	19.3947	17.8105	other	32	NA	NA	NA	3	NA	4	381
AFUN004298	AfunF3_3	25344553	25353376	8824	-	unspecified product	NA	0.0514833	0.156843	20.625	18.0947	21.0316	other	63	5	NA	1	NA	NA	10	277
AFUN004308	AfunF3_2	81417056	81442319	25264	+	Double Oxidase: Two Peroxidase domains. [Source:Projected from Anopheles gambiae (AGAP008350) VB Community Annotation]	NA	0	0.634366	28.09	26.6632	29.7158	other	16	NA	NA	1	NA	NA	7	610
AFUN004312	AfunF3_2	81507061	81509154	2094	-	cytochrome P450	CYP4H16	0.0181546	0.385614	6.32	6.64737	5.76316	CYPs	3	1	NA	NA	NA	NA	2	89
AFUN004315	AfunF3_2	81555831	81557931	2101	+	cytochrome P450	CYP4H18	0	0.789211	8.89	8.06316	9.95789	CYPs	3	NA	NA	2	NA	NA	1	194
AFUN004316	AfunF3_2	81570829	81572761	1933	+	Cytochrome P450 [Source:UniProtKB/TrEMBL;Acc:A0A182RDP4]	CYP4H17	0.0588576	0.157842	3.635	3.64737	3.19474	CYPs	6	NA	NA	4	NA	NA	2	40
AFUN004325	AfunF3_2	81773561	81778667	5107	+	Vitellogenin domain-containing protein [Source:UniProtKB/TrEMBL;Acc:A0A182RDQ3]	NA	0	0.702298	6.17	6.56316	5.84211	other	NA	NA	NA	NA	NA	NA	NA	95
AFUN005498	AfunF3_2	37732412	37740072	7661	+	UDP glucuronosyltransferase 5 family, polypeptide A2 [Source:Projected from Anopheles gambiae (AGAP002783) VB Community Annotation]	NA	0.0434601	0.0519481	25.25	23.5158	24.7895	UGTs	16	1	5	8	NA	NA	2	391
AFUN004355	AfunF3_2	82057687	82058704	1018	-	39S ribosomal protein L24, mitochondrial	mRpL24	0.0759645	0.000999001	1.985	1.93684	1.73158	other	5	NA	NA	NA	NA	NA	1	27
AFUN004364	AfunF3_3	25788915	25793947	5033	+	protein phosphatase [Source:Projected from Anopheles gambiae (AGAP006171) VB Community Annotation]	NA	0.0408891	0.2997	18.825	20.1	16.0105	other	56	NA	6	13	1	NA	2	355
AFUN004380	AfunF3_3	24390490	24396515	6026	-	aldehyde oxidase [Source:Projected from Anopheles gambiae (AGAP006220) VB Community Annotation]	NA	0.0475088	0.255744	19.315	23.1526	13.6421	other	40	2	NA	15	NA	NA	16	383
AFUN004419	AfunF3_2	54122727	54126457	3731	+	gamma-interferon-inducible lysosomal thiol reductase [Source:Projected from Anopheles gambiae (AGAP004551) VB Community Annotation]	NA	0.088868	0.021978	5.04	5.04737	4.13684	other	9	NA	NA	1	NA	NA	2	63
AFUN004436	AfunF3_2	53989968	53991127	1160	-	unspecified product	NA	0.0217691	0.366633	1.91	1.86842	1.86842	other	5	NA	NA	NA	NA	NA	NA	42
AFUN004453	AfunF3_2	53859141	53860856	1716	+	pre-mRNA-splicing factor RBM22/SLT11 [Source:Projected from Anopheles gambiae (AGAP004509) VB Community Annotation]	NA	0.111564	0.0549451	4.135	3.6	3.74737	other	21	NA	NA	7	NA	NA	7	70
AFUN004493	AfunF3_2	55270488	55274052	3565	-	unspecified product	NA	0	0.716284	3.945	4.03158	4.12105	other	NA	NA	NA	NA	NA	NA	NA	51
AFUN004539	AfunF3_2	54799043	54802806	3764	+	phosphotransferase LOC123688 [Source:Projected from Anopheles gambiae (AGAP004612) VB Community Annotation]	NA	0	0.818182	6.765	7.1	6.56316	other	NA	NA	NA	NA	NA	NA	NA	112
AFUN004540	AfunF3_2	54798200	54798786	587	+	unspecified product	NA	0.0188434	0.0879121	1.215	1.4	0.984211	other	NA	NA	NA	NA	NA	NA	NA	30
AFUN004545	AfunF3_2	54781484	54784184	2701	-	unspecified product	NA	0	0.558442	9.24	9.40526	9.68947	other	NA	NA	NA	NA	NA	NA	NA	139
AFUN004589	AfunF3_3	14344088	14345865	1778	-	retinol dehydrogenase 13 (all-trans/9-cis) [Source:Projected from Anopheles gambiae (AGAP005980) VB Community Annotation]	NA	0	0.242757	6.79	6.59474	7.26842	other	4	NA	NA	NA	NA	NA	1	155
AFUN004597	AfunF3_3	14007953	14010121	2169	+	Cytochrome P450 [Source:UniProtKB/TrEMBL;Acc:A0A182REH4]	CYP302A1	0.0410601	0.815185	7.05	7.21579	6.30526	CYPs	17	1	NA	1	NA	NA	1	168
AFUN004614	AfunF3_3	76412715	76414443	1729	-	NADH dehydrogenase (ubiquinone) 1 alpha subcomplex [Source:Projected from Anopheles gambiae (AGAP010792) VB Community Annotation]	NA	0	0.271728	2.86	3.03684	2.85263	other	NA	NA	NA	NA	NA	NA	NA	60
AFUN004683	AfunF3_3	22228582	22230480	1899	-	kelch domain-containing protein [Source:Projected from Anopheles gambiae (AGAP005004) VB Community Annotation]	NA	0.0482824	0.0759241	7.745	6.71579	8.02632	other	17	NA	1	NA	2	NA	2	128
AFUN004688	AfunF3_X	882101	885566	3466	+	unspecified product	NA	0.104189	0	12.25	13.0474	8.9	other	8	1	1	NA	1	NA	3	250
AFUN004689	AfunF3_X	869563	872321	2759	+	cuticular protein RR-2 family [Source:Projected from Anopheles gambiae (AGAP000047) VB Community Annotation]	NA	0.0819492	0.016983	5.26	4.36842	5.28947	other	5	1	1	1	1	NA	1	162
AFUN004717	AfunF3_2	17621970	17626333	4364	+	cullin [Source:Projected from Anopheles gambiae (AGAP003605) VB Community Annotation]	NA	0.00870542	0.292707	17.805	18.4474	16.8526	other	24	NA	NA	2	NA	NA	4	282
AFUN004720	AfunF3_2	17637132	17642312	5181	-	Cytochrome P450 [Source:UniProtKB/TrEMBL;Acc:A0A182REU2]	CYP4AA1	0	0.438561	6.395	6.13684	6.70526	CYPs	NA	NA	NA	NA	NA	NA	NA	126
AFUN004748	AfunF3_2	78009496	78027253	17758	+	mothers against decapentaplegic homolog 2/3 [Source:Projected from Anopheles gambiae (AGAP009777) VB Community Annotation]	NA	0.0363294	0.037962	6.005	7	4.57368	other	2	NA	NA	2	NA	NA	NA	210
AFUN004753	AfunF3_2	77975631	77978211	2581	+	short/branched chain acyl-CoA dehydrogenase [Source:Projected from Anopheles gambiae (AGAP009783) VB Community Annotation]	NA	0.0277558	0.166833	8.315	7.4	8.76842	other	40	5	NA	NA	1	NA	7	158
AFUN004767	AfunF3_3	5917440	5919221	1782	+	unspecified product	NA	0	0.685315	10.54	10.3789	11.2211	other	6	NA	NA	NA	NA	NA	2	156
AFUN004770	AfunF3_3	5966432	5968159	1728	-	CS domain-containing protein [Source:UniProtKB/TrEMBL;Acc:A0A182REZ2]	NA	0.00160237	0.150849	4.27	4.39474	4.13158	other	4	NA	1	NA	NA	NA	1	126
AFUN004786	AfunF3_3	6150986	6152811	1826	-	unspecified product	NA	0.0229908	0.485514	12.98	13.1579	12.2053	other	8	1	NA	NA	NA	NA	1	160
AFUN004810	AfunF3_2	2995829	3001846	6018	+	unspecified product	NA	0	0.894106	6.69	6.84737	6.96316	other	NA	NA	NA	NA	NA	NA	NA	131
AFUN004818	AfunF3_3	60804075	60805504	1430	-	manganese-iron superoxide dismutase 1	MnSOD1	0	0.975025	6.835	6.37895	7.49474	other	NA	NA	NA	NA	NA	NA	NA	87
AFUN004884	AfunF3_3	8949483	8952618	3136	-	cytochrome P450	CYP305A1	0.0121639	0.246753	8.935	8.56316	9.08947	CYPs	8	NA	NA	NA	NA	NA	3	102
AFUN004965	AfunF3_2	87839253	87842100	2848	+	40S ribosomal protein S27A	RpS27A	0.0174925	0.733267	3.415	3.17368	3.53684	other	7	NA	NA	NA	NA	NA	1	60
AFUN004975	AfunF3_2	87992534	88003263	10730	-	Lipase domain-containing protein [Source:UniProtKB/TrEMBL;Acc:A0A182RFJ3]	NA	0	0.106893	26.86	27.3263	26.7421	other	9	NA	NA	2	NA	NA	2	229
AFUN004976	AfunF3_2	88001139	88003007	1869	+	glucosyl/glucuronosyl transferases [Source:Projected from Anopheles gambiae (AGAP007990) VB Community Annotation]	NA	0.0041708	0.548452	6.625	6.69474	6.5	UGTs	5	NA	NA	1	NA	NA	1	49
AFUN004980	AfunF3_2	14875568	14876475	908	-	DNA excision repair protein ERCC-1 [Source:Projected from Anopheles gambiae (AGAP004029) VB Community Annotation]	NA	0	0.805195	2.47	2.42632	2.64211	other	NA	NA	NA	NA	NA	NA	NA	72
AFUN004993	AfunF3_2	14739705	14741248	1544	-	translation initiation factor eIF-2B subunit alpha [Source:Projected from Anopheles gambiae (AGAP012611) VB Community Annotation]	NA	0	0.601399	4.52	4.6	4.62632	other	NA	NA	NA	NA	NA	NA	NA	77
AFUN005007	AfunF3_3	710708	711942	1235	+	cytochrome c oxidase VIIc [Source:Projected from Anopheles gambiae (AGAP007621) VB Community Annotation]	NA	0	0.975025	1.35	1.26316	1.48421	other	NA	NA	NA	NA	NA	NA	NA	60
AFUN005009	AfunF3_3	716500	735227	18728	-	CLIP-associating protein 1/2 [Source:Projected from Anopheles gambiae (AGAP007623) VB Community Annotation]	NA	0.00356574	0.308691	16.015	16.4474	15.4684	other	9	NA	NA	1	4	NA	NA	441
AFUN005011	AfunF3_3	738440	739383	944	-	unspecified product	NA	0	0.41958	2.92	3.05789	3.05789	other	NA	NA	NA	NA	NA	NA	NA	79
AFUN005113	AfunF3_2	11362614	11363632	1019	+	dynein light chain roadblock-type [Source:Projected from Anopheles gambiae (AGAP003360) VB Community Annotation]	NA	0.0213965	0.769231	5.51	4.73158	6.05263	other	4	NA	NA	1	NA	NA	NA	110
AFUN005118	AfunF3_2	11411275	11412687	1413	-	unspecified product	NA	0.014397	0.222777	5.575	5.43158	5.55789	other	31	NA	NA	NA	2	NA	3	86
AFUN005148	AfunF3_2	11520909	11522780	1872	-	28S ribosomal protein S30, mitochondrial	mRpS30	0.143174	0	7.365	5.82105	6.8	other	33	4	NA	NA	NA	NA	4	204
AFUN005217	AfunF3_2	95270723	95273092	2370	-	N-acetyllactosaminide beta-1,3-N-acetylglucosaminyltransferase [Source:Projected from Anopheles gambiae (AGAP009404) VB Community Annotation]	NA	0.00457666	0.380619	4.6	5.43158	3.72632	other	NA	NA	NA	NA	NA	NA	NA	106
AFUN005218	AfunF3_2	95268984	95270733	1750	+	cuticular protein [Source:Projected from Anopheles gambiae (AGAP009405) VB Community Annotation]	NA	0	0.836164	6.295	6.27368	6.51579	other	4	NA	NA	NA	1	NA	NA	112
AFUN005259	AfunF3_2	94200172	94207507	7336	-	ATP-binding cassette [Source:UniProtKB/TrEMBL;Acc:A0A182RGB5]	NA	0	0.884116	13.27	12.8053	14.0421	other	5	NA	NA	2	NA	NA	2	364
AFUN005260	AfunF3_2	94177266	94195406	18141	-	ATP-binding cassette transporter (ABC transporter) family G member [Source:Projected from Anopheles gambiae (AGAP009464) VB Community Annotation]	NA	0.0404306	0.0559441	11	10.9158	10.1947	ABCs	11	NA	NA	2	3	NA	2	408
AFUN005285	AfunF3_2	93573887	93576458	2572	+	mitochondrial import receptor subunit TOM70 [Source:Projected from Anopheles gambiae (AGAP009497) VB Community Annotation]	NA	0	0.240759	9.29	8.75789	10.0474	other	4	NA	NA	NA	NA	NA	1	236
AFUN005315	AfunF3_2	93076521	93077499	979	+	unspecified product	NA	0	0.733267	0	0	0	other	NA	NA	NA	NA	NA	NA	NA	2
AFUN005328	AfunF3_2	92764559	92766352	1794	-	cytochrome c [Source:Projected from Anopheles gambiae (AGAP009537) VB Community Annotation]	NA	0	0.127872	3.25	3.58421	2.93684	other	NA	NA	NA	NA	NA	NA	NA	86
AFUN005363	AfunF3_3	73878241	73887280	9040	+	unspecified product	NA	0	0.277722	14.94	14.7895	15.6474	other	3	1	NA	NA	NA	NA	NA	260
AFUN018708	AfunF3_3	19707936	19708534	599	+	unspecified product	NA	0.00211152	0.847153	3.365	3.40526	3.31053	UGTs	NA	NA	NA	NA	NA	NA	NA	56
AFUN005577	AfunF3_X	14663792	14682817	19026	+	ELAV (embryonic lethal, abnormal vision Drosophila)-like [Source:Projected from Anopheles gambiae (AGAP000965) UniProtKB/TrEMBL;Acc:A0A1S4GB43]	NA	0	0.188811	4.575	5.08947	4.10526	other	NA	NA	NA	NA	NA	NA	NA	178
AFUN005585	AfunF3_X	14529018	14543706	14689	+	NADPH cytochrome P450 reductase	Cpr	0	0.280719	2.955	2.94737	3.17368	other	NA	NA	NA	NA	NA	NA	NA	121
AFUN005675	AfunF3_2	76676373	76682102	5730	+	cuticular protein RR-1 family [Source:Projected from Anopheles gambiae (AGAP009877) VB Community Annotation]	NA	0.0304443	0.157842	5.195	5.41579	4.65789	other	1	NA	NA	NA	NA	NA	1	78
AFUN005676	AfunF3_2	76662384	76665275	2892	+	cuticular protein RR-1 family [Source:Projected from Anopheles gambiae (AGAP009878) VB Community Annotation]	NA	0.00809717	0.507493	3.12	3.50526	2.68421	other	NA	NA	NA	NA	NA	NA	NA	78
AFUN005677	AfunF3_2	76643625	76646346	2722	-	cuticular protein RR-1 family [Source:Projected from Anopheles gambiae (AGAP009879) VB Community Annotation]	NA	0	0.576424	4.135	4.37368	4.10526	other	NA	NA	NA	NA	NA	NA	NA	126
AFUN005685	AfunF3_X	7837507	7845306	7800	-	unspecified product	NA	0.0291498	0.147852	3.25	3.16316	3.14737	other	3	NA	NA	NA	NA	NA	2	141
AFUN005694	AfunF3_X	7744129	7758948	14820	-	acetylcholinesterase [Source:Projected from Anopheles gambiae (AGAP000466) VB Community Annotation]	NA	0	0.415584	11.42	11.1947	11.8526	other	1	NA	NA	NA	NA	NA	1	315
AFUN005715	AfunF3_X	7601088	7603514	2427	-	cytochrome P450	CYP315A1	0	0.454545	8.96	9.83158	8.45789	CYPs	NA	NA	NA	NA	NA	NA	NA	228
AFUN005721	AfunF3_X	7513932	7524031	10100	-	epidermal retinal dehydrogenase [Source:Projected from Anopheles gambiae (AGAP000275) VB Community Annotation]	NA	0	0.869131	2.06	1.93684	2.20526	other	6	1	NA	2	NA	NA	NA	304
AFUN005766	AfunF3_X	7096084	7099422	3339	+	ubiquitin carboxyl-terminal hydrolase [Source:Projected from Anopheles gambiae (AGAP000269) VB Community Annotation]	NA	0.0894351	0.001998	10.225	9.67895	8.94211	other	39	NA	NA	NA	1	NA	12	264
AFUN005786	AfunF3_3	381521	383356	1836	-	unspecified product	NA	0.00165211	0.160839	2.23	2.13684	2.31579	UGTs	12	2	NA	6	NA	NA	1	54
AFUN005825	AfunF3_2	23057891	23063408	5518	+	unspecified product	NA	0	0.54046	31.065	31.5	30.9789	other	21	3	NA	NA	1	NA	4	451
AFUN005851	AfunF3_2	23823829	23825824	1996	-	unspecified product	NA	0.0249735	0.451548	11.665	11.7053	11.0421	other	11	NA	NA	NA	2	NA	2	166
AFUN005856	AfunF3_2	23886503	23887338	836	+	Odorant-binding protein 2 [Source:UniProtKB/TrEMBL;Acc:A0A182RHZ4]	Obp2	0.00055991	0.31968	1.88	2.01579	1.74211	other	NA	NA	NA	NA	NA	NA	NA	29
AFUN005860	AfunF3_2	16499545	16501267	1723	-	CLIP-domain serine protease [Source:Projected from Anopheles gambiae (AGAP002422) VB Community Annotation]	NA	0.0817306	0	6.855	6.16842	6.42105	other	20	NA	NA	NA	NA	NA	5	83
AFUN005864	AfunF3_2	16472020	16474114	2095	-	cytochrome P450	CYP4AR1	0.0194262	0.665335	11.65	10.7158	12.1316	CYPs	9	NA	1	NA	NA	NA	1	222
AFUN005865	AfunF3_2	16470024	16471986	1963	+	Cytochrome P450 [Source:UniProtKB/TrEMBL;Acc:A0A182RI02]	CYP4K2	0	0.275724	8.15	8.64211	8.15263	CYPs	NA	NA	NA	NA	NA	NA	NA	211
AFUN005867	AfunF3_2	16455987	16467631	11645	-	carboxypeptidase D [Source:Projected from Anopheles gambiae (AGAP002414) VB Community Annotation]	NA	0	0.322677	22.185	22.5211	22.2895	other	3	NA	NA	1	1	NA	1	394
AFUN005878	AfunF3_2	52743479	52744793	1315	-	60S ribosomal protein L19	RpL19	0.0741139	0.00599401	1.225	1.57895	0.689474	other	NA	NA	NA	NA	NA	NA	NA	36
AFUN005897	AfunF3_2	52554306	52555056	751	-	unspecified product	NA	0.014601	0.802198	3.875	3.92105	3.71579	other	NA	NA	NA	NA	NA	NA	NA	66
AFUN005944	AfunF3_3	31116552	31123867	7316	-	unspecified product	NA	0.145269	0	11.755	10.2474	9.84737	other	53	NA	1	6	NA	NA	9	254
AFUN005946	AfunF3_3	31112888	31115208	2321	-	amyrel [Source:Projected from Anopheles gambiae (AGAP006371) VB Community Annotation]	NA	0.105053	0	12.55	10.8789	11.5842	other	100	14	NA	NA	NA	NA	10	243
AFUN005948	AfunF3_3	31103702	31107602	3901	+	cuticular protein RR-2 family [Source:Projected from Anopheles gambiae (AGAP006369) VB Community Annotation]	NA	0.0141193	0.411588	9.58	9.77895	9.11053	other	20	3	NA	NA	NA	NA	7	233
AFUN005978	AfunF3_3	29338009	29341679	3671	-	arrestin Arr2-like [Source:Projected from Anopheles gambiae (AGAP006263) VB Community Annotation]	NA	0.0997313	0	8.325	9.36842	5.62105	other	10	NA	1	3	1	NA	4	168
AFUN006047	AfunF3_3	20390904	20396245	5342	+	Serine protease inhibitor (serpin) 10 [Source:UniProtKB/TrEMBL;Acc:A0A1Y9HCW0]	SRPN10	0.0154672	0.291708	12.25	11.2789	12.8421	other	63	10	8	NA	2	NA	10	212
AFUN006122	AfunF3_2	96816472	96820250	3779	-	cytochrome P450	CYP4C27	0.0436407	0.015984	12.82	13.3158	11.2053	CYPs	8	NA	1	4	NA	NA	3	246
AFUN006135	AfunF3_2	96650655	96653385	2731	+	Cytochrome P450 [Source:UniProtKB/TrEMBL;Acc:A0A182RIS0]	CYP4C36	0	0.913087	8.395	8.55263	8.66842	CYPs	1	NA	1	NA	NA	NA	NA	201
AFUN006158	AfunF3_3	60489719	60490566	848	-	unspecified product	NA	0.0356259	0.00999001	2.445	2.68421	2.03158	other	NA	NA	NA	NA	NA	NA	NA	44
AFUN006172	AfunF3_2	22169021	22180780	11760	-	glycerol-3-phosphate O-acyltransferase 3/4 [Source:Projected from Anopheles gambiae (AGAP002084) VB Community Annotation]	NA	0.023765	0.228771	10.265	11.4579	8.58421	other	4	NA	NA	1	1	NA	NA	283
AFUN006177	AfunF3_2	22252969	22254382	1414	+	C-4 methylsterol oxidase [Source:Projected from Anopheles gambiae (AGAP003209) VB Community Annotation]	NA	0	0.251748	5.77	4.64211	6.94211	other	3	NA	NA	3	NA	NA	NA	104
AFUN006221	AfunF3_X	4063816	4073715	9900	-	Glutathione peroxidase [Source:UniProtKB/TrEMBL;Acc:A0A182RJ05]	NA	0.0255308	0.0949051	7.71	8.11579	6.91053	other	4	NA	NA	NA	1	NA	1	172
AFUN006235	AfunF3_X	3831183	3833479	2297	-	NADH dehydrogenase (ubiquinone) Fe-S protein [Source:Projected from Anopheles gambiae (AGAP000794) VB Community Annotation]	NA	0.00390362	0.559441	1.955	2.82105	1.07368	other	3	NA	NA	NA	NA	NA	1	61
AFUN006250	AfunF3_X	3708986	3709999	1014	+	Yippee-like [Source:Projected from Anopheles gambiae (AGAP000780) VB Community Annotation]	NA	0.0847429	0	3.065	2.51579	3.09474	other	4	NA	1	NA	NA	NA	NA	62
AFUN006251	AfunF3_X	3704861	3708573	3713	+	60S ribosomal protein L10	RpL10-1	0.0478559	0.002997	2.645	2.23158	2.80526	other	NA	NA	NA	NA	NA	NA	NA	56
AFUN006288	AfunF3_2	18510355	18514673	4319	+	Glycine cleavage system P protein [Source:UniProtKB/TrEMBL;Acc:A0A182RJ72]	NA	0	0.587413	16.45	17.3	16.8737	other	NA	NA	NA	NA	NA	NA	NA	231
AFUN006335	AfunF3_2	88603517	88605738	2222	+	unspecified product	NA	0.0289779	0.031968	6.03	5.79474	5.91579	other	41	1	2	1	NA	1	4	134
AFUN006360	AfunF3_2	88915839	88918250	2412	+	unspecified product	NA	0.0288684	0.0729271	11.495	9.64737	12.6789	other	9	1	NA	NA	NA	NA	1	120
AFUN006361	AfunF3_2	88925581	88927914	2334	+	unspecified product	NA	0.0554765	0.00599401	8.325	5.4	10.3263	other	8	1	NA	NA	NA	NA	3	98
AFUN006404	AfunF3_3	37187424	37188237	814	-	39S ribosomal protein L54, mitochondrial	mRpL54	0	0.888112	2.295	2.37368	2.38947	other	NA	NA	NA	NA	NA	NA	NA	21
AFUN006406	AfunF3_3	37184904	37185640	737	+	NADH dehydrogenase [ubiquinone] 1 alpha subcomplex subunit 8 [Source:UniProtKB/TrEMBL;Acc:A0A182RJI8]	NA	0	0.300699	4.275	4.66316	4.08421	other	NA	NA	NA	NA	NA	NA	NA	29
AFUN006437	AfunF3_3	36945221	36951013	5793	+	tubulin polymerization-promoting protein [Source:Projected from Anopheles gambiae (AGAP006948) VB Community Annotation]	NA	0.0322153	0.330669	3.97	4.64737	3.03684	other	8	1	NA	NA	1	NA	NA	98
AFUN006446	AfunF3_3	36888646	36892153	3508	+	HATPase_c domain-containing protein [Source:UniProtKB/TrEMBL;Acc:A0A182RJM8]	NA	0.00835519	0.131868	4.315	5.04211	3.51579	other	10	1	NA	NA	NA	NA	1	43
AFUN006504	AfunF3_3	55144051	55145693	1643	+	Kinase [Source:UniProtKB/TrEMBL;Acc:A0A182RJT6]	NA	0.0353593	0.0889111	1.615	1.80526	1.31053	other	NA	NA	NA	NA	NA	NA	NA	27
AFUN006575	AfunF3_2	65956366	65958108	1743	+	actin-like protein 6B [Source:Projected from Anopheles gambiae (AGAP008687) VB Community Annotation]	NA	0	0.107892	7.035	7.85263	6.46316	other	NA	NA	NA	NA	NA	NA	NA	120
AFUN006579	AfunF3_2	65905559	65921549	15991	-	ubiquitin-conjugating enzyme E2 R [Source:Projected from Anopheles gambiae (AGAP008680) VB Community Annotation]	NA	0	0.888112	8.105	8.72632	7.48947	other	17	NA	5	NA	NA	1	2	203
AFUN006608	AfunF3_2	65169298	65170890	1593	+	Tetraspanin [Source:UniProtKB/TrEMBL;Acc:A0A182RK40]	NA	0.0105632	0.478521	5.705	6.75263	4.53684	other	8	NA	NA	7	NA	NA	1	120
AFUN006612	AfunF3_2	65124318	65124878	561	+	unspecified product	NA	0.000159974	0.798202	3.29	3.37895	3.2	other	NA	NA	NA	NA	NA	NA	NA	50
AFUN006647	AfunF3_2	64976009	64987654	11646	-	Ig-like domain-containing protein [Source:UniProtKB/TrEMBL;Acc:A0A182RK79]	NA	0	0.378621	17.165	17.3105	17.0684	other	8	1	NA	NA	NA	NA	4	421
AFUN006702	AfunF3_3	81983079	81984790	1712	+	cytochrome P450	CYP6AF1	0	0.402597	8.355	10.1632	6.66316	CYPs	NA	NA	NA	NA	NA	NA	NA	125
AFUN006796	AfunF3_3	27563216	27565042	1827	+	TPR_REGION domain-containing protein [Source:UniProtKB/TrEMBL;Acc:A0A182RKM8]	NA	0.0641653	0.305694	7.21	7.02105	6.47368	other	45	1	4	1	2	NA	2	158
AFUN006819	AfunF3_X	6662431	6670583	8153	+	unspecified product	NA	0	0.261738	2.48	2.52632	2.58421	other	3	NA	NA	NA	NA	NA	2	74
AFUN006841	AfunF3_X	6859308	6862701	3394	-	unspecified product	NA	0	0.0949051	3.875	4.35789	3.43684	other	NA	NA	NA	NA	NA	NA	NA	177
AFUN006851	AfunF3_3	71819907	71827854	7948	+	WD_REPEATS_REGION domain-containing protein [Source:UniProtKB/TrEMBL;Acc:A0A182RKT3]	NA	0	0.963037	14.115	14.5895	13.7579	other	9	2	NA	NA	NA	NA	2	244
AFUN006915	AfunF3_3	68239173	68239798	626	-	defensin anti-microbial peptide	DEF1	0.00994229	0.542458	3.785	3.47368	4.02105	other	2	NA	NA	2	NA	NA	NA	57
AFUN006919	AfunF3_3	68281412	68282731	1320	-	UPF0466 protein AGAP011291, mitochondrial [Source:Projected from Anopheles gambiae (AGAP011291) VB Community Annotation]	NA	0.0166998	0.495504	4.365	3.88421	4.7	other	NA	NA	NA	NA	NA	NA	NA	60
AFUN006932	AfunF3_3	68368440	68372265	3826	+	unspecified product	NA	0.0559733	0.296703	2.835	2.34211	3.01053	other	5	NA	NA	NA	NA	NA	1	59
AFUN007046	AfunF3_2	41661168	41662106	939	+	ATP-dependent Clp protease proteolytic subunit [Source:UniProtKB/TrEMBL;Acc:A0A182RLC8]	NA	0	0.451548	3.94	3.45789	4.56842	other	NA	NA	NA	NA	NA	NA	NA	76
AFUN007056	AfunF3_2	30036352	30038110	1759	+	Ribokinase [Source:UniProtKB/TrEMBL;Acc:A0A182RLD8]	NA	0	0.565435	6.43	7.03684	5.98947	other	3	NA	NA	NA	NA	NA	1	92
AFUN007058	AfunF3_2	30042621	30043933	1313	+	26S proteasome 26S non-ATPase subunit N12 [Source:Projected from Anopheles gambiae (AGAP002606) VB Community Annotation]	NA	0	0.627373	3.35	3.77895	3.02105	other	NA	NA	NA	NA	NA	NA	NA	38
AFUN007075	AfunF3_3	23376828	23377769	942	-	aminoacyl tRNA synthase complex-interacting multifunctional protein [Source:Projected from Anopheles gambiae (AGAP004929) VB Community Annotation]	NA	0.0301897	0.0689311	4.925	4.99474	4.55789	other	NA	NA	NA	NA	NA	NA	NA	97
AFUN007086	AfunF3_3	6504186	6512403	8218	+	unspecified product	NA	0.00935608	0.561439	18.17	19.6684	16.3316	other	44	NA	NA	8	4	NA	10	284
AFUN007156	AfunF3_3	61844609	61845511	903	-	39S ribosomal protein L30, mitochondrial	mRpL30	0.000550156	0.036963	5.74	5.06842	6.40526	other	6	NA	NA	NA	NA	NA	1	111
AFUN007157	AfunF3_3	61842851	61844579	1729	+	guanine nucleotide-binding protein subunit gamma [Source:Projected from Anopheles gambiae (AGAP010589) VB Community Annotation]	NA	0	0.0789211	2.705	2.91579	2.50526	other	NA	NA	NA	NA	NA	NA	NA	46
AFUN007162	AfunF3_3	61776505	61795019	18515	+	ATP-binding cassette transporter (ABC transporter) family E member [Source:Projected from Anopheles gambiae (AGAP029588) VB Community Annotation]	NA	0.0506623	0.488511	42.495	36.5105	44.1737	ABCs	40	4	2	2	NA	NA	18	717
AFUN007216	AfunF3_3	85002798	85011847	9050	+	V-type proton ATPase proteolipid subunit [Source:UniProtKB/TrEMBL;Acc:A0A182RLU4]	NA	0.0245157	0.17982	4.605	4.27368	4.71053	other	4	NA	NA	3	NA	NA	1	120
AFUN007217	AfunF3_3	84998216	85000694	2479	+	TNF receptor-associated protein [Source:Projected from Anopheles gambiae (AGAP010691) VB Community Annotation]	NA	0.0170132	0.17982	21.16	23.1737	18.4263	other	33	NA	NA	NA	NA	NA	11	271
AFUN007221	AfunF3_3	84826617	84837452	10836	+	phospholipase D1/2 [Source:Projected from Anopheles gambiae (AGAP010687) VB Community Annotation]	NA	0.045481	0.0749251	22.155	22.2211	20.0737	other	36	6	NA	6	NA	NA	24	339
AFUN007253	AfunF3_3	84485639	84492111	6473	-	WH2 domain-containing protein [Source:UniProtKB/TrEMBL;Acc:A0A182RLY1]	NA	0.0946359	0	8.345	7.74211	7.36842	other	22	3	NA	NA	1	NA	7	149
AFUN007256	AfunF3_3	84430377	84474235	43859	-	Calcium-transporting ATPase [Source:Projected from Anopheles gambiae (AGAP029596) UniProtKB/TrEMBL;Acc:A0A453Z061]	NA	0.00260647	0.515485	22.01	22.7474	21.1579	other	52	NA	12	NA	NA	NA	40	295
AFUN007272	AfunF3_2	82547306	82556159	8854	+	protein turtle [Source:Projected from Anopheles gambiae (AGAP008943) VB Community Annotation]	NA	0.0201177	0.589411	10.02	8.18421	11.4526	other	9	NA	NA	1	NA	NA	7	203
AFUN007291	AfunF3_X	4927221	4928500	1280	-	glutathione S-transferase	GSTT2	0.0426497	0.014985	3.48	4.14211	2.52105	GSTs	4	1	NA	NA	NA	NA	NA	91
AFUN007293	AfunF3_X	4922942	4924934	1993	-	Palmitoyltransferase [Source:UniProtKB/TrEMBL;Acc:A0A182RM21]	NA	0.0441621	0.0509491	2.175	2.58421	1.57368	other	15	NA	1	NA	NA	NA	2	86
AFUN007296	AfunF3_X	4910209	4912471	2263	-	unspecified product	NA	0	0.691309	6.215	6.16842	6.41579	other	NA	NA	NA	NA	NA	NA	NA	86
AFUN007311	AfunF3_X	4790619	4802610	11992	-	protein virilizer	Vir	0.00644665	0.456543	13.675	13.9895	13.1842	other	2	1	NA	NA	NA	NA	1	264
AFUN007319	AfunF3_X	4680006	4681661	1656	+	tRNA (guanine9-N1)-methyltransferase [Source:Projected from Anopheles gambiae (AGAP000324) VB Community Annotation]	NA	0	0.996004	6.12	6.35263	5.96842	other	NA	NA	NA	NA	NA	NA	NA	58
AFUN007434	AfunF3_3	8029792	8034551	4760	-	unspecified product	NA	0.00918053	0.938062	10.09	9.37895	10.6158	other	15	NA	2	1	1	NA	1	153
AFUN007480	AfunF3_3	32158060	32159403	1344	+	serine protease (non-digestive) [Source:Projected from Anopheles gambiae (AGAP006416) VB Community Annotation]	NA	0.0608085	0.123876	4.57	4.46842	4.11579	other	2	1	NA	NA	NA	NA	NA	101
AFUN007491	AfunF3_3	32309341	32310659	1319	+	unspecified product	NA	0.019506	0.745255	9.12	10.3263	7.55789	other	25	2	NA	10	NA	NA	3	128
AFUN007526	AfunF3_3	82610334	82611192	859	+	CHCH domain-containing protein [Source:UniProtKB/TrEMBL;Acc:A0A182RMQ4]	NA	0.0504791	0.0629371	7.58	6.19474	8.2	other	42	1	5	NA	NA	NA	1	87
AFUN007527	AfunF3_3	82611194	82611809	616	+	Flavoprotein domain-containing protein [Source:UniProtKB/TrEMBL;Acc:A0A182RMQ5]	NA	0	0.40959	3.445	4.06316	2.91053	other	6	NA	NA	NA	NA	NA	1	57
AFUN007530	AfunF3_3	82638786	82639931	1146	-	Cytosolic Fe-S cluster assembly factor NUBP1 homolog [Source:Projected from Anopheles gambiae (AGAP011997) UniProtKB/Swiss-Prot;Acc:Q7PV10]	NA	0.0114522	0.038961	10.8	10.9158	10.4368	other	8	NA	1	NA	NA	NA	2	134
AFUN007549	AfunF3_X	8339269	8341975	2707	+	Cytochrome P450 [Source:UniProtKB/TrEMBL;Acc:A0A182RMS7]	CYP9K1	0.00686969	0.272727	9.73	9.47368	9.85263	CYPs	1	NA	NA	NA	NA	NA	1	112
AFUN007551	AfunF3_X	8300906	8303159	2254	+	unspecified product	NA	0	0.0689311	0.14	0.189474	0.1	other	NA	NA	NA	NA	NA	NA	NA	54
AFUN007556	AfunF3_X	8261634	8265222	3589	+	bone morphogenetic protein [Source:Projected from Anopheles gambiae (AGAP000824) VB Community Annotation]	NA	0.119361	0	2.8	3.15789	1.77368	other	3	NA	NA	1	NA	NA	NA	81
AFUN007570	AfunF3_X	8132895	8139975	7081	-	unspecified product	NA	0	0.107892	5.01	4.67895	5.55263	other	NA	NA	NA	NA	NA	NA	NA	115
AFUN007583	AfunF3_X	8026626	8029557	2932	+	Ras-related protein Rab-39B [Source:Projected from Anopheles gambiae (AGAP000433) VB Community Annotation]	NA	0.00951531	0.706294	8.85	8.41579	9.11579	other	NA	NA	NA	NA	NA	NA	NA	142
AFUN007593	AfunF3_X	7941812	7943238	1427	+	Probable cytosolic iron-sulfur protein assembly protein Ciao1 [Source:UniProtKB/TrEMBL;Acc:A0A182RMX1]	NA	0	0.294705	3.755	3.76842	3.93684	other	NA	NA	NA	NA	NA	NA	NA	118
AFUN007607	AfunF3_3	19262758	19268238	5481	-	unspecified product	NA	0.0180591	0.0879121	13.96	15.0842	12.3316	other	10	1	NA	1	NA	NA	2	221
AFUN007644	AfunF3_3	7760702	7762311	1610	+	Dehydrogenase/reductase SDR family protein 7-like [Source:Projected from Anopheles gambiae (AGAP005532) UniProtKB/Swiss-Prot;Acc:Q7Q732]	NA	0	0.435564	10.26	10.8579	10.2526	other	6	NA	NA	NA	1	NA	NA	165
AFUN007653	AfunF3_3	7686917	7693538	6622	-	cytochrome b-561 [Source:Projected from Anopheles gambiae (AGAP005520) VB Community Annotation]	NA	0	0.633367	9.475	9.40526	9.73158	other	NA	NA	NA	NA	NA	NA	NA	160
AFUN007702	AfunF3_2	10332644	10342390	9747	-	myosin-light-chain kinase [Source:Projected from Anopheles gambiae (AGAP002154) VB Community Annotation]	NA	0	0.167832	18.945	19.9474	19.0053	other	1	NA	NA	NA	NA	NA	1	323
AFUN007706	AfunF3_2	10300634	10303084	2451	+	unspecified product	NA	0.0521896	0.245754	8.335	8.12105	7.67895	other	24	NA	NA	1	NA	NA	3	169
AFUN007734	AfunF3_2	9776017	9778322	2306	+	carboxylesterase clade H, member [Source:Projected from Anopheles gambiae (AGAP013509) VB Community Annotation]	NA	0	0.420579	3.715	4.33684	3.16842	COEs	6	NA	NA	3	1	NA	2	53
AFUN007774	AfunF3_2	9350185	9351430	1246	+	Eukaryotic translation initiation factor 3 subunit F [Source:Projected from Anopheles gambiae (AGAP002935) UniProtKB/Swiss-Prot;Acc:Q7QD36]	NA	0.00925571	0.567433	4.805	4.47895	5.04211	other	4	NA	NA	NA	NA	NA	2	63
AFUN007791	AfunF3_2	20359700	20360835	1136	-	odorant-binding protein antennal [Source:Projected from Anopheles gambiae (AGAP001409) VB Community Annotation]	NA	0	0.300699	5.84	5.39474	6.55789	other	NA	NA	NA	NA	NA	NA	NA	102
AFUN007816	AfunF3_2	20200365	20202093	1729	-	Eukaryotic translation initiation factor 6 [Source:UniProtKB/TrEMBL;Acc:A0A182RNI5]	NA	4.0517e-05	0.413586	6.495	6.93158	6.05789	other	3	NA	NA	NA	NA	NA	1	88
AFUN007828	AfunF3_2	3302332	3303343	1012	-	Actin-related protein 2/3 complex subunit 4 [Source:UniProtKB/TrEMBL;Acc:A0A182RNJ7]	NA	0	0.235764	0.95	1.01053	0.963158	other	NA	NA	NA	NA	NA	NA	NA	8
AFUN007837	AfunF3_2	3166088	3168529	2442	-	acetyl-CoA C-acetyltransferase [Source:Projected from Anopheles gambiae (AGAP001318) VB Community Annotation]	NA	0	0.73027	4.035	4.11579	4.27368	other	NA	NA	NA	NA	NA	NA	NA	72
AFUN007862	AfunF3_2	44181845	44183366	1522	+	RGP1 retrograde golgi transport homolog (S. cerevisiae) [Source:Projected from Anopheles gambiae (AGAP003042) VB Community Annotation]	NA	0.00105904	0.407592	10.685	11.9632	9.38421	other	16	NA	NA	NA	NA	NA	3	144
AFUN007863	AfunF3_2	44183358	44184403	1046	-	unspecified product	NA	0	0.531469	7.145	6.90526	7.51579	other	NA	NA	NA	NA	NA	NA	NA	94
AFUN007919	AfunF3_2	44873662	44874484	823	+	cuticular protein RR-2 family [Source:Projected from Anopheles gambiae (AGAP002994) VB Community Annotation]	NA	0.0142022	0.326673	4.41	4.45263	4.24211	other	1	NA	NA	NA	NA	NA	1	56
AFUN007935	AfunF3_2	45078166	45079477	1312	-	unspecified product	NA	0	0.5005	10.26	10.8789	9.87895	other	NA	NA	NA	NA	NA	NA	NA	202
AFUN007936	AfunF3_2	45079490	45080102	613	-	tubulin-specific chaperone A [Source:Projected from Anopheles gambiae (AGAP002130) VB Community Annotation]	NA	0	0.262737	2.06	1.85789	2.32632	other	NA	NA	NA	NA	NA	NA	NA	67
AFUN007948	AfunF3_2	45185974	45187322	1349	-	zinc finger protein [Source:Projected from Anopheles gambiae (AGAP002118) VB Community Annotation]	NA	0.0919007	0	4.825	3.44211	5.32105	other	24	2	NA	NA	NA	NA	2	107
AFUN007970	AfunF3_2	45391823	45395377	3555	-	unspecified product	NA	0.0204158	0.421578	12.645	12.0263	12.7474	other	63	NA	NA	NA	NA	NA	6	128
AFUN007976	AfunF3_2	45423493	45426322	2830	+	N-myristoyl transferase	Nmt	0	0.148851	13.105	13.2316	13.5105	other	NA	NA	NA	NA	NA	NA	NA	218
AFUN007992	AfunF3_2	45694351	45707425	13075	-	TATA-binding protein-associated factor [Source:Projected from Anopheles gambiae (AGAP001820) VB Community Annotation]	NA	0.0317262	0.0539461	31.445	31.2895	29.6053	other	34	1	NA	1	NA	NA	12	356
AFUN008059	AfunF3_X	12076229	12077999	1771	-	G protein beta subunit-like [Source:Projected from Anopheles gambiae (AGAP001036) VB Community Annotation]	NA	0	0.166833	3.04	3.15789	3.03158	other	NA	NA	NA	NA	NA	NA	NA	60
AFUN008073	AfunF3_X	11905206	11915534	10329	-	sugar transporter ERD6-like [Source:Projected from Anopheles gambiae (AGAP001027) VB Community Annotation]	NA	0.0712074	0.00799201	6.885	6.97368	5.81579	other	35	3	NA	NA	NA	NA	18	161
AFUN008117	AfunF3_2	37143955	37145723	1769	-	cytochrome c oxidase assembly protein subunit [Source:Projected from Anopheles gambiae (AGAP001744) VB Community Annotation]	NA	0.0421913	0.0519481	13.46	12.6632	13.1211	other	40	1	NA	NA	NA	NA	7	194
AFUN008149	AfunF3_X	310929	318548	7620	+	carboxypeptidase M [Source:Projected from Anopheles gambiae (AGAP000756) VB Community Annotation]	NA	0	0.639361	6.455	6.52105	6.77368	other	NA	NA	NA	NA	NA	NA	NA	164
AFUN008172	AfunF3_X	67557	70411	2855	-	Abl interactor [Source:Projected from Anopheles gambiae (AGAP001046) VB Community Annotation]	NA	0	0.135864	1.565	1.44737	1.76842	other	NA	NA	NA	NA	NA	NA	NA	49
AFUN008179	AfunF3_2	57155757	57161799	6043	+	unspecified product	NA	0.055168	0	6.225	5.37895	6.38421	other	18	2	NA	4	2	NA	2	75
AFUN008191	AfunF3_2	57069277	57072133	2857	+	nucleolar complex protein [Source:Projected from Anopheles gambiae (AGAP010308) VB Community Annotation]	NA	0	0.555445	6.215	6.84737	5.66842	other	NA	NA	NA	NA	NA	NA	NA	101
AFUN008197	AfunF3_2	20950622	20951912	1291	+	Phosphoglycerate mutase [Source:UniProtKB/TrEMBL;Acc:A0A182RPL4]	NA	0.0510992	0.011988	4.465	4.38421	4.08947	other	16	NA	NA	NA	NA	NA	2	71
AFUN008288	AfunF3_2	7436145	7440416	4272	+	unspecified product	NA	0.0194891	0.327672	4.78	3.92632	5.44737	other	3	NA	NA	NA	NA	NA	2	110
AFUN008295	AfunF3_2	7547033	7548047	1015	-	Archease [Source:Projected from Anopheles gambiae (AGAP001976) VB Community Annotation]	NA	0.0522949	0.288711	4.69	5.26316	3.62632	other	9	NA	NA	NA	1	NA	1	66
AFUN008296	AfunF3_2	7548093	7549101	1009	+	Protein SYS1 homolog [Source:UniProtKB/TrEMBL;Acc:A0A182RPW3]	NA	0	0.442557	4.795	4.78421	5.01053	other	5	NA	NA	NA	1	NA	NA	73
AFUN008357	AfunF3_2	8541428	8543101	1674	-	Cytochrome P450 [Source:UniProtKB/TrEMBL;Acc:B5AII8]	NA	0.0344282	0.218781	5.985	3.89474	7.66316	CYPs	NA	NA	NA	NA	NA	NA	NA	81
AFUN008362	AfunF3_2	8582748	8584347	1600	-	unspecified product	NA	0	0.617383	1.83	2.55789	1.2	other	NA	NA	NA	NA	NA	NA	NA	85
AFUN008363	AfunF3_2	8586822	8589035	2214	+	unspecified product	NA	0.00129422	0.699301	2.44	1.88947	2.98421	other	NA	NA	NA	NA	NA	NA	NA	114
AFUN008365	AfunF3_2	8626470	8631115	4646	+	protein HEXIM1/2 [Source:Projected from Anopheles gambiae (AGAP002875) VB Community Annotation]	NA	0.00467917	0.134865	7.255	4.31579	10.1263	other	NA	NA	NA	NA	NA	NA	NA	165
AFUN008423	AfunF3_2	23226687	23228252	1566	-	CLIP-domain serine protease [Source:Projected from Anopheles gambiae (AGAP013184) VB Community Annotation]	NA	0.00969297	0.0749251	14.905	15.9789	13.5421	other	32	3	NA	2	NA	NA	2	147
AFUN008426	AfunF3_2	23239834	23240919	1086	-	glutathione S-transferase	GSTU2	0.00626211	0.509491	3.53	4.18947	2.82632	GSTs	NA	NA	NA	NA	NA	NA	NA	40
AFUN008437	AfunF3_3	7089212	7090590	1379	+	unspecified product	NA	0.0421366	0.235764	3.36	2.66316	3.77368	other	NA	NA	NA	NA	NA	NA	NA	51
AFUN008494	AfunF3_3	26702560	26704368	1809	+	CLIP-domain serine protease [Source:Projected from Anopheles gambiae (AGAP004855) VB Community Annotation]	NA	0.0389016	0.118881	3.91	4.77895	2.73684	other	8	NA	NA	1	NA	NA	1	45
AFUN008495	AfunF3_3	26688992	26690860	1869	+	CLIP domain-containing serine protease [Source:UniProtKB/TrEMBL;Acc:A0A182RQF3]	NA	0.0133567	0.638362	6.62	7.26316	5.8	other	2	NA	NA	NA	NA	NA	1	69
AFUN008521	AfunF3_2	31863331	31884654	21324	+	ATP-binding cassette transporter (ABC transporter) family H member [Source:Projected from Anopheles gambiae (AGAP002638) VB Community Annotation]	NA	0.0181979	0.252747	21.995	22.2684	20.9211	ABCs	12	NA	NA	2	NA	NA	5	239
AFUN008546	AfunF3_2	32231492	32234374	2883	+	unspecified product	NA	0.0325525	0.2997	10.38	9.52632	10.5579	other	24	NA	1	1	2	NA	2	115
AFUN008547	AfunF3_2	32234420	32236063	1644	-	phenylalanyl-tRNA synthetase alpha chain [Source:Projected from Anopheles gambiae (AGAP002653) VB Community Annotation]	NA	0.09633	0.000999001	11.695	12.4842	8.65263	other	56	1	NA	1	1	NA	11	134
AFUN008560	AfunF3_2	32350586	32352279	1694	-	elongation factor 1-gamma [Source:Projected from Anopheles gambiae (AGAP000883) VB Community Annotation]	NA	0	0.741259	4.885	4.30526	5.55789	other	12	1	NA	NA	NA	NA	1	88
AFUN008610	AfunF3_2	24272987	24274659	1673	+	3-dehydrosphinganine reductase [Source:Projected from Anopheles gambiae (AGAP003984) VB Community Annotation]	NA	0.0398177	0.043956	6.12	5.34737	6.40526	other	15	NA	2	NA	NA	NA	3	98
AFUN008615	AfunF3_2	24119197	24120977	1781	+	Odorant-binding protein 1 [Source:UniProtKB/TrEMBL;Acc:E5FD89]	Obp1	0.0245745	0.198801	8.01	8.96842	6.65789	other	5	1	NA	1	1	NA	2	103
AFUN008626	AfunF3_3	71258586	71260962	2377	-	PX domain-containing protein [Source:UniProtKB/TrEMBL;Acc:A0A182RQT4]	NA	0.0185888	0.405594	9.57	9.88947	8.89474	other	8	NA	NA	1	2	NA	1	146
AFUN008635	AfunF3_3	1995202	1996640	1439	-	Thioredoxin peroxidase 3 [Source:UniProtKB/TrEMBL;Acc:A0A182RQU3]	TPX3	0.0352067	0.125874	3.685	3.51053	3.6	other	NA	NA	NA	NA	NA	NA	NA	43
AFUN008639	AfunF3_3	2063152	2085742	22591	-	autocrine motility factor receptor [Source:Projected from Anopheles gambiae (AGAP007538) VB Community Annotation]	NA	0.0560264	0.482517	22.79	21.6211	21.4053	other	12	2	NA	5	1	NA	4	339
AFUN008643	AfunF3_3	2160361	2163389	3029	+	Rhodanese domain-containing protein [Source:UniProtKB/TrEMBL;Acc:A0A182RQV1]	NA	0	0.0769231	9.215	9.27368	9.57368	other	3	NA	NA	2	NA	NA	NA	145
AFUN008655	AfunF3_3	5676552	5680327	3776	+	alpha-crystallin chain B [Source:Projected from Anopheles gambiae (AGAP007160) VB Community Annotation]	NA	0.00578305	0.602398	4.505	4.97368	3.98421	other	7	1	NA	NA	NA	NA	2	110
AFUN008663	AfunF3_3	5732299	5733180	882	+	cuticular protein 3 in CPLCA family [Source:Projected from Anopheles gambiae (AGAP006148) VB Community Annotation]	NA	0.02	0.394605	2.5	2.84737	2.05263	other	6	NA	NA	NA	1	NA	1	60
AFUN008676	AfunF3_3	5829933	5832419	2487	+	ganglioside-induced differentiation-associated-protein [Source:Projected from Anopheles gambiae (AGAP006132) VB Community Annotation]	NA	0	0.98002	11.695	11.2211	12.2526	other	10	NA	NA	2	1	NA	1	174
AFUN008677	AfunF3_3	5829221	5835495	6275	-	unspecified product	NA	0	0.0879121	12.375	11.9421	12.9579	other	10	NA	NA	2	1	NA	1	180
AFUN008763	AfunF3_3	33761324	33773052	11729	-	unspecified product	NA	0.0304355	0.0579421	27.34	24.1474	28.8684	other	42	NA	NA	9	1	NA	28	432
AFUN008778	AfunF3_2	62146429	62150060	3632	+	unspecified product	NA	0.0142022	0.258741	6.3	6.29474	6.12632	other	10	1	1	1	NA	NA	2	168
AFUN008784	AfunF3_2	62073490	62084150	10661	+	Tox-SGS domain-containing protein [Source:UniProtKB/TrEMBL;Acc:A0A182RR89]	NA	0	0.871129	19.365	18.5842	21.1263	other	3	1	NA	NA	NA	NA	1	345
AFUN008785	AfunF3_2	62062705	62073142	10438	-	unspecified product	NA	0	0.886114	12.705	11.9526	13.5211	other	16	4	NA	NA	NA	NA	4	261
AFUN008811	AfunF3_2	61667336	61722514	55179	-	ankyrin [Source:Projected from Anopheles gambiae (AGAP028730) VB Community Annotation]	NA	0.0127155	0.32967	31.975	33.5053	29.6316	other	17	NA	NA	4	NA	NA	7	556
AFUN008829	AfunF3_3	56790189	56798862	8674	-	Glutathione S-transferase [Source:UniProtKB/TrEMBL;Acc:A0A4Y0B3A3]	GSTS1	0.00749859	0.677323	3.72	3.73158	3.65263	GSTs	5	NA	NA	2	1	NA	NA	60
AFUN008830	AfunF3_3	56800222	56801473	1252	-	transcription factor MAFF/G/K [Source:Projected from Anopheles gambiae (AGAP010405) VB Community Annotation]	NA	0	0.0939061	3.33	3.78421	3.07895	other	NA	NA	NA	NA	NA	NA	NA	71
AFUN008872	AfunF3_2	97660635	97662050	1416	+	Zinc carboxypeptidase A [Source:Projected from Anopheles gambiae (AGAP009593) UniProtKB/Swiss-Prot;Acc:O02350]	NA	0.10969	0	0.535	0.457895	0.494737	other	3	NA	NA	NA	NA	NA	1	52
AFUN008895	AfunF3_2	71753160	71761331	8172	+	Solute carrier family 36 (proton-coupled amino acid transporter) [Source:Projected from Anopheles gambiae (AGAP008490) UniProtKB/TrEMBL;Acc:A0A1S4GYE9]	NA	0.0606139	0.320679	8.11	6.24211	8.99474	other	22	NA	NA	NA	NA	NA	5	142
AFUN008918	AfunF3_2	72117085	72127912	10828	-	fatty acid synthase, animal type [Source:Projected from Anopheles gambiae (AGAP008468) VB Community Annotation]	NA	0.0269621	0.040959	11.605	10.9579	11.6263	other	4	NA	NA	2	NA	NA	1	266
AFUN008925	AfunF3_2	72168625	72169481	857	+	cuticular protein CPLCG family [Source:Projected from Anopheles gambiae (AGAP008449) VB Community Annotation]	NA	0.0312434	0.04995	2.51	2.34737	2.51579	other	16	1	NA	1	NA	NA	2	85
AFUN008927	AfunF3_2	72172709	72173410	702	-	cuticular protein CPLCG family [Source:Projected from Anopheles gambiae (AGAP008447) VB Community Annotation]	NA	0	0.716284	1.8	2.09474	1.59474	other	NA	NA	NA	NA	NA	NA	NA	40
AFUN008943	AfunF3_2	72317417	72322553	5137	-	ATP-binding cassette transporter (ABC transporter) family C member [Source:Projected from Anopheles gambiae (AGAP008436) UniProtKB/TrEMBL;Acc:A0A1S4GYA1]	NA	0.0286876	0.147852	4.66	4.54737	4.50526	ABCs	8	NA	NA	NA	NA	NA	2	81
AFUN008957	AfunF3_2	29663116	29664671	1556	+	Envelysin [Source:Projected from Anopheles gambiae (AGAP003664) VB Community Annotation]	NA	0.0180192	0.435564	4.06	4.52105	3.45263	other	7	NA	NA	1	NA	NA	1	54
AFUN008996	AfunF3_3	8598481	8600262	1782	+	mitochondrial inner membrane protein COX18 [Source:Projected from Anopheles gambiae (AGAP005624) VB Community Annotation]	NA	0	0.734266	14.46	13.6526	15.4842	other	9	NA	NA	1	NA	NA	2	193
AFUN009002	AfunF3_3	8571411	8573073	1663	-	1,2-dihydroxy-3-keto-5-methylthiopentene dioxygenase [Source:UniProtKB/TrEMBL;Acc:A0A182RRV6]	NA	0.00563394	0.96004	5.465	5.45263	5.41579	other	10	NA	NA	1	NA	NA	1	107
AFUN009011	AfunF3_3	15134623	15152802	18180	+	unspecified product	NA	0	0.360639	16.36	17.1	16.1316	other	1	NA	NA	NA	NA	NA	1	262
AFUN002058	AfunF3_3	3257425	3259981	2557	+	glucuronosyltransferase [Source:Projected from Anopheles gambiae (AGAP007374) VB Community Annotation]	NA	0	0.0739261	10.29	9.88947	10.8211	UGTs	36	3	NA	NA	NA	NA	6	192
AFUN009074	AfunF3_3	19654773	19661550	6778	-	unspecified product	NA	0	0.82018	17.005	16.8421	17.8	other	26	2	3	NA	NA	NA	2	250
AFUN009076	AfunF3_3	19645943	19647012	1070	+	unspecified product	NA	0	0.965035	4.22	4.46842	4.3	other	NA	NA	NA	NA	NA	NA	NA	51
AFUN009089	AfunF3_2	14078844	14131058	52215	+	phosphatidylinositol phospholipase C, epsilon [Source:Projected from Anopheles gambiae (AGAP002529) VB Community Annotation]	NA	0.017353	0.585415	26.66	28.6053	23.7895	other	19	1	NA	2	1	NA	8	613
AFUN009146	AfunF3_3	59999514	60001140	1627	-	Peptidase S1 domain-containing protein [Source:UniProtKB/TrEMBL;Acc:A0A182RS96]	NA	0	0.713287	4.02	4.23158	3.82105	other	NA	NA	NA	NA	NA	NA	NA	98
AFUN009147	AfunF3_3	59986996	59991067	4072	-	dehydrogenase/reductase SDR family member 11 precursor [Source:Projected from Anopheles gambiae (AGAP010311) VB Community Annotation]	NA	0.0605875	0.014985	2.58	2.8	2.04737	other	1	NA	NA	1	NA	NA	NA	57
AFUN009189	AfunF3_2	1932009	1932694	686	+	unspecified product	NA	0.0634481	0.014985	1.995	1.84737	1.88947	other	6	1	NA	2	NA	NA	1	53
AFUN009218	AfunF3_2	1487085	1488059	975	+	Female reproductive tract protease GLEANR_896 [Source:Projected from Anopheles gambiae (AGAP001190) UniProtKB/TrEMBL;Acc:A0A1S4GBU1]	NA	0.0590968	0.0669331	8.385	8.23684	7.54211	other	14	3	NA	1	NA	NA	6	124
AFUN009219	AfunF3_2	1480833	1481736	904	-	odorant-binding protein [Source:Projected from Anopheles gambiae (AGAP001189) VB Community Annotation]	NA	0	0.386613	3.425	3.63684	3.4	other	NA	NA	NA	NA	NA	NA	NA	54
AFUN009241	AfunF3_2	96319158	96325018	5861	-	PCI domain-containing protein [Source:UniProtKB/TrEMBL;Acc:A0A182RSJ1]	NA	0.0770615	0.121878	9.07	7.97368	8.76842	other	35	3	NA	1	5	NA	5	210
AFUN009296	AfunF3_3	2517415	2518907	1493	+	Copper-zinc superoxide dismutase 1 [Source:UniProtKB/TrEMBL;Acc:A0A182RSP5]	CuSOD1	0.0637215	0.003996	2.895	2.46842	2.95263	other	5	NA	NA	NA	NA	NA	1	47
AFUN009351	AfunF3_3	83880345	83882832	2488	-	ATP synthase subunit beta [Source:UniProtKB/TrEMBL;Acc:A0A182RSV0]	NA	0.0137107	0.336663	2.38	2.57368	2.12105	other	5	NA	NA	NA	NA	NA	1	43
AFUN009355	AfunF3_3	83896545	83898008	1464	+	DNA-directed RNA polymerase I subunit RPA43 [Source:Projected from Anopheles gambiae (AGAP012084) VB Community Annotation]	NA	0.0129221	0.896104	5.58	5.8	5.21579	other	12	2	NA	NA	NA	NA	1	107
AFUN009360	AfunF3_3	83936324	83938343	2020	-	nuclear inhibitor of protein phosphatase [Source:Projected from Anopheles gambiae (AGAP012089) VB Community Annotation]	NA	0.10997	0	3.69	3.36316	3.20526	other	8	NA	NA	NA	NA	NA	2	29
AFUN009366	AfunF3_3	84049492	84051224	1733	+	phenylalanyl-tRNA synthetase alpha chain [Source:Projected from Anopheles gambiae (AGAP012096) VB Community Annotation]	NA	0.0489629	0.12987	3.73	3.68421	3.41053	other	9	NA	NA	NA	NA	NA	3	38
AFUN009405	AfunF3_2	33541969	33555462	13494	-	Class B Scavenger Receptor (CD36 domain). [Source:Projected from Anopheles gambiae (AGAP002738) VB Community Annotation]	NA	0	0.62038	19.555	20.9632	18.6105	other	NA	NA	NA	NA	NA	NA	NA	264
AFUN009423	AfunF3_2	52905439	52906539	1101	-	unspecified product	NA	0.0532662	0.350649	6.635	7.05789	5.50526	other	6	NA	NA	1	NA	NA	1	91
AFUN009452	AfunF3_2	53423370	53425797	2428	+	centromere/kinetochore protein ZW10 [Source:Projected from Anopheles gambiae (AGAP004467) VB Community Annotation]	NA	0	0.676324	7.42	7.78947	7.41053	other	12	NA	NA	NA	NA	NA	3	98
AFUN009453	AfunF3_2	53425783	53427055	1273	-	Phosducin-like protein [Source:Projected from Anopheles gambiae (AGAP004468) VB Community Annotation]	NA	0	0.142857	4.095	3.6	4.62105	other	20	3	1	NA	NA	NA	NA	54
AFUN009482	AfunF3_2	21816981	21819727	2747	+	cytochrome b5 [Source:Projected from Anopheles gambiae (AGAP002113) VB Community Annotation]	NA	0.0198873	0.766234	8.31	7.53158	8.75789	other	30	NA	4	7	1	NA	NA	106
AFUN009519	AfunF3_2	86487787	86495069	7283	-	unspecified product	NA	0.03009	0.214785	7.635	6.83158	7.97895	other	1	NA	NA	NA	NA	NA	1	265
AFUN009535	AfunF3_3	78877089	78877874	786	+	cytochrome c oxidase subunit Va	CoVa	0	0.551449	1.925	1.98947	1.88947	other	5	NA	NA	NA	NA	NA	1	51
AFUN009553	AfunF3_3	78736449	78741066	4618	+	zinc/iron regulated transporter-related protein [Source:Projected from Anopheles gambiae (AGAP011178) VB Community Annotation]	NA	0	0.181818	4.74	4.72105	4.84737	other	2	NA	1	NA	NA	NA	NA	99
AFUN009558	AfunF3_3	78641581	78647578	5998	-	TOLL-like receptor 11	TOLL11	0	0.726274	19.9	21.6316	18.2789	other	1	NA	NA	NA	1	NA	NA	371
AFUN009589	AfunF3_2	33017641	33019610	1970	+	unspecified product	NA	0.00660743	0.025974	11.55	12.1684	10.7789	other	6	NA	NA	NA	NA	NA	2	119
AFUN009592	AfunF3_3	72052365	72053738	1374	-	unspecified product	NA	0.0045036	0.802198	7.83	6.91053	8.67895	other	14	NA	NA	NA	NA	NA	4	117
AFUN009616	AfunF3_3	39310398	39313087	2690	+	actin beta/gamma [Source:Projected from Anopheles gambiae (AGAP005095) VB Community Annotation]	NA	0	0.196803	5.95	6.37368	5.55263	other	NA	NA	NA	NA	NA	NA	NA	39
AFUN009639	AfunF3_3	39590675	39593892	3218	-	polyadenylate-binding protein [Source:Projected from Anopheles gambiae (AGAP005117) VB Community Annotation]	NA	0	0.603397	4.625	4.54211	4.92632	other	NA	NA	NA	NA	NA	NA	NA	92
AFUN009644	AfunF3_3	39602275	39604188	1914	-	UBX domain-containing protein [Source:Projected from Anopheles gambiae (AGAP005122) VB Community Annotation]	NA	0	0.432567	6.2	6.42105	6.23684	other	NA	NA	NA	NA	NA	NA	NA	119
AFUN009667	AfunF3_3	39797176	39798676	1501	+	replication factor C subunit 3/5 [Source:Projected from Anopheles gambiae (AGAP005144) VB Community Annotation]	NA	0.0242159	0.308691	2.945	2.48947	3.25789	other	NA	NA	NA	NA	NA	NA	NA	70
AFUN009738	AfunF3_3	4451028	4451857	830	-	odorant-binding protein [Source:Projected from Anopheles gambiae (AGAP007287) VB Community Annotation]	NA	0.0528938	0.111888	4.015	4.21053	3.39474	other	30	NA	NA	NA	NA	NA	4	51
AFUN009747	AfunF3_3	4395714	4396531	818	+	NADH dehydrogenase (ubiquinone) 1 beta subcomplex [Source:Projected from Anopheles gambiae (AGAP007297) VB Community Annotation]	NA	0	0.657343	4.275	4	4.75263	other	5	NA	NA	1	NA	NA	NA	62
AFUN009756	AfunF3_3	4328572	4331188	2617	+	MOB1, Mps One Binder kinase activator-like 3 (yeast) [Source:Projected from Anopheles gambiae (AGAP007306) VB Community Annotation]	NA	0.0185061	0.392607	10.21	9.93684	10.1053	other	4	NA	NA	NA	2	NA	NA	179
AFUN009783	AfunF3_3	3720548	3726900	6353	+	unspecified product	NA	0.0445344	0.004995	5.2	5.32105	4.61579	other	5	NA	NA	NA	1	NA	1	121
AFUN009811	AfunF3_3	34025782	34036167	10386	+	unspecified product	NA	0.0218058	0.0849151	18.03	18.0842	17.1895	other	24	NA	2	NA	2	NA	6	331
AFUN009835	AfunF3_2	89413697	89419612	5916	-	eukaryotic translation initiation factor 4E-binding protein [Source:Projected from Anopheles gambiae (AGAP007781) VB Community Annotation]	NA	0	0.893107	5.76	6.18947	5.42105	other	3	NA	NA	NA	1	NA	NA	141
AFUN009935	AfunF3_3	38031101	38034338	3238	-	unspecified product	NA	0	0.324675	9.185	8.03684	10.4053	other	6	NA	NA	1	NA	NA	1	68
AFUN009936	AfunF3_3	38029481	38030083	603	-	unspecified product	NA	0	0.581419	2.53	2.88421	2.21053	other	7	NA	NA	NA	NA	NA	1	30
AFUN009937	AfunF3_3	38025783	38026469	687	-	cuticular protein RR-1 family [Source:Projected from Anopheles gambiae (AGAP006864) VB Community Annotation]	NA	0.129747	0	3.16	2.74737	2.75263	other	24	NA	NA	NA	NA	NA	5	30
AFUN009971	AfunF3_3	81506390	81520298	13909	-	phosphatidylinositol-4-phosphate 3-kinase [Source:Projected from Anopheles gambiae (AGAP011036) VB Community Annotation]	NA	0	0.295704	15.24	16.2316	14.6579	other	6	NA	NA	NA	2	NA	NA	276
AFUN010004	AfunF3_2	96123255	96143481	20227	+	ABC transporter domain-containing protein [Source:UniProtKB/TrEMBL;Acc:A0A182RUP5]	NA	0.0280088	0.023976	13.445	11.1737	14.9632	ABCs	6	NA	2	3	NA	NA	1	357
AFUN010077	AfunF3_3	21393088	21397280	4193	+	unspecified product	NA	0.0311891	0.0599401	5.4	5.14211	5.32105	other	12	NA	1	NA	NA	NA	3	51
AFUN010132	AfunF3_X	12448669	12454066	5398	+	unspecified product	NA	0.0510516	0.10989	10.66	12.9211	7.31053	other	24	2	NA	NA	NA	NA	10	294
AFUN010148	AfunF3_X	12989762	12991742	1981	+	C-factor [Source:Projected from Anopheles gambiae (AGAP000564) VB Community Annotation]	NA	0.0047045	0.899101	1.79	2.72632	0.836842	other	4	NA	NA	NA	NA	NA	1	119
AFUN010202	AfunF3_3	70745052	70747608	2557	+	carboxylesterase [Source:Projected from Anopheles gambiae (AGAP010917) VB Community Annotation]	NA	0.0100862	0.702298	14.35	16.2895	12.1211	COEs	15	1	NA	2	1	NA	1	212
AFUN010240	AfunF3_3	63275026	63276757	1732	-	40S ribosomal protein SA [Source:UniProtKB/TrEMBL;Acc:A0A182RVD0]	RpSA	0	0.94006	2.675	3.04737	2.47368	other	NA	NA	NA	NA	NA	NA	NA	54
AFUN010256	AfunF3_3	43761094	43762775	1682	-	Selenophosphate synthetase [Source:Projected from Anopheles gambiae (AGAP011375) VB Community Annotation]	NA	0	0.705295	8.605	8.73158	8.92632	other	NA	NA	NA	NA	NA	NA	NA	135
AFUN010257	AfunF3_3	43765559	43768016	2458	+	AP-1 complex subunit mu [Source:Projected from Anopheles gambiae (AGAP011374) VB Community Annotation]	NA	0	0.375624	6.26	6.75789	5.9	other	NA	NA	NA	NA	NA	NA	NA	164
AFUN010262	AfunF3_3	63249994	63250851	858	+	odorant-binding protein [Source:Projected from Anopheles gambiae (AGAP011368) VB Community Annotation]	NA	0.0251065	0.1998	4.57	5.07368	3.83684	other	11	NA	NA	1	NA	NA	2	84
AFUN010270	AfunF3_3	63090791	63100987	10197	-	All-trans/9-cis/11-cis [Source:Projected from Anopheles gambiae (AGAP011357) VB Community Annotation]	NA	0.052815	0.00999001	14.35	13.2842	13.9	other	14	NA	NA	6	3	NA	3	198
AFUN010320	AfunF3_2	90264479	90267804	3326	+	enolase	Eno	0	0.371628	2.415	2.52105	2.46316	other	NA	NA	NA	NA	NA	NA	NA	54
AFUN010334	AfunF3_2	90113542	90115577	2036	-	unspecified product	NA	0	0.322677	3.64	3.91579	3.55789	other	NA	NA	NA	NA	NA	NA	NA	87
AFUN010379	AfunF3_2	67495365	67497454	2090	-	Cir_N domain-containing protein [Source:UniProtKB/TrEMBL;Acc:A0A182RVR9]	NA	0	0.923077	3.96	4.53684	3.41053	other	NA	NA	NA	NA	NA	NA	NA	62
AFUN010381	AfunF3_2	67499421	67502487	3067	+	unspecified product	NA	0.0446571	0.014985	1.65	1.58947	1.56316	other	NA	NA	NA	NA	NA	NA	NA	49
AFUN010388	AfunF3_X	17027002	17028032	1031	+	cytochrome c oxidase subunit VIIa [Source:Projected from Anopheles gambiae (AGAP000109) VB Community Annotation]	NA	0.0526316	0.010989	0.7	1.32632	0	other	NA	NA	NA	NA	NA	NA	NA	44
AFUN010399	AfunF3_X	16899562	16900963	1402	+	tubulin folding cofactor B [Source:Projected from Anopheles gambiae (AGAP000120) VB Community Annotation]	NA	0.200501	0	1.05	0.1	1.57895	other	12	NA	NA	1	NA	NA	3	102
AFUN010426	AfunF3_X	16609049	16610270	1222	+	unspecified product	NA	0	0.709291	2.58	2.82632	2.52105	other	NA	NA	NA	NA	NA	NA	NA	62
AFUN010428	AfunF3_X	16589547	16595320	5774	-	Cytochrome P450 [Source:UniProtKB/TrEMBL;Acc:A0A182RVW8]	CYP4G16	0.0378425	0.018981	3.025	3.17895	2.64211	CYPs	NA	NA	NA	NA	NA	NA	NA	179
AFUN010454	AfunF3_3	11781009	11781636	628	+	DNA-directed RNA polymerases I, II, and III subunit RPABC2 [Source:Projected from Anopheles gambiae (AGAP005873) VB Community Annotation]	NA	0.00723372	0.738262	3.165	3.36316	2.92105	other	NA	NA	NA	NA	NA	NA	NA	62
AFUN010493	AfunF3_3	70464756	70467203	2448	+	cuticular protein RR-2 family [Source:Projected from Anopheles gambiae (AGAP010887) VB Community Annotation]	NA	0.0352986	0.018981	8.32	7.47895	8.57368	other	18	NA	NA	11	NA	NA	7	134
AFUN010540	AfunF3_3	85246860	85248185	1326	+	HIG1 domain-containing protein [Source:UniProtKB/TrEMBL;Acc:A0A182RW80]	NA	0.0623539	0.000999001	2.815	2.74211	2.53684	other	15	NA	NA	1	3	NA	1	61
AFUN010604	AfunF3_2	63336975	63339703	2729	+	heme peroxidase 2	HPX2	0	0.162837	6.465	6.37368	6.57368	other	12	2	NA	NA	NA	NA	2	108
AFUN010671	AfunF3_3	74840986	74842460	1475	+	CLIP-domain serine protease [Source:Projected from Anopheles gambiae (AGAP010833) VB Community Annotation]	NA	0.0169639	0.0669331	6.655	6.18947	6.89474	other	6	NA	NA	2	1	NA	NA	94
AFUN010674	AfunF3_3	74769565	74770540	976	-	unspecified product	NA	0.0395127	0.45954	3.37	3.07895	3.39474	other	5	NA	NA	NA	1	NA	NA	48
AFUN010681	AfunF3_3	13878500	13880036	1537	+	cuticular protein RR-1 family [Source:Projected from Anopheles gambiae (AGAP006009) VB Community Annotation]	NA	0	0.924076	4.655	4.97368	4.37895	other	3	NA	1	NA	NA	NA	NA	46
AFUN010717	AfunF3_2	60375253	60377492	2240	-	Serine/threonine-protein kinase RIO3 [Source:UniProtKB/TrEMBL;Acc:A0A182RWQ7]	NA	0.00499631	0.882118	9.27	9.23684	9.21053	other	12	1	NA	NA	1	NA	1	158
AFUN010719	AfunF3_2	60380343	60381430	1088	-	Peptidyl-prolyl cis-trans isomerase [Source:UniProtKB/TrEMBL;Acc:A0A182RWQ9]	NA	0.0452705	0.286713	3.575	3.74211	3.08421	other	15	1	NA	NA	NA	NA	2	54
AFUN010752	AfunF3_2	61195210	61197398	2189	+	PNPLA domain-containing protein [Source:UniProtKB/TrEMBL;Acc:A0A182RWU2]	NA	0	0.627373	12.325	13.2105	11.8895	other	NA	NA	NA	NA	NA	NA	NA	146
AFUN010779	AfunF3_2	24497265	24499646	2382	+	serine-type enodpeptidase [Source:Projected from Anopheles gambiae (AGAP003971) VB Community Annotation]	NA	0.0323176	0.025974	4.275	4.64211	3.63158	other	6	NA	NA	4	NA	NA	2	66
AFUN010800	AfunF3_3	59854061	59860718	6658	+	cuticular protein RR-2 family [Source:Projected from Anopheles gambiae (AGAP012466) VB Community Annotation]	NA	0.0140258	0.038961	5.685	5.2	6.01053	other	4	NA	NA	NA	1	NA	1	75
AFUN010824	AfunF3_3	41098970	41100198	1229	+	Peptidase S1 domain-containing protein [Source:UniProtKB/TrEMBL;Acc:A0A182RX12]	NA	0.0210338	0.9001	8.395	8	8.43684	other	14	NA	NA	NA	1	NA	2	98
AFUN010847	AfunF3_3	43515544	43516410	867	+	C-type lectin (CTL) [Source:Projected from Anopheles gambiae (AGAP005335) VB Community Annotation]	NA	0.0142343	0.132867	5.195	4.24737	5.99474	other	8	NA	NA	NA	NA	NA	1	44
AFUN010848	AfunF3_3	43512169	43514152	1984	-	SWI/SNF-related matrix-associated actin-dependent regulator of chromatin subfamily D member [Source:Projected from Anopheles gambiae (AGAP005336) VB Community Annotation]	NA	0	0.568432	3.525	2.85263	4.36316	other	NA	NA	NA	NA	NA	NA	NA	78
AFUN010859	AfunF3_2	28383746	28385521	1776	+	UBA domain-containing protein [Source:UniProtKB/TrEMBL;Acc:A0A182RX47]	NA	0	0.585415	8.795	9.26316	8.88947	other	4	NA	NA	NA	NA	NA	1	105
AFUN010918	AfunF3_2	85300817	85302496	1680	+	cytochrome P450	CYP6N1	0	0.957043	13.455	13.4474	13.5368	CYPs	NA	NA	NA	NA	NA	NA	NA	168
AFUN010921	AfunF3_2	85308342	85310140	1799	-	unspecified product	NA	0.0712603	0.0669331	14.635	13.1211	14.0632	other	80	1	1	1	2	NA	9	169
AFUN010925	AfunF3_2	43370623	43403737	33115	-	protein phosphatase 1, catalytic subunit [Source:Projected from Anopheles gambiae (AGAP003114) VB Community Annotation]	NA	0	0.81019	22.595	25.3895	20.2842	other	10	NA	2	2	2	NA	NA	400
AFUN011016	AfunF3_2	47931881	47943173	11293	+	TBC1 domain family, member 10A [Source:Projected from Anopheles gambiae (AGAP001953) VB Community Annotation]	NA	0.00074129	0.21978	12.425	13.0789	11.7526	other	NA	NA	NA	NA	NA	NA	NA	171
AFUN011051	AfunF3_3	77295307	77296017	711	+	unspecified product	NA	0	0.509491	2.22	1.75263	2.71579	other	6	NA	NA	4	NA	NA	2	43
AFUN011115	AfunF3_3	65783866	65785097	1232	-	unspecified product	NA	0	0.288711	3.565	3.11579	4.03684	other	NA	NA	NA	NA	NA	NA	NA	29
AFUN011116	AfunF3_3	65772179	65773395	1217	-	short caspase [Source:Projected from Anopheles gambiae (AGAP011951) VB Community Annotation]	NA	0	0.809191	0	0	0	other	NA	NA	NA	NA	NA	NA	NA	NA
AFUN011169	AfunF3_2	44032941	44044800	11860	-	unspecified product	NA	0.00342187	0.53047	24.225	25.1105	23.1737	other	38	NA	NA	8	2	NA	4	327
AFUN011319	AfunF3_2	39546479	39548898	2420	+	Ubiquitin-like domain-containing protein [Source:UniProtKB/TrEMBL;Acc:A0A182RYE6]	NA	0	0.958042	7.545	8.46316	6.66316	other	12	NA	NA	NA	1	NA	2	133
AFUN011324	AfunF3_2	39571111	39572379	1269	+	transcriptional adapter [Source:Projected from Anopheles gambiae (AGAP004085) VB Community Annotation]	NA	0.0896159	0	2.035	3.11579	0.589474	other	18	1	NA	NA	NA	NA	2	46
AFUN011358	AfunF3_2	42057796	42059825	2030	+	golgin subfamily A member [Source:Projected from Anopheles gambiae (AGAP004120) VB Community Annotation]	NA	0.040674	0.0879121	8.715	7.21053	9.51053	other	33	NA	2	20	2	NA	1	148
AFUN011378	AfunF3_2	42954866	42956717	1852	+	WD repeat domain phosphoinositide-interacting protein [Source:Projected from Anopheles gambiae (AGAP012792) VB Community Annotation]	NA	0	0.363636	9.65	8.30526	11.0842	other	43	NA	1	1	1	NA	6	151
AFUN011410	AfunF3_2	42663487	42668223	4737	+	Glutathione S-transferase [Source:UniProtKB/TrEMBL;Acc:A0A182RYN4]	GSTD7	0.0301772	0.043956	11.79	11.2579	11.6105	GSTs	50	NA	7	1	NA	NA	2	122
AFUN011453	AfunF3_X	3384125	3384882	758	+	CYTH domain-containing protein [Source:UniProtKB/TrEMBL;Acc:A0A182RYS5]	NA	0.0364269	0.128871	3.93	3.37368	4.2	other	NA	NA	NA	NA	NA	NA	NA	94
AFUN011481	AfunF3_X	2974301	2976620	2320	-	Cytochrome P450 [Source:UniProtKB/TrEMBL;Acc:A0A182RYV2]	CYP4G17	0.0703428	0.011988	7.34	6.77895	6.86842	CYPs	10	NA	NA	1	NA	NA	4	180
AFUN011499	AfunF3_3	70224354	70228529	4176	+	molecular chaperone DnaK [Source:Projected from Anopheles gambiae (AGAP010876) VB Community Annotation]	NA	0	0.245754	9.84	10.5421	9.30526	other	3	NA	NA	NA	1	NA	NA	141
AFUN011506	AfunF3_3	70314893	70316995	2103	-	(S)-2-hydroxy-acid oxidase [Source:Projected from Anopheles gambiae (AGAP010885) VB Community Annotation]	NA	0.0284953	0.0559441	6.52	7.46316	5.20526	other	14	NA	3	NA	NA	NA	4	96
AFUN011513	AfunF3_3	63448449	63453494	5046	-	cathepsin L	Cp1	0	0.775225	6.77	6.65789	7	other	NA	NA	NA	NA	NA	NA	NA	80
AFUN011515	AfunF3_3	63464063	63465237	1175	+	Thioredoxin peroxidase 4 [Source:UniProtKB/TrEMBL;Acc:A0A182RYY4]	TPX4	0.0643275	0	1.26	1.04211	1.31579	other	NA	NA	NA	NA	NA	NA	NA	18
AFUN011529	AfunF3_3	16711215	16722396	11182	-	Asp_Arg_Hydrox domain-containing protein [Source:UniProtKB/TrEMBL;Acc:A0A4Y0B9P9]	NA	0.0405507	0.047952	11.24	10.5579	11.0105	other	10	1	NA	5	NA	NA	NA	214
AFUN011532	AfunF3_3	16677576	16683570	5995	+	unspecified product	NA	0.0594388	0.015984	6.34	6.62632	5.3	other	2	NA	NA	NA	NA	NA	2	107
AFUN011583	AfunF3_X	15803481	15804556	1076	-	scaffold protein Nfu/NifU [Source:Projected from Anopheles gambiae (AGAP000598) VB Community Annotation]	NA	0	0.684316	3.85	3.54211	4.23158	other	10	NA	NA	1	NA	NA	1	94
AFUN011648	AfunF3_2	80680480	80685355	4876	-	G-protein-signaling modulator [Source:Projected from Anopheles gambiae (AGAP008977) VB Community Annotation]	NA	0.0372522	0.125874	7.7	7.23684	7.58947	other	4	NA	NA	NA	NA	NA	4	153
AFUN011679	AfunF3_2	39983252	39983602	351	+	unspecified product	NA	0.0529778	0	1.52	1.16316	1.71579	other	NA	NA	NA	NA	NA	NA	NA	25
AFUN011680	AfunF3_2	39982575	39983740	1166	-	unspecified product	NA	0.048778	0.00899101	2.595	2.62632	2.31053	other	4	NA	1	NA	NA	NA	NA	58
AFUN011717	AfunF3_2	40802535	40804026	1492	-	unspecified product	NA	0	0.887113	2.755	3.00526	2.52632	other	NA	NA	NA	NA	NA	NA	NA	76
AFUN011750	AfunF3_2	34596269	34598045	1777	+	GD_N domain-containing protein [Source:UniProtKB/TrEMBL;Acc:A0A182RZL9]	NA	0	0.395604	4.26	4.5	4.21579	other	NA	NA	NA	NA	NA	NA	NA	138
AFUN011761	AfunF3_2	34520002	34522014	2013	-	translocon-associated protein subunit alpha [Source:Projected from Anopheles gambiae (AGAP001721) VB Community Annotation]	NA	0.00584795	0.20979	1.8	1.71053	1.86842	other	NA	NA	NA	NA	NA	NA	NA	43
AFUN011857	AfunF3_2	58011087	58014216	3130	-	stress-induced-phosphoprotein [Source:Projected from Anopheles gambiae (AGAP010188) VB Community Annotation]	NA	0.0257131	0.215784	6.55	6.52105	6.24211	other	4	NA	1	2	1	NA	NA	115
AFUN011927	AfunF3_2	41032761	41037629	4869	-	heat shock 70kDa protein [Source:Projected from Anopheles gambiae (AGAP004192) VB Community Annotation]	NA	0	0.396603	14.27	14.8895	13.7895	other	6	NA	NA	NA	NA	NA	2	155
AFUN014466	AfunF3_2	55151002	55151494	493	-	unspecified product	NA	0.0480024	0.032967	2.615	2.53684	2.44211	other	12	2	NA	2	NA	NA	2	28
AFUN014497	AfunF3_2	77976053	77977033	981	-	unspecified product	NA	0.0270238	0.832168	4.46	3.96842	4.71053	other	25	5	NA	NA	NA	NA	5	75
AFUN015259	AfunF3_2	34596572	34596730	159	-	unspecified product	NA	0	0.69031	0.27	0.289474	0.268421	other	NA	NA	NA	NA	NA	NA	NA	14
AFUN015714	AfunF3_2	8569231	8571137	1907	-	Cytochrome P450 (Fragment) [Source:UniProtKB/TrEMBL;Acc:B5AII0]	CYP6AD1	0	0.221778	0.45	0.9	0	CYPs	NA	NA	NA	NA	NA	NA	NA	87
AFUN015715	AfunF3_2	75246645	75247559	915	-	Glutathione S-transferase [Source:UniProtKB/TrEMBL;Acc:A0A182S4J1]	GSTE8	0.0131579	0.601399	3.04	2.89474	3.10526	GSTs	NA	NA	NA	NA	NA	NA	NA	48
AFUN015723	AfunF3_3	2586822	2588971	2150	-	Cytochrome P450 [Source:UniProtKB/TrEMBL;Acc:A0A182S4J9]	CYP6AH1	0	0.606394	14.785	14.8684	15.2947	CYPs	6	NA	NA	NA	NA	NA	1	158
AFUN015745	AfunF3_2	94162941	94175401	12461	-	ATP-binding cassette transporter (ABC transporter) family G member [Source:Projected from Anopheles gambiae (AGAP009466) VB Community Annotation]	NA	0.0188871	0.59041	17.11	17.8	15.7737	ABCs	17	1	NA	1	NA	NA	6	320
AFUN015753	AfunF3_3	74413322	74415512	2191	+	Histone H2A [Source:UniProtKB/TrEMBL;Acc:A0A182S4N2]	NA	0	0.881119	2.86	2.68947	3.04737	other	5	NA	NA	NA	NA	NA	1	66
AFUN015774	AfunF3_2	87484861	87486958	2098	-	cytochrome P450	CYP12F4	0	0.342657	15.5	16.7158	15	CYPs	6	1	NA	1	NA	NA	NA	224
AFUN015775	AfunF3_2	87479299	87481608	2310	-	cytochrome P450	CYP12F2	0	0.778222	17.91	18.1105	18.5737	CYPs	NA	NA	NA	NA	NA	NA	NA	239
AFUN015776	AfunF3_2	87476762	87479044	2283	-	Cytochrome P450 [Source:UniProtKB/TrEMBL;Acc:A0A182S4Q5]	CYP12F1	0	0.903097	10.885	12.0947	10.1947	CYPs	NA	NA	NA	NA	NA	NA	NA	176
AFUN015785	AfunF3_2	8533523	8535535	2013	-	Cytochrome P450 (Fragment) [Source:UniProtKB/TrEMBL;Acc:B5AIH8]	CYP6AA2	0	0.943057	8.24	7.6	9.44211	CYPs	NA	NA	NA	NA	NA	NA	NA	91
AFUN015786	AfunF3_2	8531151	8533251	2101	-	Cytochrome P450 (Fragment) [Source:UniProtKB/TrEMBL;Acc:B5AIH9]	CYP6AA1	0	0.414585	9.24	9.72632	9.65789	CYPs	NA	NA	NA	NA	NA	NA	NA	86
AFUN015787	AfunF3_2	8535644	8537599	1956	-	Carboxylic ester hydrolase [Source:UniProtKB/TrEMBL;Acc:A0A182S4R6]	NA	0	0.611389	5.355	4.61053	6.35789	other	NA	NA	NA	NA	NA	NA	NA	75
AFUN015790	AfunF3_2	18835030	18837098	2069	+	cytochrome P450	CYP6AG1	0	0.605395	16.285	16.5158	16.8789	CYPs	4	NA	NA	NA	NA	NA	1	180
AFUN015791	AfunF3_2	18838665	18842327	3663	+	cytochrome P450	CYP6AG2	0	0.66034	11.62	11.1947	12.2947	CYPs	NA	NA	NA	NA	NA	NA	NA	199
AFUN015792	AfunF3_2	8544505	8546181	1677	-	cytochrome P450	CYP6P9A	0	0.0549451	2.61	1.7	3.63158	CYPs	5	NA	1	2	NA	NA	NA	73
AFUN015793	AfunF3_2	8539121	8540985	1865	-	Carboxylic ester hydrolase [Source:UniProtKB/TrEMBL;Acc:A0A182S4S2]	NA	0	0.458541	7.825	6.62632	9.15263	other	NA	NA	NA	NA	NA	NA	NA	72
AFUN015794	AfunF3_2	85294344	85296051	1708	-	cytochrome P450	CYP6M2	0	0.13986	12.66	13.4579	12.3737	CYPs	NA	NA	NA	NA	NA	NA	NA	144
AFUN015795	AfunF3_2	85291221	85293121	1901	-	cytochrome P450	CYP6M3	0.0130406	0.238761	14.025	14.0789	13.6053	CYPs	15	1	1	NA	1	NA	2	173
AFUN015796	AfunF3_2	85321650	85323373	1724	-	Cytochrome P450 [Source:UniProtKB/TrEMBL;Acc:A0A182S4S5]	CYP6S2	0.00232816	0.148851	13.79	14.1158	13.4	CYPs	42	1	NA	NA	1	NA	11	190
AFUN015797	AfunF3_2	85319722	85321436	1715	-	cytochrome P450 [Source:Projected from Anopheles gambiae (AGAP008204) VB Community Annotation]	NA	0.0174394	0.532468	11.755	11.9316	11.1684	CYPs	45	3	NA	NA	NA	NA	7	226
AFUN015801	AfunF3_2	8567086	8569039	1954	-	Cytochrome P450 (Fragment) [Source:UniProtKB/TrEMBL;Acc:B5AII2]	CYP6P2	0	0.380619	1.15	2.3	0	CYPs	NA	NA	NA	NA	NA	NA	NA	78
AFUN015802	AfunF3_2	8565228	8566912	1685	-	Cytochrome P450 (Fragment) [Source:UniProtKB/TrEMBL;Acc:B5AII1]	CYP6P1	0	0.245754	1.2	2.4	0	CYPs	NA	NA	NA	NA	NA	NA	NA	80
AFUN015807	AfunF3_2	75253287	75254347	1061	-	Glutathione S-transferase [Source:UniProtKB/TrEMBL;Acc:A0A182S4T6]	GSTE1	0	0.652348	8.82	8.91053	8.93158	GSTs	14	1	NA	NA	NA	NA	NA	90
AFUN015808	AfunF3_2	75255876	75256735	860	-	Glutathione S-transferase [Source:UniProtKB/TrEMBL;Acc:A0A182S4T7]	GSTE3	0	0.942058	5.895	6.16316	5.72105	GSTs	23	NA	1	NA	NA	NA	3	73
AFUN015809	AfunF3_2	75252201	75253193	993	-	Glutathione S-transferase epsilon 2 [Source:UniProtKB/TrEMBL;Acc:V9QKI4]	GSTE2	0	0.044955	3.215	3.42105	3.21053	GSTs	NA	NA	NA	NA	NA	NA	NA	77
AFUN015810	AfunF3_2	75250687	75251595	909	-	Glutathione S-transferase [Source:UniProtKB/TrEMBL;Acc:A0A182S4T9]	GSTE4	0	0.498501	4.535	4.05263	5.1	GSTs	NA	NA	NA	NA	NA	NA	NA	55
AFUN015811	AfunF3_2	75249628	75250550	923	-	Glutathione S-transferase [Source:UniProtKB/TrEMBL;Acc:A0A182S4U0]	GSTE5	0	0.607393	6.14	5.86842	6.48947	GSTs	7	NA	NA	NA	1	NA	NA	93
AFUN015847	AfunF3_3	61754288	61756570	2283	+	pre-rRNA-processing protein IPI1 [Source:Projected from Anopheles gambiae (AGAP010574) VB Community Annotation]	NA	0.037159	0.001998	8.47	8.65263	7.65789	other	28	1	NA	NA	NA	NA	4	97
AFUN015863	AfunF3_3	73265829	73267652	1824	-	unspecified product	NA	0.062543	0.041958	5.735	5.39474	5.35789	other	8	NA	NA	2	NA	NA	2	63
AFUN015865	AfunF3_3	73273647	73276228	2582	-	cytochrome P450	CYP9J4	0.0317221	0.027972	10.295	8.87895	11.0579	CYPs	16	1	NA	4	NA	NA	3	140
AFUN015866	AfunF3_3	73276616	73278617	2002	-	cytochrome P450	CYP9J3	0.00554994	0.186813	12.755	12.0789	13.2895	CYPs	9	NA	NA	3	NA	NA	3	172
AFUN015870	AfunF3_3	66145540	66147605	2066	+	unspecified product	NA	0	0.464535	3.465	3.58947	3.52632	other	5	1	NA	NA	NA	NA	NA	65
AFUN015871	AfunF3_3	66143186	66145250	2065	+	unspecified product	NA	0	0.687313	7.47	8.06316	6.95789	other	NA	NA	NA	NA	NA	NA	NA	127
AFUN015873	AfunF3_3	66125929	66138534	12606	+	unspecified product	NA	0	0.803197	19.47	20.6263	18.9	other	3	1	NA	NA	NA	NA	2	290
AFUN015877	AfunF3_2	95749066	95751307	2242	-	CLIP-domain serine protease [Source:Projected from Anopheles gambiae (AGAP008835) VB Community Annotation]	NA	0	0.66034	3.13	3.29474	3.18421	other	NA	NA	NA	NA	NA	NA	NA	16
AFUN015884	AfunF3_2	23218753	23220746	1994	-	CLIP domain-containing serine protease [Source:UniProtKB/TrEMBL;Acc:A0A182S514]	NA	0	0.843157	7.905	7.94737	8.24211	other	4	NA	NA	NA	NA	NA	1	76
AFUN015888	AfunF3_2	8556748	8558550	1803	-	cytochrome P450	CYP6P5	0	0.714286	0.55	1.1	0	CYPs	NA	NA	NA	NA	NA	NA	NA	65
AFUN015889	AfunF3_2	8554228	8555956	1729	-	cytochrome P450	CYP6P9b	0	0.366633	1.665	1.8	1.7	CYPs	NA	NA	NA	NA	NA	NA	NA	85
AFUN015896	AfunF3_2	23224313	23226654	2342	+	CLIP-domain serine protease [Source:Projected from Anopheles gambiae (AGAP003252) VB Community Annotation]	NA	0	0.334665	12.06	12.2789	11.9263	other	12	NA	NA	1	NA	NA	2	177
AFUN015897	AfunF3_2	23222334	23223952	1619	+	CLIP-domain serine protease [Source:Projected from Anopheles gambiae (AGAP003251) VB Community Annotation]	NA	0	0.909091	10.325	10.4632	10.6632	other	5	NA	NA	NA	NA	NA	1	104
AFUN015899	AfunF3_2	42994247	42996399	2153	+	unspecified product	NA	0.0372729	0.018981	12.645	12.9263	11.4211	other	16	NA	NA	NA	NA	NA	8	79
AFUN015904	AfunF3_3	12808612	12810622	2011	+	cytochrome P450	CYP4J5	0	0.1998	10.57	11.4474	9.91053	CYPs	NA	NA	NA	NA	NA	NA	NA	164
AFUN015906	AfunF3_3	12810863	12812673	1811	+	Cytochrome P450 [Source:UniProtKB/TrEMBL;Acc:A0A182S536]	CYP4J9	0	0.626374	4.265	4.78947	3.79474	CYPs	NA	NA	NA	NA	NA	NA	NA	87
AFUN015908	AfunF3_3	8954527	8956849	2323	+	cytochrome P450	CYP15B1	0	0.508492	9.105	9.93684	8.77895	CYPs	NA	NA	NA	NA	NA	NA	NA	115
AFUN015918	AfunF3_2	82885114	82886845	1732	-	Cytochrome P450 [Source:UniProtKB/TrEMBL;Acc:A0A182S549]	CYP6Z3	0.0126072	0.684316	15.53	15.4947	15.1737	CYPs	2	NA	NA	NA	NA	NA	1	140
AFUN015919	AfunF3_2	82887380	82889212	1833	-	cytochrome P450	CYP6Z1	0.0374022	0.010989	11.37	13.1211	8.76842	CYPs	32	4	NA	NA	NA	NA	6	156
AFUN015923	AfunF3_3	59733532	59738005	4474	+	aquaporin	AQP2	0.0513582	0.515485	6.2	5.87895	5.88421	other	9	1	NA	1	1	NA	NA	134
AFUN015927	AfunF3_2	11414214	11415574	1361	+	unspecified product	NA	0	0.6004	5.735	5.44737	6.33158	other	12	1	NA	NA	NA	NA	1	89
AFUN015928	AfunF3_2	11419180	11420753	1574	+	long wavelength sensitive opsin [Source:Projected from Anopheles gambiae (AGAP001161) VB Community Annotation]	NA	0	0.253746	4.7	5.38947	4.04737	other	NA	NA	NA	NA	NA	NA	NA	55
AFUN015938	AfunF3_2	95608280	95610241	1962	+	Cytochrome P450 [Source:UniProtKB/TrEMBL;Acc:A0A182S569]	CYP9M1	0.0131098	0.1998	6.845	8.43158	5.07895	CYPs	6	NA	1	NA	NA	NA	1	213
AFUN015944	AfunF3_2	50263572	50269989	6418	-	leucyl aminopeptidase [Source:Projected from Anopheles gambiae (AGAP003475) VB Community Annotation]	NA	0.0509292	0.00699301	12.985	12.1632	12.4842	other	7	1	NA	NA	NA	NA	6	141
AFUN015956	AfunF3_2	44040267	44042289	2023	+	Cytochrome P450 [Source:UniProtKB/TrEMBL;Acc:A0A182S587]	CYP304B1	0	0.043956	11.48	12.4579	10.6316	CYPs	18	NA	NA	3	1	NA	1	131
AFUN015957	AfunF3_2	44037157	44039460	2304	+	Cytochrome P450 [Source:UniProtKB/TrEMBL;Acc:A0A182S588]	CYP304C1	0.0125563	0.471528	12.03	11.9526	11.8053	CYPs	20	NA	NA	5	1	NA	3	179
AFUN015960	AfunF3_2	85313079	85315124	2046	+	cytochrome P450	CYP6Y2	0	0.79021	10.93	11.1842	11.1316	CYPs	5	NA	NA	NA	NA	NA	1	254
AFUN015961	AfunF3_2	85310756	85312501	1746	+	cytochrome P450	CYP6Y1	0.0609418	0.002997	10.45	9.58421	10.0421	CYPs	35	NA	1	NA	NA	NA	6	200
[truncated: 290 more rows]

## Sheet: Uganda
Uganda: Use filter function to filter genes according to Fst values, chromsomes and gene family
[truncated: 812 more rows]

## Sheet: Cameron
Cameron: Use filter function to filter genes according to Fst values, chromsomes and gene family
[truncated: 812 more rows]
