# Supplementary material for: Overexpression and nonsynonymous mutations of UDP-glycosyltransferases are potentially associated with pyrethroid resistance in Anopheles funestus
Source: Genomics. 2024 Mar;116(2):110798. doi: 10.1016/j.ygeno.2024.110798 (PMC10963899; doi:10.1016/j.ygeno.2024.110798)
Supplement: Supplementary file 7 — Supplementary material 7: Supplementary Dataset 7 [file mmc7.xlsx]

## Sheet: Africa.wide.SNPs
POS	CHROM	pfst	pvalue	qvalue	Alive	Dead	wcFst	REF	ALT	Effect	Impact	GeneID	Codon_change	Amino_Acid_change	seqnames	ID	description	start	end	Name	Gene_Family	popgenome_gene_wise_Fst
1001839	AfunF3_2	0.000933036	0.000933036	0.0408253	0.0875	0.2875	0.112559	C	T	upstream_gene_variant	MODIFIER	AFUN004168	c.-1115C>T		AfunF3_2	AFUN019287	pre-rRNA-processing protein TSR2 [Source:Projected from Anopheles gambiae (AGAP001167) VB Community Annotation]	1001716	1002637	NA	other	0.00217484
1001839	AfunF3_2	0.000933036	0.000933036	0.0408253	0.0875	0.2875	0.112559	C	T	5_prime_UTR_premature_start_codon_gain_variant	LOW	AFUN019287	c.-22C>T		AfunF3_2	AFUN019287	pre-rRNA-processing protein TSR2 [Source:Projected from Anopheles gambiae (AGAP001167) VB Community Annotation]	1001716	1002637	NA	other	0.00217484
1001839	AfunF3_2	0.000933036	0.000933036	0.0408253	0.0875	0.2875	0.112559	C	T	5_prime_UTR_variant	MODIFIER	AFUN019287	c.-22C>T		AfunF3_2	AFUN019287	pre-rRNA-processing protein TSR2 [Source:Projected from Anopheles gambiae (AGAP001167) VB Community Annotation]	1001716	1002637	NA	other	0.00217484
1001998	AfunF3_2	0.0426719	0.0426719	0.454893	NA	NA	NA	C	T	intron_variant	MODIFIER	AFUN019287	c.117+21C>T		AfunF3_2	AFUN019287	pre-rRNA-processing protein TSR2 [Source:Projected from Anopheles gambiae (AGAP001167) VB Community Annotation]	1001716	1002637	NA	other	0.00217484
1001998	AfunF3_2	0.0426719	0.0426719	0.454893	NA	NA	NA	C	T	upstream_gene_variant	MODIFIER	AFUN004168	c.-956C>T		AfunF3_2	AFUN019287	pre-rRNA-processing protein TSR2 [Source:Projected from Anopheles gambiae (AGAP001167) VB Community Annotation]	1001716	1002637	NA	other	0.00217484
1002109	AfunF3_2	0.00826701	0.00826701	0.18358	NA	NA	NA	C	T	synonymous_variant	LOW	AFUN019287	c.183C>T	p.Ile61Ile	AfunF3_2	AFUN019287	pre-rRNA-processing protein TSR2 [Source:Projected from Anopheles gambiae (AGAP001167) VB Community Annotation]	1001716	1002637	NA	other	0.00217484
1002109	AfunF3_2	0.00826701	0.00826701	0.18358	NA	NA	NA	C	T	upstream_gene_variant	MODIFIER	AFUN004168	c.-845C>T		AfunF3_2	AFUN019287	pre-rRNA-processing protein TSR2 [Source:Projected from Anopheles gambiae (AGAP001167) VB Community Annotation]	1001716	1002637	NA	other	0.00217484
10055699	AfunF3_3	0.0426358	0.0426358	0.454893	NA	NA	NA	G	A	downstream_gene_variant	MODIFIER	AFUN016050	c.*1112G>A		AfunF3_3	AFUN000373	carboxylesterase [Source:Projected from Anopheles gambiae (AGAP006727) VB Community Annotation]	10054665	10057222	NA	COEs	0.01085
10055699	AfunF3_3	0.0426358	0.0426358	0.454893	NA	NA	NA	G	A	upstream_gene_variant	MODIFIER	AFUN016051	c.-2528G>A		AfunF3_3	AFUN000373	carboxylesterase [Source:Projected from Anopheles gambiae (AGAP006727) VB Community Annotation]	10054665	10057222	NA	COEs	0.01085
10055699	AfunF3_3	0.0426358	0.0426358	0.454893	NA	NA	NA	G	A	upstream_gene_variant	MODIFIER	AFUN016366	c.-3145C>T		AfunF3_3	AFUN000373	carboxylesterase [Source:Projected from Anopheles gambiae (AGAP006727) VB Community Annotation]	10054665	10057222	NA	COEs	0.01085
10055699	AfunF3_3	0.0426358	0.0426358	0.454893	NA	NA	NA	G	A	synonymous_variant	LOW	AFUN000373	c.844C>T	p.Leu282Leu	AfunF3_3	AFUN000373	carboxylesterase [Source:Projected from Anopheles gambiae (AGAP006727) VB Community Annotation]	10054665	10057222	NA	COEs	0.01085
10055699	AfunF3_3	0.0426358	0.0426358	0.454893	NA	NA	NA	G	A	downstream_gene_variant	MODIFIER	AFUN000374	c.*4464C>T		AfunF3_3	AFUN000373	carboxylesterase [Source:Projected from Anopheles gambiae (AGAP006727) VB Community Annotation]	10054665	10057222	NA	COEs	0.01085
10055699	AfunF3_3	0.0426358	0.0426358	0.454893	NA	NA	NA	G	A	synonymous_variant	LOW	AFUN000373	c.766C>T	p.Leu256Leu	AfunF3_3	AFUN000373	carboxylesterase [Source:Projected from Anopheles gambiae (AGAP006727) VB Community Annotation]	10054665	10057222	NA	COEs	0.01085
10055926	AfunF3_3	0.0426391	0.0426391	0.454893	NA	NA	NA	T	C	missense_variant	MODERATE	AFUN000373	c.617A>G	p.His206Arg	AfunF3_3	AFUN000373	carboxylesterase [Source:Projected from Anopheles gambiae (AGAP006727) VB Community Annotation]	10054665	10057222	NA	COEs	0.01085
10055926	AfunF3_3	0.0426391	0.0426391	0.454893	NA	NA	NA	T	C	missense_variant	MODERATE	AFUN000373	c.539A>G	p.His180Arg	AfunF3_3	AFUN000373	carboxylesterase [Source:Projected from Anopheles gambiae (AGAP006727) VB Community Annotation]	10054665	10057222	NA	COEs	0.01085
10055926	AfunF3_3	0.0426391	0.0426391	0.454893	NA	NA	NA	T	C	upstream_gene_variant	MODIFIER	AFUN016366	c.-3372A>G		AfunF3_3	AFUN000373	carboxylesterase [Source:Projected from Anopheles gambiae (AGAP006727) VB Community Annotation]	10054665	10057222	NA	COEs	0.01085
10055926	AfunF3_3	0.0426391	0.0426391	0.454893	NA	NA	NA	T	C	downstream_gene_variant	MODIFIER	AFUN000374	c.*4237A>G		AfunF3_3	AFUN000373	carboxylesterase [Source:Projected from Anopheles gambiae (AGAP006727) VB Community Annotation]	10054665	10057222	NA	COEs	0.01085
10055926	AfunF3_3	0.0426391	0.0426391	0.454893	NA	NA	NA	T	C	upstream_gene_variant	MODIFIER	AFUN016051	c.-2301T>C		AfunF3_3	AFUN000373	carboxylesterase [Source:Projected from Anopheles gambiae (AGAP006727) VB Community Annotation]	10054665	10057222	NA	COEs	0.01085
10055926	AfunF3_3	0.0426391	0.0426391	0.454893	NA	NA	NA	T	C	downstream_gene_variant	MODIFIER	AFUN016050	c.*1339T>C		AfunF3_3	AFUN000373	carboxylesterase [Source:Projected from Anopheles gambiae (AGAP006727) VB Community Annotation]	10054665	10057222	NA	COEs	0.01085
10056090	AfunF3_3	0.0186425	0.0186425	0.30335	NA	NA	NA	C	T	upstream_gene_variant	MODIFIER	AFUN016366	c.-3536G>A		AfunF3_3	AFUN000373	carboxylesterase [Source:Projected from Anopheles gambiae (AGAP006727) VB Community Annotation]	10054665	10057222	NA	COEs	0.01085
10056090	AfunF3_3	0.0186425	0.0186425	0.30335	NA	NA	NA	C	T	upstream_gene_variant	MODIFIER	AFUN016051	c.-2137C>T		AfunF3_3	AFUN000373	carboxylesterase [Source:Projected from Anopheles gambiae (AGAP006727) VB Community Annotation]	10054665	10057222	NA	COEs	0.01085
10056090	AfunF3_3	0.0186425	0.0186425	0.30335	NA	NA	NA	C	T	downstream_gene_variant	MODIFIER	AFUN000374	c.*4073G>A		AfunF3_3	AFUN000373	carboxylesterase [Source:Projected from Anopheles gambiae (AGAP006727) VB Community Annotation]	10054665	10057222	NA	COEs	0.01085
10056090	AfunF3_3	0.0186425	0.0186425	0.30335	NA	NA	NA	C	T	synonymous_variant	LOW	AFUN000373	c.375G>A	p.Ser125Ser	AfunF3_3	AFUN000373	carboxylesterase [Source:Projected from Anopheles gambiae (AGAP006727) VB Community Annotation]	10054665	10057222	NA	COEs	0.01085
10056090	AfunF3_3	0.0186425	0.0186425	0.30335	NA	NA	NA	C	T	downstream_gene_variant	MODIFIER	AFUN016050	c.*1503C>T		AfunF3_3	AFUN000373	carboxylesterase [Source:Projected from Anopheles gambiae (AGAP006727) VB Community Annotation]	10054665	10057222	NA	COEs	0.01085
10056090	AfunF3_3	0.0186425	0.0186425	0.30335	NA	NA	NA	C	T	synonymous_variant	LOW	AFUN000373	c.453G>A	p.Ser151Ser	AfunF3_3	AFUN000373	carboxylesterase [Source:Projected from Anopheles gambiae (AGAP006727) VB Community Annotation]	10054665	10057222	NA	COEs	0.01085
10056127	AfunF3_3	0.0427098	0.0427098	0.454893	NA	NA	NA	C	A	upstream_gene_variant	MODIFIER	AFUN016366	c.-3573G>T		AfunF3_3	AFUN000373	carboxylesterase [Source:Projected from Anopheles gambiae (AGAP006727) VB Community Annotation]	10054665	10057222	NA	COEs	0.01085
10056127	AfunF3_3	0.0427098	0.0427098	0.454893	NA	NA	NA	C	A	intron_variant	MODIFIER	AFUN000373	c.447-31G>T		AfunF3_3	AFUN000373	carboxylesterase [Source:Projected from Anopheles gambiae (AGAP006727) VB Community Annotation]	10054665	10057222	NA	COEs	0.01085
10056127	AfunF3_3	0.0427098	0.0427098	0.454893	NA	NA	NA	C	A	intron_variant	MODIFIER	AFUN000373	c.369-31G>T		AfunF3_3	AFUN000373	carboxylesterase [Source:Projected from Anopheles gambiae (AGAP006727) VB Community Annotation]	10054665	10057222	NA	COEs	0.01085
10056127	AfunF3_3	0.0427098	0.0427098	0.454893	NA	NA	NA	C	A	downstream_gene_variant	MODIFIER	AFUN000374	c.*4036G>T		AfunF3_3	AFUN000373	carboxylesterase [Source:Projected from Anopheles gambiae (AGAP006727) VB Community Annotation]	10054665	10057222	NA	COEs	0.01085
10056127	AfunF3_3	0.0427098	0.0427098	0.454893	NA	NA	NA	C	A	upstream_gene_variant	MODIFIER	AFUN016051	c.-2100C>A		AfunF3_3	AFUN000373	carboxylesterase [Source:Projected from Anopheles gambiae (AGAP006727) VB Community Annotation]	10054665	10057222	NA	COEs	0.01085
10056127	AfunF3_3	0.0427098	0.0427098	0.454893	NA	NA	NA	C	A	downstream_gene_variant	MODIFIER	AFUN016050	c.*1540C>A		AfunF3_3	AFUN000373	carboxylesterase [Source:Projected from Anopheles gambiae (AGAP006727) VB Community Annotation]	10054665	10057222	NA	COEs	0.01085
10056197	AfunF3_3	0.0426359	0.0426359	0.454893	NA	NA	NA	A	G	downstream_gene_variant	MODIFIER	AFUN016050	c.*1610A>G		AfunF3_3	AFUN000373	carboxylesterase [Source:Projected from Anopheles gambiae (AGAP006727) VB Community Annotation]	10054665	10057222	NA	COEs	0.01085
10056197	AfunF3_3	0.0426359	0.0426359	0.454893	NA	NA	NA	A	G	synonymous_variant	LOW	AFUN000373	c.342T>C	p.Phe114Phe	AfunF3_3	AFUN000373	carboxylesterase [Source:Projected from Anopheles gambiae (AGAP006727) VB Community Annotation]	10054665	10057222	NA	COEs	0.01085
10056197	AfunF3_3	0.0426359	0.0426359	0.454893	NA	NA	NA	A	G	synonymous_variant	LOW	AFUN000373	c.420T>C	p.Phe140Phe	AfunF3_3	AFUN000373	carboxylesterase [Source:Projected from Anopheles gambiae (AGAP006727) VB Community Annotation]	10054665	10057222	NA	COEs	0.01085
10056197	AfunF3_3	0.0426359	0.0426359	0.454893	NA	NA	NA	A	G	downstream_gene_variant	MODIFIER	AFUN000374	c.*3966T>C		AfunF3_3	AFUN000373	carboxylesterase [Source:Projected from Anopheles gambiae (AGAP006727) VB Community Annotation]	10054665	10057222	NA	COEs	0.01085
10056197	AfunF3_3	0.0426359	0.0426359	0.454893	NA	NA	NA	A	G	upstream_gene_variant	MODIFIER	AFUN016366	c.-3643T>C		AfunF3_3	AFUN000373	carboxylesterase [Source:Projected from Anopheles gambiae (AGAP006727) VB Community Annotation]	10054665	10057222	NA	COEs	0.01085
10056197	AfunF3_3	0.0426359	0.0426359	0.454893	NA	NA	NA	A	G	upstream_gene_variant	MODIFIER	AFUN016051	c.-2030A>G		AfunF3_3	AFUN000373	carboxylesterase [Source:Projected from Anopheles gambiae (AGAP006727) VB Community Annotation]	10054665	10057222	NA	COEs	0.01085
10056233	AfunF3_3	0.0426357	0.0426357	0.454893	NA	NA	NA	T	C	synonymous_variant	LOW	AFUN000373	c.306A>G	p.Pro102Pro	AfunF3_3	AFUN000373	carboxylesterase [Source:Projected from Anopheles gambiae (AGAP006727) VB Community Annotation]	10054665	10057222	NA	COEs	0.01085
10056233	AfunF3_3	0.0426357	0.0426357	0.454893	NA	NA	NA	T	C	downstream_gene_variant	MODIFIER	AFUN016050	c.*1646T>C		AfunF3_3	AFUN000373	carboxylesterase [Source:Projected from Anopheles gambiae (AGAP006727) VB Community Annotation]	10054665	10057222	NA	COEs	0.01085
10056233	AfunF3_3	0.0426357	0.0426357	0.454893	NA	NA	NA	T	C	upstream_gene_variant	MODIFIER	AFUN016366	c.-3679A>G		AfunF3_3	AFUN000373	carboxylesterase [Source:Projected from Anopheles gambiae (AGAP006727) VB Community Annotation]	10054665	10057222	NA	COEs	0.01085
10056233	AfunF3_3	0.0426357	0.0426357	0.454893	NA	NA	NA	T	C	synonymous_variant	LOW	AFUN000373	c.384A>G	p.Pro128Pro	AfunF3_3	AFUN000373	carboxylesterase [Source:Projected from Anopheles gambiae (AGAP006727) VB Community Annotation]	10054665	10057222	NA	COEs	0.01085
10056233	AfunF3_3	0.0426357	0.0426357	0.454893	NA	NA	NA	T	C	downstream_gene_variant	MODIFIER	AFUN000374	c.*3930A>G		AfunF3_3	AFUN000373	carboxylesterase [Source:Projected from Anopheles gambiae (AGAP006727) VB Community Annotation]	10054665	10057222	NA	COEs	0.01085
10056233	AfunF3_3	0.0426357	0.0426357	0.454893	NA	NA	NA	T	C	upstream_gene_variant	MODIFIER	AFUN016051	c.-1994T>C		AfunF3_3	AFUN000373	carboxylesterase [Source:Projected from Anopheles gambiae (AGAP006727) VB Community Annotation]	10054665	10057222	NA	COEs	0.01085
10056339	AfunF3_3	0.00368814	0.00368814	0.10678	NA	NA	NA	C	T	missense_variant	MODERATE	AFUN000373	c.278G>A	p.Arg93His	AfunF3_3	AFUN000373	carboxylesterase [Source:Projected from Anopheles gambiae (AGAP006727) VB Community Annotation]	10054665	10057222	NA	COEs	0.01085
10056339	AfunF3_3	0.00368814	0.00368814	0.10678	NA	NA	NA	C	T	upstream_gene_variant	MODIFIER	AFUN016366	c.-3785G>A		AfunF3_3	AFUN000373	carboxylesterase [Source:Projected from Anopheles gambiae (AGAP006727) VB Community Annotation]	10054665	10057222	NA	COEs	0.01085
10056339	AfunF3_3	0.00368814	0.00368814	0.10678	NA	NA	NA	C	T	downstream_gene_variant	MODIFIER	AFUN016050	c.*1752C>T		AfunF3_3	AFUN000373	carboxylesterase [Source:Projected from Anopheles gambiae (AGAP006727) VB Community Annotation]	10054665	10057222	NA	COEs	0.01085
10056339	AfunF3_3	0.00368814	0.00368814	0.10678	NA	NA	NA	C	T	upstream_gene_variant	MODIFIER	AFUN016051	c.-1888C>T		AfunF3_3	AFUN000373	carboxylesterase [Source:Projected from Anopheles gambiae (AGAP006727) VB Community Annotation]	10054665	10057222	NA	COEs	0.01085
10056339	AfunF3_3	0.00368814	0.00368814	0.10678	NA	NA	NA	C	T	downstream_gene_variant	MODIFIER	AFUN000374	c.*3824G>A		AfunF3_3	AFUN000373	carboxylesterase [Source:Projected from Anopheles gambiae (AGAP006727) VB Community Annotation]	10054665	10057222	NA	COEs	0.01085
10056339	AfunF3_3	0.00368814	0.00368814	0.10678	NA	NA	NA	C	T	missense_variant	MODERATE	AFUN000373	c.200G>A	p.Arg67His	AfunF3_3	AFUN000373	carboxylesterase [Source:Projected from Anopheles gambiae (AGAP006727) VB Community Annotation]	10054665	10057222	NA	COEs	0.01085
10056431	AfunF3_3	0.0425892	0.0425892	0.454893	NA	NA	NA	C	T	synonymous_variant	LOW	AFUN000373	c.186G>A	p.Pro62Pro	AfunF3_3	AFUN000373	carboxylesterase [Source:Projected from Anopheles gambiae (AGAP006727) VB Community Annotation]	10054665	10057222	NA	COEs	0.01085
10056431	AfunF3_3	0.0425892	0.0425892	0.454893	NA	NA	NA	C	T	upstream_gene_variant	MODIFIER	AFUN016051	c.-1796C>T		AfunF3_3	AFUN000373	carboxylesterase [Source:Projected from Anopheles gambiae (AGAP006727) VB Community Annotation]	10054665	10057222	NA	COEs	0.01085
10056431	AfunF3_3	0.0425892	0.0425892	0.454893	NA	NA	NA	C	T	downstream_gene_variant	MODIFIER	AFUN016050	c.*1844C>T		AfunF3_3	AFUN000373	carboxylesterase [Source:Projected from Anopheles gambiae (AGAP006727) VB Community Annotation]	10054665	10057222	NA	COEs	0.01085
10056431	AfunF3_3	0.0425892	0.0425892	0.454893	NA	NA	NA	C	T	synonymous_variant	LOW	AFUN000373	c.108G>A	p.Pro36Pro	AfunF3_3	AFUN000373	carboxylesterase [Source:Projected from Anopheles gambiae (AGAP006727) VB Community Annotation]	10054665	10057222	NA	COEs	0.01085
10056431	AfunF3_3	0.0425892	0.0425892	0.454893	NA	NA	NA	C	T	downstream_gene_variant	MODIFIER	AFUN000374	c.*3732G>A		AfunF3_3	AFUN000373	carboxylesterase [Source:Projected from Anopheles gambiae (AGAP006727) VB Community Annotation]	10054665	10057222	NA	COEs	0.01085
10056431	AfunF3_3	0.0425892	0.0425892	0.454893	NA	NA	NA	C	T	upstream_gene_variant	MODIFIER	AFUN016366	c.-3877G>A		AfunF3_3	AFUN000373	carboxylesterase [Source:Projected from Anopheles gambiae (AGAP006727) VB Community Annotation]	10054665	10057222	NA	COEs	0.01085
10056566	AfunF3_3	0.00844809	0.00844809	0.1843	NA	NA	NA	C	T	upstream_gene_variant	MODIFIER	AFUN016366	c.-4012G>A		AfunF3_3	AFUN000373	carboxylesterase [Source:Projected from Anopheles gambiae (AGAP006727) VB Community Annotation]	10054665	10057222	NA	COEs	0.01085
10056566	AfunF3_3	0.00844809	0.00844809	0.1843	NA	NA	NA	C	T	upstream_gene_variant	MODIFIER	AFUN016051	c.-1661C>T		AfunF3_3	AFUN000373	carboxylesterase [Source:Projected from Anopheles gambiae (AGAP006727) VB Community Annotation]	10054665	10057222	NA	COEs	0.01085
10056566	AfunF3_3	0.00844809	0.00844809	0.1843	NA	NA	NA	C	T	downstream_gene_variant	MODIFIER	AFUN016050	c.*1979C>T		AfunF3_3	AFUN000373	carboxylesterase [Source:Projected from Anopheles gambiae (AGAP006727) VB Community Annotation]	10054665	10057222	NA	COEs	0.01085
10056566	AfunF3_3	0.00844809	0.00844809	0.1843	NA	NA	NA	C	T	downstream_gene_variant	MODIFIER	AFUN000374	c.*3597G>A		AfunF3_3	AFUN000373	carboxylesterase [Source:Projected from Anopheles gambiae (AGAP006727) VB Community Annotation]	10054665	10057222	NA	COEs	0.01085
10056566	AfunF3_3	0.00844809	0.00844809	0.1843	NA	NA	NA	C	T	intron_variant	MODIFIER	AFUN000373	c.1-28G>A		AfunF3_3	AFUN000373	carboxylesterase [Source:Projected from Anopheles gambiae (AGAP006727) VB Community Annotation]	10054665	10057222	NA	COEs	0.01085
10056566	AfunF3_3	0.00844809	0.00844809	0.1843	NA	NA	NA	C	T	intron_variant	MODIFIER	AFUN000373	c.79-28G>A		AfunF3_3	AFUN000373	carboxylesterase [Source:Projected from Anopheles gambiae (AGAP006727) VB Community Annotation]	10054665	10057222	NA	COEs	0.01085
10300766	AfunF3_2	0.000602059	0.000602059	0.0308684	0.0125	0.15	0.103574	G	A	upstream_gene_variant	MODIFIER	AFUN020654	c.-5424C>T		AfunF3_2	AFUN007706	unspecified product	10300634	10303084	NA	other	0.0943183
10300766	AfunF3_2	0.000602059	0.000602059	0.0308684	0.0125	0.15	0.103574	G	A	upstream_gene_variant	MODIFIER	AFUN020654	c.-5424C>T		AfunF3_2	AFUN007706	unspecified product	10300634	10303084	NA	other	0.0943183
10300766	AfunF3_2	0.000602059	0.000602059	0.0308684	0.0125	0.15	0.103574	G	A	5_prime_UTR_variant	MODIFIER	AFUN007706	c.-79G>A		AfunF3_2	AFUN007706	unspecified product	10300634	10303084	NA	other	0.0943183
10300766	AfunF3_2	0.000602059	0.000602059	0.0308684	0.0125	0.15	0.103574	G	A	upstream_gene_variant	MODIFIER	AFUN007705	c.-4601G>A		AfunF3_2	AFUN007706	unspecified product	10300634	10303084	NA	other	0.0943183
10300766	AfunF3_2	0.000602059	0.000602059	0.0308684	0.0125	0.15	0.103574	G	A	upstream_gene_variant	MODIFIER	AFUN007705	c.-4601G>A		AfunF3_2	AFUN007706	unspecified product	10300634	10303084	NA	other	0.0943183
10300790	AfunF3_2	0.00125747	0.00125747	0.0518958	0.0125	0.1375	0.090263	G	C	upstream_gene_variant	MODIFIER	AFUN020654	c.-5448C>G		AfunF3_2	AFUN007706	unspecified product	10300634	10303084	NA	other	0.0943183
10300790	AfunF3_2	0.00125747	0.00125747	0.0518958	0.0125	0.1375	0.090263	G	C	upstream_gene_variant	MODIFIER	AFUN007705	c.-4577G>C		AfunF3_2	AFUN007706	unspecified product	10300634	10303084	NA	other	0.0943183
10300790	AfunF3_2	0.00125747	0.00125747	0.0518958	0.0125	0.1375	0.090263	G	C	5_prime_UTR_premature_start_codon_gain_variant	LOW	AFUN007706	c.-55G>C		AfunF3_2	AFUN007706	unspecified product	10300634	10303084	NA	other	0.0943183
10300790	AfunF3_2	0.00125747	0.00125747	0.0518958	0.0125	0.1375	0.090263	G	C	upstream_gene_variant	MODIFIER	AFUN007705	c.-4577G>C		AfunF3_2	AFUN007706	unspecified product	10300634	10303084	NA	other	0.0943183
10300790	AfunF3_2	0.00125747	0.00125747	0.0518958	0.0125	0.1375	0.090263	G	C	5_prime_UTR_variant	MODIFIER	AFUN007706	c.-55G>C		AfunF3_2	AFUN007706	unspecified product	10300634	10303084	NA	other	0.0943183
10300790	AfunF3_2	0.00125747	0.00125747	0.0518958	0.0125	0.1375	0.090263	G	C	upstream_gene_variant	MODIFIER	AFUN020654	c.-5448C>G		AfunF3_2	AFUN007706	unspecified product	10300634	10303084	NA	other	0.0943183
10300808	AfunF3_2	6.57427e-05	6.57427e-05	0.00648387	0.1375	0	0.123543	G	T	upstream_gene_variant	MODIFIER	AFUN020654	c.-5466C>A		AfunF3_2	AFUN007706	unspecified product	10300634	10303084	NA	other	0.0943183
10300808	AfunF3_2	6.57427e-05	6.57427e-05	0.00648387	0.1375	0	0.123543	G	T	5_prime_UTR_variant	MODIFIER	AFUN007706	c.-37G>T		AfunF3_2	AFUN007706	unspecified product	10300634	10303084	NA	other	0.0943183
10300808	AfunF3_2	6.57427e-05	6.57427e-05	0.00648387	0.1375	0	0.123543	G	T	upstream_gene_variant	MODIFIER	AFUN007705	c.-4559G>T		AfunF3_2	AFUN007706	unspecified product	10300634	10303084	NA	other	0.0943183
10300808	AfunF3_2	6.57427e-05	6.57427e-05	0.00648387	0.1375	0	0.123543	G	T	upstream_gene_variant	MODIFIER	AFUN007705	c.-4559G>T		AfunF3_2	AFUN007706	unspecified product	10300634	10303084	NA	other	0.0943183
10300808	AfunF3_2	6.57427e-05	6.57427e-05	0.00648387	0.1375	0	0.123543	G	T	upstream_gene_variant	MODIFIER	AFUN020654	c.-5466C>A		AfunF3_2	AFUN007706	unspecified product	10300634	10303084	NA	other	0.0943183
10300884	AfunF3_2	0.00740785	0.00740785	0.180384	0.6875	0.8625	0.065038	A	G	upstream_gene_variant	MODIFIER	AFUN020654	c.-5542T>C		AfunF3_2	AFUN007706	unspecified product	10300634	10303084	NA	other	0.0943183
10300884	AfunF3_2	0.00740785	0.00740785	0.180384	0.6875	0.8625	0.065038	A	G	upstream_gene_variant	MODIFIER	AFUN007705	c.-4483A>G		AfunF3_2	AFUN007706	unspecified product	10300634	10303084	NA	other	0.0943183
10300884	AfunF3_2	0.00740785	0.00740785	0.180384	0.6875	0.8625	0.065038	A	G	upstream_gene_variant	MODIFIER	AFUN007705	c.-4483A>G		AfunF3_2	AFUN007706	unspecified product	10300634	10303084	NA	other	0.0943183
10300884	AfunF3_2	0.00740785	0.00740785	0.180384	0.6875	0.8625	0.065038	A	G	upstream_gene_variant	MODIFIER	AFUN020654	c.-5542T>C		AfunF3_2	AFUN007706	unspecified product	10300634	10303084	NA	other	0.0943183
10300884	AfunF3_2	0.00740785	0.00740785	0.180384	0.6875	0.8625	0.065038	A	G	missense_variant	MODERATE	AFUN007706	c.40A>G	p.Ile14Val	AfunF3_2	AFUN007706	unspecified product	10300634	10303084	NA	other	0.0943183
10300958	AfunF3_2	0.00180645	0.00180645	0.0642735	0.0375	0.1875	0.0928775	G	A	upstream_gene_variant	MODIFIER	AFUN020654	c.-5616C>T		AfunF3_2	AFUN007706	unspecified product	10300634	10303084	NA	other	0.0943183
10300958	AfunF3_2	0.00180645	0.00180645	0.0642735	0.0375	0.1875	0.0928775	G	A	upstream_gene_variant	MODIFIER	AFUN007705	c.-4409G>A		AfunF3_2	AFUN007706	unspecified product	10300634	10303084	NA	other	0.0943183
10300958	AfunF3_2	0.00180645	0.00180645	0.0642735	0.0375	0.1875	0.0928775	G	A	upstream_gene_variant	MODIFIER	AFUN007705	c.-4409G>A		AfunF3_2	AFUN007706	unspecified product	10300634	10303084	NA	other	0.0943183
10300958	AfunF3_2	0.00180645	0.00180645	0.0642735	0.0375	0.1875	0.0928775	G	A	synonymous_variant	LOW	AFUN007706	c.114G>A	p.Pro38Pro	AfunF3_2	AFUN007706	unspecified product	10300634	10303084	NA	other	0.0943183
10300958	AfunF3_2	0.00180645	0.00180645	0.0642735	0.0375	0.1875	0.0928775	G	A	upstream_gene_variant	MODIFIER	AFUN020654	c.-5616C>T		AfunF3_2	AFUN007706	unspecified product	10300634	10303084	NA	other	0.0943183
10301042	AfunF3_2	0.00126056	0.00126056	0.0519312	0.0125	0.1375	0.090263	C	G	upstream_gene_variant	MODIFIER	AFUN020654	c.-5700G>C		AfunF3_2	AFUN007706	unspecified product	10300634	10303084	NA	other	0.0943183
10301042	AfunF3_2	0.00126056	0.00126056	0.0519312	0.0125	0.1375	0.090263	C	G	upstream_gene_variant	MODIFIER	AFUN007705	c.-4325C>G		AfunF3_2	AFUN007706	unspecified product	10300634	10303084	NA	other	0.0943183
10301042	AfunF3_2	0.00126056	0.00126056	0.0519312	0.0125	0.1375	0.090263	C	G	upstream_gene_variant	MODIFIER	AFUN020654	c.-5700G>C		AfunF3_2	AFUN007706	unspecified product	10300634	10303084	NA	other	0.0943183
10301042	AfunF3_2	0.00126056	0.00126056	0.0519312	0.0125	0.1375	0.090263	C	G	upstream_gene_variant	MODIFIER	AFUN007705	c.-4325C>G		AfunF3_2	AFUN007706	unspecified product	10300634	10303084	NA	other	0.0943183
10301042	AfunF3_2	0.00126056	0.00126056	0.0519312	0.0125	0.1375	0.090263	C	G	synonymous_variant	LOW	AFUN007706	c.198C>G	p.Pro66Pro	AfunF3_2	AFUN007706	unspecified product	10300634	10303084	NA	other	0.0943183
10301421	AfunF3_2	0.0080407	0.0080407	0.18358	0.025	0.1375	0.0649779	T	A	upstream_gene_variant	MODIFIER	AFUN020654	c.-6079A>T		AfunF3_2	AFUN007706	unspecified product	10300634	10303084	NA	other	0.0943183
10301421	AfunF3_2	0.0080407	0.0080407	0.18358	0.025	0.1375	0.0649779	T	A	upstream_gene_variant	MODIFIER	AFUN007705	c.-3946T>A		AfunF3_2	AFUN007706	unspecified product	10300634	10303084	NA	other	0.0943183
10301421	AfunF3_2	0.0080407	0.0080407	0.18358	0.025	0.1375	0.0649779	T	A	upstream_gene_variant	MODIFIER	AFUN007705	c.-3946T>A		AfunF3_2	AFUN007706	unspecified product	10300634	10303084	NA	other	0.0943183
10301421	AfunF3_2	0.0080407	0.0080407	0.18358	0.025	0.1375	0.0649779	T	A	synonymous_variant	LOW	AFUN007706	c.381T>A	p.Ala127Ala	AfunF3_2	AFUN007706	unspecified product	10300634	10303084	NA	other	0.0943183
10301421	AfunF3_2	0.0080407	0.0080407	0.18358	0.025	0.1375	0.0649779	T	A	upstream_gene_variant	MODIFIER	AFUN014823	c.-4656T>A		AfunF3_2	AFUN007706	unspecified product	10300634	10303084	NA	other	0.0943183
10301421	AfunF3_2	0.0080407	0.0080407	0.18358	0.025	0.1375	0.0649779	T	A	upstream_gene_variant	MODIFIER	AFUN020654	c.-6079A>T		AfunF3_2	AFUN007706	unspecified product	10300634	10303084	NA	other	0.0943183
10301692	AfunF3_2	0.0427128	0.0427128	0.454893	NA	NA	NA	C	T	upstream_gene_variant	MODIFIER	AFUN007705	c.-3675C>T		AfunF3_2	AFUN007706	unspecified product	10300634	10303084	NA	other	0.0943183
10301692	AfunF3_2	0.0427128	0.0427128	0.454893	NA	NA	NA	C	T	synonymous_variant	LOW	AFUN007706	c.582C>T	p.Asn194Asn	AfunF3_2	AFUN007706	unspecified product	10300634	10303084	NA	other	0.0943183
10301692	AfunF3_2	0.0427128	0.0427128	0.454893	NA	NA	NA	C	T	upstream_gene_variant	MODIFIER	AFUN020654	c.-6350G>A		AfunF3_2	AFUN007706	unspecified product	10300634	10303084	NA	other	0.0943183
10301692	AfunF3_2	0.0427128	0.0427128	0.454893	NA	NA	NA	C	T	upstream_gene_variant	MODIFIER	AFUN007705	c.-3675C>T		AfunF3_2	AFUN007706	unspecified product	10300634	10303084	NA	other	0.0943183
10301692	AfunF3_2	0.0427128	0.0427128	0.454893	NA	NA	NA	C	T	upstream_gene_variant	MODIFIER	AFUN020654	c.-6350G>A		AfunF3_2	AFUN007706	unspecified product	10300634	10303084	NA	other	0.0943183
10301692	AfunF3_2	0.0427128	0.0427128	0.454893	NA	NA	NA	C	T	upstream_gene_variant	MODIFIER	AFUN014823	c.-4385C>T		AfunF3_2	AFUN007706	unspecified product	10300634	10303084	NA	other	0.0943183
10301899	AfunF3_2	6.75771e-05	6.75771e-05	0.00655661	0.1375	0	0.123543	G	A	upstream_gene_variant	MODIFIER	AFUN014823	c.-4178G>A		AfunF3_2	AFUN007706	unspecified product	10300634	10303084	NA	other	0.0943183
10301899	AfunF3_2	6.75771e-05	6.75771e-05	0.00655661	0.1375	0	0.123543	G	A	upstream_gene_variant	MODIFIER	AFUN020654	c.-6557C>T		AfunF3_2	AFUN007706	unspecified product	10300634	10303084	NA	other	0.0943183
10301899	AfunF3_2	6.75771e-05	6.75771e-05	0.00655661	0.1375	0	0.123543	G	A	synonymous_variant	LOW	AFUN007706	c.789G>A	p.Thr263Thr	AfunF3_2	AFUN007706	unspecified product	10300634	10303084	NA	other	0.0943183
10301899	AfunF3_2	6.75771e-05	6.75771e-05	0.00655661	0.1375	0	0.123543	G	A	upstream_gene_variant	MODIFIER	AFUN020654	c.-6557C>T		AfunF3_2	AFUN007706	unspecified product	10300634	10303084	NA	other	0.0943183
10301899	AfunF3_2	6.75771e-05	6.75771e-05	0.00655661	0.1375	0	0.123543	G	A	upstream_gene_variant	MODIFIER	AFUN007705	c.-3468G>A		AfunF3_2	AFUN007706	unspecified product	10300634	10303084	NA	other	0.0943183
10301899	AfunF3_2	6.75771e-05	6.75771e-05	0.00655661	0.1375	0	0.123543	G	A	upstream_gene_variant	MODIFIER	AFUN007705	c.-3468G>A		AfunF3_2	AFUN007706	unspecified product	10300634	10303084	NA	other	0.0943183
10302121	AfunF3_2	0.0234325	0.0234325	0.345481	0.2125	0.375	0.0484746	C	T	upstream_gene_variant	MODIFIER	AFUN020654	c.-6779G>A		AfunF3_2	AFUN007706	unspecified product	10300634	10303084	NA	other	0.0943183
10302121	AfunF3_2	0.0234325	0.0234325	0.345481	0.2125	0.375	0.0484746	C	T	upstream_gene_variant	MODIFIER	AFUN007705	c.-3246C>T		AfunF3_2	AFUN007706	unspecified product	10300634	10303084	NA	other	0.0943183
10302121	AfunF3_2	0.0234325	0.0234325	0.345481	0.2125	0.375	0.0484746	C	T	upstream_gene_variant	MODIFIER	AFUN020654	c.-6779G>A		AfunF3_2	AFUN007706	unspecified product	10300634	10303084	NA	other	0.0943183
10302121	AfunF3_2	0.0234325	0.0234325	0.345481	0.2125	0.375	0.0484746	C	T	upstream_gene_variant	MODIFIER	AFUN014823	c.-3956C>T		AfunF3_2	AFUN007706	unspecified product	10300634	10303084	NA	other	0.0943183
10302121	AfunF3_2	0.0234325	0.0234325	0.345481	0.2125	0.375	0.0484746	C	T	upstream_gene_variant	MODIFIER	AFUN007705	c.-3246C>T		AfunF3_2	AFUN007706	unspecified product	10300634	10303084	NA	other	0.0943183
10302121	AfunF3_2	0.0234325	0.0234325	0.345481	0.2125	0.375	0.0484746	C	T	synonymous_variant	LOW	AFUN007706	c.936C>T	p.Phe312Phe	AfunF3_2	AFUN007706	unspecified product	10300634	10303084	NA	other	0.0943183
10302307	AfunF3_2	0.00398629	0.00398629	0.112215	0.725	0.9	0.0755208	T	A	upstream_gene_variant	MODIFIER	AFUN020654	c.-6965A>T		AfunF3_2	AFUN007706	unspecified product	10300634	10303084	NA	other	0.0943183
10302307	AfunF3_2	0.00398629	0.00398629	0.112215	0.725	0.9	0.0755208	T	A	upstream_gene_variant	MODIFIER	AFUN014823	c.-3770T>A		AfunF3_2	AFUN007706	unspecified product	10300634	10303084	NA	other	0.0943183
10302307	AfunF3_2	0.00398629	0.00398629	0.112215	0.725	0.9	0.0755208	T	A	upstream_gene_variant	MODIFIER	AFUN007705	c.-3060T>A		AfunF3_2	AFUN007706	unspecified product	10300634	10303084	NA	other	0.0943183
10302307	AfunF3_2	0.00398629	0.00398629	0.112215	0.725	0.9	0.0755208	T	A	upstream_gene_variant	MODIFIER	AFUN020654	c.-6965A>T		AfunF3_2	AFUN007706	unspecified product	10300634	10303084	NA	other	0.0943183
10302307	AfunF3_2	0.00398629	0.00398629	0.112215	0.725	0.9	0.0755208	T	A	synonymous_variant	LOW	AFUN007706	c.1011T>A	p.Thr337Thr	AfunF3_2	AFUN007706	unspecified product	10300634	10303084	NA	other	0.0943183
10302307	AfunF3_2	0.00398629	0.00398629	0.112215	0.725	0.9	0.0755208	T	A	upstream_gene_variant	MODIFIER	AFUN007705	c.-3060T>A		AfunF3_2	AFUN007706	unspecified product	10300634	10303084	NA	other	0.0943183
10302343	AfunF3_2	0.00396164	0.00396164	0.111777	0.725	0.9	0.0755208	G	A	upstream_gene_variant	MODIFIER	AFUN007705	c.-3024G>A		AfunF3_2	AFUN007706	unspecified product	10300634	10303084	NA	other	0.0943183
10302343	AfunF3_2	0.00396164	0.00396164	0.111777	0.725	0.9	0.0755208	G	A	upstream_gene_variant	MODIFIER	AFUN020654	c.-7001C>T		AfunF3_2	AFUN007706	unspecified product	10300634	10303084	NA	other	0.0943183
10302343	AfunF3_2	0.00396164	0.00396164	0.111777	0.725	0.9	0.0755208	G	A	upstream_gene_variant	MODIFIER	AFUN007705	c.-3024G>A		AfunF3_2	AFUN007706	unspecified product	10300634	10303084	NA	other	0.0943183
10302343	AfunF3_2	0.00396164	0.00396164	0.111777	0.725	0.9	0.0755208	G	A	upstream_gene_variant	MODIFIER	AFUN020654	c.-7001C>T		AfunF3_2	AFUN007706	unspecified product	10300634	10303084	NA	other	0.0943183
10302343	AfunF3_2	0.00396164	0.00396164	0.111777	0.725	0.9	0.0755208	G	A	synonymous_variant	LOW	AFUN007706	c.1047G>A	p.Ser349Ser	AfunF3_2	AFUN007706	unspecified product	10300634	10303084	NA	other	0.0943183
10302343	AfunF3_2	0.00396164	0.00396164	0.111777	0.725	0.9	0.0755208	G	A	upstream_gene_variant	MODIFIER	AFUN014823	c.-3734G>A		AfunF3_2	AFUN007706	unspecified product	10300634	10303084	NA	other	0.0943183
10302548	AfunF3_2	0.000527326	0.000527326	0.0278605	0.2375	0.5	0.127564	T	C	upstream_gene_variant	MODIFIER	AFUN007705	c.-2819T>C		AfunF3_2	AFUN007706	unspecified product	10300634	10303084	NA	other	0.0943183
10302548	AfunF3_2	0.000527326	0.000527326	0.0278605	0.2375	0.5	0.127564	T	C	upstream_gene_variant	MODIFIER	AFUN020654	c.-7206A>G		AfunF3_2	AFUN007706	unspecified product	10300634	10303084	NA	other	0.0943183
10302548	AfunF3_2	0.000527326	0.000527326	0.0278605	0.2375	0.5	0.127564	T	C	splice_region_variant&synonymous_variant	LOW	AFUN007706	c.1252T>C	p.Leu418Leu	AfunF3_2	AFUN007706	unspecified product	10300634	10303084	NA	other	0.0943183
10302548	AfunF3_2	0.000527326	0.000527326	0.0278605	0.2375	0.5	0.127564	T	C	upstream_gene_variant	MODIFIER	AFUN007705	c.-2819T>C		AfunF3_2	AFUN007706	unspecified product	10300634	10303084	NA	other	0.0943183
10302548	AfunF3_2	0.000527326	0.000527326	0.0278605	0.2375	0.5	0.127564	T	C	upstream_gene_variant	MODIFIER	AFUN014823	c.-3529T>C		AfunF3_2	AFUN007706	unspecified product	10300634	10303084	NA	other	0.0943183
10302548	AfunF3_2	0.000527326	0.000527326	0.0278605	0.2375	0.5	0.127564	T	C	upstream_gene_variant	MODIFIER	AFUN020654	c.-7206A>G		AfunF3_2	AFUN007706	unspecified product	10300634	10303084	NA	other	0.0943183
10302635	AfunF3_2	0.000811777	0.000811777	0.0372609	0.75	0.9375	0.105413	A	G	upstream_gene_variant	MODIFIER	AFUN020654	c.-7293T>C		AfunF3_2	AFUN007706	unspecified product	10300634	10303084	NA	other	0.0943183
10302635	AfunF3_2	0.000811777	0.000811777	0.0372609	0.75	0.9375	0.105413	A	G	upstream_gene_variant	MODIFIER	AFUN007705	c.-2732A>G		AfunF3_2	AFUN007706	unspecified product	10300634	10303084	NA	other	0.0943183
10302635	AfunF3_2	0.000811777	0.000811777	0.0372609	0.75	0.9375	0.105413	A	G	upstream_gene_variant	MODIFIER	AFUN007705	c.-2732A>G		AfunF3_2	AFUN007706	unspecified product	10300634	10303084	NA	other	0.0943183
10302635	AfunF3_2	0.000811777	0.000811777	0.0372609	0.75	0.9375	0.105413	A	G	upstream_gene_variant	MODIFIER	AFUN020654	c.-7293T>C		AfunF3_2	AFUN007706	unspecified product	10300634	10303084	NA	other	0.0943183
10302635	AfunF3_2	0.000811777	0.000811777	0.0372609	0.75	0.9375	0.105413	A	G	upstream_gene_variant	MODIFIER	AFUN014823	c.-3442A>G		AfunF3_2	AFUN007706	unspecified product	10300634	10303084	NA	other	0.0943183
10302635	AfunF3_2	0.000811777	0.000811777	0.0372609	0.75	0.9375	0.105413	A	G	synonymous_variant	LOW	AFUN007706	c.1260A>G	p.Leu420Leu	AfunF3_2	AFUN007706	unspecified product	10300634	10303084	NA	other	0.0943183
10334094	AfunF3_2	0.00336904	0.00336904	0.10488	0.025	0.15	0.0776885	G	A	synonymous_variant	LOW	AFUN007702	c.2154C>T	p.His718His	AfunF3_2	AFUN007702	myosin-light-chain kinase [Source:Projected from Anopheles gambiae (AGAP002154) VB Community Annotation]	10332644	10342390	NA	other	0.0120113
10334094	AfunF3_2	0.00336904	0.00336904	0.10488	0.025	0.15	0.0776885	G	A	upstream_gene_variant	MODIFIER	AFUN020356	c.-2604C>T		AfunF3_2	AFUN007702	myosin-light-chain kinase [Source:Projected from Anopheles gambiae (AGAP002154) VB Community Annotation]	10332644	10342390	NA	other	0.0120113
10334369	AfunF3_2	0.0402841	0.0402841	0.454893	0.9125	0.8	0.0365575	G	A	missense_variant	MODERATE	AFUN007702	c.1879C>T	p.Arg627Cys	AfunF3_2	AFUN007702	myosin-light-chain kinase [Source:Projected from Anopheles gambiae (AGAP002154) VB Community Annotation]	10332644	10342390	NA	other	0.0120113
10334369	AfunF3_2	0.0402841	0.0402841	0.454893	0.9125	0.8	0.0365575	G	A	upstream_gene_variant	MODIFIER	AFUN020356	c.-2879C>T		AfunF3_2	AFUN007702	myosin-light-chain kinase [Source:Projected from Anopheles gambiae (AGAP002154) VB Community Annotation]	10332644	10342390	NA	other	0.0120113
10334403	AfunF3_2	0.0426365	0.0426365	0.454893	NA	NA	NA	G	A	upstream_gene_variant	MODIFIER	AFUN020356	c.-2913C>T		AfunF3_2	AFUN007702	myosin-light-chain kinase [Source:Projected from Anopheles gambiae (AGAP002154) VB Community Annotation]	10332644	10342390	NA	other	0.0120113
10334403	AfunF3_2	0.0426365	0.0426365	0.454893	NA	NA	NA	G	A	synonymous_variant	LOW	AFUN007702	c.1845C>T	p.Phe615Phe	AfunF3_2	AFUN007702	myosin-light-chain kinase [Source:Projected from Anopheles gambiae (AGAP002154) VB Community Annotation]	10332644	10342390	NA	other	0.0120113
10334479	AfunF3_2	0.0426792	0.0426792	0.454893	NA	NA	NA	A	C	intron_variant	MODIFIER	AFUN007702	c.1782-13T>G		AfunF3_2	AFUN007702	myosin-light-chain kinase [Source:Projected from Anopheles gambiae (AGAP002154) VB Community Annotation]	10332644	10342390	NA	other	0.0120113
10334479	AfunF3_2	0.0426792	0.0426792	0.454893	NA	NA	NA	A	C	upstream_gene_variant	MODIFIER	AFUN020356	c.-2989T>G		AfunF3_2	AFUN007702	myosin-light-chain kinase [Source:Projected from Anopheles gambiae (AGAP002154) VB Community Annotation]	10332644	10342390	NA	other	0.0120113
10334514	AfunF3_2	0.042636	0.042636	0.454893	NA	NA	NA	G	A	upstream_gene_variant	MODIFIER	AFUN020356	c.-3024C>T		AfunF3_2	AFUN007702	myosin-light-chain kinase [Source:Projected from Anopheles gambiae (AGAP002154) VB Community Annotation]	10332644	10342390	NA	other	0.0120113
10334514	AfunF3_2	0.042636	0.042636	0.454893	NA	NA	NA	G	A	intron_variant	MODIFIER	AFUN007702	c.1781+39C>T		AfunF3_2	AFUN007702	myosin-light-chain kinase [Source:Projected from Anopheles gambiae (AGAP002154) VB Community Annotation]	10332644	10342390	NA	other	0.0120113
10334518	AfunF3_2	0.000408661	0.000408661	0.023151	0.0625	0.2625	0.12464	A	G	intron_variant	MODIFIER	AFUN007702	c.1781+35T>C		AfunF3_2	AFUN007702	myosin-light-chain kinase [Source:Projected from Anopheles gambiae (AGAP002154) VB Community Annotation]	10332644	10342390	NA	other	0.0120113
10334518	AfunF3_2	0.000408661	0.000408661	0.023151	0.0625	0.2625	0.12464	A	G	upstream_gene_variant	MODIFIER	AFUN020356	c.-3028T>C		AfunF3_2	AFUN007702	myosin-light-chain kinase [Source:Projected from Anopheles gambiae (AGAP002154) VB Community Annotation]	10332644	10342390	NA	other	0.0120113
10334615	AfunF3_2	0.0186335	0.0186335	0.30335	NA	NA	NA	A	T	synonymous_variant	LOW	AFUN007702	c.1719T>A	p.Thr573Thr	AfunF3_2	AFUN007702	myosin-light-chain kinase [Source:Projected from Anopheles gambiae (AGAP002154) VB Community Annotation]	10332644	10342390	NA	other	0.0120113
10334615	AfunF3_2	0.0186335	0.0186335	0.30335	NA	NA	NA	A	T	upstream_gene_variant	MODIFIER	AFUN020356	c.-3125T>A		AfunF3_2	AFUN007702	myosin-light-chain kinase [Source:Projected from Anopheles gambiae (AGAP002154) VB Community Annotation]	10332644	10342390	NA	other	0.0120113
10334672	AfunF3_2	0.0426358	0.0426358	0.454893	NA	NA	NA	G	A	upstream_gene_variant	MODIFIER	AFUN020356	c.-3182C>T		AfunF3_2	AFUN007702	myosin-light-chain kinase [Source:Projected from Anopheles gambiae (AGAP002154) VB Community Annotation]	10332644	10342390	NA	other	0.0120113
10334672	AfunF3_2	0.0426358	0.0426358	0.454893	NA	NA	NA	G	A	synonymous_variant	LOW	AFUN007702	c.1662C>T	p.Val554Val	AfunF3_2	AFUN007702	myosin-light-chain kinase [Source:Projected from Anopheles gambiae (AGAP002154) VB Community Annotation]	10332644	10342390	NA	other	0.0120113
10334823	AfunF3_2	7.8528e-05	7.8528e-05	0.00742375	0	0.1375	0.121212	C	T	missense_variant	MODERATE	AFUN007702	c.1511G>A	p.Arg504Gln	AfunF3_2	AFUN007702	myosin-light-chain kinase [Source:Projected from Anopheles gambiae (AGAP002154) VB Community Annotation]	10332644	10342390	NA	other	0.0120113
10334823	AfunF3_2	7.8528e-05	7.8528e-05	0.00742375	0	0.1375	0.121212	C	T	upstream_gene_variant	MODIFIER	AFUN020356	c.-3333G>A		AfunF3_2	AFUN007702	myosin-light-chain kinase [Source:Projected from Anopheles gambiae (AGAP002154) VB Community Annotation]	10332644	10342390	NA	other	0.0120113
10336829	AfunF3_2	0.038039	0.038039	0.454893	0.7	0.8375	0.0358272	A	G	synonymous_variant	LOW	AFUN007702	c.1254T>C	p.Gly418Gly	AfunF3_2	AFUN007702	myosin-light-chain kinase [Source:Projected from Anopheles gambiae (AGAP002154) VB Community Annotation]	10332644	10342390	NA	other	0.0120113
10336829	AfunF3_2	0.038039	0.038039	0.454893	0.7	0.8375	0.0358272	A	G	upstream_gene_variant	MODIFIER	AFUN020356	c.-5339T>C		AfunF3_2	AFUN007702	myosin-light-chain kinase [Source:Projected from Anopheles gambiae (AGAP002154) VB Community Annotation]	10332644	10342390	NA	other	0.0120113
10336925	AfunF3_2	0.000760317	0.000760317	0.0353509	0.2	0.45	0.119613	G	A	intron_variant	MODIFIER	AFUN007702	c.1189-31C>T		AfunF3_2	AFUN007702	myosin-light-chain kinase [Source:Projected from Anopheles gambiae (AGAP002154) VB Community Annotation]	10332644	10342390	NA	other	0.0120113
10337035	AfunF3_2	0.0455999	0.0455999	0.466869	0.325	0.1875	0.0334359	T	G	synonymous_variant	LOW	AFUN007702	c.1116A>C	p.Val372Val	AfunF3_2	AFUN007702	myosin-light-chain kinase [Source:Projected from Anopheles gambiae (AGAP002154) VB Community Annotation]	10332644	10342390	NA	other	0.0120113
10337082	AfunF3_2	8.32936e-05	8.32936e-05	0.00782547	0	0.1375	0.121212	C	T	missense_variant	MODERATE	AFUN007702	c.1069G>A	p.Ala357Thr	AfunF3_2	AFUN007702	myosin-light-chain kinase [Source:Projected from Anopheles gambiae (AGAP002154) VB Community Annotation]	10332644	10342390	NA	other	0.0120113
10337143	AfunF3_2	0.020144	0.020144	0.316403	NA	NA	NA	C	T	synonymous_variant	LOW	AFUN007702	c.1008G>A	p.Gln336Gln	AfunF3_2	AFUN007702	myosin-light-chain kinase [Source:Projected from Anopheles gambiae (AGAP002154) VB Community Annotation]	10332644	10342390	NA	other	0.0120113
10337332	AfunF3_2	0.043276	0.043276	0.454893	NA	NA	NA	A	G	intron_variant	MODIFIER	AFUN007702	c.863+18T>C		AfunF3_2	AFUN007702	myosin-light-chain kinase [Source:Projected from Anopheles gambiae (AGAP002154) VB Community Annotation]	10332644	10342390	NA	other	0.0120113
10337472	AfunF3_2	0.0426644	0.0426644	0.454893	NA	NA	NA	C	T	synonymous_variant	LOW	AFUN007702	c.741G>A	p.Pro247Pro	AfunF3_2	AFUN007702	myosin-light-chain kinase [Source:Projected from Anopheles gambiae (AGAP002154) VB Community Annotation]	10332644	10342390	NA	other	0.0120113
10337478	AfunF3_2	0.00125781	0.00125781	0.0518958	0.0125	0.1375	0.090263	T	C	synonymous_variant	LOW	AFUN007702	c.735A>G	p.Glu245Glu	AfunF3_2	AFUN007702	myosin-light-chain kinase [Source:Projected from Anopheles gambiae (AGAP002154) VB Community Annotation]	10332644	10342390	NA	other	0.0120113
10337484	AfunF3_2	0.0426511	0.0426511	0.454893	NA	NA	NA	C	T	synonymous_variant	LOW	AFUN007702	c.729G>A	p.Val243Val	AfunF3_2	AFUN007702	myosin-light-chain kinase [Source:Projected from Anopheles gambiae (AGAP002154) VB Community Annotation]	10332644	10342390	NA	other	0.0120113
10337628	AfunF3_2	0.0002391	0.0002391	0.0159017	0.775	0.9625	0.128336	T	C	synonymous_variant	LOW	AFUN007702	c.585A>G	p.Val195Val	AfunF3_2	AFUN007702	myosin-light-chain kinase [Source:Projected from Anopheles gambiae (AGAP002154) VB Community Annotation]	10332644	10342390	NA	other	0.0120113
10337664	AfunF3_2	0.0426407	0.0426407	0.454893	NA	NA	NA	G	A	synonymous_variant	LOW	AFUN007702	c.549C>T	p.Phe183Phe	AfunF3_2	AFUN007702	myosin-light-chain kinase [Source:Projected from Anopheles gambiae (AGAP002154) VB Community Annotation]	10332644	10342390	NA	other	0.0120113
10337928	AfunF3_2	0.0426775	0.0426775	0.454893	NA	NA	NA	G	A	synonymous_variant	LOW	AFUN007702	c.285C>T	p.Gly95Gly	AfunF3_2	AFUN007702	myosin-light-chain kinase [Source:Projected from Anopheles gambiae (AGAP002154) VB Community Annotation]	10332644	10342390	NA	other	0.0120113
10337946	AfunF3_2	0.000285549	0.000285549	0.0181098	0.0125	0.1625	0.120611	T	A	synonymous_variant	LOW	AFUN007702	c.267A>T	p.Val89Val	AfunF3_2	AFUN007702	myosin-light-chain kinase [Source:Projected from Anopheles gambiae (AGAP002154) VB Community Annotation]	10332644	10342390	NA	other	0.0120113
10337967	AfunF3_2	0.0120667	0.0120667	0.236405	0.575	0.7625	0.0613367	A	G	synonymous_variant	LOW	AFUN007702	c.246T>C	p.Cys82Cys	AfunF3_2	AFUN007702	myosin-light-chain kinase [Source:Projected from Anopheles gambiae (AGAP002154) VB Community Annotation]	10332644	10342390	NA	other	0.0120113
10338000	AfunF3_2	0.00227392	0.00227392	0.0776401	0.7125	0.9	0.0928516	A	G	synonymous_variant	LOW	AFUN007702	c.213T>C	p.Arg71Arg	AfunF3_2	AFUN007702	myosin-light-chain kinase [Source:Projected from Anopheles gambiae (AGAP002154) VB Community Annotation]	10332644	10342390	NA	other	0.0120113
10338213	AfunF3_2	0.00972741	0.00972741	0.204812	0.05	0.175	0.0624035	T	G	5_prime_UTR_variant	MODIFIER	AFUN007702	c.-1A>C		AfunF3_2	AFUN007702	myosin-light-chain kinase [Source:Projected from Anopheles gambiae (AGAP002154) VB Community Annotation]	10332644	10342390	NA	other	0.0120113
10575177	AfunF3_2	0.000190001	0.000190001	0.0134996	0.375	0.05	0.261373	G	A	intron_variant	MODIFIER	AFUN021540	c.386-125C>T		AfunF3_2	AFUN021540	ubiquitin-conjugating enzyme E2 G2 [Source:Projected from Anopheles gambiae (AGAP002169) VB Community Annotation]	10574422	10576572	NA	other	0.0114612
10575177	AfunF3_2	0.000190001	0.000190001	0.0134996	0.375	0.05	0.261373	G	A	upstream_gene_variant	MODIFIER	AFUN005071	c.-3306G>A		AfunF3_2	AFUN021540	ubiquitin-conjugating enzyme E2 G2 [Source:Projected from Anopheles gambiae (AGAP002169) VB Community Annotation]	10574422	10576572	NA	other	0.0114612
10575177	AfunF3_2	0.000190001	0.000190001	0.0134996	0.375	0.05	0.261373	G	A	upstream_gene_variant	MODIFIER	AFUN005069	c.-1840C>T		AfunF3_2	AFUN021540	ubiquitin-conjugating enzyme E2 G2 [Source:Projected from Anopheles gambiae (AGAP002169) VB Community Annotation]	10574422	10576572	NA	other	0.0114612
10575177	AfunF3_2	0.000190001	0.000190001	0.0134996	0.375	0.05	0.261373	G	A	downstream_gene_variant	MODIFIER	AFUN021541	c.*1742C>T		AfunF3_2	AFUN021540	ubiquitin-conjugating enzyme E2 G2 [Source:Projected from Anopheles gambiae (AGAP002169) VB Community Annotation]	10574422	10576572	NA	other	0.0114612
10575177	AfunF3_2	0.000190001	0.000190001	0.0134996	0.375	0.05	0.261373	G	A	splice_region_variant&intron_variant	LOW	AFUN014539	c.-27+5G>A		AfunF3_2	AFUN021540	ubiquitin-conjugating enzyme E2 G2 [Source:Projected from Anopheles gambiae (AGAP002169) VB Community Annotation]	10574422	10576572	NA	other	0.0114612
10576102	AfunF3_2	0.00709422	0.00709422	0.173996	0.3625	0.575	0.0722443	C	G	downstream_gene_variant	MODIFIER	AFUN014539	c.*512C>G		AfunF3_2	AFUN021540	ubiquitin-conjugating enzyme E2 G2 [Source:Projected from Anopheles gambiae (AGAP002169) VB Community Annotation]	10574422	10576572	NA	other	0.0114612
10576102	AfunF3_2	0.00709422	0.00709422	0.173996	0.3625	0.575	0.0722443	C	G	upstream_gene_variant	MODIFIER	AFUN005069	c.-2765G>C		AfunF3_2	AFUN021540	ubiquitin-conjugating enzyme E2 G2 [Source:Projected from Anopheles gambiae (AGAP002169) VB Community Annotation]	10574422	10576572	NA	other	0.0114612
10576102	AfunF3_2	0.00709422	0.00709422	0.173996	0.3625	0.575	0.0722443	C	G	upstream_gene_variant	MODIFIER	AFUN005071	c.-2381C>G		AfunF3_2	AFUN021540	ubiquitin-conjugating enzyme E2 G2 [Source:Projected from Anopheles gambiae (AGAP002169) VB Community Annotation]	10574422	10576572	NA	other	0.0114612
10576102	AfunF3_2	0.00709422	0.00709422	0.173996	0.3625	0.575	0.0722443	C	G	splice_region_variant&intron_variant	LOW	AFUN021540	c.126-4G>C		AfunF3_2	AFUN021540	ubiquitin-conjugating enzyme E2 G2 [Source:Projected from Anopheles gambiae (AGAP002169) VB Community Annotation]	10574422	10576572	NA	other	0.0114612
10576102	AfunF3_2	0.00709422	0.00709422	0.173996	0.3625	0.575	0.0722443	C	G	downstream_gene_variant	MODIFIER	AFUN021541	c.*817G>C		AfunF3_2	AFUN021540	ubiquitin-conjugating enzyme E2 G2 [Source:Projected from Anopheles gambiae (AGAP002169) VB Community Annotation]	10574422	10576572	NA	other	0.0114612
10576186	AfunF3_2	0.00198898	0.00198898	0.0696072	0.275	0.0875	0.10078	G	A	upstream_gene_variant	MODIFIER	AFUN005069	c.-2849C>T		AfunF3_2	AFUN021540	ubiquitin-conjugating enzyme E2 G2 [Source:Projected from Anopheles gambiae (AGAP002169) VB Community Annotation]	10574422	10576572	NA	other	0.0114612
10576186	AfunF3_2	0.00198898	0.00198898	0.0696072	0.275	0.0875	0.10078	G	A	downstream_gene_variant	MODIFIER	AFUN014539	c.*596G>A		AfunF3_2	AFUN021540	ubiquitin-conjugating enzyme E2 G2 [Source:Projected from Anopheles gambiae (AGAP002169) VB Community Annotation]	10574422	10576572	NA	other	0.0114612
10576186	AfunF3_2	0.00198898	0.00198898	0.0696072	0.275	0.0875	0.10078	G	A	downstream_gene_variant	MODIFIER	AFUN021541	c.*733C>T		AfunF3_2	AFUN021540	ubiquitin-conjugating enzyme E2 G2 [Source:Projected from Anopheles gambiae (AGAP002169) VB Community Annotation]	10574422	10576572	NA	other	0.0114612
10576186	AfunF3_2	0.00198898	0.00198898	0.0696072	0.275	0.0875	0.10078	G	A	synonymous_variant	LOW	AFUN021540	c.99C>T	p.Asn33Asn	AfunF3_2	AFUN021540	ubiquitin-conjugating enzyme E2 G2 [Source:Projected from Anopheles gambiae (AGAP002169) VB Community Annotation]	10574422	10576572	NA	other	0.0114612
10576186	AfunF3_2	0.00198898	0.00198898	0.0696072	0.275	0.0875	0.10078	G	A	upstream_gene_variant	MODIFIER	AFUN005071	c.-2297G>A		AfunF3_2	AFUN021540	ubiquitin-conjugating enzyme E2 G2 [Source:Projected from Anopheles gambiae (AGAP002169) VB Community Annotation]	10574422	10576572	NA	other	0.0114612
10576233	AfunF3_2	0.000241933	0.000241933	0.0160445	0	0.125	0.110256	G	A	upstream_gene_variant	MODIFIER	AFUN005069	c.-2896C>T		AfunF3_2	AFUN021540	ubiquitin-conjugating enzyme E2 G2 [Source:Projected from Anopheles gambiae (AGAP002169) VB Community Annotation]	10574422	10576572	NA	other	0.0114612
10576233	AfunF3_2	0.000241933	0.000241933	0.0160445	0	0.125	0.110256	G	A	downstream_gene_variant	MODIFIER	AFUN014539	c.*643G>A		AfunF3_2	AFUN021540	ubiquitin-conjugating enzyme E2 G2 [Source:Projected from Anopheles gambiae (AGAP002169) VB Community Annotation]	10574422	10576572	NA	other	0.0114612
10576233	AfunF3_2	0.000241933	0.000241933	0.0160445	0	0.125	0.110256	G	A	synonymous_variant	LOW	AFUN021540	c.52C>T	p.Leu18Leu	AfunF3_2	AFUN021540	ubiquitin-conjugating enzyme E2 G2 [Source:Projected from Anopheles gambiae (AGAP002169) VB Community Annotation]	10574422	10576572	NA	other	0.0114612
10576233	AfunF3_2	0.000241933	0.000241933	0.0160445	0	0.125	0.110256	G	A	upstream_gene_variant	MODIFIER	AFUN005071	c.-2250G>A		AfunF3_2	AFUN021540	ubiquitin-conjugating enzyme E2 G2 [Source:Projected from Anopheles gambiae (AGAP002169) VB Community Annotation]	10574422	10576572	NA	other	0.0114612
10576233	AfunF3_2	0.000241933	0.000241933	0.0160445	0	0.125	0.110256	G	A	downstream_gene_variant	MODIFIER	AFUN021541	c.*686C>T		AfunF3_2	AFUN021540	ubiquitin-conjugating enzyme E2 G2 [Source:Projected from Anopheles gambiae (AGAP002169) VB Community Annotation]	10574422	10576572	NA	other	0.0114612
10672133	AfunF3_X	0.0475867	0.0475867	0.475461	NA	NA	NA	T	C	upstream_gene_variant	MODIFIER	AFUN002159	c.-1493A>G		AfunF3_X	AFUN002158	Cystathionine beta-synthase [Source:Projected from Anopheles gambiae (AGAP000162) UniProtKB/TrEMBL;Acc:Q7QEV0]	10671923	10676982	NA	other	0.0185743
10672133	AfunF3_X	0.0475867	0.0475867	0.475461	NA	NA	NA	T	C	synonymous_variant	LOW	AFUN002158	c.1560A>G	p.Ala520Ala	AfunF3_X	AFUN002158	Cystathionine beta-synthase [Source:Projected from Anopheles gambiae (AGAP000162) UniProtKB/TrEMBL;Acc:Q7QEV0]	10671923	10676982	NA	other	0.0185743
10672803	AfunF3_X	0.042726	0.042726	0.454893	NA	NA	NA	C	T	upstream_gene_variant	MODIFIER	AFUN002159	c.-2163G>A		AfunF3_X	AFUN002158	Cystathionine beta-synthase [Source:Projected from Anopheles gambiae (AGAP000162) UniProtKB/TrEMBL;Acc:Q7QEV0]	10671923	10676982	NA	other	0.0185743
10672803	AfunF3_X	0.042726	0.042726	0.454893	NA	NA	NA	C	T	synonymous_variant	LOW	AFUN002158	c.1116G>A	p.Leu372Leu	AfunF3_X	AFUN002158	Cystathionine beta-synthase [Source:Projected from Anopheles gambiae (AGAP000162) UniProtKB/TrEMBL;Acc:Q7QEV0]	10671923	10676982	NA	other	0.0185743
10672824	AfunF3_X	0.0426619	0.0426619	0.454893	NA	NA	NA	C	T	upstream_gene_variant	MODIFIER	AFUN002159	c.-2184G>A		AfunF3_X	AFUN002158	Cystathionine beta-synthase [Source:Projected from Anopheles gambiae (AGAP000162) UniProtKB/TrEMBL;Acc:Q7QEV0]	10671923	10676982	NA	other	0.0185743
10672824	AfunF3_X	0.0426619	0.0426619	0.454893	NA	NA	NA	C	T	synonymous_variant	LOW	AFUN002158	c.1095G>A	p.Pro365Pro	AfunF3_X	AFUN002158	Cystathionine beta-synthase [Source:Projected from Anopheles gambiae (AGAP000162) UniProtKB/TrEMBL;Acc:Q7QEV0]	10671923	10676982	NA	other	0.0185743
10672857	AfunF3_X	0.0426909	0.0426909	0.454893	NA	NA	NA	T	C	synonymous_variant	LOW	AFUN002158	c.1062A>G	p.Leu354Leu	AfunF3_X	AFUN002158	Cystathionine beta-synthase [Source:Projected from Anopheles gambiae (AGAP000162) UniProtKB/TrEMBL;Acc:Q7QEV0]	10671923	10676982	NA	other	0.0185743
10672857	AfunF3_X	0.0426909	0.0426909	0.454893	NA	NA	NA	T	C	upstream_gene_variant	MODIFIER	AFUN002159	c.-2217A>G		AfunF3_X	AFUN002158	Cystathionine beta-synthase [Source:Projected from Anopheles gambiae (AGAP000162) UniProtKB/TrEMBL;Acc:Q7QEV0]	10671923	10676982	NA	other	0.0185743
10672869	AfunF3_X	0.019364	0.019364	0.308341	0.1375	0.2875	0.0531119	A	C	upstream_gene_variant	MODIFIER	AFUN002159	c.-2229T>G		AfunF3_X	AFUN002158	Cystathionine beta-synthase [Source:Projected from Anopheles gambiae (AGAP000162) UniProtKB/TrEMBL;Acc:Q7QEV0]	10671923	10676982	NA	other	0.0185743
10672869	AfunF3_X	0.019364	0.019364	0.308341	0.1375	0.2875	0.0531119	A	C	synonymous_variant	LOW	AFUN002158	c.1050T>G	p.Ala350Ala	AfunF3_X	AFUN002158	Cystathionine beta-synthase [Source:Projected from Anopheles gambiae (AGAP000162) UniProtKB/TrEMBL;Acc:Q7QEV0]	10671923	10676982	NA	other	0.0185743
10673157	AfunF3_X	0.0433377	0.0433377	0.454893	NA	NA	NA	G	A	upstream_gene_variant	MODIFIER	AFUN002159	c.-2517C>T		AfunF3_X	AFUN002158	Cystathionine beta-synthase [Source:Projected from Anopheles gambiae (AGAP000162) UniProtKB/TrEMBL;Acc:Q7QEV0]	10671923	10676982	NA	other	0.0185743
10673157	AfunF3_X	0.0433377	0.0433377	0.454893	NA	NA	NA	G	A	synonymous_variant	LOW	AFUN002158	c.762C>T	p.Ile254Ile	AfunF3_X	AFUN002158	Cystathionine beta-synthase [Source:Projected from Anopheles gambiae (AGAP000162) UniProtKB/TrEMBL;Acc:Q7QEV0]	10671923	10676982	NA	other	0.0185743
10673316	AfunF3_X	0.0426312	0.0426312	0.454893	NA	NA	NA	T	C	upstream_gene_variant	MODIFIER	AFUN002159	c.-2676A>G		AfunF3_X	AFUN002158	Cystathionine beta-synthase [Source:Projected from Anopheles gambiae (AGAP000162) UniProtKB/TrEMBL;Acc:Q7QEV0]	10671923	10676982	NA	other	0.0185743
10673316	AfunF3_X	0.0426312	0.0426312	0.454893	NA	NA	NA	T	C	synonymous_variant	LOW	AFUN002158	c.603A>G	p.Gln201Gln	AfunF3_X	AFUN002158	Cystathionine beta-synthase [Source:Projected from Anopheles gambiae (AGAP000162) UniProtKB/TrEMBL;Acc:Q7QEV0]	10671923	10676982	NA	other	0.0185743
10673523	AfunF3_X	0.00225557	0.00225557	0.0772523	0.6125	0.825	0.0907384	A	G	upstream_gene_variant	MODIFIER	AFUN002159	c.-2883T>C		AfunF3_X	AFUN002158	Cystathionine beta-synthase [Source:Projected from Anopheles gambiae (AGAP000162) UniProtKB/TrEMBL;Acc:Q7QEV0]	10671923	10676982	NA	other	0.0185743
10673523	AfunF3_X	0.00225557	0.00225557	0.0772523	0.6125	0.825	0.0907384	A	G	synonymous_variant	LOW	AFUN002158	c.396T>C	p.Ile132Ile	AfunF3_X	AFUN002158	Cystathionine beta-synthase [Source:Projected from Anopheles gambiae (AGAP000162) UniProtKB/TrEMBL;Acc:Q7QEV0]	10671923	10676982	NA	other	0.0185743
10673538	AfunF3_X	0.000200885	0.000200885	0.0141916	0.2	0.475	0.141554	C	T	upstream_gene_variant	MODIFIER	AFUN002159	c.-2898G>A		AfunF3_X	AFUN002158	Cystathionine beta-synthase [Source:Projected from Anopheles gambiae (AGAP000162) UniProtKB/TrEMBL;Acc:Q7QEV0]	10671923	10676982	NA	other	0.0185743
10673538	AfunF3_X	0.000200885	0.000200885	0.0141916	0.2	0.475	0.141554	C	T	synonymous_variant	LOW	AFUN002158	c.381G>A	p.Lys127Lys	AfunF3_X	AFUN002158	Cystathionine beta-synthase [Source:Projected from Anopheles gambiae (AGAP000162) UniProtKB/TrEMBL;Acc:Q7QEV0]	10671923	10676982	NA	other	0.0185743
10825938	AfunF3_X	0.0426367	0.0426367	0.454893	NA	NA	NA	G	C	upstream_gene_variant	MODIFIER	AFUN002142	c.-3806C>G		AfunF3_X	AFUN002141	phosphoribosylaminoimidazole carboxylase [Source:Projected from Anopheles gambiae (AGAP000180) VB Community Annotation]	10825609	10827371	NA	other	0.00887568
10825938	AfunF3_X	0.0426367	0.0426367	0.454893	NA	NA	NA	G	C	synonymous_variant	LOW	AFUN002141	c.81G>C	p.Val27Val	AfunF3_X	AFUN002141	phosphoribosylaminoimidazole carboxylase [Source:Projected from Anopheles gambiae (AGAP000180) VB Community Annotation]	10825609	10827371	NA	other	0.00887568
10826010	AfunF3_X	0.0431586	0.0431586	0.454893	NA	NA	NA	T	C	upstream_gene_variant	MODIFIER	AFUN002142	c.-3878A>G		AfunF3_X	AFUN002141	phosphoribosylaminoimidazole carboxylase [Source:Projected from Anopheles gambiae (AGAP000180) VB Community Annotation]	10825609	10827371	NA	other	0.00887568
10826010	AfunF3_X	0.0431586	0.0431586	0.454893	NA	NA	NA	T	C	synonymous_variant	LOW	AFUN002141	c.153T>C	p.His51His	AfunF3_X	AFUN002141	phosphoribosylaminoimidazole carboxylase [Source:Projected from Anopheles gambiae (AGAP000180) VB Community Annotation]	10825609	10827371	NA	other	0.00887568
10826666	AfunF3_X	0.0426358	0.0426358	0.454893	NA	NA	NA	C	T	upstream_gene_variant	MODIFIER	AFUN002140	c.-5259C>T		AfunF3_X	AFUN002141	phosphoribosylaminoimidazole carboxylase [Source:Projected from Anopheles gambiae (AGAP000180) VB Community Annotation]	10825609	10827371	NA	other	0.00887568
10826666	AfunF3_X	0.0426358	0.0426358	0.454893	NA	NA	NA	C	T	synonymous_variant	LOW	AFUN002141	c.720C>T	p.Thr240Thr	AfunF3_X	AFUN002141	phosphoribosylaminoimidazole carboxylase [Source:Projected from Anopheles gambiae (AGAP000180) VB Community Annotation]	10825609	10827371	NA	other	0.00887568
10826666	AfunF3_X	0.0426358	0.0426358	0.454893	NA	NA	NA	C	T	upstream_gene_variant	MODIFIER	AFUN002142	c.-4534G>A		AfunF3_X	AFUN002141	phosphoribosylaminoimidazole carboxylase [Source:Projected from Anopheles gambiae (AGAP000180) VB Community Annotation]	10825609	10827371	NA	other	0.00887568
10826669	AfunF3_X	2.78589e-05	2.78589e-05	0.00367404	0.0375	0.2625	0.164165	T	A	upstream_gene_variant	MODIFIER	AFUN002140	c.-5256T>A		AfunF3_X	AFUN002141	phosphoribosylaminoimidazole carboxylase [Source:Projected from Anopheles gambiae (AGAP000180) VB Community Annotation]	10825609	10827371	NA	other	0.00887568
10826669	AfunF3_X	2.78589e-05	2.78589e-05	0.00367404	0.0375	0.2625	0.164165	T	A	upstream_gene_variant	MODIFIER	AFUN002142	c.-4537A>T		AfunF3_X	AFUN002141	phosphoribosylaminoimidazole carboxylase [Source:Projected from Anopheles gambiae (AGAP000180) VB Community Annotation]	10825609	10827371	NA	other	0.00887568
10826669	AfunF3_X	2.78589e-05	2.78589e-05	0.00367404	0.0375	0.2625	0.164165	T	A	synonymous_variant	LOW	AFUN002141	c.723T>A	p.Ala241Ala	AfunF3_X	AFUN002141	phosphoribosylaminoimidazole carboxylase [Source:Projected from Anopheles gambiae (AGAP000180) VB Community Annotation]	10825609	10827371	NA	other	0.00887568
10890103	AfunF3_X	0.0470044	0.0470044	0.475461	NA	NA	NA	T	A	splice_region_variant&intron_variant	LOW	AFUN002134	c.153-6T>A		AfunF3_X	AFUN002134	Uridine phosphorylase [Source:Projected from Anopheles gambiae (AGAP000188) UniProtKB/TrEMBL;Acc:Q7PFX7]	10885352	10893897	NA	other	0.0124555
10890103	AfunF3_X	0.0470044	0.0470044	0.475461	NA	NA	NA	T	A	splice_region_variant&intron_variant	LOW	AFUN002134	c.153-6T>A		AfunF3_X	AFUN002134	Uridine phosphorylase [Source:Projected from Anopheles gambiae (AGAP000188) UniProtKB/TrEMBL;Acc:Q7PFX7]	10885352	10893897	NA	other	0.0124555
10890103	AfunF3_X	0.0470044	0.0470044	0.475461	NA	NA	NA	T	A	splice_region_variant&intron_variant	LOW	AFUN002134	c.120-6T>A		AfunF3_X	AFUN002134	Uridine phosphorylase [Source:Projected from Anopheles gambiae (AGAP000188) UniProtKB/TrEMBL;Acc:Q7PFX7]	10885352	10893897	NA	other	0.0124555
10890103	AfunF3_X	0.0470044	0.0470044	0.475461	NA	NA	NA	T	A	upstream_gene_variant	MODIFIER	AFUN002133	c.-4740T>A		AfunF3_X	AFUN002134	Uridine phosphorylase [Source:Projected from Anopheles gambiae (AGAP000188) UniProtKB/TrEMBL;Acc:Q7PFX7]	10885352	10893897	NA	other	0.0124555
10890169	AfunF3_X	0.0426581	0.0426581	0.454893	NA	NA	NA	C	T	upstream_gene_variant	MODIFIER	AFUN002133	c.-4674C>T		AfunF3_X	AFUN002134	Uridine phosphorylase [Source:Projected from Anopheles gambiae (AGAP000188) UniProtKB/TrEMBL;Acc:Q7PFX7]	10885352	10893897	NA	other	0.0124555
10890169	AfunF3_X	0.0426581	0.0426581	0.454893	NA	NA	NA	C	T	synonymous_variant	LOW	AFUN002134	c.213C>T	p.Ile71Ile	AfunF3_X	AFUN002134	Uridine phosphorylase [Source:Projected from Anopheles gambiae (AGAP000188) UniProtKB/TrEMBL;Acc:Q7PFX7]	10885352	10893897	NA	other	0.0124555
10890169	AfunF3_X	0.0426581	0.0426581	0.454893	NA	NA	NA	C	T	synonymous_variant	LOW	AFUN002134	c.213C>T	p.Ile71Ile	AfunF3_X	AFUN002134	Uridine phosphorylase [Source:Projected from Anopheles gambiae (AGAP000188) UniProtKB/TrEMBL;Acc:Q7PFX7]	10885352	10893897	NA	other	0.0124555
10890169	AfunF3_X	0.0426581	0.0426581	0.454893	NA	NA	NA	C	T	synonymous_variant	LOW	AFUN002134	c.180C>T	p.Ile60Ile	AfunF3_X	AFUN002134	Uridine phosphorylase [Source:Projected from Anopheles gambiae (AGAP000188) UniProtKB/TrEMBL;Acc:Q7PFX7]	10885352	10893897	NA	other	0.0124555
10890585	AfunF3_X	0.0186333	0.0186333	0.30335	NA	NA	NA	T	C	synonymous_variant	LOW	AFUN002134	c.465T>C	p.Gly155Gly	AfunF3_X	AFUN002134	Uridine phosphorylase [Source:Projected from Anopheles gambiae (AGAP000188) UniProtKB/TrEMBL;Acc:Q7PFX7]	10885352	10893897	NA	other	0.0124555
10890585	AfunF3_X	0.0186333	0.0186333	0.30335	NA	NA	NA	T	C	upstream_gene_variant	MODIFIER	AFUN002133	c.-4258T>C		AfunF3_X	AFUN002134	Uridine phosphorylase [Source:Projected from Anopheles gambiae (AGAP000188) UniProtKB/TrEMBL;Acc:Q7PFX7]	10885352	10893897	NA	other	0.0124555
10890585	AfunF3_X	0.0186333	0.0186333	0.30335	NA	NA	NA	T	C	synonymous_variant	LOW	AFUN002134	c.432T>C	p.Gly144Gly	AfunF3_X	AFUN002134	Uridine phosphorylase [Source:Projected from Anopheles gambiae (AGAP000188) UniProtKB/TrEMBL;Acc:Q7PFX7]	10885352	10893897	NA	other	0.0124555
10890585	AfunF3_X	0.0186333	0.0186333	0.30335	NA	NA	NA	T	C	synonymous_variant	LOW	AFUN002134	c.465T>C	p.Gly155Gly	AfunF3_X	AFUN002134	Uridine phosphorylase [Source:Projected from Anopheles gambiae (AGAP000188) UniProtKB/TrEMBL;Acc:Q7PFX7]	10885352	10893897	NA	other	0.0124555
10890588	AfunF3_X	0.0036883	0.0036883	0.10678	NA	NA	NA	T	A	upstream_gene_variant	MODIFIER	AFUN002133	c.-4255T>A		AfunF3_X	AFUN002134	Uridine phosphorylase [Source:Projected from Anopheles gambiae (AGAP000188) UniProtKB/TrEMBL;Acc:Q7PFX7]	10885352	10893897	NA	other	0.0124555
10890588	AfunF3_X	0.0036883	0.0036883	0.10678	NA	NA	NA	T	A	synonymous_variant	LOW	AFUN002134	c.435T>A	p.Ile145Ile	AfunF3_X	AFUN002134	Uridine phosphorylase [Source:Projected from Anopheles gambiae (AGAP000188) UniProtKB/TrEMBL;Acc:Q7PFX7]	10885352	10893897	NA	other	0.0124555
10890588	AfunF3_X	0.0036883	0.0036883	0.10678	NA	NA	NA	T	A	synonymous_variant	LOW	AFUN002134	c.468T>A	p.Ile156Ile	AfunF3_X	AFUN002134	Uridine phosphorylase [Source:Projected from Anopheles gambiae (AGAP000188) UniProtKB/TrEMBL;Acc:Q7PFX7]	10885352	10893897	NA	other	0.0124555
10890588	AfunF3_X	0.0036883	0.0036883	0.10678	NA	NA	NA	T	A	synonymous_variant	LOW	AFUN002134	c.468T>A	p.Ile156Ile	AfunF3_X	AFUN002134	Uridine phosphorylase [Source:Projected from Anopheles gambiae (AGAP000188) UniProtKB/TrEMBL;Acc:Q7PFX7]	10885352	10893897	NA	other	0.0124555
10891943	AfunF3_X	0.00336897	0.00336897	0.10488	0.025	0.15	0.0738615	G	A	synonymous_variant	LOW	AFUN002134	c.657G>A	p.Lys219Lys	AfunF3_X	AFUN002134	Uridine phosphorylase [Source:Projected from Anopheles gambiae (AGAP000188) UniProtKB/TrEMBL;Acc:Q7PFX7]	10885352	10893897	NA	other	0.0124555
10891943	AfunF3_X	0.00336897	0.00336897	0.10488	0.025	0.15	0.0738615	G	A	upstream_gene_variant	MODIFIER	AFUN002133	c.-2900G>A		AfunF3_X	AFUN002134	Uridine phosphorylase [Source:Projected from Anopheles gambiae (AGAP000188) UniProtKB/TrEMBL;Acc:Q7PFX7]	10885352	10893897	NA	other	0.0124555
10891943	AfunF3_X	0.00336897	0.00336897	0.10488	0.025	0.15	0.0738615	G	A	synonymous_variant	LOW	AFUN002134	c.690G>A	p.Lys230Lys	AfunF3_X	AFUN002134	Uridine phosphorylase [Source:Projected from Anopheles gambiae (AGAP000188) UniProtKB/TrEMBL;Acc:Q7PFX7]	10885352	10893897	NA	other	0.0124555
10891943	AfunF3_X	0.00336897	0.00336897	0.10488	0.025	0.15	0.0738615	G	A	synonymous_variant	LOW	AFUN002134	c.690G>A	p.Lys230Lys	AfunF3_X	AFUN002134	Uridine phosphorylase [Source:Projected from Anopheles gambiae (AGAP000188) UniProtKB/TrEMBL;Acc:Q7PFX7]	10885352	10893897	NA	other	0.0124555
10892252	AfunF3_X	0.0186475	0.0186475	0.30335	NA	NA	NA	G	A	synonymous_variant	LOW	AFUN002134	c.915G>A	p.Ala305Ala	AfunF3_X	AFUN002134	Uridine phosphorylase [Source:Projected from Anopheles gambiae (AGAP000188) UniProtKB/TrEMBL;Acc:Q7PFX7]	10885352	10893897	NA	other	0.0124555
10892252	AfunF3_X	0.0186475	0.0186475	0.30335	NA	NA	NA	G	A	synonymous_variant	LOW	AFUN002134	c.915G>A	p.Ala305Ala	AfunF3_X	AFUN002134	Uridine phosphorylase [Source:Projected from Anopheles gambiae (AGAP000188) UniProtKB/TrEMBL;Acc:Q7PFX7]	10885352	10893897	NA	other	0.0124555
10892252	AfunF3_X	0.0186475	0.0186475	0.30335	NA	NA	NA	G	A	synonymous_variant	LOW	AFUN002134	c.882G>A	p.Ala294Ala	AfunF3_X	AFUN002134	Uridine phosphorylase [Source:Projected from Anopheles gambiae (AGAP000188) UniProtKB/TrEMBL;Acc:Q7PFX7]	10885352	10893897	NA	other	0.0124555
10892252	AfunF3_X	0.0186475	0.0186475	0.30335	NA	NA	NA	G	A	upstream_gene_variant	MODIFIER	AFUN002133	c.-2591G>A		AfunF3_X	AFUN002134	Uridine phosphorylase [Source:Projected from Anopheles gambiae (AGAP000188) UniProtKB/TrEMBL;Acc:Q7PFX7]	10885352	10893897	NA	other	0.0124555
10892264	AfunF3_X	0.00336926	0.00336926	0.10488	0.025	0.15	0.0738615	C	T	synonymous_variant	LOW	AFUN002134	c.894C>T	p.Val298Val	AfunF3_X	AFUN002134	Uridine phosphorylase [Source:Projected from Anopheles gambiae (AGAP000188) UniProtKB/TrEMBL;Acc:Q7PFX7]	10885352	10893897	NA	other	0.0124555
10892264	AfunF3_X	0.00336926	0.00336926	0.10488	0.025	0.15	0.0738615	C	T	synonymous_variant	LOW	AFUN002134	c.927C>T	p.Val309Val	AfunF3_X	AFUN002134	Uridine phosphorylase [Source:Projected from Anopheles gambiae (AGAP000188) UniProtKB/TrEMBL;Acc:Q7PFX7]	10885352	10893897	NA	other	0.0124555
10892264	AfunF3_X	0.00336926	0.00336926	0.10488	0.025	0.15	0.0738615	C	T	upstream_gene_variant	MODIFIER	AFUN002133	c.-2579C>T		AfunF3_X	AFUN002134	Uridine phosphorylase [Source:Projected from Anopheles gambiae (AGAP000188) UniProtKB/TrEMBL;Acc:Q7PFX7]	10885352	10893897	NA	other	0.0124555
10892264	AfunF3_X	0.00336926	0.00336926	0.10488	0.025	0.15	0.0738615	C	T	synonymous_variant	LOW	AFUN002134	c.927C>T	p.Val309Val	AfunF3_X	AFUN002134	Uridine phosphorylase [Source:Projected from Anopheles gambiae (AGAP000188) UniProtKB/TrEMBL;Acc:Q7PFX7]	10885352	10893897	NA	other	0.0124555
10892373	AfunF3_X	0.0186331	0.0186331	0.30335	NA	NA	NA	C	T	synonymous_variant	LOW	AFUN002134	c.1003C>T	p.Leu335Leu	AfunF3_X	AFUN002134	Uridine phosphorylase [Source:Projected from Anopheles gambiae (AGAP000188) UniProtKB/TrEMBL;Acc:Q7PFX7]	10885352	10893897	NA	other	0.0124555
10892373	AfunF3_X	0.0186331	0.0186331	0.30335	NA	NA	NA	C	T	upstream_gene_variant	MODIFIER	AFUN002133	c.-2470C>T		AfunF3_X	AFUN002134	Uridine phosphorylase [Source:Projected from Anopheles gambiae (AGAP000188) UniProtKB/TrEMBL;Acc:Q7PFX7]	10885352	10893897	NA	other	0.0124555
10892373	AfunF3_X	0.0186331	0.0186331	0.30335	NA	NA	NA	C	T	synonymous_variant	LOW	AFUN002134	c.1036C>T	p.Leu346Leu	AfunF3_X	AFUN002134	Uridine phosphorylase [Source:Projected from Anopheles gambiae (AGAP000188) UniProtKB/TrEMBL;Acc:Q7PFX7]	10885352	10893897	NA	other	0.0124555
10892373	AfunF3_X	0.0186331	0.0186331	0.30335	NA	NA	NA	C	T	synonymous_variant	LOW	AFUN002134	c.1036C>T	p.Leu346Leu	AfunF3_X	AFUN002134	Uridine phosphorylase [Source:Projected from Anopheles gambiae (AGAP000188) UniProtKB/TrEMBL;Acc:Q7PFX7]	10885352	10893897	NA	other	0.0124555
10892402	AfunF3_X	0.0214549	0.0214549	0.326808	0.0375	0.1375	0.0463679	G	C	synonymous_variant	LOW	AFUN002134	c.1065G>C	p.Leu355Leu	AfunF3_X	AFUN002134	Uridine phosphorylase [Source:Projected from Anopheles gambiae (AGAP000188) UniProtKB/TrEMBL;Acc:Q7PFX7]	10885352	10893897	NA	other	0.0124555
10892402	AfunF3_X	0.0214549	0.0214549	0.326808	0.0375	0.1375	0.0463679	G	C	synonymous_variant	LOW	AFUN002134	c.1032G>C	p.Leu344Leu	AfunF3_X	AFUN002134	Uridine phosphorylase [Source:Projected from Anopheles gambiae (AGAP000188) UniProtKB/TrEMBL;Acc:Q7PFX7]	10885352	10893897	NA	other	0.0124555
10892402	AfunF3_X	0.0214549	0.0214549	0.326808	0.0375	0.1375	0.0463679	G	C	synonymous_variant	LOW	AFUN002134	c.1065G>C	p.Leu355Leu	AfunF3_X	AFUN002134	Uridine phosphorylase [Source:Projected from Anopheles gambiae (AGAP000188) UniProtKB/TrEMBL;Acc:Q7PFX7]	10885352	10893897	NA	other	0.0124555
10892402	AfunF3_X	0.0214549	0.0214549	0.326808	0.0375	0.1375	0.0463679	G	C	upstream_gene_variant	MODIFIER	AFUN002133	c.-2441G>C		AfunF3_X	AFUN002134	Uridine phosphorylase [Source:Projected from Anopheles gambiae (AGAP000188) UniProtKB/TrEMBL;Acc:Q7PFX7]	10885352	10893897	NA	other	0.0124555
10892423	AfunF3_X	0.0186171	0.0186171	0.30335	NA	NA	NA	C	T	synonymous_variant	LOW	AFUN002134	c.1053C>T	p.Ile351Ile	AfunF3_X	AFUN002134	Uridine phosphorylase [Source:Projected from Anopheles gambiae (AGAP000188) UniProtKB/TrEMBL;Acc:Q7PFX7]	10885352	10893897	NA	other	0.0124555
10892423	AfunF3_X	0.0186171	0.0186171	0.30335	NA	NA	NA	C	T	synonymous_variant	LOW	AFUN002134	c.1086C>T	p.Ile362Ile	AfunF3_X	AFUN002134	Uridine phosphorylase [Source:Projected from Anopheles gambiae (AGAP000188) UniProtKB/TrEMBL;Acc:Q7PFX7]	10885352	10893897	NA	other	0.0124555
10892423	AfunF3_X	0.0186171	0.0186171	0.30335	NA	NA	NA	C	T	synonymous_variant	LOW	AFUN002134	c.1086C>T	p.Ile362Ile	AfunF3_X	AFUN002134	Uridine phosphorylase [Source:Projected from Anopheles gambiae (AGAP000188) UniProtKB/TrEMBL;Acc:Q7PFX7]	10885352	10893897	NA	other	0.0124555
10892423	AfunF3_X	0.0186171	0.0186171	0.30335	NA	NA	NA	C	T	upstream_gene_variant	MODIFIER	AFUN002133	c.-2420C>T		AfunF3_X	AFUN002134	Uridine phosphorylase [Source:Projected from Anopheles gambiae (AGAP000188) UniProtKB/TrEMBL;Acc:Q7PFX7]	10885352	10893897	NA	other	0.0124555
10892438	AfunF3_X	0.000862117	0.000862117	0.038673	0.025	0.175	0.10005	A	G	synonymous_variant	LOW	AFUN002134	c.1101A>G	p.Arg367Arg	AfunF3_X	AFUN002134	Uridine phosphorylase [Source:Projected from Anopheles gambiae (AGAP000188) UniProtKB/TrEMBL;Acc:Q7PFX7]	10885352	10893897	NA	other	0.0124555
10892438	AfunF3_X	0.000862117	0.000862117	0.038673	0.025	0.175	0.10005	A	G	synonymous_variant	LOW	AFUN002134	c.1101A>G	p.Arg367Arg	AfunF3_X	AFUN002134	Uridine phosphorylase [Source:Projected from Anopheles gambiae (AGAP000188) UniProtKB/TrEMBL;Acc:Q7PFX7]	10885352	10893897	NA	other	0.0124555
10892438	AfunF3_X	0.000862117	0.000862117	0.038673	0.025	0.175	0.10005	A	G	synonymous_variant	LOW	AFUN002134	c.1068A>G	p.Arg356Arg	AfunF3_X	AFUN002134	Uridine phosphorylase [Source:Projected from Anopheles gambiae (AGAP000188) UniProtKB/TrEMBL;Acc:Q7PFX7]	10885352	10893897	NA	other	0.0124555
10892438	AfunF3_X	0.000862117	0.000862117	0.038673	0.025	0.175	0.10005	A	G	upstream_gene_variant	MODIFIER	AFUN002133	c.-2405A>G		AfunF3_X	AFUN002134	Uridine phosphorylase [Source:Projected from Anopheles gambiae (AGAP000188) UniProtKB/TrEMBL;Acc:Q7PFX7]	10885352	10893897	NA	other	0.0124555
10892673	AfunF3_X	0.0421011	0.0421011	0.454893	NA	NA	NA	A	C	3_prime_UTR_variant	MODIFIER	AFUN002134	c.*196A>C		AfunF3_X	AFUN002134	Uridine phosphorylase [Source:Projected from Anopheles gambiae (AGAP000188) UniProtKB/TrEMBL;Acc:Q7PFX7]	10885352	10893897	NA	other	0.0124555
10892673	AfunF3_X	0.0421011	0.0421011	0.454893	NA	NA	NA	A	C	upstream_gene_variant	MODIFIER	AFUN002133	c.-2170A>C		AfunF3_X	AFUN002134	Uridine phosphorylase [Source:Projected from Anopheles gambiae (AGAP000188) UniProtKB/TrEMBL;Acc:Q7PFX7]	10885352	10893897	NA	other	0.0124555
10892673	AfunF3_X	0.0421011	0.0421011	0.454893	NA	NA	NA	A	C	3_prime_UTR_variant	MODIFIER	AFUN002134	c.*196A>C		AfunF3_X	AFUN002134	Uridine phosphorylase [Source:Projected from Anopheles gambiae (AGAP000188) UniProtKB/TrEMBL;Acc:Q7PFX7]	10885352	10893897	NA	other	0.0124555
10892673	AfunF3_X	0.0421011	0.0421011	0.454893	NA	NA	NA	A	C	3_prime_UTR_variant	MODIFIER	AFUN002134	c.*196A>C		AfunF3_X	AFUN002134	Uridine phosphorylase [Source:Projected from Anopheles gambiae (AGAP000188) UniProtKB/TrEMBL;Acc:Q7PFX7]	10885352	10893897	NA	other	0.0124555
10893159	AfunF3_X	0.0186325	0.0186325	0.30335	NA	NA	NA	A	G	3_prime_UTR_variant	MODIFIER	AFUN002134	c.*682A>G		AfunF3_X	AFUN002134	Uridine phosphorylase [Source:Projected from Anopheles gambiae (AGAP000188) UniProtKB/TrEMBL;Acc:Q7PFX7]	10885352	10893897	NA	other	0.0124555
10893159	AfunF3_X	0.0186325	0.0186325	0.30335	NA	NA	NA	A	G	3_prime_UTR_variant	MODIFIER	AFUN002134	c.*682A>G		AfunF3_X	AFUN002134	Uridine phosphorylase [Source:Projected from Anopheles gambiae (AGAP000188) UniProtKB/TrEMBL;Acc:Q7PFX7]	10885352	10893897	NA	other	0.0124555
10893159	AfunF3_X	0.0186325	0.0186325	0.30335	NA	NA	NA	A	G	3_prime_UTR_variant	MODIFIER	AFUN002134	c.*682A>G		AfunF3_X	AFUN002134	Uridine phosphorylase [Source:Projected from Anopheles gambiae (AGAP000188) UniProtKB/TrEMBL;Acc:Q7PFX7]	10885352	10893897	NA	other	0.0124555
10893159	AfunF3_X	0.0186325	0.0186325	0.30335	NA	NA	NA	A	G	upstream_gene_variant	MODIFIER	AFUN002133	c.-1684A>G		AfunF3_X	AFUN002134	Uridine phosphorylase [Source:Projected from Anopheles gambiae (AGAP000188) UniProtKB/TrEMBL;Acc:Q7PFX7]	10885352	10893897	NA	other	0.0124555
10893160	AfunF3_X	0.0419149	0.0419149	0.454893	NA	NA	NA	T	A	3_prime_UTR_variant	MODIFIER	AFUN002134	c.*683T>A		AfunF3_X	AFUN002134	Uridine phosphorylase [Source:Projected from Anopheles gambiae (AGAP000188) UniProtKB/TrEMBL;Acc:Q7PFX7]	10885352	10893897	NA	other	0.0124555
10893160	AfunF3_X	0.0419149	0.0419149	0.454893	NA	NA	NA	T	A	3_prime_UTR_variant	MODIFIER	AFUN002134	c.*683T>A		AfunF3_X	AFUN002134	Uridine phosphorylase [Source:Projected from Anopheles gambiae (AGAP000188) UniProtKB/TrEMBL;Acc:Q7PFX7]	10885352	10893897	NA	other	0.0124555
10893160	AfunF3_X	0.0419149	0.0419149	0.454893	NA	NA	NA	T	A	upstream_gene_variant	MODIFIER	AFUN002133	c.-1683T>A		AfunF3_X	AFUN002134	Uridine phosphorylase [Source:Projected from Anopheles gambiae (AGAP000188) UniProtKB/TrEMBL;Acc:Q7PFX7]	10885352	10893897	NA	other	0.0124555
10893160	AfunF3_X	0.0419149	0.0419149	0.454893	NA	NA	NA	T	A	3_prime_UTR_variant	MODIFIER	AFUN002134	c.*683T>A		AfunF3_X	AFUN002134	Uridine phosphorylase [Source:Projected from Anopheles gambiae (AGAP000188) UniProtKB/TrEMBL;Acc:Q7PFX7]	10885352	10893897	NA	other	0.0124555
10893788	AfunF3_X	0.0213103	0.0213103	0.326808	0.1	0.2375	0.0506189	G	A	3_prime_UTR_variant	MODIFIER	AFUN002134	c.*1311G>A		AfunF3_X	AFUN002134	Uridine phosphorylase [Source:Projected from Anopheles gambiae (AGAP000188) UniProtKB/TrEMBL;Acc:Q7PFX7]	10885352	10893897	NA	other	0.0124555
10893788	AfunF3_X	0.0213103	0.0213103	0.326808	0.1	0.2375	0.0506189	G	A	3_prime_UTR_variant	MODIFIER	AFUN002134	c.*1311G>A		AfunF3_X	AFUN002134	Uridine phosphorylase [Source:Projected from Anopheles gambiae (AGAP000188) UniProtKB/TrEMBL;Acc:Q7PFX7]	10885352	10893897	NA	other	0.0124555
10893788	AfunF3_X	0.0213103	0.0213103	0.326808	0.1	0.2375	0.0506189	G	A	upstream_gene_variant	MODIFIER	AFUN002133	c.-1055G>A		AfunF3_X	AFUN002134	Uridine phosphorylase [Source:Projected from Anopheles gambiae (AGAP000188) UniProtKB/TrEMBL;Acc:Q7PFX7]	10885352	10893897	NA	other	0.0124555
10893788	AfunF3_X	0.0213103	0.0213103	0.326808	0.1	0.2375	0.0506189	G	A	3_prime_UTR_variant	MODIFIER	AFUN002134	c.*1311G>A		AfunF3_X	AFUN002134	Uridine phosphorylase [Source:Projected from Anopheles gambiae (AGAP000188) UniProtKB/TrEMBL;Acc:Q7PFX7]	10885352	10893897	NA	other	0.0124555
11092039	AfunF3_X	0.0327859	0.0327859	0.450336	0.35	0.2	0.0361163	A	G	intron_variant	MODIFIER	AFUN020026	c.2133+454A>G		AfunF3_X	AFUN020026	insulin-like growth factor 2 receptor [Source:Projected from Anopheles gambiae (AGAP000998) VB Community Annotation]	11086054	11145467	NA	other	0.0235908
11092039	AfunF3_X	0.0327859	0.0327859	0.450336	0.35	0.2	0.0361163	A	G	intron_variant	MODIFIER	AFUN020026	c.2133+454A>G		AfunF3_X	AFUN020608	TOLL-like receptor 5A [Source:Projected from Anopheles gambiae (AGAP000999) VB Community Annotation]	11091746	11096817	NA	other	0.025057
11092039	AfunF3_X	0.0327859	0.0327859	0.450336	0.35	0.2	0.0361163	A	G	3_prime_UTR_variant	MODIFIER	AFUN020608	c.*33T>C		AfunF3_X	AFUN020026	insulin-like growth factor 2 receptor [Source:Projected from Anopheles gambiae (AGAP000998) VB Community Annotation]	11086054	11145467	NA	other	0.0235908
11092039	AfunF3_X	0.0327859	0.0327859	0.450336	0.35	0.2	0.0361163	A	G	3_prime_UTR_variant	MODIFIER	AFUN020608	c.*33T>C		AfunF3_X	AFUN020608	TOLL-like receptor 5A [Source:Projected from Anopheles gambiae (AGAP000999) VB Community Annotation]	11091746	11096817	NA	other	0.025057
11092059	AfunF3_X	0.0417968	0.0417968	0.454893	NA	NA	NA	T	G	3_prime_UTR_variant	MODIFIER	AFUN020608	c.*13A>C		AfunF3_X	AFUN020026	insulin-like growth factor 2 receptor [Source:Projected from Anopheles gambiae (AGAP000998) VB Community Annotation]	11086054	11145467	NA	other	0.0235908
11092059	AfunF3_X	0.0417968	0.0417968	0.454893	NA	NA	NA	T	G	3_prime_UTR_variant	MODIFIER	AFUN020608	c.*13A>C		AfunF3_X	AFUN020608	TOLL-like receptor 5A [Source:Projected from Anopheles gambiae (AGAP000999) VB Community Annotation]	11091746	11096817	NA	other	0.025057
11092059	AfunF3_X	0.0417968	0.0417968	0.454893	NA	NA	NA	T	G	intron_variant	MODIFIER	AFUN020026	c.2133+474T>G		AfunF3_X	AFUN020026	insulin-like growth factor 2 receptor [Source:Projected from Anopheles gambiae (AGAP000998) VB Community Annotation]	11086054	11145467	NA	other	0.0235908
11092059	AfunF3_X	0.0417968	0.0417968	0.454893	NA	NA	NA	T	G	intron_variant	MODIFIER	AFUN020026	c.2133+474T>G		AfunF3_X	AFUN020608	TOLL-like receptor 5A [Source:Projected from Anopheles gambiae (AGAP000999) VB Community Annotation]	11091746	11096817	NA	other	0.025057
11092216	AfunF3_X	0.0315396	0.0315396	0.437237	NA	NA	NA	G	C	intron_variant	MODIFIER	AFUN020026	c.2133+631G>C		AfunF3_X	AFUN020026	insulin-like growth factor 2 receptor [Source:Projected from Anopheles gambiae (AGAP000998) VB Community Annotation]	11086054	11145467	NA	other	0.0235908
11092216	AfunF3_X	0.0315396	0.0315396	0.437237	NA	NA	NA	G	C	intron_variant	MODIFIER	AFUN020026	c.2133+631G>C		AfunF3_X	AFUN020608	TOLL-like receptor 5A [Source:Projected from Anopheles gambiae (AGAP000999) VB Community Annotation]	11091746	11096817	NA	other	0.025057
11092216	AfunF3_X	0.0315396	0.0315396	0.437237	NA	NA	NA	G	C	synonymous_variant	LOW	AFUN020608	c.2985C>G	p.Leu995Leu	AfunF3_X	AFUN020026	insulin-like growth factor 2 receptor [Source:Projected from Anopheles gambiae (AGAP000998) VB Community Annotation]	11086054	11145467	NA	other	0.0235908
11092216	AfunF3_X	0.0315396	0.0315396	0.437237	NA	NA	NA	G	C	synonymous_variant	LOW	AFUN020608	c.2985C>G	p.Leu995Leu	AfunF3_X	AFUN020608	TOLL-like receptor 5A [Source:Projected from Anopheles gambiae (AGAP000999) VB Community Annotation]	11091746	11096817	NA	other	0.025057
11092225	AfunF3_X	0.000148641	0.000148641	0.0111556	0	0.125	0.105128	C	T	intron_variant	MODIFIER	AFUN020026	c.2133+640C>T		AfunF3_X	AFUN020026	insulin-like growth factor 2 receptor [Source:Projected from Anopheles gambiae (AGAP000998) VB Community Annotation]	11086054	11145467	NA	other	0.0235908
11092225	AfunF3_X	0.000148641	0.000148641	0.0111556	0	0.125	0.105128	C	T	intron_variant	MODIFIER	AFUN020026	c.2133+640C>T		AfunF3_X	AFUN020608	TOLL-like receptor 5A [Source:Projected from Anopheles gambiae (AGAP000999) VB Community Annotation]	11091746	11096817	NA	other	0.025057
11092225	AfunF3_X	0.000148641	0.000148641	0.0111556	0	0.125	0.105128	C	T	synonymous_variant	LOW	AFUN020608	c.2976G>A	p.Thr992Thr	AfunF3_X	AFUN020026	insulin-like growth factor 2 receptor [Source:Projected from Anopheles gambiae (AGAP000998) VB Community Annotation]	11086054	11145467	NA	other	0.0235908
11092225	AfunF3_X	0.000148641	0.000148641	0.0111556	0	0.125	0.105128	C	T	synonymous_variant	LOW	AFUN020608	c.2976G>A	p.Thr992Thr	AfunF3_X	AFUN020608	TOLL-like receptor 5A [Source:Projected from Anopheles gambiae (AGAP000999) VB Community Annotation]	11091746	11096817	NA	other	0.025057
11092254	AfunF3_X	0.00789871	0.00789871	0.18358	0.375	0.1875	0.0647673	G	A	synonymous_variant	LOW	AFUN020608	c.2947C>T	p.Leu983Leu	AfunF3_X	AFUN020026	insulin-like growth factor 2 receptor [Source:Projected from Anopheles gambiae (AGAP000998) VB Community Annotation]	11086054	11145467	NA	other	0.0235908
11092254	AfunF3_X	0.00789871	0.00789871	0.18358	0.375	0.1875	0.0647673	G	A	synonymous_variant	LOW	AFUN020608	c.2947C>T	p.Leu983Leu	AfunF3_X	AFUN020608	TOLL-like receptor 5A [Source:Projected from Anopheles gambiae (AGAP000999) VB Community Annotation]	11091746	11096817	NA	other	0.025057
11092254	AfunF3_X	0.00789871	0.00789871	0.18358	0.375	0.1875	0.0647673	G	A	intron_variant	MODIFIER	AFUN020026	c.2133+669G>A		AfunF3_X	AFUN020026	insulin-like growth factor 2 receptor [Source:Projected from Anopheles gambiae (AGAP000998) VB Community Annotation]	11086054	11145467	NA	other	0.0235908
11092254	AfunF3_X	0.00789871	0.00789871	0.18358	0.375	0.1875	0.0647673	G	A	intron_variant	MODIFIER	AFUN020026	c.2133+669G>A		AfunF3_X	AFUN020608	TOLL-like receptor 5A [Source:Projected from Anopheles gambiae (AGAP000999) VB Community Annotation]	11091746	11096817	NA	other	0.025057
11092264	AfunF3_X	0.018198	0.018198	0.30335	0.1625	0.05	0.0511187	A	G	synonymous_variant	LOW	AFUN020608	c.2937T>C	p.Asp979Asp	AfunF3_X	AFUN020026	insulin-like growth factor 2 receptor [Source:Projected from Anopheles gambiae (AGAP000998) VB Community Annotation]	11086054	11145467	NA	other	0.0235908
11092264	AfunF3_X	0.018198	0.018198	0.30335	0.1625	0.05	0.0511187	A	G	synonymous_variant	LOW	AFUN020608	c.2937T>C	p.Asp979Asp	AfunF3_X	AFUN020608	TOLL-like receptor 5A [Source:Projected from Anopheles gambiae (AGAP000999) VB Community Annotation]	11091746	11096817	NA	other	0.025057
11092264	AfunF3_X	0.018198	0.018198	0.30335	0.1625	0.05	0.0511187	A	G	intron_variant	MODIFIER	AFUN020026	c.2133+679A>G		AfunF3_X	AFUN020026	insulin-like growth factor 2 receptor [Source:Projected from Anopheles gambiae (AGAP000998) VB Community Annotation]	11086054	11145467	NA	other	0.0235908
11092264	AfunF3_X	0.018198	0.018198	0.30335	0.1625	0.05	0.0511187	A	G	intron_variant	MODIFIER	AFUN020026	c.2133+679A>G		AfunF3_X	AFUN020608	TOLL-like receptor 5A [Source:Projected from Anopheles gambiae (AGAP000999) VB Community Annotation]	11091746	11096817	NA	other	0.025057
11092267	AfunF3_X	0.018636	0.018636	0.30335	NA	NA	NA	G	A	synonymous_variant	LOW	AFUN020608	c.2934C>T	p.Val978Val	AfunF3_X	AFUN020026	insulin-like growth factor 2 receptor [Source:Projected from Anopheles gambiae (AGAP000998) VB Community Annotation]	11086054	11145467	NA	other	0.0235908
11092267	AfunF3_X	0.018636	0.018636	0.30335	NA	NA	NA	G	A	synonymous_variant	LOW	AFUN020608	c.2934C>T	p.Val978Val	AfunF3_X	AFUN020608	TOLL-like receptor 5A [Source:Projected from Anopheles gambiae (AGAP000999) VB Community Annotation]	11091746	11096817	NA	other	0.025057
11092267	AfunF3_X	0.018636	0.018636	0.30335	NA	NA	NA	G	A	intron_variant	MODIFIER	AFUN020026	c.2133+682G>A		AfunF3_X	AFUN020026	insulin-like growth factor 2 receptor [Source:Projected from Anopheles gambiae (AGAP000998) VB Community Annotation]	11086054	11145467	NA	other	0.0235908
11092267	AfunF3_X	0.018636	0.018636	0.30335	NA	NA	NA	G	A	intron_variant	MODIFIER	AFUN020026	c.2133+682G>A		AfunF3_X	AFUN020608	TOLL-like receptor 5A [Source:Projected from Anopheles gambiae (AGAP000999) VB Community Annotation]	11091746	11096817	NA	other	0.025057
11092402	AfunF3_X	0.0299344	0.0299344	0.4212	0.7375	0.575	0.042689	G	A	intron_variant	MODIFIER	AFUN020026	c.2133+817G>A		AfunF3_X	AFUN020026	insulin-like growth factor 2 receptor [Source:Projected from Anopheles gambiae (AGAP000998) VB Community Annotation]	11086054	11145467	NA	other	0.0235908
11092402	AfunF3_X	0.0299344	0.0299344	0.4212	0.7375	0.575	0.042689	G	A	intron_variant	MODIFIER	AFUN020026	c.2133+817G>A		AfunF3_X	AFUN020608	TOLL-like receptor 5A [Source:Projected from Anopheles gambiae (AGAP000999) VB Community Annotation]	11091746	11096817	NA	other	0.025057
11092402	AfunF3_X	0.0299344	0.0299344	0.4212	0.7375	0.575	0.042689	G	A	synonymous_variant	LOW	AFUN020608	c.2799C>T	p.Leu933Leu	AfunF3_X	AFUN020026	insulin-like growth factor 2 receptor [Source:Projected from Anopheles gambiae (AGAP000998) VB Community Annotation]	11086054	11145467	NA	other	0.0235908
11092402	AfunF3_X	0.0299344	0.0299344	0.4212	0.7375	0.575	0.042689	G	A	synonymous_variant	LOW	AFUN020608	c.2799C>T	p.Leu933Leu	AfunF3_X	AFUN020608	TOLL-like receptor 5A [Source:Projected from Anopheles gambiae (AGAP000999) VB Community Annotation]	11091746	11096817	NA	other	0.025057
11092408	AfunF3_X	0.00215662	0.00215662	0.0745617	0.925	0.75	0.0880713	T	C	intron_variant	MODIFIER	AFUN020026	c.2133+823T>C		AfunF3_X	AFUN020026	insulin-like growth factor 2 receptor [Source:Projected from Anopheles gambiae (AGAP000998) VB Community Annotation]	11086054	11145467	NA	other	0.0235908
11092408	AfunF3_X	0.00215662	0.00215662	0.0745617	0.925	0.75	0.0880713	T	C	intron_variant	MODIFIER	AFUN020026	c.2133+823T>C		AfunF3_X	AFUN020608	TOLL-like receptor 5A [Source:Projected from Anopheles gambiae (AGAP000999) VB Community Annotation]	11091746	11096817	NA	other	0.025057
11092408	AfunF3_X	0.00215662	0.00215662	0.0745617	0.925	0.75	0.0880713	T	C	synonymous_variant	LOW	AFUN020608	c.2793A>G	p.Ala931Ala	AfunF3_X	AFUN020026	insulin-like growth factor 2 receptor [Source:Projected from Anopheles gambiae (AGAP000998) VB Community Annotation]	11086054	11145467	NA	other	0.0235908
11092408	AfunF3_X	0.00215662	0.00215662	0.0745617	0.925	0.75	0.0880713	T	C	synonymous_variant	LOW	AFUN020608	c.2793A>G	p.Ala931Ala	AfunF3_X	AFUN020608	TOLL-like receptor 5A [Source:Projected from Anopheles gambiae (AGAP000999) VB Community Annotation]	11091746	11096817	NA	other	0.025057
11092806	AfunF3_X	0.00149446	0.00149446	0.0596833	0.825	0.6	0.102564	A	G	synonymous_variant	LOW	AFUN020608	c.2484T>C	p.Ile828Ile	AfunF3_X	AFUN020026	insulin-like growth factor 2 receptor [Source:Projected from Anopheles gambiae (AGAP000998) VB Community Annotation]	11086054	11145467	NA	other	0.0235908
11092806	AfunF3_X	0.00149446	0.00149446	0.0596833	0.825	0.6	0.102564	A	G	synonymous_variant	LOW	AFUN020608	c.2484T>C	p.Ile828Ile	AfunF3_X	AFUN020608	TOLL-like receptor 5A [Source:Projected from Anopheles gambiae (AGAP000999) VB Community Annotation]	11091746	11096817	NA	other	0.025057
11092806	AfunF3_X	0.00149446	0.00149446	0.0596833	0.825	0.6	0.102564	A	G	intron_variant	MODIFIER	AFUN020026	c.2133+1221A>G		AfunF3_X	AFUN020026	insulin-like growth factor 2 receptor [Source:Projected from Anopheles gambiae (AGAP000998) VB Community Annotation]	11086054	11145467	NA	other	0.0235908
11092806	AfunF3_X	0.00149446	0.00149446	0.0596833	0.825	0.6	0.102564	A	G	intron_variant	MODIFIER	AFUN020026	c.2133+1221A>G		AfunF3_X	AFUN020608	TOLL-like receptor 5A [Source:Projected from Anopheles gambiae (AGAP000999) VB Community Annotation]	11091746	11096817	NA	other	0.025057
11093013	AfunF3_X	0.0426374	0.0426374	0.454893	NA	NA	NA	T	C	intron_variant	MODIFIER	AFUN020026	c.2133+1428T>C		AfunF3_X	AFUN020026	insulin-like growth factor 2 receptor [Source:Projected from Anopheles gambiae (AGAP000998) VB Community Annotation]	11086054	11145467	NA	other	0.0235908
11093013	AfunF3_X	0.0426374	0.0426374	0.454893	NA	NA	NA	T	C	intron_variant	MODIFIER	AFUN020026	c.2133+1428T>C		AfunF3_X	AFUN020608	TOLL-like receptor 5A [Source:Projected from Anopheles gambiae (AGAP000999) VB Community Annotation]	11091746	11096817	NA	other	0.025057
11093013	AfunF3_X	0.0426374	0.0426374	0.454893	NA	NA	NA	T	C	synonymous_variant	LOW	AFUN020608	c.2277A>G	p.Thr759Thr	AfunF3_X	AFUN020026	insulin-like growth factor 2 receptor [Source:Projected from Anopheles gambiae (AGAP000998) VB Community Annotation]	11086054	11145467	NA	other	0.0235908
11093013	AfunF3_X	0.0426374	0.0426374	0.454893	NA	NA	NA	T	C	synonymous_variant	LOW	AFUN020608	c.2277A>G	p.Thr759Thr	AfunF3_X	AFUN020608	TOLL-like receptor 5A [Source:Projected from Anopheles gambiae (AGAP000999) VB Community Annotation]	11091746	11096817	NA	other	0.025057
11093022	AfunF3_X	0.0214529	0.0214529	0.326808	0.1375	0.0375	0.0463679	G	A	synonymous_variant	LOW	AFUN020608	c.2268C>T	p.Asn756Asn	AfunF3_X	AFUN020026	insulin-like growth factor 2 receptor [Source:Projected from Anopheles gambiae (AGAP000998) VB Community Annotation]	11086054	11145467	NA	other	0.0235908
11093022	AfunF3_X	0.0214529	0.0214529	0.326808	0.1375	0.0375	0.0463679	G	A	synonymous_variant	LOW	AFUN020608	c.2268C>T	p.Asn756Asn	AfunF3_X	AFUN020608	TOLL-like receptor 5A [Source:Projected from Anopheles gambiae (AGAP000999) VB Community Annotation]	11091746	11096817	NA	other	0.025057
11093022	AfunF3_X	0.0214529	0.0214529	0.326808	0.1375	0.0375	0.0463679	G	A	intron_variant	MODIFIER	AFUN020026	c.2133+1437G>A		AfunF3_X	AFUN020026	insulin-like growth factor 2 receptor [Source:Projected from Anopheles gambiae (AGAP000998) VB Community Annotation]	11086054	11145467	NA	other	0.0235908
11093022	AfunF3_X	0.0214529	0.0214529	0.326808	0.1375	0.0375	0.0463679	G	A	intron_variant	MODIFIER	AFUN020026	c.2133+1437G>A		AfunF3_X	AFUN020608	TOLL-like receptor 5A [Source:Projected from Anopheles gambiae (AGAP000999) VB Community Annotation]	11091746	11096817	NA	other	0.025057
11093174	AfunF3_X	0.0111211	0.0111211	0.222971	0.6125	0.4125	0.062553	G	A	synonymous_variant	LOW	AFUN020608	c.2116C>T	p.Leu706Leu	AfunF3_X	AFUN020026	insulin-like growth factor 2 receptor [Source:Projected from Anopheles gambiae (AGAP000998) VB Community Annotation]	11086054	11145467	NA	other	0.0235908
11093174	AfunF3_X	0.0111211	0.0111211	0.222971	0.6125	0.4125	0.062553	G	A	synonymous_variant	LOW	AFUN020608	c.2116C>T	p.Leu706Leu	AfunF3_X	AFUN020608	TOLL-like receptor 5A [Source:Projected from Anopheles gambiae (AGAP000999) VB Community Annotation]	11091746	11096817	NA	other	0.025057
11093174	AfunF3_X	0.0111211	0.0111211	0.222971	0.6125	0.4125	0.062553	G	A	intron_variant	MODIFIER	AFUN020026	c.2133+1589G>A		AfunF3_X	AFUN020026	insulin-like growth factor 2 receptor [Source:Projected from Anopheles gambiae (AGAP000998) VB Community Annotation]	11086054	11145467	NA	other	0.0235908
11093174	AfunF3_X	0.0111211	0.0111211	0.222971	0.6125	0.4125	0.062553	G	A	intron_variant	MODIFIER	AFUN020026	c.2133+1589G>A		AfunF3_X	AFUN020608	TOLL-like receptor 5A [Source:Projected from Anopheles gambiae (AGAP000999) VB Community Annotation]	11091746	11096817	NA	other	0.025057
11093195	AfunF3_X	0.0426358	0.0426358	0.454893	NA	NA	NA	C	T	missense_variant	MODERATE	AFUN020608	c.2095G>A	p.Asp699Asn	AfunF3_X	AFUN020026	insulin-like growth factor 2 receptor [Source:Projected from Anopheles gambiae (AGAP000998) VB Community Annotation]	11086054	11145467	NA	other	0.0235908
11093195	AfunF3_X	0.0426358	0.0426358	0.454893	NA	NA	NA	C	T	missense_variant	MODERATE	AFUN020608	c.2095G>A	p.Asp699Asn	AfunF3_X	AFUN020608	TOLL-like receptor 5A [Source:Projected from Anopheles gambiae (AGAP000999) VB Community Annotation]	11091746	11096817	NA	other	0.025057
11093195	AfunF3_X	0.0426358	0.0426358	0.454893	NA	NA	NA	C	T	intron_variant	MODIFIER	AFUN020026	c.2133+1610C>T		AfunF3_X	AFUN020026	insulin-like growth factor 2 receptor [Source:Projected from Anopheles gambiae (AGAP000998) VB Community Annotation]	11086054	11145467	NA	other	0.0235908
11093195	AfunF3_X	0.0426358	0.0426358	0.454893	NA	NA	NA	C	T	intron_variant	MODIFIER	AFUN020026	c.2133+1610C>T		AfunF3_X	AFUN020608	TOLL-like receptor 5A [Source:Projected from Anopheles gambiae (AGAP000999) VB Community Annotation]	11091746	11096817	NA	other	0.025057
11093277	AfunF3_X	0.0426363	0.0426363	0.454893	NA	NA	NA	G	A	synonymous_variant	LOW	AFUN020608	c.2013C>T	p.Asn671Asn	AfunF3_X	AFUN020026	insulin-like growth factor 2 receptor [Source:Projected from Anopheles gambiae (AGAP000998) VB Community Annotation]	11086054	11145467	NA	other	0.0235908
11093277	AfunF3_X	0.0426363	0.0426363	0.454893	NA	NA	NA	G	A	synonymous_variant	LOW	AFUN020608	c.2013C>T	p.Asn671Asn	AfunF3_X	AFUN020608	TOLL-like receptor 5A [Source:Projected from Anopheles gambiae (AGAP000999) VB Community Annotation]	11091746	11096817	NA	other	0.025057
11093277	AfunF3_X	0.0426363	0.0426363	0.454893	NA	NA	NA	G	A	intron_variant	MODIFIER	AFUN020026	c.2133+1692G>A		AfunF3_X	AFUN020026	insulin-like growth factor 2 receptor [Source:Projected from Anopheles gambiae (AGAP000998) VB Community Annotation]	11086054	11145467	NA	other	0.0235908
11093277	AfunF3_X	0.0426363	0.0426363	0.454893	NA	NA	NA	G	A	intron_variant	MODIFIER	AFUN020026	c.2133+1692G>A		AfunF3_X	AFUN020608	TOLL-like receptor 5A [Source:Projected from Anopheles gambiae (AGAP000999) VB Community Annotation]	11091746	11096817	NA	other	0.025057
11093630	AfunF3_X	0.042639	0.042639	0.454893	NA	NA	NA	C	T	missense_variant	MODERATE	AFUN020608	c.1660G>A	p.Gly554Arg	AfunF3_X	AFUN020026	insulin-like growth factor 2 receptor [Source:Projected from Anopheles gambiae (AGAP000998) VB Community Annotation]	11086054	11145467	NA	other	0.0235908
11093630	AfunF3_X	0.042639	0.042639	0.454893	NA	NA	NA	C	T	missense_variant	MODERATE	AFUN020608	c.1660G>A	p.Gly554Arg	AfunF3_X	AFUN020608	TOLL-like receptor 5A [Source:Projected from Anopheles gambiae (AGAP000999) VB Community Annotation]	11091746	11096817	NA	other	0.025057
11093630	AfunF3_X	0.042639	0.042639	0.454893	NA	NA	NA	C	T	intron_variant	MODIFIER	AFUN020026	c.2133+2045C>T		AfunF3_X	AFUN020026	insulin-like growth factor 2 receptor [Source:Projected from Anopheles gambiae (AGAP000998) VB Community Annotation]	11086054	11145467	NA	other	0.0235908
11093630	AfunF3_X	0.042639	0.042639	0.454893	NA	NA	NA	C	T	intron_variant	MODIFIER	AFUN020026	c.2133+2045C>T		AfunF3_X	AFUN020608	TOLL-like receptor 5A [Source:Projected from Anopheles gambiae (AGAP000999) VB Community Annotation]	11091746	11096817	NA	other	0.025057
11093655	AfunF3_X	0.000858219	0.000858219	0.038673	0.4125	0.175	0.109616	C	T	synonymous_variant	LOW	AFUN020608	c.1635G>A	p.Pro545Pro	AfunF3_X	AFUN020026	insulin-like growth factor 2 receptor [Source:Projected from Anopheles gambiae (AGAP000998) VB Community Annotation]	11086054	11145467	NA	other	0.0235908
11093655	AfunF3_X	0.000858219	0.000858219	0.038673	0.4125	0.175	0.109616	C	T	synonymous_variant	LOW	AFUN020608	c.1635G>A	p.Pro545Pro	AfunF3_X	AFUN020608	TOLL-like receptor 5A [Source:Projected from Anopheles gambiae (AGAP000999) VB Community Annotation]	11091746	11096817	NA	other	0.025057
11093655	AfunF3_X	0.000858219	0.000858219	0.038673	0.4125	0.175	0.109616	C	T	intron_variant	MODIFIER	AFUN020026	c.2133+2070C>T		AfunF3_X	AFUN020026	insulin-like growth factor 2 receptor [Source:Projected from Anopheles gambiae (AGAP000998) VB Community Annotation]	11086054	11145467	NA	other	0.0235908
11093655	AfunF3_X	0.000858219	0.000858219	0.038673	0.4125	0.175	0.109616	C	T	intron_variant	MODIFIER	AFUN020026	c.2133+2070C>T		AfunF3_X	AFUN020608	TOLL-like receptor 5A [Source:Projected from Anopheles gambiae (AGAP000999) VB Community Annotation]	11091746	11096817	NA	other	0.025057
11093903	AfunF3_X	0.00427196	0.00427196	0.118704	0.375	0.175	0.0761577	T	C	intron_variant	MODIFIER	AFUN020026	c.2133+2318T>C		AfunF3_X	AFUN020026	insulin-like growth factor 2 receptor [Source:Projected from Anopheles gambiae (AGAP000998) VB Community Annotation]	11086054	11145467	NA	other	0.0235908
11093903	AfunF3_X	0.00427196	0.00427196	0.118704	0.375	0.175	0.0761577	T	C	intron_variant	MODIFIER	AFUN020026	c.2133+2318T>C		AfunF3_X	AFUN020608	TOLL-like receptor 5A [Source:Projected from Anopheles gambiae (AGAP000999) VB Community Annotation]	11091746	11096817	NA	other	0.025057
11093903	AfunF3_X	0.00427196	0.00427196	0.118704	0.375	0.175	0.0761577	T	C	downstream_gene_variant	MODIFIER	AFUN016533	c.*5805A>G		AfunF3_X	AFUN020026	insulin-like growth factor 2 receptor [Source:Projected from Anopheles gambiae (AGAP000998) VB Community Annotation]	11086054	11145467	NA	other	0.0235908
11093903	AfunF3_X	0.00427196	0.00427196	0.118704	0.375	0.175	0.0761577	T	C	downstream_gene_variant	MODIFIER	AFUN016533	c.*5805A>G		AfunF3_X	AFUN020608	TOLL-like receptor 5A [Source:Projected from Anopheles gambiae (AGAP000999) VB Community Annotation]	11091746	11096817	NA	other	0.025057
11093903	AfunF3_X	0.00427196	0.00427196	0.118704	0.375	0.175	0.0761577	T	C	missense_variant	MODERATE	AFUN020608	c.1387A>G	p.Ile463Val	AfunF3_X	AFUN020026	insulin-like growth factor 2 receptor [Source:Projected from Anopheles gambiae (AGAP000998) VB Community Annotation]	11086054	11145467	NA	other	0.0235908
11093903	AfunF3_X	0.00427196	0.00427196	0.118704	0.375	0.175	0.0761577	T	C	missense_variant	MODERATE	AFUN020608	c.1387A>G	p.Ile463Val	AfunF3_X	AFUN020608	TOLL-like receptor 5A [Source:Projected from Anopheles gambiae (AGAP000999) VB Community Annotation]	11091746	11096817	NA	other	0.025057
11093922	AfunF3_X	0.02513	0.02513	0.364494	0.775	0.6125	0.0453199	C	T	intron_variant	MODIFIER	AFUN020026	c.2133+2337C>T		AfunF3_X	AFUN020026	insulin-like growth factor 2 receptor [Source:Projected from Anopheles gambiae (AGAP000998) VB Community Annotation]	11086054	11145467	NA	other	0.0235908
11093922	AfunF3_X	0.02513	0.02513	0.364494	0.775	0.6125	0.0453199	C	T	intron_variant	MODIFIER	AFUN020026	c.2133+2337C>T		AfunF3_X	AFUN020608	TOLL-like receptor 5A [Source:Projected from Anopheles gambiae (AGAP000999) VB Community Annotation]	11091746	11096817	NA	other	0.025057
11093922	AfunF3_X	0.02513	0.02513	0.364494	0.775	0.6125	0.0453199	C	T	synonymous_variant	LOW	AFUN020608	c.1368G>A	p.Leu456Leu	AfunF3_X	AFUN020026	insulin-like growth factor 2 receptor [Source:Projected from Anopheles gambiae (AGAP000998) VB Community Annotation]	11086054	11145467	NA	other	0.0235908
11093922	AfunF3_X	0.02513	0.02513	0.364494	0.775	0.6125	0.0453199	C	T	synonymous_variant	LOW	AFUN020608	c.1368G>A	p.Leu456Leu	AfunF3_X	AFUN020608	TOLL-like receptor 5A [Source:Projected from Anopheles gambiae (AGAP000999) VB Community Annotation]	11091746	11096817	NA	other	0.025057
11093922	AfunF3_X	0.02513	0.02513	0.364494	0.775	0.6125	0.0453199	C	T	downstream_gene_variant	MODIFIER	AFUN016533	c.*5786G>A		AfunF3_X	AFUN020026	insulin-like growth factor 2 receptor [Source:Projected from Anopheles gambiae (AGAP000998) VB Community Annotation]	11086054	11145467	NA	other	0.0235908
11093922	AfunF3_X	0.02513	0.02513	0.364494	0.775	0.6125	0.0453199	C	T	downstream_gene_variant	MODIFIER	AFUN016533	c.*5786G>A		AfunF3_X	AFUN020608	TOLL-like receptor 5A [Source:Projected from Anopheles gambiae (AGAP000999) VB Community Annotation]	11091746	11096817	NA	other	0.025057
11093997	AfunF3_X	0.00255164	0.00255164	0.0856354	0.3875	0.175	0.0869843	A	C	intron_variant	MODIFIER	AFUN020026	c.2133+2412A>C		AfunF3_X	AFUN020026	insulin-like growth factor 2 receptor [Source:Projected from Anopheles gambiae (AGAP000998) VB Community Annotation]	11086054	11145467	NA	other	0.0235908
11093997	AfunF3_X	0.00255164	0.00255164	0.0856354	0.3875	0.175	0.0869843	A	C	intron_variant	MODIFIER	AFUN020026	c.2133+2412A>C		AfunF3_X	AFUN020608	TOLL-like receptor 5A [Source:Projected from Anopheles gambiae (AGAP000999) VB Community Annotation]	11091746	11096817	NA	other	0.025057
11093997	AfunF3_X	0.00255164	0.00255164	0.0856354	0.3875	0.175	0.0869843	A	C	synonymous_variant	LOW	AFUN020608	c.1293T>G	p.Pro431Pro	AfunF3_X	AFUN020026	insulin-like growth factor 2 receptor [Source:Projected from Anopheles gambiae (AGAP000998) VB Community Annotation]	11086054	11145467	NA	other	0.0235908
11093997	AfunF3_X	0.00255164	0.00255164	0.0856354	0.3875	0.175	0.0869843	A	C	synonymous_variant	LOW	AFUN020608	c.1293T>G	p.Pro431Pro	AfunF3_X	AFUN020608	TOLL-like receptor 5A [Source:Projected from Anopheles gambiae (AGAP000999) VB Community Annotation]	11091746	11096817	NA	other	0.025057
11093997	AfunF3_X	0.00255164	0.00255164	0.0856354	0.3875	0.175	0.0869843	A	C	downstream_gene_variant	MODIFIER	AFUN016533	c.*5711T>G		AfunF3_X	AFUN020026	insulin-like growth factor 2 receptor [Source:Projected from Anopheles gambiae (AGAP000998) VB Community Annotation]	11086054	11145467	NA	other	0.0235908
11093997	AfunF3_X	0.00255164	0.00255164	0.0856354	0.3875	0.175	0.0869843	A	C	downstream_gene_variant	MODIFIER	AFUN016533	c.*5711T>G		AfunF3_X	AFUN020608	TOLL-like receptor 5A [Source:Projected from Anopheles gambiae (AGAP000999) VB Community Annotation]	11091746	11096817	NA	other	0.025057
11094048	AfunF3_X	0.0215415	0.0215415	0.326808	NA	NA	NA	G	C	synonymous_variant	LOW	AFUN020608	c.1242C>G	p.Arg414Arg	AfunF3_X	AFUN020026	insulin-like growth factor 2 receptor [Source:Projected from Anopheles gambiae (AGAP000998) VB Community Annotation]	11086054	11145467	NA	other	0.0235908
11094048	AfunF3_X	0.0215415	0.0215415	0.326808	NA	NA	NA	G	C	synonymous_variant	LOW	AFUN020608	c.1242C>G	p.Arg414Arg	AfunF3_X	AFUN020608	TOLL-like receptor 5A [Source:Projected from Anopheles gambiae (AGAP000999) VB Community Annotation]	11091746	11096817	NA	other	0.025057
11094048	AfunF3_X	0.0215415	0.0215415	0.326808	NA	NA	NA	G	C	downstream_gene_variant	MODIFIER	AFUN016533	c.*5660C>G		AfunF3_X	AFUN020026	insulin-like growth factor 2 receptor [Source:Projected from Anopheles gambiae (AGAP000998) VB Community Annotation]	11086054	11145467	NA	other	0.0235908
11094048	AfunF3_X	0.0215415	0.0215415	0.326808	NA	NA	NA	G	C	downstream_gene_variant	MODIFIER	AFUN016533	c.*5660C>G		AfunF3_X	AFUN020608	TOLL-like receptor 5A [Source:Projected from Anopheles gambiae (AGAP000999) VB Community Annotation]	11091746	11096817	NA	other	0.025057
11094048	AfunF3_X	0.0215415	0.0215415	0.326808	NA	NA	NA	G	C	intron_variant	MODIFIER	AFUN020026	c.2133+2463G>C		AfunF3_X	AFUN020026	insulin-like growth factor 2 receptor [Source:Projected from Anopheles gambiae (AGAP000998) VB Community Annotation]	11086054	11145467	NA	other	0.0235908
11094048	AfunF3_X	0.0215415	0.0215415	0.326808	NA	NA	NA	G	C	intron_variant	MODIFIER	AFUN020026	c.2133+2463G>C		AfunF3_X	AFUN020608	TOLL-like receptor 5A [Source:Projected from Anopheles gambiae (AGAP000999) VB Community Annotation]	11091746	11096817	NA	other	0.025057
11094383	AfunF3_X	0.0352358	0.0352358	0.454893	0.2125	0.3625	0.0390802	C	T	downstream_gene_variant	MODIFIER	AFUN016533	c.*5325G>A		AfunF3_X	AFUN020026	insulin-like growth factor 2 receptor [Source:Projected from Anopheles gambiae (AGAP000998) VB Community Annotation]	11086054	11145467	NA	other	0.0235908
11094383	AfunF3_X	0.0352358	0.0352358	0.454893	0.2125	0.3625	0.0390802	C	T	downstream_gene_variant	MODIFIER	AFUN016533	c.*5325G>A		AfunF3_X	AFUN020608	TOLL-like receptor 5A [Source:Projected from Anopheles gambiae (AGAP000999) VB Community Annotation]	11091746	11096817	NA	other	0.025057
11094383	AfunF3_X	0.0352358	0.0352358	0.454893	0.2125	0.3625	0.0390802	C	T	intron_variant	MODIFIER	AFUN020026	c.2133+2798C>T		AfunF3_X	AFUN020026	insulin-like growth factor 2 receptor [Source:Projected from Anopheles gambiae (AGAP000998) VB Community Annotation]	11086054	11145467	NA	other	0.0235908
11094383	AfunF3_X	0.0352358	0.0352358	0.454893	0.2125	0.3625	0.0390802	C	T	intron_variant	MODIFIER	AFUN020026	c.2133+2798C>T		AfunF3_X	AFUN020608	TOLL-like receptor 5A [Source:Projected from Anopheles gambiae (AGAP000999) VB Community Annotation]	11091746	11096817	NA	other	0.025057
11094383	AfunF3_X	0.0352358	0.0352358	0.454893	0.2125	0.3625	0.0390802	C	T	missense_variant	MODERATE	AFUN020608	c.986G>A	p.Arg329His	AfunF3_X	AFUN020026	insulin-like growth factor 2 receptor [Source:Projected from Anopheles gambiae (AGAP000998) VB Community Annotation]	11086054	11145467	NA	other	0.0235908
11094383	AfunF3_X	0.0352358	0.0352358	0.454893	0.2125	0.3625	0.0390802	C	T	missense_variant	MODERATE	AFUN020608	c.986G>A	p.Arg329His	AfunF3_X	AFUN020608	TOLL-like receptor 5A [Source:Projected from Anopheles gambiae (AGAP000999) VB Community Annotation]	11091746	11096817	NA	other	0.025057
11094406	AfunF3_X	0.0264577	0.0264577	0.378409	0.125	0.2625	0.0420712	G	A	intron_variant	MODIFIER	AFUN020026	c.2133+2821G>A		AfunF3_X	AFUN020026	insulin-like growth factor 2 receptor [Source:Projected from Anopheles gambiae (AGAP000998) VB Community Annotation]	11086054	11145467	NA	other	0.0235908
11094406	AfunF3_X	0.0264577	0.0264577	0.378409	0.125	0.2625	0.0420712	G	A	intron_variant	MODIFIER	AFUN020026	c.2133+2821G>A		AfunF3_X	AFUN020608	TOLL-like receptor 5A [Source:Projected from Anopheles gambiae (AGAP000999) VB Community Annotation]	11091746	11096817	NA	other	0.025057
11094406	AfunF3_X	0.0264577	0.0264577	0.378409	0.125	0.2625	0.0420712	G	A	downstream_gene_variant	MODIFIER	AFUN016533	c.*5302C>T		AfunF3_X	AFUN020026	insulin-like growth factor 2 receptor [Source:Projected from Anopheles gambiae (AGAP000998) VB Community Annotation]	11086054	11145467	NA	other	0.0235908
11094406	AfunF3_X	0.0264577	0.0264577	0.378409	0.125	0.2625	0.0420712	G	A	downstream_gene_variant	MODIFIER	AFUN016533	c.*5302C>T		AfunF3_X	AFUN020608	TOLL-like receptor 5A [Source:Projected from Anopheles gambiae (AGAP000999) VB Community Annotation]	11091746	11096817	NA	other	0.025057
11094406	AfunF3_X	0.0264577	0.0264577	0.378409	0.125	0.2625	0.0420712	G	A	synonymous_variant	LOW	AFUN020608	c.963C>T	p.Tyr321Tyr	AfunF3_X	AFUN020026	insulin-like growth factor 2 receptor [Source:Projected from Anopheles gambiae (AGAP000998) VB Community Annotation]	11086054	11145467	NA	other	0.0235908
11094406	AfunF3_X	0.0264577	0.0264577	0.378409	0.125	0.2625	0.0420712	G	A	synonymous_variant	LOW	AFUN020608	c.963C>T	p.Tyr321Tyr	AfunF3_X	AFUN020608	TOLL-like receptor 5A [Source:Projected from Anopheles gambiae (AGAP000999) VB Community Annotation]	11091746	11096817	NA	other	0.025057
11094453	AfunF3_X	0.0426358	0.0426358	0.454893	NA	NA	NA	G	C	intron_variant	MODIFIER	AFUN020026	c.2133+2868G>C		AfunF3_X	AFUN020026	insulin-like growth factor 2 receptor [Source:Projected from Anopheles gambiae (AGAP000998) VB Community Annotation]	11086054	11145467	NA	other	0.0235908
11094453	AfunF3_X	0.0426358	0.0426358	0.454893	NA	NA	NA	G	C	intron_variant	MODIFIER	AFUN020026	c.2133+2868G>C		AfunF3_X	AFUN020608	TOLL-like receptor 5A [Source:Projected from Anopheles gambiae (AGAP000999) VB Community Annotation]	11091746	11096817	NA	other	0.025057
11094453	AfunF3_X	0.0426358	0.0426358	0.454893	NA	NA	NA	G	C	downstream_gene_variant	MODIFIER	AFUN016533	c.*5255C>G		AfunF3_X	AFUN020026	insulin-like growth factor 2 receptor [Source:Projected from Anopheles gambiae (AGAP000998) VB Community Annotation]	11086054	11145467	NA	other	0.0235908
11094453	AfunF3_X	0.0426358	0.0426358	0.454893	NA	NA	NA	G	C	downstream_gene_variant	MODIFIER	AFUN016533	c.*5255C>G		AfunF3_X	AFUN020608	TOLL-like receptor 5A [Source:Projected from Anopheles gambiae (AGAP000999) VB Community Annotation]	11091746	11096817	NA	other	0.025057
11094453	AfunF3_X	0.0426358	0.0426358	0.454893	NA	NA	NA	G	C	missense_variant	MODERATE	AFUN020608	c.916C>G	p.Leu306Val	AfunF3_X	AFUN020026	insulin-like growth factor 2 receptor [Source:Projected from Anopheles gambiae (AGAP000998) VB Community Annotation]	11086054	11145467	NA	other	0.0235908
11094453	AfunF3_X	0.0426358	0.0426358	0.454893	NA	NA	NA	G	C	missense_variant	MODERATE	AFUN020608	c.916C>G	p.Leu306Val	AfunF3_X	AFUN020608	TOLL-like receptor 5A [Source:Projected from Anopheles gambiae (AGAP000999) VB Community Annotation]	11091746	11096817	NA	other	0.025057
11094466	AfunF3_X	0.0426358	0.0426358	0.454893	NA	NA	NA	G	A	synonymous_variant	LOW	AFUN020608	c.903C>T	p.Asn301Asn	AfunF3_X	AFUN020026	insulin-like growth factor 2 receptor [Source:Projected from Anopheles gambiae (AGAP000998) VB Community Annotation]	11086054	11145467	NA	other	0.0235908
11094466	AfunF3_X	0.0426358	0.0426358	0.454893	NA	NA	NA	G	A	synonymous_variant	LOW	AFUN020608	c.903C>T	p.Asn301Asn	AfunF3_X	AFUN020608	TOLL-like receptor 5A [Source:Projected from Anopheles gambiae (AGAP000999) VB Community Annotation]	11091746	11096817	NA	other	0.025057
11094466	AfunF3_X	0.0426358	0.0426358	0.454893	NA	NA	NA	G	A	downstream_gene_variant	MODIFIER	AFUN016533	c.*5242C>T		AfunF3_X	AFUN020026	insulin-like growth factor 2 receptor [Source:Projected from Anopheles gambiae (AGAP000998) VB Community Annotation]	11086054	11145467	NA	other	0.0235908
11094466	AfunF3_X	0.0426358	0.0426358	0.454893	NA	NA	NA	G	A	downstream_gene_variant	MODIFIER	AFUN016533	c.*5242C>T		AfunF3_X	AFUN020608	TOLL-like receptor 5A [Source:Projected from Anopheles gambiae (AGAP000999) VB Community Annotation]	11091746	11096817	NA	other	0.025057
11094466	AfunF3_X	0.0426358	0.0426358	0.454893	NA	NA	NA	G	A	intron_variant	MODIFIER	AFUN020026	c.2133+2881G>A		AfunF3_X	AFUN020026	insulin-like growth factor 2 receptor [Source:Projected from Anopheles gambiae (AGAP000998) VB Community Annotation]	11086054	11145467	NA	other	0.0235908
11094466	AfunF3_X	0.0426358	0.0426358	0.454893	NA	NA	NA	G	A	intron_variant	MODIFIER	AFUN020026	c.2133+2881G>A		AfunF3_X	AFUN020608	TOLL-like receptor 5A [Source:Projected from Anopheles gambiae (AGAP000999) VB Community Annotation]	11091746	11096817	NA	other	0.025057
11094508	AfunF3_X	0.0135953	0.0135953	0.259133	0.275	0.4625	0.0579494	A	G	synonymous_variant	LOW	AFUN020608	c.861T>C	p.Asn287Asn	AfunF3_X	AFUN020026	insulin-like growth factor 2 receptor [Source:Projected from Anopheles gambiae (AGAP000998) VB Community Annotation]	11086054	11145467	NA	other	0.0235908
11094508	AfunF3_X	0.0135953	0.0135953	0.259133	0.275	0.4625	0.0579494	A	G	synonymous_variant	LOW	AFUN020608	c.861T>C	p.Asn287Asn	AfunF3_X	AFUN020608	TOLL-like receptor 5A [Source:Projected from Anopheles gambiae (AGAP000999) VB Community Annotation]	11091746	11096817	NA	other	0.025057
11094508	AfunF3_X	0.0135953	0.0135953	0.259133	0.275	0.4625	0.0579494	A	G	downstream_gene_variant	MODIFIER	AFUN016533	c.*5200T>C		AfunF3_X	AFUN020026	insulin-like growth factor 2 receptor [Source:Projected from Anopheles gambiae (AGAP000998) VB Community Annotation]	11086054	11145467	NA	other	0.0235908
11094508	AfunF3_X	0.0135953	0.0135953	0.259133	0.275	0.4625	0.0579494	A	G	downstream_gene_variant	MODIFIER	AFUN016533	c.*5200T>C		AfunF3_X	AFUN020608	TOLL-like receptor 5A [Source:Projected from Anopheles gambiae (AGAP000999) VB Community Annotation]	11091746	11096817	NA	other	0.025057
11094508	AfunF3_X	0.0135953	0.0135953	0.259133	0.275	0.4625	0.0579494	A	G	intron_variant	MODIFIER	AFUN020026	c.2133+2923A>G		AfunF3_X	AFUN020026	insulin-like growth factor 2 receptor [Source:Projected from Anopheles gambiae (AGAP000998) VB Community Annotation]	11086054	11145467	NA	other	0.0235908
11094508	AfunF3_X	0.0135953	0.0135953	0.259133	0.275	0.4625	0.0579494	A	G	intron_variant	MODIFIER	AFUN020026	c.2133+2923A>G		AfunF3_X	AFUN020608	TOLL-like receptor 5A [Source:Projected from Anopheles gambiae (AGAP000999) VB Community Annotation]	11091746	11096817	NA	other	0.025057
11094512	AfunF3_X	4.53661e-07	4.53661e-07	0.00031244	0.2125	0	0.19457	T	G	downstream_gene_variant	MODIFIER	AFUN016533	c.*5196A>C		AfunF3_X	AFUN020026	insulin-like growth factor 2 receptor [Source:Projected from Anopheles gambiae (AGAP000998) VB Community Annotation]	11086054	11145467	NA	other	0.0235908
11094512	AfunF3_X	4.53661e-07	4.53661e-07	0.00031244	0.2125	0	0.19457	T	G	downstream_gene_variant	MODIFIER	AFUN016533	c.*5196A>C		AfunF3_X	AFUN020608	TOLL-like receptor 5A [Source:Projected from Anopheles gambiae (AGAP000999) VB Community Annotation]	11091746	11096817	NA	other	0.025057
11094512	AfunF3_X	4.53661e-07	4.53661e-07	0.00031244	0.2125	0	0.19457	T	G	missense_variant	MODERATE	AFUN020608	c.857A>C	p.Lys286Thr	AfunF3_X	AFUN020026	insulin-like growth factor 2 receptor [Source:Projected from Anopheles gambiae (AGAP000998) VB Community Annotation]	11086054	11145467	NA	other	0.0235908
11094512	AfunF3_X	4.53661e-07	4.53661e-07	0.00031244	0.2125	0	0.19457	T	G	missense_variant	MODERATE	AFUN020608	c.857A>C	p.Lys286Thr	AfunF3_X	AFUN020608	TOLL-like receptor 5A [Source:Projected from Anopheles gambiae (AGAP000999) VB Community Annotation]	11091746	11096817	NA	other	0.025057
11094512	AfunF3_X	4.53661e-07	4.53661e-07	0.00031244	0.2125	0	0.19457	T	G	intron_variant	MODIFIER	AFUN020026	c.2133+2927T>G		AfunF3_X	AFUN020026	insulin-like growth factor 2 receptor [Source:Projected from Anopheles gambiae (AGAP000998) VB Community Annotation]	11086054	11145467	NA	other	0.0235908
11094512	AfunF3_X	4.53661e-07	4.53661e-07	0.00031244	0.2125	0	0.19457	T	G	intron_variant	MODIFIER	AFUN020026	c.2133+2927T>G		AfunF3_X	AFUN020608	TOLL-like receptor 5A [Source:Projected from Anopheles gambiae (AGAP000999) VB Community Annotation]	11091746	11096817	NA	other	0.025057
11094532	AfunF3_X	0.0426357	0.0426357	0.454893	NA	NA	NA	G	C	missense_variant	MODERATE	AFUN020608	c.837C>G	p.Ser279Arg	AfunF3_X	AFUN020026	insulin-like growth factor 2 receptor [Source:Projected from Anopheles gambiae (AGAP000998) VB Community Annotation]	11086054	11145467	NA	other	0.0235908
11094532	AfunF3_X	0.0426357	0.0426357	0.454893	NA	NA	NA	G	C	missense_variant	MODERATE	AFUN020608	c.837C>G	p.Ser279Arg	AfunF3_X	AFUN020608	TOLL-like receptor 5A [Source:Projected from Anopheles gambiae (AGAP000999) VB Community Annotation]	11091746	11096817	NA	other	0.025057
11094532	AfunF3_X	0.0426357	0.0426357	0.454893	NA	NA	NA	G	C	intron_variant	MODIFIER	AFUN020026	c.2133+2947G>C		AfunF3_X	AFUN020026	insulin-like growth factor 2 receptor [Source:Projected from Anopheles gambiae (AGAP000998) VB Community Annotation]	11086054	11145467	NA	other	0.0235908
11094532	AfunF3_X	0.0426357	0.0426357	0.454893	NA	NA	NA	G	C	intron_variant	MODIFIER	AFUN020026	c.2133+2947G>C		AfunF3_X	AFUN020608	TOLL-like receptor 5A [Source:Projected from Anopheles gambiae (AGAP000999) VB Community Annotation]	11091746	11096817	NA	other	0.025057
11094532	AfunF3_X	0.0426357	0.0426357	0.454893	NA	NA	NA	G	C	downstream_gene_variant	MODIFIER	AFUN016533	c.*5176C>G		AfunF3_X	AFUN020026	insulin-like growth factor 2 receptor [Source:Projected from Anopheles gambiae (AGAP000998) VB Community Annotation]	11086054	11145467	NA	other	0.0235908
11094532	AfunF3_X	0.0426357	0.0426357	0.454893	NA	NA	NA	G	C	downstream_gene_variant	MODIFIER	AFUN016533	c.*5176C>G		AfunF3_X	AFUN020608	TOLL-like receptor 5A [Source:Projected from Anopheles gambiae (AGAP000999) VB Community Annotation]	11091746	11096817	NA	other	0.025057
11094550	AfunF3_X	0.00675532	0.00675532	0.167735	0.35	0.5625	0.0719802	A	G	downstream_gene_variant	MODIFIER	AFUN016533	c.*5158T>C		AfunF3_X	AFUN020026	insulin-like growth factor 2 receptor [Source:Projected from Anopheles gambiae (AGAP000998) VB Community Annotation]	11086054	11145467	NA	other	0.0235908
11094550	AfunF3_X	0.00675532	0.00675532	0.167735	0.35	0.5625	0.0719802	A	G	downstream_gene_variant	MODIFIER	AFUN016533	c.*5158T>C		AfunF3_X	AFUN020608	TOLL-like receptor 5A [Source:Projected from Anopheles gambiae (AGAP000999) VB Community Annotation]	11091746	11096817	NA	other	0.025057
11094550	AfunF3_X	0.00675532	0.00675532	0.167735	0.35	0.5625	0.0719802	A	G	synonymous_variant	LOW	AFUN020608	c.819T>C	p.Asn273Asn	AfunF3_X	AFUN020026	insulin-like growth factor 2 receptor [Source:Projected from Anopheles gambiae (AGAP000998) VB Community Annotation]	11086054	11145467	NA	other	0.0235908
11094550	AfunF3_X	0.00675532	0.00675532	0.167735	0.35	0.5625	0.0719802	A	G	synonymous_variant	LOW	AFUN020608	c.819T>C	p.Asn273Asn	AfunF3_X	AFUN020608	TOLL-like receptor 5A [Source:Projected from Anopheles gambiae (AGAP000999) VB Community Annotation]	11091746	11096817	NA	other	0.025057
11094550	AfunF3_X	0.00675532	0.00675532	0.167735	0.35	0.5625	0.0719802	A	G	intron_variant	MODIFIER	AFUN020026	c.2133+2965A>G		AfunF3_X	AFUN020026	insulin-like growth factor 2 receptor [Source:Projected from Anopheles gambiae (AGAP000998) VB Community Annotation]	11086054	11145467	NA	other	0.0235908
11094550	AfunF3_X	0.00675532	0.00675532	0.167735	0.35	0.5625	0.0719802	A	G	intron_variant	MODIFIER	AFUN020026	c.2133+2965A>G		AfunF3_X	AFUN020608	TOLL-like receptor 5A [Source:Projected from Anopheles gambiae (AGAP000999) VB Community Annotation]	11091746	11096817	NA	other	0.025057
11094555	AfunF3_X	0.00210125	0.00210125	0.0732169	0.2875	0.525	0.0961303	A	G	intron_variant	MODIFIER	AFUN020026	c.2133+2970A>G		AfunF3_X	AFUN020026	insulin-like growth factor 2 receptor [Source:Projected from Anopheles gambiae (AGAP000998) VB Community Annotation]	11086054	11145467	NA	other	0.0235908
11094555	AfunF3_X	0.00210125	0.00210125	0.0732169	0.2875	0.525	0.0961303	A	G	intron_variant	MODIFIER	AFUN020026	c.2133+2970A>G		AfunF3_X	AFUN020608	TOLL-like receptor 5A [Source:Projected from Anopheles gambiae (AGAP000999) VB Community Annotation]	11091746	11096817	NA	other	0.025057
11094555	AfunF3_X	0.00210125	0.00210125	0.0732169	0.2875	0.525	0.0961303	A	G	downstream_gene_variant	MODIFIER	AFUN016533	c.*5153T>C		AfunF3_X	AFUN020026	insulin-like growth factor 2 receptor [Source:Projected from Anopheles gambiae (AGAP000998) VB Community Annotation]	11086054	11145467	NA	other	0.0235908
11094555	AfunF3_X	0.00210125	0.00210125	0.0732169	0.2875	0.525	0.0961303	A	G	downstream_gene_variant	MODIFIER	AFUN016533	c.*5153T>C		AfunF3_X	AFUN020608	TOLL-like receptor 5A [Source:Projected from Anopheles gambiae (AGAP000999) VB Community Annotation]	11091746	11096817	NA	other	0.025057
11094555	AfunF3_X	0.00210125	0.00210125	0.0732169	0.2875	0.525	0.0961303	A	G	synonymous_variant	LOW	AFUN020608	c.814T>C	p.Leu272Leu	AfunF3_X	AFUN020026	insulin-like growth factor 2 receptor [Source:Projected from Anopheles gambiae (AGAP000998) VB Community Annotation]	11086054	11145467	NA	other	0.0235908
11094555	AfunF3_X	0.00210125	0.00210125	0.0732169	0.2875	0.525	0.0961303	A	G	synonymous_variant	LOW	AFUN020608	c.814T>C	p.Leu272Leu	AfunF3_X	AFUN020608	TOLL-like receptor 5A [Source:Projected from Anopheles gambiae (AGAP000999) VB Community Annotation]	11091746	11096817	NA	other	0.025057
11094771	AfunF3_X	0.00826026	0.00826026	0.18358	NA	NA	NA	G	A	synonymous_variant	LOW	AFUN020608	c.598C>T	p.Leu200Leu	AfunF3_X	AFUN020026	insulin-like growth factor 2 receptor [Source:Projected from Anopheles gambiae (AGAP000998) VB Community Annotation]	11086054	11145467	NA	other	0.0235908
11094771	AfunF3_X	0.00826026	0.00826026	0.18358	NA	NA	NA	G	A	synonymous_variant	LOW	AFUN020608	c.598C>T	p.Leu200Leu	AfunF3_X	AFUN020608	TOLL-like receptor 5A [Source:Projected from Anopheles gambiae (AGAP000999) VB Community Annotation]	11091746	11096817	NA	other	0.025057
11094771	AfunF3_X	0.00826026	0.00826026	0.18358	NA	NA	NA	G	A	intron_variant	MODIFIER	AFUN020026	c.2133+3186G>A		AfunF3_X	AFUN020026	insulin-like growth factor 2 receptor [Source:Projected from Anopheles gambiae (AGAP000998) VB Community Annotation]	11086054	11145467	NA	other	0.0235908
11094771	AfunF3_X	0.00826026	0.00826026	0.18358	NA	NA	NA	G	A	intron_variant	MODIFIER	AFUN020026	c.2133+3186G>A		AfunF3_X	AFUN020608	TOLL-like receptor 5A [Source:Projected from Anopheles gambiae (AGAP000999) VB Community Annotation]	11091746	11096817	NA	other	0.025057
11094771	AfunF3_X	0.00826026	0.00826026	0.18358	NA	NA	NA	G	A	downstream_gene_variant	MODIFIER	AFUN016533	c.*4937C>T		AfunF3_X	AFUN020026	insulin-like growth factor 2 receptor [Source:Projected from Anopheles gambiae (AGAP000998) VB Community Annotation]	11086054	11145467	NA	other	0.0235908
11094771	AfunF3_X	0.00826026	0.00826026	0.18358	NA	NA	NA	G	A	downstream_gene_variant	MODIFIER	AFUN016533	c.*4937C>T		AfunF3_X	AFUN020608	TOLL-like receptor 5A [Source:Projected from Anopheles gambiae (AGAP000999) VB Community Annotation]	11091746	11096817	NA	other	0.025057
11094823	AfunF3_X	0.0426364	0.0426364	0.454893	NA	NA	NA	A	C	intron_variant	MODIFIER	AFUN020026	c.2133+3238A>C		AfunF3_X	AFUN020026	insulin-like growth factor 2 receptor [Source:Projected from Anopheles gambiae (AGAP000998) VB Community Annotation]	11086054	11145467	NA	other	0.0235908
11094823	AfunF3_X	0.0426364	0.0426364	0.454893	NA	NA	NA	A	C	intron_variant	MODIFIER	AFUN020026	c.2133+3238A>C		AfunF3_X	AFUN020608	TOLL-like receptor 5A [Source:Projected from Anopheles gambiae (AGAP000999) VB Community Annotation]	11091746	11096817	NA	other	0.025057
11094823	AfunF3_X	0.0426364	0.0426364	0.454893	NA	NA	NA	A	C	downstream_gene_variant	MODIFIER	AFUN016533	c.*4885T>G		AfunF3_X	AFUN020026	insulin-like growth factor 2 receptor [Source:Projected from Anopheles gambiae (AGAP000998) VB Community Annotation]	11086054	11145467	NA	other	0.0235908
11094823	AfunF3_X	0.0426364	0.0426364	0.454893	NA	NA	NA	A	C	downstream_gene_variant	MODIFIER	AFUN016533	c.*4885T>G		AfunF3_X	AFUN020608	TOLL-like receptor 5A [Source:Projected from Anopheles gambiae (AGAP000999) VB Community Annotation]	11091746	11096817	NA	other	0.025057
11094823	AfunF3_X	0.0426364	0.0426364	0.454893	NA	NA	NA	A	C	synonymous_variant	LOW	AFUN020608	c.546T>G	p.Gly182Gly	AfunF3_X	AFUN020026	insulin-like growth factor 2 receptor [Source:Projected from Anopheles gambiae (AGAP000998) VB Community Annotation]	11086054	11145467	NA	other	0.0235908
11094823	AfunF3_X	0.0426364	0.0426364	0.454893	NA	NA	NA	A	C	synonymous_variant	LOW	AFUN020608	c.546T>G	p.Gly182Gly	AfunF3_X	AFUN020608	TOLL-like receptor 5A [Source:Projected from Anopheles gambiae (AGAP000999) VB Community Annotation]	11091746	11096817	NA	other	0.025057
11094898	AfunF3_X	0.0426361	0.0426361	0.454893	NA	NA	NA	C	T	downstream_gene_variant	MODIFIER	AFUN016533	c.*4810G>A		AfunF3_X	AFUN020026	insulin-like growth factor 2 receptor [Source:Projected from Anopheles gambiae (AGAP000998) VB Community Annotation]	11086054	11145467	NA	other	0.0235908
11094898	AfunF3_X	0.0426361	0.0426361	0.454893	NA	NA	NA	C	T	downstream_gene_variant	MODIFIER	AFUN016533	c.*4810G>A		AfunF3_X	AFUN020608	TOLL-like receptor 5A [Source:Projected from Anopheles gambiae (AGAP000999) VB Community Annotation]	11091746	11096817	NA	other	0.025057
11094898	AfunF3_X	0.0426361	0.0426361	0.454893	NA	NA	NA	C	T	intron_variant	MODIFIER	AFUN020026	c.2133+3313C>T		AfunF3_X	AFUN020026	insulin-like growth factor 2 receptor [Source:Projected from Anopheles gambiae (AGAP000998) VB Community Annotation]	11086054	11145467	NA	other	0.0235908
11094898	AfunF3_X	0.0426361	0.0426361	0.454893	NA	NA	NA	C	T	intron_variant	MODIFIER	AFUN020026	c.2133+3313C>T		AfunF3_X	AFUN020608	TOLL-like receptor 5A [Source:Projected from Anopheles gambiae (AGAP000999) VB Community Annotation]	11091746	11096817	NA	other	0.025057
11094898	AfunF3_X	0.0426361	0.0426361	0.454893	NA	NA	NA	C	T	synonymous_variant	LOW	AFUN020608	c.471G>A	p.Ala157Ala	AfunF3_X	AFUN020026	insulin-like growth factor 2 receptor [Source:Projected from Anopheles gambiae (AGAP000998) VB Community Annotation]	11086054	11145467	NA	other	0.0235908
11094898	AfunF3_X	0.0426361	0.0426361	0.454893	NA	NA	NA	C	T	synonymous_variant	LOW	AFUN020608	c.471G>A	p.Ala157Ala	AfunF3_X	AFUN020608	TOLL-like receptor 5A [Source:Projected from Anopheles gambiae (AGAP000999) VB Community Annotation]	11091746	11096817	NA	other	0.025057
11095023	AfunF3_X	0.0186336	0.0186336	0.30335	NA	NA	NA	C	G	missense_variant	MODERATE	AFUN020608	c.346G>C	p.Val116Leu	AfunF3_X	AFUN020026	insulin-like growth factor 2 receptor [Source:Projected from Anopheles gambiae (AGAP000998) VB Community Annotation]	11086054	11145467	NA	other	0.0235908
11095023	AfunF3_X	0.0186336	0.0186336	0.30335	NA	NA	NA	C	G	missense_variant	MODERATE	AFUN020608	c.346G>C	p.Val116Leu	AfunF3_X	AFUN020608	TOLL-like receptor 5A [Source:Projected from Anopheles gambiae (AGAP000999) VB Community Annotation]	11091746	11096817	NA	other	0.025057
11095023	AfunF3_X	0.0186336	0.0186336	0.30335	NA	NA	NA	C	G	intron_variant	MODIFIER	AFUN020026	c.2133+3438C>G		AfunF3_X	AFUN020026	insulin-like growth factor 2 receptor [Source:Projected from Anopheles gambiae (AGAP000998) VB Community Annotation]	11086054	11145467	NA	other	0.0235908
11095023	AfunF3_X	0.0186336	0.0186336	0.30335	NA	NA	NA	C	G	intron_variant	MODIFIER	AFUN020026	c.2133+3438C>G		AfunF3_X	AFUN020608	TOLL-like receptor 5A [Source:Projected from Anopheles gambiae (AGAP000999) VB Community Annotation]	11091746	11096817	NA	other	0.025057
11095023	AfunF3_X	0.0186336	0.0186336	0.30335	NA	NA	NA	C	G	downstream_gene_variant	MODIFIER	AFUN016533	c.*4685G>C		AfunF3_X	AFUN020026	insulin-like growth factor 2 receptor [Source:Projected from Anopheles gambiae (AGAP000998) VB Community Annotation]	11086054	11145467	NA	other	0.0235908
11095023	AfunF3_X	0.0186336	0.0186336	0.30335	NA	NA	NA	C	G	downstream_gene_variant	MODIFIER	AFUN016533	c.*4685G>C		AfunF3_X	AFUN020608	TOLL-like receptor 5A [Source:Projected from Anopheles gambiae (AGAP000999) VB Community Annotation]	11091746	11096817	NA	other	0.025057
11096528	AfunF3_X	0.021285	0.021285	0.326808	NA	NA	NA	A	G	downstream_gene_variant	MODIFIER	AFUN016533	c.*3180T>C		AfunF3_X	AFUN020026	insulin-like growth factor 2 receptor [Source:Projected from Anopheles gambiae (AGAP000998) VB Community Annotation]	11086054	11145467	NA	other	0.0235908
11096528	AfunF3_X	0.021285	0.021285	0.326808	NA	NA	NA	A	G	downstream_gene_variant	MODIFIER	AFUN016533	c.*3180T>C		AfunF3_X	AFUN020608	TOLL-like receptor 5A [Source:Projected from Anopheles gambiae (AGAP000999) VB Community Annotation]	11091746	11096817	NA	other	0.025057
11096528	AfunF3_X	0.021285	0.021285	0.326808	NA	NA	NA	A	G	5_prime_UTR_variant	MODIFIER	AFUN020608	c.-180T>C		AfunF3_X	AFUN020026	insulin-like growth factor 2 receptor [Source:Projected from Anopheles gambiae (AGAP000998) VB Community Annotation]	11086054	11145467	NA	other	0.0235908
11096528	AfunF3_X	0.021285	0.021285	0.326808	NA	NA	NA	A	G	5_prime_UTR_variant	MODIFIER	AFUN020608	c.-180T>C		AfunF3_X	AFUN020608	TOLL-like receptor 5A [Source:Projected from Anopheles gambiae (AGAP000999) VB Community Annotation]	11091746	11096817	NA	other	0.025057
11096528	AfunF3_X	0.021285	0.021285	0.326808	NA	NA	NA	A	G	intron_variant	MODIFIER	AFUN020026	c.2133+4943A>G		AfunF3_X	AFUN020026	insulin-like growth factor 2 receptor [Source:Projected from Anopheles gambiae (AGAP000998) VB Community Annotation]	11086054	11145467	NA	other	0.0235908
11096528	AfunF3_X	0.021285	0.021285	0.326808	NA	NA	NA	A	G	intron_variant	MODIFIER	AFUN020026	c.2133+4943A>G		AfunF3_X	AFUN020608	TOLL-like receptor 5A [Source:Projected from Anopheles gambiae (AGAP000999) VB Community Annotation]	11091746	11096817	NA	other	0.025057
11096533	AfunF3_X	0.0473763	0.0473763	0.475461	NA	NA	NA	T	C	5_prime_UTR_variant	MODIFIER	AFUN020608	c.-185A>G		AfunF3_X	AFUN020026	insulin-like growth factor 2 receptor [Source:Projected from Anopheles gambiae (AGAP000998) VB Community Annotation]	11086054	11145467	NA	other	0.0235908
11096533	AfunF3_X	0.0473763	0.0473763	0.475461	NA	NA	NA	T	C	5_prime_UTR_variant	MODIFIER	AFUN020608	c.-185A>G		AfunF3_X	AFUN020608	TOLL-like receptor 5A [Source:Projected from Anopheles gambiae (AGAP000999) VB Community Annotation]	11091746	11096817	NA	other	0.025057
11096533	AfunF3_X	0.0473763	0.0473763	0.475461	NA	NA	NA	T	C	intron_variant	MODIFIER	AFUN020026	c.2133+4948T>C		AfunF3_X	AFUN020026	insulin-like growth factor 2 receptor [Source:Projected from Anopheles gambiae (AGAP000998) VB Community Annotation]	11086054	11145467	NA	other	0.0235908
11096533	AfunF3_X	0.0473763	0.0473763	0.475461	NA	NA	NA	T	C	intron_variant	MODIFIER	AFUN020026	c.2133+4948T>C		AfunF3_X	AFUN020608	TOLL-like receptor 5A [Source:Projected from Anopheles gambiae (AGAP000999) VB Community Annotation]	11091746	11096817	NA	other	0.025057
11096533	AfunF3_X	0.0473763	0.0473763	0.475461	NA	NA	NA	T	C	downstream_gene_variant	MODIFIER	AFUN016533	c.*3175A>G		AfunF3_X	AFUN020026	insulin-like growth factor 2 receptor [Source:Projected from Anopheles gambiae (AGAP000998) VB Community Annotation]	11086054	11145467	NA	other	0.0235908
11096533	AfunF3_X	0.0473763	0.0473763	0.475461	NA	NA	NA	T	C	downstream_gene_variant	MODIFIER	AFUN016533	c.*3175A>G		AfunF3_X	AFUN020608	TOLL-like receptor 5A [Source:Projected from Anopheles gambiae (AGAP000999) VB Community Annotation]	11091746	11096817	NA	other	0.025057
11096674	AfunF3_X	0.000180137	0.000180137	0.0128603	0.5625	0.275	0.145501	G	A	intron_variant	MODIFIER	AFUN020026	c.2133+5089G>A		AfunF3_X	AFUN020026	insulin-like growth factor 2 receptor [Source:Projected from Anopheles gambiae (AGAP000998) VB Community Annotation]	11086054	11145467	NA	other	0.0235908
11096674	AfunF3_X	0.000180137	0.000180137	0.0128603	0.5625	0.275	0.145501	G	A	intron_variant	MODIFIER	AFUN020026	c.2133+5089G>A		AfunF3_X	AFUN020608	TOLL-like receptor 5A [Source:Projected from Anopheles gambiae (AGAP000999) VB Community Annotation]	11091746	11096817	NA	other	0.025057
11096674	AfunF3_X	0.000180137	0.000180137	0.0128603	0.5625	0.275	0.145501	G	A	5_prime_UTR_variant	MODIFIER	AFUN020608	c.-326C>T		AfunF3_X	AFUN020026	insulin-like growth factor 2 receptor [Source:Projected from Anopheles gambiae (AGAP000998) VB Community Annotation]	11086054	11145467	NA	other	0.0235908
11096674	AfunF3_X	0.000180137	0.000180137	0.0128603	0.5625	0.275	0.145501	G	A	5_prime_UTR_variant	MODIFIER	AFUN020608	c.-326C>T		AfunF3_X	AFUN020608	TOLL-like receptor 5A [Source:Projected from Anopheles gambiae (AGAP000999) VB Community Annotation]	11091746	11096817	NA	other	0.025057
11096674	AfunF3_X	0.000180137	0.000180137	0.0128603	0.5625	0.275	0.145501	G	A	downstream_gene_variant	MODIFIER	AFUN016533	c.*3034C>T		AfunF3_X	AFUN020026	insulin-like growth factor 2 receptor [Source:Projected from Anopheles gambiae (AGAP000998) VB Community Annotation]	11086054	11145467	NA	other	0.0235908
11096674	AfunF3_X	0.000180137	0.000180137	0.0128603	0.5625	0.275	0.145501	G	A	downstream_gene_variant	MODIFIER	AFUN016533	c.*3034C>T		AfunF3_X	AFUN020608	TOLL-like receptor 5A [Source:Projected from Anopheles gambiae (AGAP000999) VB Community Annotation]	11091746	11096817	NA	other	0.025057
11099641	AfunF3_X	0.0426958	0.0426958	0.454893	NA	NA	NA	T	A	3_prime_UTR_variant	MODIFIER	AFUN016533	c.*67A>T		AfunF3_X	AFUN020026	insulin-like growth factor 2 receptor [Source:Projected from Anopheles gambiae (AGAP000998) VB Community Annotation]	11086054	11145467	NA	other	0.0235908
11099641	AfunF3_X	0.0426958	0.0426958	0.454893	NA	NA	NA	T	A	3_prime_UTR_variant	MODIFIER	AFUN016533	c.*67A>T		AfunF3_X	AFUN016533	TOLL-like receptor 1A	11098760	11120132	TOLL1A	other	0.0222075
11099641	AfunF3_X	0.0426958	0.0426958	0.454893	NA	NA	NA	T	A	upstream_gene_variant	MODIFIER	AFUN020608	c.-3293A>T		AfunF3_X	AFUN020026	insulin-like growth factor 2 receptor [Source:Projected from Anopheles gambiae (AGAP000998) VB Community Annotation]	11086054	11145467	NA	other	0.0235908
11099641	AfunF3_X	0.0426958	0.0426958	0.454893	NA	NA	NA	T	A	upstream_gene_variant	MODIFIER	AFUN020608	c.-3293A>T		AfunF3_X	AFUN016533	TOLL-like receptor 1A	11098760	11120132	TOLL1A	other	0.0222075
11099641	AfunF3_X	0.0426958	0.0426958	0.454893	NA	NA	NA	T	A	intron_variant	MODIFIER	AFUN020026	c.2133+8056T>A		AfunF3_X	AFUN020026	insulin-like growth factor 2 receptor [Source:Projected from Anopheles gambiae (AGAP000998) VB Community Annotation]	11086054	11145467	NA	other	0.0235908
11099641	AfunF3_X	0.0426958	0.0426958	0.454893	NA	NA	NA	T	A	intron_variant	MODIFIER	AFUN020026	c.2133+8056T>A		AfunF3_X	AFUN016533	TOLL-like receptor 1A	11098760	11120132	TOLL1A	other	0.0222075
11099672	AfunF3_X	0.0426522	0.0426522	0.454893	NA	NA	NA	G	A	upstream_gene_variant	MODIFIER	AFUN020608	c.-3324C>T		AfunF3_X	AFUN020026	insulin-like growth factor 2 receptor [Source:Projected from Anopheles gambiae (AGAP000998) VB Community Annotation]	11086054	11145467	NA	other	0.0235908
11099672	AfunF3_X	0.0426522	0.0426522	0.454893	NA	NA	NA	G	A	upstream_gene_variant	MODIFIER	AFUN020608	c.-3324C>T		AfunF3_X	AFUN016533	TOLL-like receptor 1A	11098760	11120132	TOLL1A	other	0.0222075
11099672	AfunF3_X	0.0426522	0.0426522	0.454893	NA	NA	NA	G	A	intron_variant	MODIFIER	AFUN020026	c.2133+8087G>A		AfunF3_X	AFUN020026	insulin-like growth factor 2 receptor [Source:Projected from Anopheles gambiae (AGAP000998) VB Community Annotation]	11086054	11145467	NA	other	0.0235908
11099672	AfunF3_X	0.0426522	0.0426522	0.454893	NA	NA	NA	G	A	intron_variant	MODIFIER	AFUN020026	c.2133+8087G>A		AfunF3_X	AFUN016533	TOLL-like receptor 1A	11098760	11120132	TOLL1A	other	0.0222075
11099672	AfunF3_X	0.0426522	0.0426522	0.454893	NA	NA	NA	G	A	3_prime_UTR_variant	MODIFIER	AFUN016533	c.*36C>T		AfunF3_X	AFUN020026	insulin-like growth factor 2 receptor [Source:Projected from Anopheles gambiae (AGAP000998) VB Community Annotation]	11086054	11145467	NA	other	0.0235908
11099672	AfunF3_X	0.0426522	0.0426522	0.454893	NA	NA	NA	G	A	3_prime_UTR_variant	MODIFIER	AFUN016533	c.*36C>T		AfunF3_X	AFUN016533	TOLL-like receptor 1A	11098760	11120132	TOLL1A	other	0.0222075
11099681	AfunF3_X	0.000108031	0.000108031	0.00955397	0.2875	0.0625	0.144789	G	A	upstream_gene_variant	MODIFIER	AFUN020608	c.-3333C>T		AfunF3_X	AFUN020026	insulin-like growth factor 2 receptor [Source:Projected from Anopheles gambiae (AGAP000998) VB Community Annotation]	11086054	11145467	NA	other	0.0235908
11099681	AfunF3_X	0.000108031	0.000108031	0.00955397	0.2875	0.0625	0.144789	G	A	upstream_gene_variant	MODIFIER	AFUN020608	c.-3333C>T		AfunF3_X	AFUN016533	TOLL-like receptor 1A	11098760	11120132	TOLL1A	other	0.0222075
11099681	AfunF3_X	0.000108031	0.000108031	0.00955397	0.2875	0.0625	0.144789	G	A	intron_variant	MODIFIER	AFUN020026	c.2133+8096G>A		AfunF3_X	AFUN020026	insulin-like growth factor 2 receptor [Source:Projected from Anopheles gambiae (AGAP000998) VB Community Annotation]	11086054	11145467	NA	other	0.0235908
11099681	AfunF3_X	0.000108031	0.000108031	0.00955397	0.2875	0.0625	0.144789	G	A	intron_variant	MODIFIER	AFUN020026	c.2133+8096G>A		AfunF3_X	AFUN016533	TOLL-like receptor 1A	11098760	11120132	TOLL1A	other	0.0222075
11099681	AfunF3_X	0.000108031	0.000108031	0.00955397	0.2875	0.0625	0.144789	G	A	3_prime_UTR_variant	MODIFIER	AFUN016533	c.*27C>T		AfunF3_X	AFUN020026	insulin-like growth factor 2 receptor [Source:Projected from Anopheles gambiae (AGAP000998) VB Community Annotation]	11086054	11145467	NA	other	0.0235908
11099681	AfunF3_X	0.000108031	0.000108031	0.00955397	0.2875	0.0625	0.144789	G	A	3_prime_UTR_variant	MODIFIER	AFUN016533	c.*27C>T		AfunF3_X	AFUN016533	TOLL-like receptor 1A	11098760	11120132	TOLL1A	other	0.0222075
11099683	AfunF3_X	0.0426399	0.0426399	0.454893	NA	NA	NA	A	T	3_prime_UTR_variant	MODIFIER	AFUN016533	c.*25T>A		AfunF3_X	AFUN020026	insulin-like growth factor 2 receptor [Source:Projected from Anopheles gambiae (AGAP000998) VB Community Annotation]	11086054	11145467	NA	other	0.0235908
11099683	AfunF3_X	0.0426399	0.0426399	0.454893	NA	NA	NA	A	T	3_prime_UTR_variant	MODIFIER	AFUN016533	c.*25T>A		AfunF3_X	AFUN016533	TOLL-like receptor 1A	11098760	11120132	TOLL1A	other	0.0222075
11099683	AfunF3_X	0.0426399	0.0426399	0.454893	NA	NA	NA	A	T	upstream_gene_variant	MODIFIER	AFUN020608	c.-3335T>A		AfunF3_X	AFUN020026	insulin-like growth factor 2 receptor [Source:Projected from Anopheles gambiae (AGAP000998) VB Community Annotation]	11086054	11145467	NA	other	0.0235908
11099683	AfunF3_X	0.0426399	0.0426399	0.454893	NA	NA	NA	A	T	upstream_gene_variant	MODIFIER	AFUN020608	c.-3335T>A		AfunF3_X	AFUN016533	TOLL-like receptor 1A	11098760	11120132	TOLL1A	other	0.0222075
11099683	AfunF3_X	0.0426399	0.0426399	0.454893	NA	NA	NA	A	T	intron_variant	MODIFIER	AFUN020026	c.2133+8098A>T		AfunF3_X	AFUN020026	insulin-like growth factor 2 receptor [Source:Projected from Anopheles gambiae (AGAP000998) VB Community Annotation]	11086054	11145467	NA	other	0.0235908
11099683	AfunF3_X	0.0426399	0.0426399	0.454893	NA	NA	NA	A	T	intron_variant	MODIFIER	AFUN020026	c.2133+8098A>T		AfunF3_X	AFUN016533	TOLL-like receptor 1A	11098760	11120132	TOLL1A	other	0.0222075
11099777	AfunF3_X	0.0215414	0.0215414	0.326808	NA	NA	NA	G	T	upstream_gene_variant	MODIFIER	AFUN020608	c.-3429C>A		AfunF3_X	AFUN020026	insulin-like growth factor 2 receptor [Source:Projected from Anopheles gambiae (AGAP000998) VB Community Annotation]	11086054	11145467	NA	other	0.0235908
11099777	AfunF3_X	0.0215414	0.0215414	0.326808	NA	NA	NA	G	T	upstream_gene_variant	MODIFIER	AFUN020608	c.-3429C>A		AfunF3_X	AFUN016533	TOLL-like receptor 1A	11098760	11120132	TOLL1A	other	0.0222075
11099777	AfunF3_X	0.0215414	0.0215414	0.326808	NA	NA	NA	G	T	intron_variant	MODIFIER	AFUN020026	c.2133+8192G>T		AfunF3_X	AFUN020026	insulin-like growth factor 2 receptor [Source:Projected from Anopheles gambiae (AGAP000998) VB Community Annotation]	11086054	11145467	NA	other	0.0235908
11099777	AfunF3_X	0.0215414	0.0215414	0.326808	NA	NA	NA	G	T	intron_variant	MODIFIER	AFUN020026	c.2133+8192G>T		AfunF3_X	AFUN016533	TOLL-like receptor 1A	11098760	11120132	TOLL1A	other	0.0222075
11099777	AfunF3_X	0.0215414	0.0215414	0.326808	NA	NA	NA	G	T	synonymous_variant	LOW	AFUN016533	c.3378C>A	p.Pro1126Pro	AfunF3_X	AFUN020026	insulin-like growth factor 2 receptor [Source:Projected from Anopheles gambiae (AGAP000998) VB Community Annotation]	11086054	11145467	NA	other	0.0235908
11099777	AfunF3_X	0.0215414	0.0215414	0.326808	NA	NA	NA	G	T	synonymous_variant	LOW	AFUN016533	c.3378C>A	p.Pro1126Pro	AfunF3_X	AFUN016533	TOLL-like receptor 1A	11098760	11120132	TOLL1A	other	0.0222075
11099939	AfunF3_X	0.00396808	0.00396808	0.11178	0.275	0.1	0.0785256	C	T	synonymous_variant	LOW	AFUN016533	c.3216G>A	p.Glu1072Glu	AfunF3_X	AFUN020026	insulin-like growth factor 2 receptor [Source:Projected from Anopheles gambiae (AGAP000998) VB Community Annotation]	11086054	11145467	NA	other	0.0235908
11099939	AfunF3_X	0.00396808	0.00396808	0.11178	0.275	0.1	0.0785256	C	T	synonymous_variant	LOW	AFUN016533	c.3216G>A	p.Glu1072Glu	AfunF3_X	AFUN016533	TOLL-like receptor 1A	11098760	11120132	TOLL1A	other	0.0222075
11099939	AfunF3_X	0.00396808	0.00396808	0.11178	0.275	0.1	0.0785256	C	T	intron_variant	MODIFIER	AFUN020026	c.2133+8354C>T		AfunF3_X	AFUN020026	insulin-like growth factor 2 receptor [Source:Projected from Anopheles gambiae (AGAP000998) VB Community Annotation]	11086054	11145467	NA	other	0.0235908
11099939	AfunF3_X	0.00396808	0.00396808	0.11178	0.275	0.1	0.0785256	C	T	intron_variant	MODIFIER	AFUN020026	c.2133+8354C>T		AfunF3_X	AFUN016533	TOLL-like receptor 1A	11098760	11120132	TOLL1A	other	0.0222075
11099939	AfunF3_X	0.00396808	0.00396808	0.11178	0.275	0.1	0.0785256	C	T	upstream_gene_variant	MODIFIER	AFUN020608	c.-3591G>A		AfunF3_X	AFUN020026	insulin-like growth factor 2 receptor [Source:Projected from Anopheles gambiae (AGAP000998) VB Community Annotation]	11086054	11145467	NA	other	0.0235908
11099939	AfunF3_X	0.00396808	0.00396808	0.11178	0.275	0.1	0.0785256	C	T	upstream_gene_variant	MODIFIER	AFUN020608	c.-3591G>A		AfunF3_X	AFUN016533	TOLL-like receptor 1A	11098760	11120132	TOLL1A	other	0.0222075
11100041	AfunF3_X	0.000141168	0.000141168	0.0111556	0.325	0.0875	0.143797	T	A	synonymous_variant	LOW	AFUN016533	c.3114A>T	p.Arg1038Arg	AfunF3_X	AFUN020026	insulin-like growth factor 2 receptor [Source:Projected from Anopheles gambiae (AGAP000998) VB Community Annotation]	11086054	11145467	NA	other	0.0235908
11100041	AfunF3_X	0.000141168	0.000141168	0.0111556	0.325	0.0875	0.143797	T	A	synonymous_variant	LOW	AFUN016533	c.3114A>T	p.Arg1038Arg	AfunF3_X	AFUN016533	TOLL-like receptor 1A	11098760	11120132	TOLL1A	other	0.0222075
11100041	AfunF3_X	0.000141168	0.000141168	0.0111556	0.325	0.0875	0.143797	T	A	upstream_gene_variant	MODIFIER	AFUN020608	c.-3693A>T		AfunF3_X	AFUN020026	insulin-like growth factor 2 receptor [Source:Projected from Anopheles gambiae (AGAP000998) VB Community Annotation]	11086054	11145467	NA	other	0.0235908
11100041	AfunF3_X	0.000141168	0.000141168	0.0111556	0.325	0.0875	0.143797	T	A	upstream_gene_variant	MODIFIER	AFUN020608	c.-3693A>T		AfunF3_X	AFUN016533	TOLL-like receptor 1A	11098760	11120132	TOLL1A	other	0.0222075
11100041	AfunF3_X	0.000141168	0.000141168	0.0111556	0.325	0.0875	0.143797	T	A	intron_variant	MODIFIER	AFUN020026	c.2133+8456T>A		AfunF3_X	AFUN020026	insulin-like growth factor 2 receptor [Source:Projected from Anopheles gambiae (AGAP000998) VB Community Annotation]	11086054	11145467	NA	other	0.0235908
11100041	AfunF3_X	0.000141168	0.000141168	0.0111556	0.325	0.0875	0.143797	T	A	intron_variant	MODIFIER	AFUN020026	c.2133+8456T>A		AfunF3_X	AFUN016533	TOLL-like receptor 1A	11098760	11120132	TOLL1A	other	0.0222075
11100182	AfunF3_X	0.0427824	0.0427824	0.454893	NA	NA	NA	C	T	upstream_gene_variant	MODIFIER	AFUN020608	c.-3834G>A		AfunF3_X	AFUN020026	insulin-like growth factor 2 receptor [Source:Projected from Anopheles gambiae (AGAP000998) VB Community Annotation]	11086054	11145467	NA	other	0.0235908
11100182	AfunF3_X	0.0427824	0.0427824	0.454893	NA	NA	NA	C	T	upstream_gene_variant	MODIFIER	AFUN020608	c.-3834G>A		AfunF3_X	AFUN016533	TOLL-like receptor 1A	11098760	11120132	TOLL1A	other	0.0222075
11100182	AfunF3_X	0.0427824	0.0427824	0.454893	NA	NA	NA	C	T	intron_variant	MODIFIER	AFUN020026	c.2133+8597C>T		AfunF3_X	AFUN020026	insulin-like growth factor 2 receptor [Source:Projected from Anopheles gambiae (AGAP000998) VB Community Annotation]	11086054	11145467	NA	other	0.0235908
11100182	AfunF3_X	0.0427824	0.0427824	0.454893	NA	NA	NA	C	T	intron_variant	MODIFIER	AFUN020026	c.2133+8597C>T		AfunF3_X	AFUN016533	TOLL-like receptor 1A	11098760	11120132	TOLL1A	other	0.0222075
11100182	AfunF3_X	0.0427824	0.0427824	0.454893	NA	NA	NA	C	T	synonymous_variant	LOW	AFUN016533	c.2973G>A	p.Val991Val	AfunF3_X	AFUN020026	insulin-like growth factor 2 receptor [Source:Projected from Anopheles gambiae (AGAP000998) VB Community Annotation]	11086054	11145467	NA	other	0.0235908
11100182	AfunF3_X	0.0427824	0.0427824	0.454893	NA	NA	NA	C	T	synonymous_variant	LOW	AFUN016533	c.2973G>A	p.Val991Val	AfunF3_X	AFUN016533	TOLL-like receptor 1A	11098760	11120132	TOLL1A	other	0.0222075
11100203	AfunF3_X	0.0234275	0.0234275	0.345481	NA	NA	NA	T	C	intron_variant	MODIFIER	AFUN020026	c.2133+8618T>C		AfunF3_X	AFUN020026	insulin-like growth factor 2 receptor [Source:Projected from Anopheles gambiae (AGAP000998) VB Community Annotation]	11086054	11145467	NA	other	0.0235908
11100203	AfunF3_X	0.0234275	0.0234275	0.345481	NA	NA	NA	T	C	intron_variant	MODIFIER	AFUN020026	c.2133+8618T>C		AfunF3_X	AFUN016533	TOLL-like receptor 1A	11098760	11120132	TOLL1A	other	0.0222075
11100203	AfunF3_X	0.0234275	0.0234275	0.345481	NA	NA	NA	T	C	upstream_gene_variant	MODIFIER	AFUN020608	c.-3855A>G		AfunF3_X	AFUN020026	insulin-like growth factor 2 receptor [Source:Projected from Anopheles gambiae (AGAP000998) VB Community Annotation]	11086054	11145467	NA	other	0.0235908
11100203	AfunF3_X	0.0234275	0.0234275	0.345481	NA	NA	NA	T	C	upstream_gene_variant	MODIFIER	AFUN020608	c.-3855A>G		AfunF3_X	AFUN016533	TOLL-like receptor 1A	11098760	11120132	TOLL1A	other	0.0222075
11100203	AfunF3_X	0.0234275	0.0234275	0.345481	NA	NA	NA	T	C	synonymous_variant	LOW	AFUN016533	c.2952A>G	p.Arg984Arg	AfunF3_X	AFUN020026	insulin-like growth factor 2 receptor [Source:Projected from Anopheles gambiae (AGAP000998) VB Community Annotation]	11086054	11145467	NA	other	0.0235908
11100203	AfunF3_X	0.0234275	0.0234275	0.345481	NA	NA	NA	T	C	synonymous_variant	LOW	AFUN016533	c.2952A>G	p.Arg984Arg	AfunF3_X	AFUN016533	TOLL-like receptor 1A	11098760	11120132	TOLL1A	other	0.0222075
11100474	AfunF3_X	0.0428239	0.0428239	0.454893	NA	NA	NA	G	A	upstream_gene_variant	MODIFIER	AFUN020608	c.-4126C>T		AfunF3_X	AFUN020026	insulin-like growth factor 2 receptor [Source:Projected from Anopheles gambiae (AGAP000998) VB Community Annotation]	11086054	11145467	NA	other	0.0235908
11100474	AfunF3_X	0.0428239	0.0428239	0.454893	NA	NA	NA	G	A	upstream_gene_variant	MODIFIER	AFUN020608	c.-4126C>T		AfunF3_X	AFUN016533	TOLL-like receptor 1A	11098760	11120132	TOLL1A	other	0.0222075
11100474	AfunF3_X	0.0428239	0.0428239	0.454893	NA	NA	NA	G	A	intron_variant	MODIFIER	AFUN020026	c.2133+8889G>A		AfunF3_X	AFUN020026	insulin-like growth factor 2 receptor [Source:Projected from Anopheles gambiae (AGAP000998) VB Community Annotation]	11086054	11145467	NA	other	0.0235908
11100474	AfunF3_X	0.0428239	0.0428239	0.454893	NA	NA	NA	G	A	intron_variant	MODIFIER	AFUN020026	c.2133+8889G>A		AfunF3_X	AFUN016533	TOLL-like receptor 1A	11098760	11120132	TOLL1A	other	0.0222075
11100474	AfunF3_X	0.0428239	0.0428239	0.454893	NA	NA	NA	G	A	synonymous_variant	LOW	AFUN016533	c.2778C>T	p.Phe926Phe	AfunF3_X	AFUN020026	insulin-like growth factor 2 receptor [Source:Projected from Anopheles gambiae (AGAP000998) VB Community Annotation]	11086054	11145467	NA	other	0.0235908
11100474	AfunF3_X	0.0428239	0.0428239	0.454893	NA	NA	NA	G	A	synonymous_variant	LOW	AFUN016533	c.2778C>T	p.Phe926Phe	AfunF3_X	AFUN016533	TOLL-like receptor 1A	11098760	11120132	TOLL1A	other	0.0222075
11100729	AfunF3_X	0.0426804	0.0426804	0.454893	NA	NA	NA	C	T	upstream_gene_variant	MODIFIER	AFUN020608	c.-4381G>A		AfunF3_X	AFUN020026	insulin-like growth factor 2 receptor [Source:Projected from Anopheles gambiae (AGAP000998) VB Community Annotation]	11086054	11145467	NA	other	0.0235908
11100729	AfunF3_X	0.0426804	0.0426804	0.454893	NA	NA	NA	C	T	upstream_gene_variant	MODIFIER	AFUN020608	c.-4381G>A		AfunF3_X	AFUN016533	TOLL-like receptor 1A	11098760	11120132	TOLL1A	other	0.0222075
11100729	AfunF3_X	0.0426804	0.0426804	0.454893	NA	NA	NA	C	T	synonymous_variant	LOW	AFUN016533	c.2523G>A	p.Thr841Thr	AfunF3_X	AFUN020026	insulin-like growth factor 2 receptor [Source:Projected from Anopheles gambiae (AGAP000998) VB Community Annotation]	11086054	11145467	NA	other	0.0235908
11100729	AfunF3_X	0.0426804	0.0426804	0.454893	NA	NA	NA	C	T	synonymous_variant	LOW	AFUN016533	c.2523G>A	p.Thr841Thr	AfunF3_X	AFUN016533	TOLL-like receptor 1A	11098760	11120132	TOLL1A	other	0.0222075
11100729	AfunF3_X	0.0426804	0.0426804	0.454893	NA	NA	NA	C	T	intron_variant	MODIFIER	AFUN020026	c.2133+9144C>T		AfunF3_X	AFUN020026	insulin-like growth factor 2 receptor [Source:Projected from Anopheles gambiae (AGAP000998) VB Community Annotation]	11086054	11145467	NA	other	0.0235908
11100729	AfunF3_X	0.0426804	0.0426804	0.454893	NA	NA	NA	C	T	intron_variant	MODIFIER	AFUN020026	c.2133+9144C>T		AfunF3_X	AFUN016533	TOLL-like receptor 1A	11098760	11120132	TOLL1A	other	0.0222075
11101116	AfunF3_X	0.00826186	0.00826186	0.18358	NA	NA	NA	G	A	upstream_gene_variant	MODIFIER	AFUN020608	c.-4768C>T		AfunF3_X	AFUN020026	insulin-like growth factor 2 receptor [Source:Projected from Anopheles gambiae (AGAP000998) VB Community Annotation]	11086054	11145467	NA	other	0.0235908
11101116	AfunF3_X	0.00826186	0.00826186	0.18358	NA	NA	NA	G	A	upstream_gene_variant	MODIFIER	AFUN020608	c.-4768C>T		AfunF3_X	AFUN016533	TOLL-like receptor 1A	11098760	11120132	TOLL1A	other	0.0222075
11101116	AfunF3_X	0.00826186	0.00826186	0.18358	NA	NA	NA	G	A	intron_variant	MODIFIER	AFUN020026	c.2133+9531G>A		AfunF3_X	AFUN020026	insulin-like growth factor 2 receptor [Source:Projected from Anopheles gambiae (AGAP000998) VB Community Annotation]	11086054	11145467	NA	other	0.0235908
11101116	AfunF3_X	0.00826186	0.00826186	0.18358	NA	NA	NA	G	A	intron_variant	MODIFIER	AFUN020026	c.2133+9531G>A		AfunF3_X	AFUN016533	TOLL-like receptor 1A	11098760	11120132	TOLL1A	other	0.0222075
11101116	AfunF3_X	0.00826186	0.00826186	0.18358	NA	NA	NA	G	A	synonymous_variant	LOW	AFUN016533	c.2136C>T	p.His712His	AfunF3_X	AFUN020026	insulin-like growth factor 2 receptor [Source:Projected from Anopheles gambiae (AGAP000998) VB Community Annotation]	11086054	11145467	NA	other	0.0235908
11101116	AfunF3_X	0.00826186	0.00826186	0.18358	NA	NA	NA	G	A	synonymous_variant	LOW	AFUN016533	c.2136C>T	p.His712His	AfunF3_X	AFUN016533	TOLL-like receptor 1A	11098760	11120132	TOLL1A	other	0.0222075
11101167	AfunF3_X	0.0186344	0.0186344	0.30335	NA	NA	NA	T	G	synonymous_variant	LOW	AFUN016533	c.2085A>C	p.Val695Val	AfunF3_X	AFUN020026	insulin-like growth factor 2 receptor [Source:Projected from Anopheles gambiae (AGAP000998) VB Community Annotation]	11086054	11145467	NA	other	0.0235908
11101167	AfunF3_X	0.0186344	0.0186344	0.30335	NA	NA	NA	T	G	synonymous_variant	LOW	AFUN016533	c.2085A>C	p.Val695Val	AfunF3_X	AFUN016533	TOLL-like receptor 1A	11098760	11120132	TOLL1A	other	0.0222075
11101167	AfunF3_X	0.0186344	0.0186344	0.30335	NA	NA	NA	T	G	intron_variant	MODIFIER	AFUN020026	c.2133+9582T>G		AfunF3_X	AFUN020026	insulin-like growth factor 2 receptor [Source:Projected from Anopheles gambiae (AGAP000998) VB Community Annotation]	11086054	11145467	NA	other	0.0235908
11101167	AfunF3_X	0.0186344	0.0186344	0.30335	NA	NA	NA	T	G	intron_variant	MODIFIER	AFUN020026	c.2133+9582T>G		AfunF3_X	AFUN016533	TOLL-like receptor 1A	11098760	11120132	TOLL1A	other	0.0222075
11101167	AfunF3_X	0.0186344	0.0186344	0.30335	NA	NA	NA	T	G	upstream_gene_variant	MODIFIER	AFUN020608	c.-4819A>C		AfunF3_X	AFUN020026	insulin-like growth factor 2 receptor [Source:Projected from Anopheles gambiae (AGAP000998) VB Community Annotation]	11086054	11145467	NA	other	0.0235908
11101167	AfunF3_X	0.0186344	0.0186344	0.30335	NA	NA	NA	T	G	upstream_gene_variant	MODIFIER	AFUN020608	c.-4819A>C		AfunF3_X	AFUN016533	TOLL-like receptor 1A	11098760	11120132	TOLL1A	other	0.0222075
11101719	AfunF3_X	0.0426358	0.0426358	0.454893	NA	NA	NA	G	A	upstream_gene_variant	MODIFIER	AFUN020608	c.-5371C>T		AfunF3_X	AFUN020026	insulin-like growth factor 2 receptor [Source:Projected from Anopheles gambiae (AGAP000998) VB Community Annotation]	11086054	11145467	NA	other	0.0235908
11101719	AfunF3_X	0.0426358	0.0426358	0.454893	NA	NA	NA	G	A	upstream_gene_variant	MODIFIER	AFUN020608	c.-5371C>T		AfunF3_X	AFUN016533	TOLL-like receptor 1A	11098760	11120132	TOLL1A	other	0.0222075
11101719	AfunF3_X	0.0426358	0.0426358	0.454893	NA	NA	NA	G	A	synonymous_variant	LOW	AFUN016533	c.1533C>T	p.Leu511Leu	AfunF3_X	AFUN020026	insulin-like growth factor 2 receptor [Source:Projected from Anopheles gambiae (AGAP000998) VB Community Annotation]	11086054	11145467	NA	other	0.0235908
11101719	AfunF3_X	0.0426358	0.0426358	0.454893	NA	NA	NA	G	A	synonymous_variant	LOW	AFUN016533	c.1533C>T	p.Leu511Leu	AfunF3_X	AFUN016533	TOLL-like receptor 1A	11098760	11120132	TOLL1A	other	0.0222075
11101719	AfunF3_X	0.0426358	0.0426358	0.454893	NA	NA	NA	G	A	intron_variant	MODIFIER	AFUN020026	c.2133+10134G>A		AfunF3_X	AFUN020026	insulin-like growth factor 2 receptor [Source:Projected from Anopheles gambiae (AGAP000998) VB Community Annotation]	11086054	11145467	NA	other	0.0235908
11101719	AfunF3_X	0.0426358	0.0426358	0.454893	NA	NA	NA	G	A	intron_variant	MODIFIER	AFUN020026	c.2133+10134G>A		AfunF3_X	AFUN016533	TOLL-like receptor 1A	11098760	11120132	TOLL1A	other	0.0222075
11101793	AfunF3_X	0.00543843	0.00543843	0.142342	0.8	0.6	0.0792541	C	G	missense_variant	MODERATE	AFUN016533	c.1459G>C	p.Ala487Pro	AfunF3_X	AFUN020026	insulin-like growth factor 2 receptor [Source:Projected from Anopheles gambiae (AGAP000998) VB Community Annotation]	11086054	11145467	NA	other	0.0235908
11101793	AfunF3_X	0.00543843	0.00543843	0.142342	0.8	0.6	0.0792541	C	G	missense_variant	MODERATE	AFUN016533	c.1459G>C	p.Ala487Pro	AfunF3_X	AFUN016533	TOLL-like receptor 1A	11098760	11120132	TOLL1A	other	0.0222075
11101793	AfunF3_X	0.00543843	0.00543843	0.142342	0.8	0.6	0.0792541	C	G	intron_variant	MODIFIER	AFUN020026	c.2133+10208C>G		AfunF3_X	AFUN020026	insulin-like growth factor 2 receptor [Source:Projected from Anopheles gambiae (AGAP000998) VB Community Annotation]	11086054	11145467	NA	other	0.0235908
11101793	AfunF3_X	0.00543843	0.00543843	0.142342	0.8	0.6	0.0792541	C	G	intron_variant	MODIFIER	AFUN020026	c.2133+10208C>G		AfunF3_X	AFUN016533	TOLL-like receptor 1A	11098760	11120132	TOLL1A	other	0.0222075
11101793	AfunF3_X	0.00543843	0.00543843	0.142342	0.8	0.6	0.0792541	C	G	upstream_gene_variant	MODIFIER	AFUN020608	c.-5445G>C		AfunF3_X	AFUN020026	insulin-like growth factor 2 receptor [Source:Projected from Anopheles gambiae (AGAP000998) VB Community Annotation]	11086054	11145467	NA	other	0.0235908
11101793	AfunF3_X	0.00543843	0.00543843	0.142342	0.8	0.6	0.0792541	C	G	upstream_gene_variant	MODIFIER	AFUN020608	c.-5445G>C		AfunF3_X	AFUN016533	TOLL-like receptor 1A	11098760	11120132	TOLL1A	other	0.0222075
11101968	AfunF3_X	0.0107648	0.0107648	0.217748	NA	NA	NA	T	C	synonymous_variant	LOW	AFUN016533	c.1284A>G	p.Lys428Lys	AfunF3_X	AFUN020026	insulin-like growth factor 2 receptor [Source:Projected from Anopheles gambiae (AGAP000998) VB Community Annotation]	11086054	11145467	NA	other	0.0235908
11101968	AfunF3_X	0.0107648	0.0107648	0.217748	NA	NA	NA	T	C	synonymous_variant	LOW	AFUN016533	c.1284A>G	p.Lys428Lys	AfunF3_X	AFUN016533	TOLL-like receptor 1A	11098760	11120132	TOLL1A	other	0.0222075
11101968	AfunF3_X	0.0107648	0.0107648	0.217748	NA	NA	NA	T	C	intron_variant	MODIFIER	AFUN020026	c.2133+10383T>C		AfunF3_X	AFUN020026	insulin-like growth factor 2 receptor [Source:Projected from Anopheles gambiae (AGAP000998) VB Community Annotation]	11086054	11145467	NA	other	0.0235908
11101968	AfunF3_X	0.0107648	0.0107648	0.217748	NA	NA	NA	T	C	intron_variant	MODIFIER	AFUN020026	c.2133+10383T>C		AfunF3_X	AFUN016533	TOLL-like receptor 1A	11098760	11120132	TOLL1A	other	0.0222075
11102110	AfunF3_X	0.0186346	0.0186346	0.30335	NA	NA	NA	T	C	synonymous_variant	LOW	AFUN016533	c.1215A>G	p.Leu405Leu	AfunF3_X	AFUN020026	insulin-like growth factor 2 receptor [Source:Projected from Anopheles gambiae (AGAP000998) VB Community Annotation]	11086054	11145467	NA	other	0.0235908
11102110	AfunF3_X	0.0186346	0.0186346	0.30335	NA	NA	NA	T	C	synonymous_variant	LOW	AFUN016533	c.1215A>G	p.Leu405Leu	AfunF3_X	AFUN016533	TOLL-like receptor 1A	11098760	11120132	TOLL1A	other	0.0222075
11102110	AfunF3_X	0.0186346	0.0186346	0.30335	NA	NA	NA	T	C	intron_variant	MODIFIER	AFUN020026	c.2133+10525T>C		AfunF3_X	AFUN020026	insulin-like growth factor 2 receptor [Source:Projected from Anopheles gambiae (AGAP000998) VB Community Annotation]	11086054	11145467	NA	other	0.0235908
11102110	AfunF3_X	0.0186346	0.0186346	0.30335	NA	NA	NA	T	C	intron_variant	MODIFIER	AFUN020026	c.2133+10525T>C		AfunF3_X	AFUN016533	TOLL-like receptor 1A	11098760	11120132	TOLL1A	other	0.0222075
11102128	AfunF3_X	0.048874	0.048874	0.475461	0.3375	0.2	0.0301003	T	G	synonymous_variant	LOW	AFUN016533	c.1197A>C	p.Leu399Leu	AfunF3_X	AFUN020026	insulin-like growth factor 2 receptor [Source:Projected from Anopheles gambiae (AGAP000998) VB Community Annotation]	11086054	11145467	NA	other	0.0235908
11102128	AfunF3_X	0.048874	0.048874	0.475461	0.3375	0.2	0.0301003	T	G	synonymous_variant	LOW	AFUN016533	c.1197A>C	p.Leu399Leu	AfunF3_X	AFUN016533	TOLL-like receptor 1A	11098760	11120132	TOLL1A	other	0.0222075
11102128	AfunF3_X	0.048874	0.048874	0.475461	0.3375	0.2	0.0301003	T	G	intron_variant	MODIFIER	AFUN020026	c.2133+10543T>G		AfunF3_X	AFUN020026	insulin-like growth factor 2 receptor [Source:Projected from Anopheles gambiae (AGAP000998) VB Community Annotation]	11086054	11145467	NA	other	0.0235908
11102128	AfunF3_X	0.048874	0.048874	0.475461	0.3375	0.2	0.0301003	T	G	intron_variant	MODIFIER	AFUN020026	c.2133+10543T>G		AfunF3_X	AFUN016533	TOLL-like receptor 1A	11098760	11120132	TOLL1A	other	0.0222075
11102133	AfunF3_X	0.0327959	0.0327959	0.450336	0.35	0.2	0.0384615	A	G	intron_variant	MODIFIER	AFUN020026	c.2133+10548A>G		AfunF3_X	AFUN020026	insulin-like growth factor 2 receptor [Source:Projected from Anopheles gambiae (AGAP000998) VB Community Annotation]	11086054	11145467	NA	other	0.0235908
11102133	AfunF3_X	0.0327959	0.0327959	0.450336	0.35	0.2	0.0384615	A	G	intron_variant	MODIFIER	AFUN020026	c.2133+10548A>G		AfunF3_X	AFUN016533	TOLL-like receptor 1A	11098760	11120132	TOLL1A	other	0.0222075
11102133	AfunF3_X	0.0327959	0.0327959	0.450336	0.35	0.2	0.0384615	A	G	synonymous_variant	LOW	AFUN016533	c.1192T>C	p.Leu398Leu	AfunF3_X	AFUN020026	insulin-like growth factor 2 receptor [Source:Projected from Anopheles gambiae (AGAP000998) VB Community Annotation]	11086054	11145467	NA	other	0.0235908
11102133	AfunF3_X	0.0327959	0.0327959	0.450336	0.35	0.2	0.0384615	A	G	synonymous_variant	LOW	AFUN016533	c.1192T>C	p.Leu398Leu	AfunF3_X	AFUN016533	TOLL-like receptor 1A	11098760	11120132	TOLL1A	other	0.0222075
11102200	AfunF3_X	0.0426357	0.0426357	0.454893	NA	NA	NA	C	T	synonymous_variant	LOW	AFUN016533	c.1125G>A	p.Leu375Leu	AfunF3_X	AFUN020026	insulin-like growth factor 2 receptor [Source:Projected from Anopheles gambiae (AGAP000998) VB Community Annotation]	11086054	11145467	NA	other	0.0235908
11102200	AfunF3_X	0.0426357	0.0426357	0.454893	NA	NA	NA	C	T	synonymous_variant	LOW	AFUN016533	c.1125G>A	p.Leu375Leu	AfunF3_X	AFUN016533	TOLL-like receptor 1A	11098760	11120132	TOLL1A	other	0.0222075
11102200	AfunF3_X	0.0426357	0.0426357	0.454893	NA	NA	NA	C	T	intron_variant	MODIFIER	AFUN020026	c.2133+10615C>T		AfunF3_X	AFUN020026	insulin-like growth factor 2 receptor [Source:Projected from Anopheles gambiae (AGAP000998) VB Community Annotation]	11086054	11145467	NA	other	0.0235908
11102200	AfunF3_X	0.0426357	0.0426357	0.454893	NA	NA	NA	C	T	intron_variant	MODIFIER	AFUN020026	c.2133+10615C>T		AfunF3_X	AFUN016533	TOLL-like receptor 1A	11098760	11120132	TOLL1A	other	0.0222075
11102431	AfunF3_X	0.0139804	0.0139804	0.264722	0.85	0.6875	0.0560626	T	C	intron_variant	MODIFIER	AFUN020026	c.2133+10846T>C		AfunF3_X	AFUN020026	insulin-like growth factor 2 receptor [Source:Projected from Anopheles gambiae (AGAP000998) VB Community Annotation]	11086054	11145467	NA	other	0.0235908
11102431	AfunF3_X	0.0139804	0.0139804	0.264722	0.85	0.6875	0.0560626	T	C	intron_variant	MODIFIER	AFUN020026	c.2133+10846T>C		AfunF3_X	AFUN016533	TOLL-like receptor 1A	11098760	11120132	TOLL1A	other	0.0222075
11102431	AfunF3_X	0.0139804	0.0139804	0.264722	0.85	0.6875	0.0560626	T	C	synonymous_variant	LOW	AFUN016533	c.894A>G	p.Glu298Glu	AfunF3_X	AFUN020026	insulin-like growth factor 2 receptor [Source:Projected from Anopheles gambiae (AGAP000998) VB Community Annotation]	11086054	11145467	NA	other	0.0235908
11102431	AfunF3_X	0.0139804	0.0139804	0.264722	0.85	0.6875	0.0560626	T	C	synonymous_variant	LOW	AFUN016533	c.894A>G	p.Glu298Glu	AfunF3_X	AFUN016533	TOLL-like receptor 1A	11098760	11120132	TOLL1A	other	0.0222075
11102656	AfunF3_X	0.0178114	0.0178114	0.30335	0.3375	0.175	0.0499411	C	T	synonymous_variant	LOW	AFUN016533	c.669G>A	p.Glu223Glu	AfunF3_X	AFUN020026	insulin-like growth factor 2 receptor [Source:Projected from Anopheles gambiae (AGAP000998) VB Community Annotation]	11086054	11145467	NA	other	0.0235908
11102656	AfunF3_X	0.0178114	0.0178114	0.30335	0.3375	0.175	0.0499411	C	T	synonymous_variant	LOW	AFUN016533	c.669G>A	p.Glu223Glu	AfunF3_X	AFUN016533	TOLL-like receptor 1A	11098760	11120132	TOLL1A	other	0.0222075
11102656	AfunF3_X	0.0178114	0.0178114	0.30335	0.3375	0.175	0.0499411	C	T	intron_variant	MODIFIER	AFUN020026	c.2133+11071C>T		AfunF3_X	AFUN020026	insulin-like growth factor 2 receptor [Source:Projected from Anopheles gambiae (AGAP000998) VB Community Annotation]	11086054	11145467	NA	other	0.0235908
11102656	AfunF3_X	0.0178114	0.0178114	0.30335	0.3375	0.175	0.0499411	C	T	intron_variant	MODIFIER	AFUN020026	c.2133+11071C>T		AfunF3_X	AFUN016533	TOLL-like receptor 1A	11098760	11120132	TOLL1A	other	0.0222075
11102773	AfunF3_X	0.00867598	0.00867598	0.186946	0.325	0.15	0.0635082	A	G	synonymous_variant	LOW	AFUN016533	c.552T>C	p.His184His	AfunF3_X	AFUN020026	insulin-like growth factor 2 receptor [Source:Projected from Anopheles gambiae (AGAP000998) VB Community Annotation]	11086054	11145467	NA	other	0.0235908
11102773	AfunF3_X	0.00867598	0.00867598	0.186946	0.325	0.15	0.0635082	A	G	synonymous_variant	LOW	AFUN016533	c.552T>C	p.His184His	AfunF3_X	AFUN016533	TOLL-like receptor 1A	11098760	11120132	TOLL1A	other	0.0222075
11102773	AfunF3_X	0.00867598	0.00867598	0.186946	0.325	0.15	0.0635082	A	G	intron_variant	MODIFIER	AFUN020026	c.2133+11188A>G		AfunF3_X	AFUN020026	insulin-like growth factor 2 receptor [Source:Projected from Anopheles gambiae (AGAP000998) VB Community Annotation]	11086054	11145467	NA	other	0.0235908
11102773	AfunF3_X	0.00867598	0.00867598	0.186946	0.325	0.15	0.0635082	A	G	intron_variant	MODIFIER	AFUN020026	c.2133+11188A>G		AfunF3_X	AFUN016533	TOLL-like receptor 1A	11098760	11120132	TOLL1A	other	0.0222075
11102779	AfunF3_X	0.0275507	0.0275507	0.391747	0.325	0.175	0.0399137	G	A	synonymous_variant	LOW	AFUN016533	c.546C>T	p.Phe182Phe	AfunF3_X	AFUN020026	insulin-like growth factor 2 receptor [Source:Projected from Anopheles gambiae (AGAP000998) VB Community Annotation]	11086054	11145467	NA	other	0.0235908
11102779	AfunF3_X	0.0275507	0.0275507	0.391747	0.325	0.175	0.0399137	G	A	synonymous_variant	LOW	AFUN016533	c.546C>T	p.Phe182Phe	AfunF3_X	AFUN016533	TOLL-like receptor 1A	11098760	11120132	TOLL1A	other	0.0222075
11102779	AfunF3_X	0.0275507	0.0275507	0.391747	0.325	0.175	0.0399137	G	A	intron_variant	MODIFIER	AFUN020026	c.2133+11194G>A		AfunF3_X	AFUN020026	insulin-like growth factor 2 receptor [Source:Projected from Anopheles gambiae (AGAP000998) VB Community Annotation]	11086054	11145467	NA	other	0.0235908
11102779	AfunF3_X	0.0275507	0.0275507	0.391747	0.325	0.175	0.0399137	G	A	intron_variant	MODIFIER	AFUN020026	c.2133+11194G>A		AfunF3_X	AFUN016533	TOLL-like receptor 1A	11098760	11120132	TOLL1A	other	0.0222075
11103022	AfunF3_X	0.00531875	0.00531875	0.140262	0.1125	0.0125	0.0714145	T	C	intron_variant	MODIFIER	AFUN020026	c.2133+11437T>C		AfunF3_X	AFUN020026	insulin-like growth factor 2 receptor [Source:Projected from Anopheles gambiae (AGAP000998) VB Community Annotation]	11086054	11145467	NA	other	0.0235908
11103022	AfunF3_X	0.00531875	0.00531875	0.140262	0.1125	0.0125	0.0714145	T	C	intron_variant	MODIFIER	AFUN020026	c.2133+11437T>C		AfunF3_X	AFUN016533	TOLL-like receptor 1A	11098760	11120132	TOLL1A	other	0.0222075
11103022	AfunF3_X	0.00531875	0.00531875	0.140262	0.1125	0.0125	0.0714145	T	C	synonymous_variant	LOW	AFUN016533	c.303A>G	p.Pro101Pro	AfunF3_X	AFUN020026	insulin-like growth factor 2 receptor [Source:Projected from Anopheles gambiae (AGAP000998) VB Community Annotation]	11086054	11145467	NA	other	0.0235908
11103022	AfunF3_X	0.00531875	0.00531875	0.140262	0.1125	0.0125	0.0714145	T	C	synonymous_variant	LOW	AFUN016533	c.303A>G	p.Pro101Pro	AfunF3_X	AFUN016533	TOLL-like receptor 1A	11098760	11120132	TOLL1A	other	0.0222075
11103148	AfunF3_X	0.0488728	0.0488728	0.475461	0.3375	0.2	0.0332856	G	A	synonymous_variant	LOW	AFUN016533	c.177C>T	p.Tyr59Tyr	AfunF3_X	AFUN020026	insulin-like growth factor 2 receptor [Source:Projected from Anopheles gambiae (AGAP000998) VB Community Annotation]	11086054	11145467	NA	other	0.0235908
11103148	AfunF3_X	0.0488728	0.0488728	0.475461	0.3375	0.2	0.0332856	G	A	synonymous_variant	LOW	AFUN016533	c.177C>T	p.Tyr59Tyr	AfunF3_X	AFUN016533	TOLL-like receptor 1A	11098760	11120132	TOLL1A	other	0.0222075
11103148	AfunF3_X	0.0488728	0.0488728	0.475461	0.3375	0.2	0.0332856	G	A	intron_variant	MODIFIER	AFUN020026	c.2133+11563G>A		AfunF3_X	AFUN020026	insulin-like growth factor 2 receptor [Source:Projected from Anopheles gambiae (AGAP000998) VB Community Annotation]	11086054	11145467	NA	other	0.0235908
11103148	AfunF3_X	0.0488728	0.0488728	0.475461	0.3375	0.2	0.0332856	G	A	intron_variant	MODIFIER	AFUN020026	c.2133+11563G>A		AfunF3_X	AFUN016533	TOLL-like receptor 1A	11098760	11120132	TOLL1A	other	0.0222075
11103272	AfunF3_X	0.00368912	0.00368912	0.10678	NA	NA	NA	G	A	missense_variant	MODERATE	AFUN016533	c.53C>T	p.Thr18Ile	AfunF3_X	AFUN020026	insulin-like growth factor 2 receptor [Source:Projected from Anopheles gambiae (AGAP000998) VB Community Annotation]	11086054	11145467	NA	other	0.0235908
11103272	AfunF3_X	0.00368912	0.00368912	0.10678	NA	NA	NA	G	A	missense_variant	MODERATE	AFUN016533	c.53C>T	p.Thr18Ile	AfunF3_X	AFUN016533	TOLL-like receptor 1A	11098760	11120132	TOLL1A	other	0.0222075
11103272	AfunF3_X	0.00368912	0.00368912	0.10678	NA	NA	NA	G	A	intron_variant	MODIFIER	AFUN020026	c.2133+11687G>A		AfunF3_X	AFUN020026	insulin-like growth factor 2 receptor [Source:Projected from Anopheles gambiae (AGAP000998) VB Community Annotation]	11086054	11145467	NA	other	0.0235908
11103272	AfunF3_X	0.00368912	0.00368912	0.10678	NA	NA	NA	G	A	intron_variant	MODIFIER	AFUN020026	c.2133+11687G>A		AfunF3_X	AFUN016533	TOLL-like receptor 1A	11098760	11120132	TOLL1A	other	0.0222075
11103279	AfunF3_X	0.0426929	0.0426929	0.454893	NA	NA	NA	T	C	intron_variant	MODIFIER	AFUN020026	c.2133+11694T>C		AfunF3_X	AFUN020026	insulin-like growth factor 2 receptor [Source:Projected from Anopheles gambiae (AGAP000998) VB Community Annotation]	11086054	11145467	NA	other	0.0235908
11103279	AfunF3_X	0.0426929	0.0426929	0.454893	NA	NA	NA	T	C	intron_variant	MODIFIER	AFUN020026	c.2133+11694T>C		AfunF3_X	AFUN016533	TOLL-like receptor 1A	11098760	11120132	TOLL1A	other	0.0222075
11103279	AfunF3_X	0.0426929	0.0426929	0.454893	NA	NA	NA	T	C	missense_variant	MODERATE	AFUN016533	c.46A>G	p.Ile16Val	AfunF3_X	AFUN020026	insulin-like growth factor 2 receptor [Source:Projected from Anopheles gambiae (AGAP000998) VB Community Annotation]	11086054	11145467	NA	other	0.0235908
11103279	AfunF3_X	0.0426929	0.0426929	0.454893	NA	NA	NA	T	C	missense_variant	MODERATE	AFUN016533	c.46A>G	p.Ile16Val	AfunF3_X	AFUN016533	TOLL-like receptor 1A	11098760	11120132	TOLL1A	other	0.0222075
11103285	AfunF3_X	0.00259977	0.00259977	0.0859401	0.125	0.0125	0.0840787	A	T	intron_variant	MODIFIER	AFUN020026	c.2133+11700A>T		AfunF3_X	AFUN020026	insulin-like growth factor 2 receptor [Source:Projected from Anopheles gambiae (AGAP000998) VB Community Annotation]	11086054	11145467	NA	other	0.0235908
11103285	AfunF3_X	0.00259977	0.00259977	0.0859401	0.125	0.0125	0.0840787	A	T	intron_variant	MODIFIER	AFUN020026	c.2133+11700A>T		AfunF3_X	AFUN016533	TOLL-like receptor 1A	11098760	11120132	TOLL1A	other	0.0222075
11103285	AfunF3_X	0.00259977	0.00259977	0.0859401	0.125	0.0125	0.0840787	A	T	missense_variant	MODERATE	AFUN016533	c.40T>A	p.Trp14Arg	AfunF3_X	AFUN020026	insulin-like growth factor 2 receptor [Source:Projected from Anopheles gambiae (AGAP000998) VB Community Annotation]	11086054	11145467	NA	other	0.0235908
11103285	AfunF3_X	0.00259977	0.00259977	0.0859401	0.125	0.0125	0.0840787	A	T	missense_variant	MODERATE	AFUN016533	c.40T>A	p.Trp14Arg	AfunF3_X	AFUN016533	TOLL-like receptor 1A	11098760	11120132	TOLL1A	other	0.0222075
11288900	AfunF3_3	1.05961e-06	1.05961e-06	0.000525553	0.25	0	0.233333	C	T	downstream_gene_variant	MODIFIER	AFUN001837	c.*1588C>T		AfunF3_3	AFUN001836	peritrophin [Source:Projected from Anopheles gambiae (AGAP006795) VB Community Annotation]	11288857	11289682	NA	other	0.0127226
11288900	AfunF3_3	1.05961e-06	1.05961e-06	0.000525553	0.25	0	0.233333	C	T	upstream_gene_variant	MODIFIER	AFUN001838	c.-4371G>A		AfunF3_3	AFUN001836	peritrophin [Source:Projected from Anopheles gambiae (AGAP006795) VB Community Annotation]	11288857	11289682	NA	other	0.0127226
11288900	AfunF3_3	1.05961e-06	1.05961e-06	0.000525553	0.25	0	0.233333	C	T	5_prime_UTR_premature_start_codon_gain_variant	LOW	AFUN001836	c.-6C>T		AfunF3_3	AFUN001836	peritrophin [Source:Projected from Anopheles gambiae (AGAP006795) VB Community Annotation]	11288857	11289682	NA	other	0.0127226
11288900	AfunF3_3	1.05961e-06	1.05961e-06	0.000525553	0.25	0	0.233333	C	T	5_prime_UTR_variant	MODIFIER	AFUN001836	c.-6C>T		AfunF3_3	AFUN001836	peritrophin [Source:Projected from Anopheles gambiae (AGAP006795) VB Community Annotation]	11288857	11289682	NA	other	0.0127226
11289187	AfunF3_3	0.0453849	0.0453849	0.465646	0.8125	0.675	0.038359	T	C	synonymous_variant	LOW	AFUN001836	c.213T>C	p.Tyr71Tyr	AfunF3_3	AFUN001836	peritrophin [Source:Projected from Anopheles gambiae (AGAP006795) VB Community Annotation]	11288857	11289682	NA	other	0.0127226
11289187	AfunF3_3	0.0453849	0.0453849	0.465646	0.8125	0.675	0.038359	T	C	downstream_gene_variant	MODIFIER	AFUN016036	c.*23148A>G		AfunF3_3	AFUN001836	peritrophin [Source:Projected from Anopheles gambiae (AGAP006795) VB Community Annotation]	11288857	11289682	NA	other	0.0127226
11289187	AfunF3_3	0.0453849	0.0453849	0.465646	0.8125	0.675	0.038359	T	C	downstream_gene_variant	MODIFIER	AFUN001837	c.*1875T>C		AfunF3_3	AFUN001836	peritrophin [Source:Projected from Anopheles gambiae (AGAP006795) VB Community Annotation]	11288857	11289682	NA	other	0.0127226
11289187	AfunF3_3	0.0453849	0.0453849	0.465646	0.8125	0.675	0.038359	T	C	upstream_gene_variant	MODIFIER	AFUN001838	c.-4658A>G		AfunF3_3	AFUN001836	peritrophin [Source:Projected from Anopheles gambiae (AGAP006795) VB Community Annotation]	11288857	11289682	NA	other	0.0127226
11289277	AfunF3_3	1.16005e-06	1.16005e-06	0.000543113	0.25	0.0125	0.203252	C	T	downstream_gene_variant	MODIFIER	AFUN001837	c.*1965C>T		AfunF3_3	AFUN001836	peritrophin [Source:Projected from Anopheles gambiae (AGAP006795) VB Community Annotation]	11288857	11289682	NA	other	0.0127226
11289277	AfunF3_3	1.16005e-06	1.16005e-06	0.000543113	0.25	0.0125	0.203252	C	T	downstream_gene_variant	MODIFIER	AFUN016036	c.*23058G>A		AfunF3_3	AFUN001836	peritrophin [Source:Projected from Anopheles gambiae (AGAP006795) VB Community Annotation]	11288857	11289682	NA	other	0.0127226
11289277	AfunF3_3	1.16005e-06	1.16005e-06	0.000543113	0.25	0.0125	0.203252	C	T	synonymous_variant	LOW	AFUN001836	c.303C>T	p.Tyr101Tyr	AfunF3_3	AFUN001836	peritrophin [Source:Projected from Anopheles gambiae (AGAP006795) VB Community Annotation]	11288857	11289682	NA	other	0.0127226
11289277	AfunF3_3	1.16005e-06	1.16005e-06	0.000543113	0.25	0.0125	0.203252	C	T	upstream_gene_variant	MODIFIER	AFUN001838	c.-4748G>A		AfunF3_3	AFUN001836	peritrophin [Source:Projected from Anopheles gambiae (AGAP006795) VB Community Annotation]	11288857	11289682	NA	other	0.0127226
11289448	AfunF3_3	0.011856	0.011856	0.233096	0.0375	0.15	0.0616476	G	A	upstream_gene_variant	MODIFIER	AFUN001838	c.-4919C>T		AfunF3_3	AFUN001836	peritrophin [Source:Projected from Anopheles gambiae (AGAP006795) VB Community Annotation]	11288857	11289682	NA	other	0.0127226
11289448	AfunF3_3	0.011856	0.011856	0.233096	0.0375	0.15	0.0616476	G	A	3_prime_UTR_variant	MODIFIER	AFUN001836	c.*6G>A		AfunF3_3	AFUN001836	peritrophin [Source:Projected from Anopheles gambiae (AGAP006795) VB Community Annotation]	11288857	11289682	NA	other	0.0127226
11289448	AfunF3_3	0.011856	0.011856	0.233096	0.0375	0.15	0.0616476	G	A	downstream_gene_variant	MODIFIER	AFUN001837	c.*2136G>A		AfunF3_3	AFUN001836	peritrophin [Source:Projected from Anopheles gambiae (AGAP006795) VB Community Annotation]	11288857	11289682	NA	other	0.0127226
11289448	AfunF3_3	0.011856	0.011856	0.233096	0.0375	0.15	0.0616476	G	A	downstream_gene_variant	MODIFIER	AFUN016036	c.*22887C>T		AfunF3_3	AFUN001836	peritrophin [Source:Projected from Anopheles gambiae (AGAP006795) VB Community Annotation]	11288857	11289682	NA	other	0.0127226
11362690	AfunF3_2	0.00223963	0.00223963	0.0767889	0.1625	0.025	0.090503	A	T	upstream_gene_variant	MODIFIER	AFUN005112	c.-3382T>A		AfunF3_2	AFUN005113	dynein light chain roadblock-type [Source:Projected from Anopheles gambiae (AGAP003360) VB Community Annotation]	11362614	11363632	NA	other	0.0286522
11362690	AfunF3_2	0.00223963	0.00223963	0.0767889	0.1625	0.025	0.090503	A	T	upstream_gene_variant	MODIFIER	AFUN005112	c.-1661T>A		AfunF3_2	AFUN005113	dynein light chain roadblock-type [Source:Projected from Anopheles gambiae (AGAP003360) VB Community Annotation]	11362614	11363632	NA	other	0.0286522
11362690	AfunF3_2	0.00223963	0.00223963	0.0767889	0.1625	0.025	0.090503	A	T	5_prime_UTR_variant	MODIFIER	AFUN005113	c.-120A>T		AfunF3_2	AFUN005113	dynein light chain roadblock-type [Source:Projected from Anopheles gambiae (AGAP003360) VB Community Annotation]	11362614	11363632	NA	other	0.0286522
11362690	AfunF3_2	0.00223963	0.00223963	0.0767889	0.1625	0.025	0.090503	A	T	5_prime_UTR_premature_start_codon_gain_variant	LOW	AFUN005113	c.-120A>T		AfunF3_2	AFUN005113	dynein light chain roadblock-type [Source:Projected from Anopheles gambiae (AGAP003360) VB Community Annotation]	11362614	11363632	NA	other	0.0286522
11362690	AfunF3_2	0.00223963	0.00223963	0.0767889	0.1625	0.025	0.090503	A	T	downstream_gene_variant	MODIFIER	AFUN005114	c.*2057T>A		AfunF3_2	AFUN005113	dynein light chain roadblock-type [Source:Projected from Anopheles gambiae (AGAP003360) VB Community Annotation]	11362614	11363632	NA	other	0.0286522
11362818	AfunF3_2	0.000478972	0.000478972	0.0257749	0.2	0.025	0.127907	C	A	splice_region_variant&intron_variant	LOW	AFUN005113	c.3+6C>A		AfunF3_2	AFUN005113	dynein light chain roadblock-type [Source:Projected from Anopheles gambiae (AGAP003360) VB Community Annotation]	11362614	11363632	NA	other	0.0286522
11362818	AfunF3_2	0.000478972	0.000478972	0.0257749	0.2	0.025	0.127907	C	A	downstream_gene_variant	MODIFIER	AFUN005114	c.*1929G>T		AfunF3_2	AFUN005113	dynein light chain roadblock-type [Source:Projected from Anopheles gambiae (AGAP003360) VB Community Annotation]	11362614	11363632	NA	other	0.0286522
11362818	AfunF3_2	0.000478972	0.000478972	0.0257749	0.2	0.025	0.127907	C	A	upstream_gene_variant	MODIFIER	AFUN005112	c.-3510G>T		AfunF3_2	AFUN005113	dynein light chain roadblock-type [Source:Projected from Anopheles gambiae (AGAP003360) VB Community Annotation]	11362614	11363632	NA	other	0.0286522
11362818	AfunF3_2	0.000478972	0.000478972	0.0257749	0.2	0.025	0.127907	C	A	upstream_gene_variant	MODIFIER	AFUN005112	c.-1789G>T		AfunF3_2	AFUN005113	dynein light chain roadblock-type [Source:Projected from Anopheles gambiae (AGAP003360) VB Community Annotation]	11362614	11363632	NA	other	0.0286522
11362966	AfunF3_2	0.0206032	0.0206032	0.322206	NA	NA	NA	T	A	upstream_gene_variant	MODIFIER	AFUN005112	c.-3658A>T		AfunF3_2	AFUN005113	dynein light chain roadblock-type [Source:Projected from Anopheles gambiae (AGAP003360) VB Community Annotation]	11362614	11363632	NA	other	0.0286522
11362966	AfunF3_2	0.0206032	0.0206032	0.322206	NA	NA	NA	T	A	downstream_gene_variant	MODIFIER	AFUN005114	c.*1781A>T		AfunF3_2	AFUN005113	dynein light chain roadblock-type [Source:Projected from Anopheles gambiae (AGAP003360) VB Community Annotation]	11362614	11363632	NA	other	0.0286522
11362966	AfunF3_2	0.0206032	0.0206032	0.322206	NA	NA	NA	T	A	upstream_gene_variant	MODIFIER	AFUN005112	c.-1937A>T		AfunF3_2	AFUN005113	dynein light chain roadblock-type [Source:Projected from Anopheles gambiae (AGAP003360) VB Community Annotation]	11362614	11363632	NA	other	0.0286522
11362966	AfunF3_2	0.0206032	0.0206032	0.322206	NA	NA	NA	T	A	synonymous_variant	LOW	AFUN005113	c.54T>A	p.Val18Val	AfunF3_2	AFUN005113	dynein light chain roadblock-type [Source:Projected from Anopheles gambiae (AGAP003360) VB Community Annotation]	11362614	11363632	NA	other	0.0286522
11363110	AfunF3_2	0.000401969	0.000401969	0.0229435	0.2125	0.0125	0.165481	A	G	upstream_gene_variant	MODIFIER	AFUN005112	c.-2081T>C		AfunF3_2	AFUN005113	dynein light chain roadblock-type [Source:Projected from Anopheles gambiae (AGAP003360) VB Community Annotation]	11362614	11363632	NA	other	0.0286522
11363110	AfunF3_2	0.000401969	0.000401969	0.0229435	0.2125	0.0125	0.165481	A	G	downstream_gene_variant	MODIFIER	AFUN005114	c.*1637T>C		AfunF3_2	AFUN005113	dynein light chain roadblock-type [Source:Projected from Anopheles gambiae (AGAP003360) VB Community Annotation]	11362614	11363632	NA	other	0.0286522
11363110	AfunF3_2	0.000401969	0.000401969	0.0229435	0.2125	0.0125	0.165481	A	G	intron_variant	MODIFIER	AFUN005113	c.83-31A>G		AfunF3_2	AFUN005113	dynein light chain roadblock-type [Source:Projected from Anopheles gambiae (AGAP003360) VB Community Annotation]	11362614	11363632	NA	other	0.0286522
11363110	AfunF3_2	0.000401969	0.000401969	0.0229435	0.2125	0.0125	0.165481	A	G	upstream_gene_variant	MODIFIER	AFUN005112	c.-3802T>C		AfunF3_2	AFUN005113	dynein light chain roadblock-type [Source:Projected from Anopheles gambiae (AGAP003360) VB Community Annotation]	11362614	11363632	NA	other	0.0286522
11363135	AfunF3_2	0.00103151	0.00103151	0.0443195	0.2375	0.0375	0.140107	C	T	upstream_gene_variant	MODIFIER	AFUN005112	c.-3827G>A		AfunF3_2	AFUN005113	dynein light chain roadblock-type [Source:Projected from Anopheles gambiae (AGAP003360) VB Community Annotation]	11362614	11363632	NA	other	0.0286522
11363135	AfunF3_2	0.00103151	0.00103151	0.0443195	0.2375	0.0375	0.140107	C	T	splice_region_variant&intron_variant	LOW	AFUN005113	c.83-6C>T		AfunF3_2	AFUN005113	dynein light chain roadblock-type [Source:Projected from Anopheles gambiae (AGAP003360) VB Community Annotation]	11362614	11363632	NA	other	0.0286522
11363135	AfunF3_2	0.00103151	0.00103151	0.0443195	0.2375	0.0375	0.140107	C	T	upstream_gene_variant	MODIFIER	AFUN005112	c.-2106G>A		AfunF3_2	AFUN005113	dynein light chain roadblock-type [Source:Projected from Anopheles gambiae (AGAP003360) VB Community Annotation]	11362614	11363632	NA	other	0.0286522
11363135	AfunF3_2	0.00103151	0.00103151	0.0443195	0.2375	0.0375	0.140107	C	T	downstream_gene_variant	MODIFIER	AFUN005114	c.*1612G>A		AfunF3_2	AFUN005113	dynein light chain roadblock-type [Source:Projected from Anopheles gambiae (AGAP003360) VB Community Annotation]	11362614	11363632	NA	other	0.0286522
11363452	AfunF3_2	0.000147841	0.000147841	0.0111556	0	0.125	0.110256	C	A	downstream_gene_variant	MODIFIER	AFUN005114	c.*1295G>T		AfunF3_2	AFUN005113	dynein light chain roadblock-type [Source:Projected from Anopheles gambiae (AGAP003360) VB Community Annotation]	11362614	11363632	NA	other	0.0286522
11363452	AfunF3_2	0.000147841	0.000147841	0.0111556	0	0.125	0.110256	C	A	upstream_gene_variant	MODIFIER	AFUN005112	c.-2423G>T		AfunF3_2	AFUN005113	dynein light chain roadblock-type [Source:Projected from Anopheles gambiae (AGAP003360) VB Community Annotation]	11362614	11363632	NA	other	0.0286522
11363452	AfunF3_2	0.000147841	0.000147841	0.0111556	0	0.125	0.110256	C	A	upstream_gene_variant	MODIFIER	AFUN005112	c.-4144G>T		AfunF3_2	AFUN005113	dynein light chain roadblock-type [Source:Projected from Anopheles gambiae (AGAP003360) VB Community Annotation]	11362614	11363632	NA	other	0.0286522
11363452	AfunF3_2	0.000147841	0.000147841	0.0111556	0	0.125	0.110256	C	A	3_prime_UTR_variant	MODIFIER	AFUN005113	c.*100C>A		AfunF3_2	AFUN005113	dynein light chain roadblock-type [Source:Projected from Anopheles gambiae (AGAP003360) VB Community Annotation]	11362614	11363632	NA	other	0.0286522
11411418	AfunF3_2	5.78542e-05	5.78542e-05	0.00628559	0.25	0.0375	0.152057	C	T	downstream_gene_variant	MODIFIER	AFUN005120	c.*4177G>A		AfunF3_2	AFUN005118	unspecified product	11411275	11412687	NA	other	0.0383022
11411418	AfunF3_2	5.78542e-05	5.78542e-05	0.00628559	0.25	0.0375	0.152057	C	T	downstream_gene_variant	MODIFIER	AFUN021549	c.*186C>T		AfunF3_2	AFUN005118	unspecified product	11411275	11412687	NA	other	0.0383022
11411418	AfunF3_2	5.78542e-05	5.78542e-05	0.00628559	0.25	0.0375	0.152057	C	T	upstream_gene_variant	MODIFIER	AFUN005116	c.-4353G>A		AfunF3_2	AFUN005118	unspecified product	11411275	11412687	NA	other	0.0383022
11411418	AfunF3_2	5.78542e-05	5.78542e-05	0.00628559	0.25	0.0375	0.152057	C	T	upstream_gene_variant	MODIFIER	AFUN015927	c.-2922C>T		AfunF3_2	AFUN005118	unspecified product	11411275	11412687	NA	other	0.0383022
11411418	AfunF3_2	5.78542e-05	5.78542e-05	0.00628559	0.25	0.0375	0.152057	C	T	synonymous_variant	LOW	AFUN005118	c.1068G>A	p.Gly356Gly	AfunF3_2	AFUN005118	unspecified product	11411275	11412687	NA	other	0.0383022
11411418	AfunF3_2	5.78542e-05	5.78542e-05	0.00628559	0.25	0.0375	0.152057	C	T	downstream_gene_variant	MODIFIER	AFUN021548	c.*3073C>T		AfunF3_2	AFUN005118	unspecified product	11411275	11412687	NA	other	0.0383022
11411669	AfunF3_2	0.0425494	0.0425494	0.454893	NA	NA	NA	G	A	upstream_gene_variant	MODIFIER	AFUN015927	c.-2671G>A		AfunF3_2	AFUN005118	unspecified product	11411275	11412687	NA	other	0.0383022
11411669	AfunF3_2	0.0425494	0.0425494	0.454893	NA	NA	NA	G	A	downstream_gene_variant	MODIFIER	AFUN021549	c.*437G>A		AfunF3_2	AFUN005118	unspecified product	11411275	11412687	NA	other	0.0383022
11411669	AfunF3_2	0.0425494	0.0425494	0.454893	NA	NA	NA	G	A	upstream_gene_variant	MODIFIER	AFUN005116	c.-4604C>T		AfunF3_2	AFUN005118	unspecified product	11411275	11412687	NA	other	0.0383022
11411669	AfunF3_2	0.0425494	0.0425494	0.454893	NA	NA	NA	G	A	downstream_gene_variant	MODIFIER	AFUN021548	c.*3324G>A		AfunF3_2	AFUN005118	unspecified product	11411275	11412687	NA	other	0.0383022
11411669	AfunF3_2	0.0425494	0.0425494	0.454893	NA	NA	NA	G	A	upstream_gene_variant	MODIFIER	AFUN015926	c.-5073G>A		AfunF3_2	AFUN005118	unspecified product	11411275	11412687	NA	other	0.0383022
11411669	AfunF3_2	0.0425494	0.0425494	0.454893	NA	NA	NA	G	A	synonymous_variant	LOW	AFUN005118	c.817C>T	p.Leu273Leu	AfunF3_2	AFUN005118	unspecified product	11411275	11412687	NA	other	0.0383022
11411669	AfunF3_2	0.0425494	0.0425494	0.454893	NA	NA	NA	G	A	downstream_gene_variant	MODIFIER	AFUN005120	c.*3926C>T		AfunF3_2	AFUN005118	unspecified product	11411275	11412687	NA	other	0.0383022
11411712	AfunF3_2	0.0186002	0.0186002	0.30335	NA	NA	NA	C	T	upstream_gene_variant	MODIFIER	AFUN015927	c.-2628C>T		AfunF3_2	AFUN005118	unspecified product	11411275	11412687	NA	other	0.0383022
11411712	AfunF3_2	0.0186002	0.0186002	0.30335	NA	NA	NA	C	T	synonymous_variant	LOW	AFUN005118	c.774G>A	p.Ser258Ser	AfunF3_2	AFUN005118	unspecified product	11411275	11412687	NA	other	0.0383022
11411712	AfunF3_2	0.0186002	0.0186002	0.30335	NA	NA	NA	C	T	upstream_gene_variant	MODIFIER	AFUN005116	c.-4647G>A		AfunF3_2	AFUN005118	unspecified product	11411275	11412687	NA	other	0.0383022
11411712	AfunF3_2	0.0186002	0.0186002	0.30335	NA	NA	NA	C	T	downstream_gene_variant	MODIFIER	AFUN021548	c.*3367C>T		AfunF3_2	AFUN005118	unspecified product	11411275	11412687	NA	other	0.0383022
11411712	AfunF3_2	0.0186002	0.0186002	0.30335	NA	NA	NA	C	T	upstream_gene_variant	MODIFIER	AFUN015926	c.-5030C>T		AfunF3_2	AFUN005118	unspecified product	11411275	11412687	NA	other	0.0383022
11411712	AfunF3_2	0.0186002	0.0186002	0.30335	NA	NA	NA	C	T	downstream_gene_variant	MODIFIER	AFUN005120	c.*3883G>A		AfunF3_2	AFUN005118	unspecified product	11411275	11412687	NA	other	0.0383022
11411712	AfunF3_2	0.0186002	0.0186002	0.30335	NA	NA	NA	C	T	downstream_gene_variant	MODIFIER	AFUN021549	c.*480C>T		AfunF3_2	AFUN005118	unspecified product	11411275	11412687	NA	other	0.0383022
11411970	AfunF3_2	0.00227486	0.00227486	0.0776401	0.2625	0.075	0.0958448	C	T	downstream_gene_variant	MODIFIER	AFUN005120	c.*3625G>A		AfunF3_2	AFUN005118	unspecified product	11411275	11412687	NA	other	0.0383022
11411970	AfunF3_2	0.00227486	0.00227486	0.0776401	0.2625	0.075	0.0958448	C	T	upstream_gene_variant	MODIFIER	AFUN015926	c.-4772C>T		AfunF3_2	AFUN005118	unspecified product	11411275	11412687	NA	other	0.0383022
11411970	AfunF3_2	0.00227486	0.00227486	0.0776401	0.2625	0.075	0.0958448	C	T	downstream_gene_variant	MODIFIER	AFUN021548	c.*3625C>T		AfunF3_2	AFUN005118	unspecified product	11411275	11412687	NA	other	0.0383022
11411970	AfunF3_2	0.00227486	0.00227486	0.0776401	0.2625	0.075	0.0958448	C	T	upstream_gene_variant	MODIFIER	AFUN015927	c.-2370C>T		AfunF3_2	AFUN005118	unspecified product	11411275	11412687	NA	other	0.0383022
11411970	AfunF3_2	0.00227486	0.00227486	0.0776401	0.2625	0.075	0.0958448	C	T	upstream_gene_variant	MODIFIER	AFUN005116	c.-4905G>A		AfunF3_2	AFUN005118	unspecified product	11411275	11412687	NA	other	0.0383022
11411970	AfunF3_2	0.00227486	0.00227486	0.0776401	0.2625	0.075	0.0958448	C	T	synonymous_variant	LOW	AFUN005118	c.516G>A	p.Val172Val	AfunF3_2	AFUN005118	unspecified product	11411275	11412687	NA	other	0.0383022
11411970	AfunF3_2	0.00227486	0.00227486	0.0776401	0.2625	0.075	0.0958448	C	T	downstream_gene_variant	MODIFIER	AFUN021549	c.*738C>T		AfunF3_2	AFUN005118	unspecified product	11411275	11412687	NA	other	0.0383022
11412369	AfunF3_2	0.00835023	0.00835023	0.183847	NA	NA	NA	G	A	downstream_gene_variant	MODIFIER	AFUN005120	c.*3226C>T		AfunF3_2	AFUN005118	unspecified product	11411275	11412687	NA	other	0.0383022
11412369	AfunF3_2	0.00835023	0.00835023	0.183847	NA	NA	NA	G	A	downstream_gene_variant	MODIFIER	AFUN021549	c.*1137G>A		AfunF3_2	AFUN005118	unspecified product	11411275	11412687	NA	other	0.0383022
11412369	AfunF3_2	0.00835023	0.00835023	0.183847	NA	NA	NA	G	A	downstream_gene_variant	MODIFIER	AFUN021548	c.*4024G>A		AfunF3_2	AFUN005118	unspecified product	11411275	11412687	NA	other	0.0383022
11412369	AfunF3_2	0.00835023	0.00835023	0.183847	NA	NA	NA	G	A	synonymous_variant	LOW	AFUN005118	c.117C>T	p.Asn39Asn	AfunF3_2	AFUN005118	unspecified product	11411275	11412687	NA	other	0.0383022
11412369	AfunF3_2	0.00835023	0.00835023	0.183847	NA	NA	NA	G	A	upstream_gene_variant	MODIFIER	AFUN015926	c.-4373G>A		AfunF3_2	AFUN005118	unspecified product	11411275	11412687	NA	other	0.0383022
11412369	AfunF3_2	0.00835023	0.00835023	0.183847	NA	NA	NA	G	A	upstream_gene_variant	MODIFIER	AFUN015927	c.-1971G>A		AfunF3_2	AFUN005118	unspecified product	11411275	11412687	NA	other	0.0383022
11412542	AfunF3_2	0.0426785	0.0426785	0.454893	NA	NA	NA	T	C	upstream_gene_variant	MODIFIER	AFUN015927	c.-1798T>C		AfunF3_2	AFUN005118	unspecified product	11411275	11412687	NA	other	0.0383022
11412542	AfunF3_2	0.0426785	0.0426785	0.454893	NA	NA	NA	T	C	upstream_gene_variant	MODIFIER	AFUN015926	c.-4200T>C		AfunF3_2	AFUN005118	unspecified product	11411275	11412687	NA	other	0.0383022
11412542	AfunF3_2	0.0426785	0.0426785	0.454893	NA	NA	NA	T	C	downstream_gene_variant	MODIFIER	AFUN021548	c.*4197T>C		AfunF3_2	AFUN005118	unspecified product	11411275	11412687	NA	other	0.0383022
11412542	AfunF3_2	0.0426785	0.0426785	0.454893	NA	NA	NA	T	C	downstream_gene_variant	MODIFIER	AFUN021549	c.*1310T>C		AfunF3_2	AFUN005118	unspecified product	11411275	11412687	NA	other	0.0383022
11412542	AfunF3_2	0.0426785	0.0426785	0.454893	NA	NA	NA	T	C	downstream_gene_variant	MODIFIER	AFUN005120	c.*3053A>G		AfunF3_2	AFUN005118	unspecified product	11411275	11412687	NA	other	0.0383022
11412542	AfunF3_2	0.0426785	0.0426785	0.454893	NA	NA	NA	T	C	5_prime_UTR_variant	MODIFIER	AFUN005118	c.-57A>G		AfunF3_2	AFUN005118	unspecified product	11411275	11412687	NA	other	0.0383022
11412658	AfunF3_2	0.0451798	0.0451798	0.464317	NA	NA	NA	G	T	downstream_gene_variant	MODIFIER	AFUN021549	c.*1426G>T		AfunF3_2	AFUN005118	unspecified product	11411275	11412687	NA	other	0.0383022
11412658	AfunF3_2	0.0451798	0.0451798	0.464317	NA	NA	NA	G	T	5_prime_UTR_variant	MODIFIER	AFUN005118	c.-173C>A		AfunF3_2	AFUN005118	unspecified product	11411275	11412687	NA	other	0.0383022
11412658	AfunF3_2	0.0451798	0.0451798	0.464317	NA	NA	NA	G	T	downstream_gene_variant	MODIFIER	AFUN021548	c.*4313G>T		AfunF3_2	AFUN005118	unspecified product	11411275	11412687	NA	other	0.0383022
11412658	AfunF3_2	0.0451798	0.0451798	0.464317	NA	NA	NA	G	T	upstream_gene_variant	MODIFIER	AFUN015927	c.-1682G>T		AfunF3_2	AFUN005118	unspecified product	11411275	11412687	NA	other	0.0383022
11412658	AfunF3_2	0.0451798	0.0451798	0.464317	NA	NA	NA	G	T	upstream_gene_variant	MODIFIER	AFUN015926	c.-4084G>T		AfunF3_2	AFUN005118	unspecified product	11411275	11412687	NA	other	0.0383022
11412658	AfunF3_2	0.0451798	0.0451798	0.464317	NA	NA	NA	G	T	downstream_gene_variant	MODIFIER	AFUN005120	c.*2937C>A		AfunF3_2	AFUN005118	unspecified product	11411275	11412687	NA	other	0.0383022
11414522	AfunF3_2	0.0427743	0.0427743	0.454893	NA	NA	NA	G	A	upstream_gene_variant	MODIFIER	AFUN015928	c.-4875G>A		AfunF3_2	AFUN015927	unspecified product	11414214	11415574	NA	other	0.0450071
11414522	AfunF3_2	0.0427743	0.0427743	0.454893	NA	NA	NA	G	A	upstream_gene_variant	MODIFIER	AFUN005118	c.-2037C>T		AfunF3_2	AFUN015927	unspecified product	11414214	11415574	NA	other	0.0450071
11414522	AfunF3_2	0.0427743	0.0427743	0.454893	NA	NA	NA	G	A	synonymous_variant	LOW	AFUN015927	c.120G>A	p.Gln40Gln	AfunF3_2	AFUN015927	unspecified product	11414214	11415574	NA	other	0.0450071
11414522	AfunF3_2	0.0427743	0.0427743	0.454893	NA	NA	NA	G	A	upstream_gene_variant	MODIFIER	AFUN015926	c.-2220G>A		AfunF3_2	AFUN015927	unspecified product	11414214	11415574	NA	other	0.0450071
11414522	AfunF3_2	0.0427743	0.0427743	0.454893	NA	NA	NA	G	A	downstream_gene_variant	MODIFIER	AFUN021549	c.*3290G>A		AfunF3_2	AFUN015927	unspecified product	11414214	11415574	NA	other	0.0450071
11414522	AfunF3_2	0.0427743	0.0427743	0.454893	NA	NA	NA	G	A	downstream_gene_variant	MODIFIER	AFUN005120	c.*1073C>T		AfunF3_2	AFUN015927	unspecified product	11414214	11415574	NA	other	0.0450071
11414792	AfunF3_2	0.0431064	0.0431064	0.454893	NA	NA	NA	G	A	upstream_gene_variant	MODIFIER	AFUN015928	c.-4605G>A		AfunF3_2	AFUN015927	unspecified product	11414214	11415574	NA	other	0.0450071
11414792	AfunF3_2	0.0431064	0.0431064	0.454893	NA	NA	NA	G	A	upstream_gene_variant	MODIFIER	AFUN005118	c.-2307C>T		AfunF3_2	AFUN015927	unspecified product	11414214	11415574	NA	other	0.0450071
11414792	AfunF3_2	0.0431064	0.0431064	0.454893	NA	NA	NA	G	A	downstream_gene_variant	MODIFIER	AFUN021549	c.*3560G>A		AfunF3_2	AFUN015927	unspecified product	11414214	11415574	NA	other	0.0450071
11414792	AfunF3_2	0.0431064	0.0431064	0.454893	NA	NA	NA	G	A	synonymous_variant	LOW	AFUN015927	c.390G>A	p.Ser130Ser	AfunF3_2	AFUN015927	unspecified product	11414214	11415574	NA	other	0.0450071
11414792	AfunF3_2	0.0431064	0.0431064	0.454893	NA	NA	NA	G	A	upstream_gene_variant	MODIFIER	AFUN015926	c.-1950G>A		AfunF3_2	AFUN015927	unspecified product	11414214	11415574	NA	other	0.0450071
11414792	AfunF3_2	0.0431064	0.0431064	0.454893	NA	NA	NA	G	A	downstream_gene_variant	MODIFIER	AFUN005120	c.*803C>T		AfunF3_2	AFUN015927	unspecified product	11414214	11415574	NA	other	0.0450071
11414793	AfunF3_2	0.0435824	0.0435824	0.455492	NA	NA	NA	C	T	upstream_gene_variant	MODIFIER	AFUN005118	c.-2308G>A		AfunF3_2	AFUN015927	unspecified product	11414214	11415574	NA	other	0.0450071
11414793	AfunF3_2	0.0435824	0.0435824	0.455492	NA	NA	NA	C	T	upstream_gene_variant	MODIFIER	AFUN015926	c.-1949C>T		AfunF3_2	AFUN015927	unspecified product	11414214	11415574	NA	other	0.0450071
11414793	AfunF3_2	0.0435824	0.0435824	0.455492	NA	NA	NA	C	T	synonymous_variant	LOW	AFUN015927	c.391C>T	p.Leu131Leu	AfunF3_2	AFUN015927	unspecified product	11414214	11415574	NA	other	0.0450071
11414793	AfunF3_2	0.0435824	0.0435824	0.455492	NA	NA	NA	C	T	downstream_gene_variant	MODIFIER	AFUN021549	c.*3561C>T		AfunF3_2	AFUN015927	unspecified product	11414214	11415574	NA	other	0.0450071
11414793	AfunF3_2	0.0435824	0.0435824	0.455492	NA	NA	NA	C	T	upstream_gene_variant	MODIFIER	AFUN015928	c.-4604C>T		AfunF3_2	AFUN015927	unspecified product	11414214	11415574	NA	other	0.0450071
11414793	AfunF3_2	0.0435824	0.0435824	0.455492	NA	NA	NA	C	T	downstream_gene_variant	MODIFIER	AFUN005120	c.*802G>A		AfunF3_2	AFUN015927	unspecified product	11414214	11415574	NA	other	0.0450071
11414900	AfunF3_2	0.000239242	0.000239242	0.0159017	0.225	0.0375	0.125726	G	A	upstream_gene_variant	MODIFIER	AFUN015926	c.-1842G>A		AfunF3_2	AFUN015927	unspecified product	11414214	11415574	NA	other	0.0450071
11414900	AfunF3_2	0.000239242	0.000239242	0.0159017	0.225	0.0375	0.125726	G	A	upstream_gene_variant	MODIFIER	AFUN005118	c.-2415C>T		AfunF3_2	AFUN015927	unspecified product	11414214	11415574	NA	other	0.0450071
11414900	AfunF3_2	0.000239242	0.000239242	0.0159017	0.225	0.0375	0.125726	G	A	downstream_gene_variant	MODIFIER	AFUN021549	c.*3668G>A		AfunF3_2	AFUN015927	unspecified product	11414214	11415574	NA	other	0.0450071
11414900	AfunF3_2	0.000239242	0.000239242	0.0159017	0.225	0.0375	0.125726	G	A	synonymous_variant	LOW	AFUN015927	c.498G>A	p.Leu166Leu	AfunF3_2	AFUN015927	unspecified product	11414214	11415574	NA	other	0.0450071
11414900	AfunF3_2	0.000239242	0.000239242	0.0159017	0.225	0.0375	0.125726	G	A	upstream_gene_variant	MODIFIER	AFUN015928	c.-4497G>A		AfunF3_2	AFUN015927	unspecified product	11414214	11415574	NA	other	0.0450071
11414900	AfunF3_2	0.000239242	0.000239242	0.0159017	0.225	0.0375	0.125726	G	A	downstream_gene_variant	MODIFIER	AFUN005120	c.*695C>T		AfunF3_2	AFUN015927	unspecified product	11414214	11415574	NA	other	0.0450071
11414928	AfunF3_2	0.0426358	0.0426358	0.454893	NA	NA	NA	G	A	downstream_gene_variant	MODIFIER	AFUN005120	c.*667C>T		AfunF3_2	AFUN015927	unspecified product	11414214	11415574	NA	other	0.0450071
11414928	AfunF3_2	0.0426358	0.0426358	0.454893	NA	NA	NA	G	A	upstream_gene_variant	MODIFIER	AFUN015928	c.-4469G>A		AfunF3_2	AFUN015927	unspecified product	11414214	11415574	NA	other	0.0450071
11414928	AfunF3_2	0.0426358	0.0426358	0.454893	NA	NA	NA	G	A	missense_variant	MODERATE	AFUN015927	c.526G>A	p.Ala176Thr	AfunF3_2	AFUN015927	unspecified product	11414214	11415574	NA	other	0.0450071
11414928	AfunF3_2	0.0426358	0.0426358	0.454893	NA	NA	NA	G	A	upstream_gene_variant	MODIFIER	AFUN005118	c.-2443C>T		AfunF3_2	AFUN015927	unspecified product	11414214	11415574	NA	other	0.0450071
11414928	AfunF3_2	0.0426358	0.0426358	0.454893	NA	NA	NA	G	A	upstream_gene_variant	MODIFIER	AFUN015926	c.-1814G>A		AfunF3_2	AFUN015927	unspecified product	11414214	11415574	NA	other	0.0450071
11414928	AfunF3_2	0.0426358	0.0426358	0.454893	NA	NA	NA	G	A	downstream_gene_variant	MODIFIER	AFUN021549	c.*3696G>A		AfunF3_2	AFUN015927	unspecified product	11414214	11415574	NA	other	0.0450071
11415257	AfunF3_2	0.0328612	0.0328612	0.45094	NA	NA	NA	C	T	downstream_gene_variant	MODIFIER	AFUN021549	c.*4025C>T		AfunF3_2	AFUN015927	unspecified product	11414214	11415574	NA	other	0.0450071
11415257	AfunF3_2	0.0328612	0.0328612	0.45094	NA	NA	NA	C	T	upstream_gene_variant	MODIFIER	AFUN015928	c.-4140C>T		AfunF3_2	AFUN015927	unspecified product	11414214	11415574	NA	other	0.0450071
11415257	AfunF3_2	0.0328612	0.0328612	0.45094	NA	NA	NA	C	T	synonymous_variant	LOW	AFUN015927	c.855C>T	p.Phe285Phe	AfunF3_2	AFUN015927	unspecified product	11414214	11415574	NA	other	0.0450071
11415257	AfunF3_2	0.0328612	0.0328612	0.45094	NA	NA	NA	C	T	upstream_gene_variant	MODIFIER	AFUN015926	c.-1485C>T		AfunF3_2	AFUN015927	unspecified product	11414214	11415574	NA	other	0.0450071
11415257	AfunF3_2	0.0328612	0.0328612	0.45094	NA	NA	NA	C	T	downstream_gene_variant	MODIFIER	AFUN005120	c.*338G>A		AfunF3_2	AFUN015927	unspecified product	11414214	11415574	NA	other	0.0450071
11415257	AfunF3_2	0.0328612	0.0328612	0.45094	NA	NA	NA	C	T	upstream_gene_variant	MODIFIER	AFUN005118	c.-2772G>A		AfunF3_2	AFUN015927	unspecified product	11414214	11415574	NA	other	0.0450071
11415536	AfunF3_2	0.0197135	0.0197135	0.311407	0.075	0.2	0.047619	C	T	upstream_gene_variant	MODIFIER	AFUN005118	c.-3051G>A		AfunF3_2	AFUN015927	unspecified product	11414214	11415574	NA	other	0.0450071
11415536	AfunF3_2	0.0197135	0.0197135	0.311407	0.075	0.2	0.047619	C	T	upstream_gene_variant	MODIFIER	AFUN015928	c.-3861C>T		AfunF3_2	AFUN015927	unspecified product	11414214	11415574	NA	other	0.0450071
11415536	AfunF3_2	0.0197135	0.0197135	0.311407	0.075	0.2	0.047619	C	T	downstream_gene_variant	MODIFIER	AFUN021549	c.*4304C>T		AfunF3_2	AFUN015927	unspecified product	11414214	11415574	NA	other	0.0450071
11415536	AfunF3_2	0.0197135	0.0197135	0.311407	0.075	0.2	0.047619	C	T	downstream_gene_variant	MODIFIER	AFUN005120	c.*59G>A		AfunF3_2	AFUN015927	unspecified product	11414214	11415574	NA	other	0.0450071
11415536	AfunF3_2	0.0197135	0.0197135	0.311407	0.075	0.2	0.047619	C	T	3_prime_UTR_variant	MODIFIER	AFUN015927	c.*18C>T		AfunF3_2	AFUN015927	unspecified product	11414214	11415574	NA	other	0.0450071
11415536	AfunF3_2	0.0197135	0.0197135	0.311407	0.075	0.2	0.047619	C	T	upstream_gene_variant	MODIFIER	AFUN015926	c.-1206C>T		AfunF3_2	AFUN015927	unspecified product	11414214	11415574	NA	other	0.0450071
11415547	AfunF3_2	0.00266059	0.00266059	0.0870377	0.225	0.0625	0.0843373	G	A	3_prime_UTR_variant	MODIFIER	AFUN015927	c.*29G>A		AfunF3_2	AFUN015927	unspecified product	11414214	11415574	NA	other	0.0450071
11415547	AfunF3_2	0.00266059	0.00266059	0.0870377	0.225	0.0625	0.0843373	G	A	upstream_gene_variant	MODIFIER	AFUN015928	c.-3850G>A		AfunF3_2	AFUN015927	unspecified product	11414214	11415574	NA	other	0.0450071
11415547	AfunF3_2	0.00266059	0.00266059	0.0870377	0.225	0.0625	0.0843373	G	A	upstream_gene_variant	MODIFIER	AFUN015926	c.-1195G>A		AfunF3_2	AFUN015927	unspecified product	11414214	11415574	NA	other	0.0450071
11415547	AfunF3_2	0.00266059	0.00266059	0.0870377	0.225	0.0625	0.0843373	G	A	downstream_gene_variant	MODIFIER	AFUN021549	c.*4315G>A		AfunF3_2	AFUN015927	unspecified product	11414214	11415574	NA	other	0.0450071
11415547	AfunF3_2	0.00266059	0.00266059	0.0870377	0.225	0.0625	0.0843373	G	A	downstream_gene_variant	MODIFIER	AFUN005120	c.*48C>T		AfunF3_2	AFUN015927	unspecified product	11414214	11415574	NA	other	0.0450071
11415547	AfunF3_2	0.00266059	0.00266059	0.0870377	0.225	0.0625	0.0843373	G	A	upstream_gene_variant	MODIFIER	AFUN005118	c.-3062C>T		AfunF3_2	AFUN015927	unspecified product	11414214	11415574	NA	other	0.0450071
11419807	AfunF3_2	0.0147883	0.0147883	0.277021	0.0625	0.1875	0.0564103	C	T	downstream_gene_variant	MODIFIER	AFUN015926	c.*1862C>T		AfunF3_2	AFUN015928	long wavelength sensitive opsin [Source:Projected from Anopheles gambiae (AGAP001161) VB Community Annotation]	11419180	11420753	NA	other	0.013685
11419807	AfunF3_2	0.0147883	0.0147883	0.277021	0.0625	0.1875	0.0564103	C	T	upstream_gene_variant	MODIFIER	AFUN005121	c.-2008C>T		AfunF3_2	AFUN015928	long wavelength sensitive opsin [Source:Projected from Anopheles gambiae (AGAP001161) VB Community Annotation]	11419180	11420753	NA	other	0.013685
11419807	AfunF3_2	0.0147883	0.0147883	0.277021	0.0625	0.1875	0.0564103	C	T	synonymous_variant	LOW	AFUN015928	c.411C>T	p.Ile137Ile	AfunF3_2	AFUN015928	long wavelength sensitive opsin [Source:Projected from Anopheles gambiae (AGAP001161) VB Community Annotation]	11419180	11420753	NA	other	0.013685
11419807	AfunF3_2	0.0147883	0.0147883	0.277021	0.0625	0.1875	0.0564103	C	T	downstream_gene_variant	MODIFIER	AFUN015927	c.*4289C>T		AfunF3_2	AFUN015928	long wavelength sensitive opsin [Source:Projected from Anopheles gambiae (AGAP001161) VB Community Annotation]	11419180	11420753	NA	other	0.013685
11419807	AfunF3_2	0.0147883	0.0147883	0.277021	0.0625	0.1875	0.0564103	C	T	upstream_gene_variant	MODIFIER	AFUN005120	c.-3678G>A		AfunF3_2	AFUN015928	long wavelength sensitive opsin [Source:Projected from Anopheles gambiae (AGAP001161) VB Community Annotation]	11419180	11420753	NA	other	0.013685
11419855	AfunF3_2	0.0085087	0.0085087	0.1843	0.0625	0.2	0.0647773	G	A	upstream_gene_variant	MODIFIER	AFUN005121	c.-1960G>A		AfunF3_2	AFUN015928	long wavelength sensitive opsin [Source:Projected from Anopheles gambiae (AGAP001161) VB Community Annotation]	11419180	11420753	NA	other	0.013685
11419855	AfunF3_2	0.0085087	0.0085087	0.1843	0.0625	0.2	0.0647773	G	A	synonymous_variant	LOW	AFUN015928	c.459G>A	p.Lys153Lys	AfunF3_2	AFUN015928	long wavelength sensitive opsin [Source:Projected from Anopheles gambiae (AGAP001161) VB Community Annotation]	11419180	11420753	NA	other	0.013685
11419855	AfunF3_2	0.0085087	0.0085087	0.1843	0.0625	0.2	0.0647773	G	A	downstream_gene_variant	MODIFIER	AFUN015927	c.*4337G>A		AfunF3_2	AFUN015928	long wavelength sensitive opsin [Source:Projected from Anopheles gambiae (AGAP001161) VB Community Annotation]	11419180	11420753	NA	other	0.013685
11419855	AfunF3_2	0.0085087	0.0085087	0.1843	0.0625	0.2	0.0647773	G	A	upstream_gene_variant	MODIFIER	AFUN005120	c.-3726C>T		AfunF3_2	AFUN015928	long wavelength sensitive opsin [Source:Projected from Anopheles gambiae (AGAP001161) VB Community Annotation]	11419180	11420753	NA	other	0.013685
11419855	AfunF3_2	0.0085087	0.0085087	0.1843	0.0625	0.2	0.0647773	G	A	downstream_gene_variant	MODIFIER	AFUN015926	c.*1910G>A		AfunF3_2	AFUN015928	long wavelength sensitive opsin [Source:Projected from Anopheles gambiae (AGAP001161) VB Community Annotation]	11419180	11420753	NA	other	0.013685
11420354	AfunF3_2	0.00368814	0.00368814	0.10678	NA	NA	NA	C	T	upstream_gene_variant	MODIFIER	AFUN005121	c.-1461C>T		AfunF3_2	AFUN015928	long wavelength sensitive opsin [Source:Projected from Anopheles gambiae (AGAP001161) VB Community Annotation]	11419180	11420753	NA	other	0.013685
11420354	AfunF3_2	0.00368814	0.00368814	0.10678	NA	NA	NA	C	T	downstream_gene_variant	MODIFIER	AFUN015927	c.*4836C>T		AfunF3_2	AFUN015928	long wavelength sensitive opsin [Source:Projected from Anopheles gambiae (AGAP001161) VB Community Annotation]	11419180	11420753	NA	other	0.013685
11420354	AfunF3_2	0.00368814	0.00368814	0.10678	NA	NA	NA	C	T	synonymous_variant	LOW	AFUN015928	c.888C>T	p.Tyr296Tyr	AfunF3_2	AFUN015928	long wavelength sensitive opsin [Source:Projected from Anopheles gambiae (AGAP001161) VB Community Annotation]	11419180	11420753	NA	other	0.013685
11420354	AfunF3_2	0.00368814	0.00368814	0.10678	NA	NA	NA	C	T	downstream_gene_variant	MODIFIER	AFUN015926	c.*2409C>T		AfunF3_2	AFUN015928	long wavelength sensitive opsin [Source:Projected from Anopheles gambiae (AGAP001161) VB Community Annotation]	11419180	11420753	NA	other	0.013685
11420354	AfunF3_2	0.00368814	0.00368814	0.10678	NA	NA	NA	C	T	upstream_gene_variant	MODIFIER	AFUN005120	c.-4225G>A		AfunF3_2	AFUN015928	long wavelength sensitive opsin [Source:Projected from Anopheles gambiae (AGAP001161) VB Community Annotation]	11419180	11420753	NA	other	0.013685
11420417	AfunF3_2	0.0425892	0.0425892	0.454893	NA	NA	NA	C	A	upstream_gene_variant	MODIFIER	AFUN005121	c.-1398C>A		AfunF3_2	AFUN015928	long wavelength sensitive opsin [Source:Projected from Anopheles gambiae (AGAP001161) VB Community Annotation]	11419180	11420753	NA	other	0.013685
11420417	AfunF3_2	0.0425892	0.0425892	0.454893	NA	NA	NA	C	A	synonymous_variant	LOW	AFUN015928	c.951C>A	p.Ala317Ala	AfunF3_2	AFUN015928	long wavelength sensitive opsin [Source:Projected from Anopheles gambiae (AGAP001161) VB Community Annotation]	11419180	11420753	NA	other	0.013685
11420417	AfunF3_2	0.0425892	0.0425892	0.454893	NA	NA	NA	C	A	downstream_gene_variant	MODIFIER	AFUN015927	c.*4899C>A		AfunF3_2	AFUN015928	long wavelength sensitive opsin [Source:Projected from Anopheles gambiae (AGAP001161) VB Community Annotation]	11419180	11420753	NA	other	0.013685
11420417	AfunF3_2	0.0425892	0.0425892	0.454893	NA	NA	NA	C	A	upstream_gene_variant	MODIFIER	AFUN005120	c.-4288G>T		AfunF3_2	AFUN015928	long wavelength sensitive opsin [Source:Projected from Anopheles gambiae (AGAP001161) VB Community Annotation]	11419180	11420753	NA	other	0.013685
11420417	AfunF3_2	0.0425892	0.0425892	0.454893	NA	NA	NA	C	A	downstream_gene_variant	MODIFIER	AFUN015926	c.*2472C>A		AfunF3_2	AFUN015928	long wavelength sensitive opsin [Source:Projected from Anopheles gambiae (AGAP001161) VB Community Annotation]	11419180	11420753	NA	other	0.013685
11506685	AfunF3_X	0.00018535	0.00018535	0.0131966	0.2125	0	0.199095	G	A	upstream_gene_variant	MODIFIER	AFUN008579	c.-3169C>T		AfunF3_X	AFUN021927	unspecified product	11506498	11507091	NA	other	0.0176003
11506685	AfunF3_X	0.00018535	0.00018535	0.0131966	0.2125	0	0.199095	G	A	downstream_gene_variant	MODIFIER	AFUN008575	c.*3240C>T		AfunF3_X	AFUN021927	unspecified product	11506498	11507091	NA	other	0.0176003
11506685	AfunF3_X	0.00018535	0.00018535	0.0131966	0.2125	0	0.199095	G	A	downstream_gene_variant	MODIFIER	AFUN021928	c.*1213G>A		AfunF3_X	AFUN021927	unspecified product	11506498	11507091	NA	other	0.0176003
11506685	AfunF3_X	0.00018535	0.00018535	0.0131966	0.2125	0	0.199095	G	A	downstream_gene_variant	MODIFIER	AFUN008576	c.*793C>T		AfunF3_X	AFUN021927	unspecified product	11506498	11507091	NA	other	0.0176003
11506685	AfunF3_X	0.00018535	0.00018535	0.0131966	0.2125	0	0.199095	G	A	downstream_gene_variant	MODIFIER	AFUN014924	c.*2209C>T		AfunF3_X	AFUN021927	unspecified product	11506498	11507091	NA	other	0.0176003
11506685	AfunF3_X	0.00018535	0.00018535	0.0131966	0.2125	0	0.199095	G	A	upstream_gene_variant	MODIFIER	AFUN008578	c.-323C>T		AfunF3_X	AFUN021927	unspecified product	11506498	11507091	NA	other	0.0176003
11506685	AfunF3_X	0.00018535	0.00018535	0.0131966	0.2125	0	0.199095	G	A	splice_region_variant&intron_variant	LOW	AFUN021927	c.169+5G>A		AfunF3_X	AFUN021927	unspecified product	11506498	11507091	NA	other	0.0176003
11506838	AfunF3_X	0.00803157	0.00803157	0.18358	NA	NA	NA	T	C	upstream_gene_variant	MODIFIER	AFUN008579	c.-3322A>G		AfunF3_X	AFUN021927	unspecified product	11506498	11507091	NA	other	0.0176003
11506838	AfunF3_X	0.00803157	0.00803157	0.18358	NA	NA	NA	T	C	downstream_gene_variant	MODIFIER	AFUN008575	c.*3087A>G		AfunF3_X	AFUN021927	unspecified product	11506498	11507091	NA	other	0.0176003
11506838	AfunF3_X	0.00803157	0.00803157	0.18358	NA	NA	NA	T	C	downstream_gene_variant	MODIFIER	AFUN021928	c.*1366T>C		AfunF3_X	AFUN021927	unspecified product	11506498	11507091	NA	other	0.0176003
11506838	AfunF3_X	0.00803157	0.00803157	0.18358	NA	NA	NA	T	C	downstream_gene_variant	MODIFIER	AFUN014924	c.*2056A>G		AfunF3_X	AFUN021927	unspecified product	11506498	11507091	NA	other	0.0176003
11506838	AfunF3_X	0.00803157	0.00803157	0.18358	NA	NA	NA	T	C	synonymous_variant	LOW	AFUN021927	c.261T>C	p.Asp87Asp	AfunF3_X	AFUN021927	unspecified product	11506498	11507091	NA	other	0.0176003
11506838	AfunF3_X	0.00803157	0.00803157	0.18358	NA	NA	NA	T	C	upstream_gene_variant	MODIFIER	AFUN008578	c.-476A>G		AfunF3_X	AFUN021927	unspecified product	11506498	11507091	NA	other	0.0176003
11506838	AfunF3_X	0.00803157	0.00803157	0.18358	NA	NA	NA	T	C	downstream_gene_variant	MODIFIER	AFUN008576	c.*640A>G		AfunF3_X	AFUN021927	unspecified product	11506498	11507091	NA	other	0.0176003
11506991	AfunF3_X	0.0288556	0.0288556	0.408083	NA	NA	NA	C	T	downstream_gene_variant	MODIFIER	AFUN008576	c.*487G>A		AfunF3_X	AFUN021927	unspecified product	11506498	11507091	NA	other	0.0176003
11506991	AfunF3_X	0.0288556	0.0288556	0.408083	NA	NA	NA	C	T	downstream_gene_variant	MODIFIER	AFUN014924	c.*1903G>A		AfunF3_X	AFUN021927	unspecified product	11506498	11507091	NA	other	0.0176003
11506991	AfunF3_X	0.0288556	0.0288556	0.408083	NA	NA	NA	C	T	upstream_gene_variant	MODIFIER	AFUN008579	c.-3475G>A		AfunF3_X	AFUN021927	unspecified product	11506498	11507091	NA	other	0.0176003
11506991	AfunF3_X	0.0288556	0.0288556	0.408083	NA	NA	NA	C	T	downstream_gene_variant	MODIFIER	AFUN008575	c.*2934G>A		AfunF3_X	AFUN021927	unspecified product	11506498	11507091	NA	other	0.0176003
11506991	AfunF3_X	0.0288556	0.0288556	0.408083	NA	NA	NA	C	T	3_prime_UTR_variant	MODIFIER	AFUN021927	c.*27C>T		AfunF3_X	AFUN021927	unspecified product	11506498	11507091	NA	other	0.0176003
11506991	AfunF3_X	0.0288556	0.0288556	0.408083	NA	NA	NA	C	T	upstream_gene_variant	MODIFIER	AFUN008578	c.-629G>A		AfunF3_X	AFUN021927	unspecified product	11506498	11507091	NA	other	0.0176003
11506991	AfunF3_X	0.0288556	0.0288556	0.408083	NA	NA	NA	C	T	downstream_gene_variant	MODIFIER	AFUN021928	c.*1519C>T		AfunF3_X	AFUN021927	unspecified product	11506498	11507091	NA	other	0.0176003
11506992	AfunF3_X	0.0365719	0.0365719	0.454893	0.1375	0.275	0.0419105	G	T	downstream_gene_variant	MODIFIER	AFUN021928	c.*1520G>T		AfunF3_X	AFUN021927	unspecified product	11506498	11507091	NA	other	0.0176003
11506992	AfunF3_X	0.0365719	0.0365719	0.454893	0.1375	0.275	0.0419105	G	T	downstream_gene_variant	MODIFIER	AFUN014924	c.*1902C>A		AfunF3_X	AFUN021927	unspecified product	11506498	11507091	NA	other	0.0176003
11506992	AfunF3_X	0.0365719	0.0365719	0.454893	0.1375	0.275	0.0419105	G	T	downstream_gene_variant	MODIFIER	AFUN008575	c.*2933C>A		AfunF3_X	AFUN021927	unspecified product	11506498	11507091	NA	other	0.0176003
11506992	AfunF3_X	0.0365719	0.0365719	0.454893	0.1375	0.275	0.0419105	G	T	upstream_gene_variant	MODIFIER	AFUN008579	c.-3476C>A		AfunF3_X	AFUN021927	unspecified product	11506498	11507091	NA	other	0.0176003
11506992	AfunF3_X	0.0365719	0.0365719	0.454893	0.1375	0.275	0.0419105	G	T	downstream_gene_variant	MODIFIER	AFUN008576	c.*486C>A		AfunF3_X	AFUN021927	unspecified product	11506498	11507091	NA	other	0.0176003
11506992	AfunF3_X	0.0365719	0.0365719	0.454893	0.1375	0.275	0.0419105	G	T	3_prime_UTR_variant	MODIFIER	AFUN021927	c.*28G>T		AfunF3_X	AFUN021927	unspecified product	11506498	11507091	NA	other	0.0176003
11506992	AfunF3_X	0.0365719	0.0365719	0.454893	0.1375	0.275	0.0419105	G	T	upstream_gene_variant	MODIFIER	AFUN008578	c.-630C>A		AfunF3_X	AFUN021927	unspecified product	11506498	11507091	NA	other	0.0176003
11520978	AfunF3_2	0.0427965	0.0427965	0.454893	NA	NA	NA	C	A	3_prime_UTR_variant	MODIFIER	AFUN005148	c.*1G>T		AfunF3_2	AFUN005148	28S ribosomal protein S30, mitochondrial	11520909	11522780	mRpS30	other	0.00275739
11520978	AfunF3_2	0.0427965	0.0427965	0.454893	NA	NA	NA	C	A	downstream_gene_variant	MODIFIER	AFUN005147	c.*210C>A		AfunF3_2	AFUN005148	28S ribosomal protein S30, mitochondrial	11520909	11522780	mRpS30	other	0.00275739
11520978	AfunF3_2	0.0427965	0.0427965	0.454893	NA	NA	NA	C	A	upstream_gene_variant	MODIFIER	AFUN005146	c.-3298G>T		AfunF3_2	AFUN005148	28S ribosomal protein S30, mitochondrial	11520909	11522780	mRpS30	other	0.00275739
11520978	AfunF3_2	0.0427965	0.0427965	0.454893	NA	NA	NA	C	A	upstream_gene_variant	MODIFIER	AFUN005149	c.-2399C>A		AfunF3_2	AFUN005148	28S ribosomal protein S30, mitochondrial	11520909	11522780	mRpS30	other	0.00275739
11520978	AfunF3_2	0.0427965	0.0427965	0.454893	NA	NA	NA	C	A	downstream_gene_variant	MODIFIER	AFUN005145	c.*4746C>A		AfunF3_2	AFUN005148	28S ribosomal protein S30, mitochondrial	11520909	11522780	mRpS30	other	0.00275739
11521093	AfunF3_2	0.0326533	0.0326533	0.448945	0.1875	0.075	0.0358974	A	G	upstream_gene_variant	MODIFIER	AFUN005146	c.-3413T>C		AfunF3_2	AFUN005148	28S ribosomal protein S30, mitochondrial	11520909	11522780	mRpS30	other	0.00275739
11521093	AfunF3_2	0.0326533	0.0326533	0.448945	0.1875	0.075	0.0358974	A	G	synonymous_variant	LOW	AFUN005148	c.1554T>C	p.Asn518Asn	AfunF3_2	AFUN005148	28S ribosomal protein S30, mitochondrial	11520909	11522780	mRpS30	other	0.00275739
11521093	AfunF3_2	0.0326533	0.0326533	0.448945	0.1875	0.075	0.0358974	A	G	downstream_gene_variant	MODIFIER	AFUN005147	c.*325A>G		AfunF3_2	AFUN005148	28S ribosomal protein S30, mitochondrial	11520909	11522780	mRpS30	other	0.00275739
11521093	AfunF3_2	0.0326533	0.0326533	0.448945	0.1875	0.075	0.0358974	A	G	downstream_gene_variant	MODIFIER	AFUN005145	c.*4861A>G		AfunF3_2	AFUN005148	28S ribosomal protein S30, mitochondrial	11520909	11522780	mRpS30	other	0.00275739
11521093	AfunF3_2	0.0326533	0.0326533	0.448945	0.1875	0.075	0.0358974	A	G	upstream_gene_variant	MODIFIER	AFUN005149	c.-2284A>G		AfunF3_2	AFUN005148	28S ribosomal protein S30, mitochondrial	11520909	11522780	mRpS30	other	0.00275739
11521496	AfunF3_2	0.00385544	0.00385544	0.109552	0.2375	0.075	0.0797013	G	A	upstream_gene_variant	MODIFIER	AFUN005146	c.-3816C>T		AfunF3_2	AFUN005148	28S ribosomal protein S30, mitochondrial	11520909	11522780	mRpS30	other	0.00275739
11521496	AfunF3_2	0.00385544	0.00385544	0.109552	0.2375	0.075	0.0797013	G	A	missense_variant	MODERATE	AFUN005148	c.1151C>T	p.Thr384Met	AfunF3_2	AFUN005148	28S ribosomal protein S30, mitochondrial	11520909	11522780	mRpS30	other	0.00275739
11521496	AfunF3_2	0.00385544	0.00385544	0.109552	0.2375	0.075	0.0797013	G	A	downstream_gene_variant	MODIFIER	AFUN005147	c.*728G>A		AfunF3_2	AFUN005148	28S ribosomal protein S30, mitochondrial	11520909	11522780	mRpS30	other	0.00275739
11521496	AfunF3_2	0.00385544	0.00385544	0.109552	0.2375	0.075	0.0797013	G	A	upstream_gene_variant	MODIFIER	AFUN005149	c.-1881G>A		AfunF3_2	AFUN005148	28S ribosomal protein S30, mitochondrial	11520909	11522780	mRpS30	other	0.00275739
11521642	AfunF3_2	0.0186338	0.0186338	0.30335	NA	NA	NA	G	C	upstream_gene_variant	MODIFIER	AFUN005146	c.-3962C>G		AfunF3_2	AFUN005148	28S ribosomal protein S30, mitochondrial	11520909	11522780	mRpS30	other	0.00275739
11521642	AfunF3_2	0.0186338	0.0186338	0.30335	NA	NA	NA	G	C	synonymous_variant	LOW	AFUN005148	c.1005C>G	p.Gly335Gly	AfunF3_2	AFUN005148	28S ribosomal protein S30, mitochondrial	11520909	11522780	mRpS30	other	0.00275739
11521642	AfunF3_2	0.0186338	0.0186338	0.30335	NA	NA	NA	G	C	downstream_gene_variant	MODIFIER	AFUN005147	c.*874G>C		AfunF3_2	AFUN005148	28S ribosomal protein S30, mitochondrial	11520909	11522780	mRpS30	other	0.00275739
11521642	AfunF3_2	0.0186338	0.0186338	0.30335	NA	NA	NA	G	C	upstream_gene_variant	MODIFIER	AFUN005149	c.-1735G>C		AfunF3_2	AFUN005148	28S ribosomal protein S30, mitochondrial	11520909	11522780	mRpS30	other	0.00275739
11521674	AfunF3_2	0.0264569	0.0264569	0.378409	0.2625	0.125	0.043067	T	C	upstream_gene_variant	MODIFIER	AFUN005146	c.-3994A>G		AfunF3_2	AFUN005148	28S ribosomal protein S30, mitochondrial	11520909	11522780	mRpS30	other	0.00275739
11521674	AfunF3_2	0.0264569	0.0264569	0.378409	0.2625	0.125	0.043067	T	C	upstream_gene_variant	MODIFIER	AFUN005149	c.-1703T>C		AfunF3_2	AFUN005148	28S ribosomal protein S30, mitochondrial	11520909	11522780	mRpS30	other	0.00275739
11521674	AfunF3_2	0.0264569	0.0264569	0.378409	0.2625	0.125	0.043067	T	C	missense_variant	MODERATE	AFUN005148	c.973A>G	p.Asn325Asp	AfunF3_2	AFUN005148	28S ribosomal protein S30, mitochondrial	11520909	11522780	mRpS30	other	0.00275739
11521674	AfunF3_2	0.0264569	0.0264569	0.378409	0.2625	0.125	0.043067	T	C	downstream_gene_variant	MODIFIER	AFUN005147	c.*906T>C		AfunF3_2	AFUN005148	28S ribosomal protein S30, mitochondrial	11520909	11522780	mRpS30	other	0.00275739
11521726	AfunF3_2	0.0116639	0.0116639	0.230754	0.2125	0.075	0.0558586	C	T	upstream_gene_variant	MODIFIER	AFUN005149	c.-1651C>T		AfunF3_2	AFUN005148	28S ribosomal protein S30, mitochondrial	11520909	11522780	mRpS30	other	0.00275739
11521726	AfunF3_2	0.0116639	0.0116639	0.230754	0.2125	0.075	0.0558586	C	T	downstream_gene_variant	MODIFIER	AFUN005147	c.*958C>T		AfunF3_2	AFUN005148	28S ribosomal protein S30, mitochondrial	11520909	11522780	mRpS30	other	0.00275739
11521726	AfunF3_2	0.0116639	0.0116639	0.230754	0.2125	0.075	0.0558586	C	T	upstream_gene_variant	MODIFIER	AFUN005146	c.-4046G>A		AfunF3_2	AFUN005148	28S ribosomal protein S30, mitochondrial	11520909	11522780	mRpS30	other	0.00275739
11521726	AfunF3_2	0.0116639	0.0116639	0.230754	0.2125	0.075	0.0558586	C	T	missense_variant	MODERATE	AFUN005148	c.921G>A	p.Met307Ile	AfunF3_2	AFUN005148	28S ribosomal protein S30, mitochondrial	11520909	11522780	mRpS30	other	0.00275739
11521762	AfunF3_2	0.0187836	0.0187836	0.30335	0.2375	0.1	0.0484085	C	A	upstream_gene_variant	MODIFIER	AFUN005146	c.-4082G>T		AfunF3_2	AFUN005148	28S ribosomal protein S30, mitochondrial	11520909	11522780	mRpS30	other	0.00275739
11521762	AfunF3_2	0.0187836	0.0187836	0.30335	0.2375	0.1	0.0484085	C	A	downstream_gene_variant	MODIFIER	AFUN005147	c.*994C>A		AfunF3_2	AFUN005148	28S ribosomal protein S30, mitochondrial	11520909	11522780	mRpS30	other	0.00275739
11521762	AfunF3_2	0.0187836	0.0187836	0.30335	0.2375	0.1	0.0484085	C	A	upstream_gene_variant	MODIFIER	AFUN005149	c.-1615C>A		AfunF3_2	AFUN005148	28S ribosomal protein S30, mitochondrial	11520909	11522780	mRpS30	other	0.00275739
11521762	AfunF3_2	0.0187836	0.0187836	0.30335	0.2375	0.1	0.0484085	C	A	synonymous_variant	LOW	AFUN005148	c.885G>T	p.Gly295Gly	AfunF3_2	AFUN005148	28S ribosomal protein S30, mitochondrial	11520909	11522780	mRpS30	other	0.00275739
11521783	AfunF3_2	0.00368816	0.00368816	0.10678	NA	NA	NA	C	G	upstream_gene_variant	MODIFIER	AFUN005146	c.-4103G>C		AfunF3_2	AFUN005148	28S ribosomal protein S30, mitochondrial	11520909	11522780	mRpS30	other	0.00275739
11521783	AfunF3_2	0.00368816	0.00368816	0.10678	NA	NA	NA	C	G	synonymous_variant	LOW	AFUN005148	c.864G>C	p.Arg288Arg	AfunF3_2	AFUN005148	28S ribosomal protein S30, mitochondrial	11520909	11522780	mRpS30	other	0.00275739
11521783	AfunF3_2	0.00368816	0.00368816	0.10678	NA	NA	NA	C	G	upstream_gene_variant	MODIFIER	AFUN005149	c.-1594C>G		AfunF3_2	AFUN005148	28S ribosomal protein S30, mitochondrial	11520909	11522780	mRpS30	other	0.00275739
11521783	AfunF3_2	0.00368816	0.00368816	0.10678	NA	NA	NA	C	G	downstream_gene_variant	MODIFIER	AFUN005147	c.*1015C>G		AfunF3_2	AFUN005148	28S ribosomal protein S30, mitochondrial	11520909	11522780	mRpS30	other	0.00275739
11522023	AfunF3_2	0.0426358	0.0426358	0.454893	NA	NA	NA	A	G	synonymous_variant	LOW	AFUN005148	c.624T>C	p.Tyr208Tyr	AfunF3_2	AFUN005148	28S ribosomal protein S30, mitochondrial	11520909	11522780	mRpS30	other	0.00275739
11522023	AfunF3_2	0.0426358	0.0426358	0.454893	NA	NA	NA	A	G	downstream_gene_variant	MODIFIER	AFUN005147	c.*1255A>G		AfunF3_2	AFUN005148	28S ribosomal protein S30, mitochondrial	11520909	11522780	mRpS30	other	0.00275739
11522023	AfunF3_2	0.0426358	0.0426358	0.454893	NA	NA	NA	A	G	upstream_gene_variant	MODIFIER	AFUN005149	c.-1354A>G		AfunF3_2	AFUN005148	28S ribosomal protein S30, mitochondrial	11520909	11522780	mRpS30	other	0.00275739
11522023	AfunF3_2	0.0426358	0.0426358	0.454893	NA	NA	NA	A	G	upstream_gene_variant	MODIFIER	AFUN005146	c.-4343T>C		AfunF3_2	AFUN005148	28S ribosomal protein S30, mitochondrial	11520909	11522780	mRpS30	other	0.00275739
11522111	AfunF3_2	0.000147846	0.000147846	0.0111556	0	0.125	0.112821	G	C	downstream_gene_variant	MODIFIER	AFUN005147	c.*1343G>C		AfunF3_2	AFUN005148	28S ribosomal protein S30, mitochondrial	11520909	11522780	mRpS30	other	0.00275739
11522111	AfunF3_2	0.000147846	0.000147846	0.0111556	0	0.125	0.112821	G	C	upstream_gene_variant	MODIFIER	AFUN005146	c.-4431C>G		AfunF3_2	AFUN005148	28S ribosomal protein S30, mitochondrial	11520909	11522780	mRpS30	other	0.00275739
11522111	AfunF3_2	0.000147846	0.000147846	0.0111556	0	0.125	0.112821	G	C	upstream_gene_variant	MODIFIER	AFUN005149	c.-1266G>C		AfunF3_2	AFUN005148	28S ribosomal protein S30, mitochondrial	11520909	11522780	mRpS30	other	0.00275739
11522111	AfunF3_2	0.000147846	0.000147846	0.0111556	0	0.125	0.112821	G	C	missense_variant	MODERATE	AFUN005148	c.536C>G	p.Ala179Gly	AfunF3_2	AFUN005148	28S ribosomal protein S30, mitochondrial	11520909	11522780	mRpS30	other	0.00275739
11522428	AfunF3_2	0.0367825	0.0367825	0.454893	0.3	0.4625	0.0371398	C	T	downstream_gene_variant	MODIFIER	AFUN005147	c.*1660C>T		AfunF3_2	AFUN005148	28S ribosomal protein S30, mitochondrial	11520909	11522780	mRpS30	other	0.00275739
11522428	AfunF3_2	0.0367825	0.0367825	0.454893	0.3	0.4625	0.0371398	C	T	upstream_gene_variant	MODIFIER	AFUN005146	c.-4748G>A		AfunF3_2	AFUN005148	28S ribosomal protein S30, mitochondrial	11520909	11522780	mRpS30	other	0.00275739
11522428	AfunF3_2	0.0367825	0.0367825	0.454893	0.3	0.4625	0.0371398	C	T	missense_variant	MODERATE	AFUN005148	c.289G>A	p.Val97Ile	AfunF3_2	AFUN005148	28S ribosomal protein S30, mitochondrial	11520909	11522780	mRpS30	other	0.00275739
11522428	AfunF3_2	0.0367825	0.0367825	0.454893	0.3	0.4625	0.0371398	C	T	upstream_gene_variant	MODIFIER	AFUN005149	c.-949C>T		AfunF3_2	AFUN005148	28S ribosomal protein S30, mitochondrial	11520909	11522780	mRpS30	other	0.00275739
11522606	AfunF3_2	0.00260012	0.00260012	0.0859401	0.0125	0.125	0.0816935	C	T	synonymous_variant	LOW	AFUN005148	c.111G>A	p.Pro37Pro	AfunF3_2	AFUN005148	28S ribosomal protein S30, mitochondrial	11520909	11522780	mRpS30	other	0.00275739
11522606	AfunF3_2	0.00260012	0.00260012	0.0859401	0.0125	0.125	0.0816935	C	T	upstream_gene_variant	MODIFIER	AFUN005146	c.-4926G>A		AfunF3_2	AFUN005148	28S ribosomal protein S30, mitochondrial	11520909	11522780	mRpS30	other	0.00275739
11522606	AfunF3_2	0.00260012	0.00260012	0.0859401	0.0125	0.125	0.0816935	C	T	upstream_gene_variant	MODIFIER	AFUN005149	c.-771C>T		AfunF3_2	AFUN005148	28S ribosomal protein S30, mitochondrial	11520909	11522780	mRpS30	other	0.00275739
11522606	AfunF3_2	0.00260012	0.00260012	0.0859401	0.0125	0.125	0.0816935	C	T	downstream_gene_variant	MODIFIER	AFUN005147	c.*1838C>T		AfunF3_2	AFUN005148	28S ribosomal protein S30, mitochondrial	11520909	11522780	mRpS30	other	0.00275739
11781063	AfunF3_3	0.0130265	0.0130265	0.249337	0.2125	0.075	0.0608739	C	G	downstream_gene_variant	MODIFIER	AFUN010453	c.*631G>C		AfunF3_3	AFUN010454	DNA-directed RNA polymerases I, II, and III subunit RPABC2 [Source:Projected from Anopheles gambiae (AGAP005873) VB Community Annotation]	11781009	11781636	NA	other	0.0348834
11781063	AfunF3_3	0.0130265	0.0130265	0.249337	0.2125	0.075	0.0608739	C	G	downstream_gene_variant	MODIFIER	AFUN022176	c.*3521C>G		AfunF3_3	AFUN010454	DNA-directed RNA polymerases I, II, and III subunit RPABC2 [Source:Projected from Anopheles gambiae (AGAP005873) VB Community Annotation]	11781009	11781636	NA	other	0.0348834
11781063	AfunF3_3	0.0130265	0.0130265	0.249337	0.2125	0.075	0.0608739	C	G	5_prime_UTR_variant	MODIFIER	AFUN010454	c.-34C>G		AfunF3_3	AFUN010454	DNA-directed RNA polymerases I, II, and III subunit RPABC2 [Source:Projected from Anopheles gambiae (AGAP005873) VB Community Annotation]	11781009	11781636	NA	other	0.0348834
11781063	AfunF3_3	0.0130265	0.0130265	0.249337	0.2125	0.075	0.0608739	C	G	downstream_gene_variant	MODIFIER	AFUN022177	c.*448C>G		AfunF3_3	AFUN010454	DNA-directed RNA polymerases I, II, and III subunit RPABC2 [Source:Projected from Anopheles gambiae (AGAP005873) VB Community Annotation]	11781009	11781636	NA	other	0.0348834
11781068	AfunF3_3	0.0198903	0.0198903	0.313248	0.025	0.125	0.0546265	A	G	downstream_gene_variant	MODIFIER	AFUN010453	c.*626T>C		AfunF3_3	AFUN010454	DNA-directed RNA polymerases I, II, and III subunit RPABC2 [Source:Projected from Anopheles gambiae (AGAP005873) VB Community Annotation]	11781009	11781636	NA	other	0.0348834
11781068	AfunF3_3	0.0198903	0.0198903	0.313248	0.025	0.125	0.0546265	A	G	5_prime_UTR_variant	MODIFIER	AFUN010454	c.-29A>G		AfunF3_3	AFUN010454	DNA-directed RNA polymerases I, II, and III subunit RPABC2 [Source:Projected from Anopheles gambiae (AGAP005873) VB Community Annotation]	11781009	11781636	NA	other	0.0348834
11781068	AfunF3_3	0.0198903	0.0198903	0.313248	0.025	0.125	0.0546265	A	G	downstream_gene_variant	MODIFIER	AFUN022177	c.*453A>G		AfunF3_3	AFUN010454	DNA-directed RNA polymerases I, II, and III subunit RPABC2 [Source:Projected from Anopheles gambiae (AGAP005873) VB Community Annotation]	11781009	11781636	NA	other	0.0348834
11781068	AfunF3_3	0.0198903	0.0198903	0.313248	0.025	0.125	0.0546265	A	G	5_prime_UTR_premature_start_codon_gain_variant	LOW	AFUN010454	c.-29A>G		AfunF3_3	AFUN010454	DNA-directed RNA polymerases I, II, and III subunit RPABC2 [Source:Projected from Anopheles gambiae (AGAP005873) VB Community Annotation]	11781009	11781636	NA	other	0.0348834
11781068	AfunF3_3	0.0198903	0.0198903	0.313248	0.025	0.125	0.0546265	A	G	downstream_gene_variant	MODIFIER	AFUN022176	c.*3526A>G		AfunF3_3	AFUN010454	DNA-directed RNA polymerases I, II, and III subunit RPABC2 [Source:Projected from Anopheles gambiae (AGAP005873) VB Community Annotation]	11781009	11781636	NA	other	0.0348834
11781084	AfunF3_3	0.0163736	0.0163736	0.300299	0.025	0.125	0.0546265	A	T	5_prime_UTR_variant	MODIFIER	AFUN010454	c.-13A>T		AfunF3_3	AFUN010454	DNA-directed RNA polymerases I, II, and III subunit RPABC2 [Source:Projected from Anopheles gambiae (AGAP005873) VB Community Annotation]	11781009	11781636	NA	other	0.0348834
11781084	AfunF3_3	0.0163736	0.0163736	0.300299	0.025	0.125	0.0546265	A	T	downstream_gene_variant	MODIFIER	AFUN022176	c.*3542A>T		AfunF3_3	AFUN010454	DNA-directed RNA polymerases I, II, and III subunit RPABC2 [Source:Projected from Anopheles gambiae (AGAP005873) VB Community Annotation]	11781009	11781636	NA	other	0.0348834
11781084	AfunF3_3	0.0163736	0.0163736	0.300299	0.025	0.125	0.0546265	A	T	downstream_gene_variant	MODIFIER	AFUN022177	c.*469A>T		AfunF3_3	AFUN010454	DNA-directed RNA polymerases I, II, and III subunit RPABC2 [Source:Projected from Anopheles gambiae (AGAP005873) VB Community Annotation]	11781009	11781636	NA	other	0.0348834
11781084	AfunF3_3	0.0163736	0.0163736	0.300299	0.025	0.125	0.0546265	A	T	downstream_gene_variant	MODIFIER	AFUN010453	c.*610T>A		AfunF3_3	AFUN010454	DNA-directed RNA polymerases I, II, and III subunit RPABC2 [Source:Projected from Anopheles gambiae (AGAP005873) VB Community Annotation]	11781009	11781636	NA	other	0.0348834
11781150	AfunF3_3	0.0435357	0.0435357	0.455477	NA	NA	NA	A	G	intron_variant	MODIFIER	AFUN010454	c.29+25A>G		AfunF3_3	AFUN010454	DNA-directed RNA polymerases I, II, and III subunit RPABC2 [Source:Projected from Anopheles gambiae (AGAP005873) VB Community Annotation]	11781009	11781636	NA	other	0.0348834
11781150	AfunF3_3	0.0435357	0.0435357	0.455477	NA	NA	NA	A	G	downstream_gene_variant	MODIFIER	AFUN010453	c.*544T>C		AfunF3_3	AFUN010454	DNA-directed RNA polymerases I, II, and III subunit RPABC2 [Source:Projected from Anopheles gambiae (AGAP005873) VB Community Annotation]	11781009	11781636	NA	other	0.0348834
11781150	AfunF3_3	0.0435357	0.0435357	0.455477	NA	NA	NA	A	G	downstream_gene_variant	MODIFIER	AFUN022177	c.*535A>G		AfunF3_3	AFUN010454	DNA-directed RNA polymerases I, II, and III subunit RPABC2 [Source:Projected from Anopheles gambiae (AGAP005873) VB Community Annotation]	11781009	11781636	NA	other	0.0348834
11781150	AfunF3_3	0.0435357	0.0435357	0.455477	NA	NA	NA	A	G	downstream_gene_variant	MODIFIER	AFUN022176	c.*3608A>G		AfunF3_3	AFUN010454	DNA-directed RNA polymerases I, II, and III subunit RPABC2 [Source:Projected from Anopheles gambiae (AGAP005873) VB Community Annotation]	11781009	11781636	NA	other	0.0348834
11781507	AfunF3_3	0.000165348	0.000165348	0.0120043	0.1625	0	0.145957	C	T	downstream_gene_variant	MODIFIER	AFUN022177	c.*892C>T		AfunF3_3	AFUN010454	DNA-directed RNA polymerases I, II, and III subunit RPABC2 [Source:Projected from Anopheles gambiae (AGAP005873) VB Community Annotation]	11781009	11781636	NA	other	0.0348834
11781507	AfunF3_3	0.000165348	0.000165348	0.0120043	0.1625	0	0.145957	C	T	downstream_gene_variant	MODIFIER	AFUN022176	c.*3965C>T		AfunF3_3	AFUN010454	DNA-directed RNA polymerases I, II, and III subunit RPABC2 [Source:Projected from Anopheles gambiae (AGAP005873) VB Community Annotation]	11781009	11781636	NA	other	0.0348834
11781507	AfunF3_3	0.000165348	0.000165348	0.0120043	0.1625	0	0.145957	C	T	downstream_gene_variant	MODIFIER	AFUN010453	c.*187G>A		AfunF3_3	AFUN010454	DNA-directed RNA polymerases I, II, and III subunit RPABC2 [Source:Projected from Anopheles gambiae (AGAP005873) VB Community Annotation]	11781009	11781636	NA	other	0.0348834
11781507	AfunF3_3	0.000165348	0.000165348	0.0120043	0.1625	0	0.145957	C	T	synonymous_variant	LOW	AFUN010454	c.345C>T	p.Asp115Asp	AfunF3_3	AFUN010454	DNA-directed RNA polymerases I, II, and III subunit RPABC2 [Source:Projected from Anopheles gambiae (AGAP005873) VB Community Annotation]	11781009	11781636	NA	other	0.0348834
11905641	AfunF3_X	0.0425897	0.0425897	0.454893	NA	NA	NA	G	A	missense_variant	MODERATE	AFUN008073	c.1459C>T	p.Arg487Trp	AfunF3_X	AFUN008073	sugar transporter ERD6-like [Source:Projected from Anopheles gambiae (AGAP001027) VB Community Annotation]	11905206	11915534	NA	other	0.0272303
11905641	AfunF3_X	0.0425897	0.0425897	0.454893	NA	NA	NA	G	A	missense_variant	MODERATE	AFUN008073	c.1423C>T	p.Arg475Trp	AfunF3_X	AFUN008073	sugar transporter ERD6-like [Source:Projected from Anopheles gambiae (AGAP001027) VB Community Annotation]	11905206	11915534	NA	other	0.0272303
11905641	AfunF3_X	0.0425897	0.0425897	0.454893	NA	NA	NA	G	A	upstream_gene_variant	MODIFIER	AFUN019821	c.-1121C>T		AfunF3_X	AFUN008073	sugar transporter ERD6-like [Source:Projected from Anopheles gambiae (AGAP001027) VB Community Annotation]	11905206	11915534	NA	other	0.0272303
11905641	AfunF3_X	0.0425897	0.0425897	0.454893	NA	NA	NA	G	A	missense_variant	MODERATE	AFUN008073	c.1771C>T	p.Arg591Trp	AfunF3_X	AFUN008073	sugar transporter ERD6-like [Source:Projected from Anopheles gambiae (AGAP001027) VB Community Annotation]	11905206	11915534	NA	other	0.0272303
11905641	AfunF3_X	0.0425897	0.0425897	0.454893	NA	NA	NA	G	A	upstream_gene_variant	MODIFIER	AFUN021858	c.-3019C>T		AfunF3_X	AFUN008073	sugar transporter ERD6-like [Source:Projected from Anopheles gambiae (AGAP001027) VB Community Annotation]	11905206	11915534	NA	other	0.0272303
11905822	AfunF3_X	0.000425309	0.000425309	0.0237171	0.025	0.1875	0.111637	A	G	upstream_gene_variant	MODIFIER	AFUN019821	c.-1302T>C		AfunF3_X	AFUN008073	sugar transporter ERD6-like [Source:Projected from Anopheles gambiae (AGAP001027) VB Community Annotation]	11905206	11915534	NA	other	0.0272303
11905822	AfunF3_X	0.000425309	0.000425309	0.0237171	0.025	0.1875	0.111637	A	G	synonymous_variant	LOW	AFUN008073	c.1590T>C	p.Phe530Phe	AfunF3_X	AFUN008073	sugar transporter ERD6-like [Source:Projected from Anopheles gambiae (AGAP001027) VB Community Annotation]	11905206	11915534	NA	other	0.0272303
11905822	AfunF3_X	0.000425309	0.000425309	0.0237171	0.025	0.1875	0.111637	A	G	synonymous_variant	LOW	AFUN008073	c.1242T>C	p.Phe414Phe	AfunF3_X	AFUN008073	sugar transporter ERD6-like [Source:Projected from Anopheles gambiae (AGAP001027) VB Community Annotation]	11905206	11915534	NA	other	0.0272303
11905822	AfunF3_X	0.000425309	0.000425309	0.0237171	0.025	0.1875	0.111637	A	G	synonymous_variant	LOW	AFUN008073	c.1278T>C	p.Phe426Phe	AfunF3_X	AFUN008073	sugar transporter ERD6-like [Source:Projected from Anopheles gambiae (AGAP001027) VB Community Annotation]	11905206	11915534	NA	other	0.0272303
11905822	AfunF3_X	0.000425309	0.000425309	0.0237171	0.025	0.1875	0.111637	A	G	upstream_gene_variant	MODIFIER	AFUN021858	c.-3200T>C		AfunF3_X	AFUN008073	sugar transporter ERD6-like [Source:Projected from Anopheles gambiae (AGAP001027) VB Community Annotation]	11905206	11915534	NA	other	0.0272303
11906576	AfunF3_X	0.00446319	0.00446319	0.123174	0.325	0.1375	0.0800155	T	C	upstream_gene_variant	MODIFIER	AFUN019821	c.-2056A>G		AfunF3_X	AFUN008073	sugar transporter ERD6-like [Source:Projected from Anopheles gambiae (AGAP001027) VB Community Annotation]	11905206	11915534	NA	other	0.0272303
11906576	AfunF3_X	0.00446319	0.00446319	0.123174	0.325	0.1375	0.0800155	T	C	upstream_gene_variant	MODIFIER	AFUN021858	c.-3954A>G		AfunF3_X	AFUN008073	sugar transporter ERD6-like [Source:Projected from Anopheles gambiae (AGAP001027) VB Community Annotation]	11905206	11915534	NA	other	0.0272303
11906576	AfunF3_X	0.00446319	0.00446319	0.123174	0.325	0.1375	0.0800155	T	C	synonymous_variant	LOW	AFUN008073	c.903A>G	p.Pro301Pro	AfunF3_X	AFUN008073	sugar transporter ERD6-like [Source:Projected from Anopheles gambiae (AGAP001027) VB Community Annotation]	11905206	11915534	NA	other	0.0272303
11906576	AfunF3_X	0.00446319	0.00446319	0.123174	0.325	0.1375	0.0800155	T	C	synonymous_variant	LOW	AFUN008073	c.555A>G	p.Pro185Pro	AfunF3_X	AFUN008073	sugar transporter ERD6-like [Source:Projected from Anopheles gambiae (AGAP001027) VB Community Annotation]	11905206	11915534	NA	other	0.0272303
11906576	AfunF3_X	0.00446319	0.00446319	0.123174	0.325	0.1375	0.0800155	T	C	synonymous_variant	LOW	AFUN008073	c.591A>G	p.Pro197Pro	AfunF3_X	AFUN008073	sugar transporter ERD6-like [Source:Projected from Anopheles gambiae (AGAP001027) VB Community Annotation]	11905206	11915534	NA	other	0.0272303
11906681	AfunF3_X	0.0426366	0.0426366	0.454893	NA	NA	NA	G	A	upstream_gene_variant	MODIFIER	AFUN019821	c.-2161C>T		AfunF3_X	AFUN008073	sugar transporter ERD6-like [Source:Projected from Anopheles gambiae (AGAP001027) VB Community Annotation]	11905206	11915534	NA	other	0.0272303
11906681	AfunF3_X	0.0426366	0.0426366	0.454893	NA	NA	NA	G	A	synonymous_variant	LOW	AFUN008073	c.450C>T	p.Leu150Leu	AfunF3_X	AFUN008073	sugar transporter ERD6-like [Source:Projected from Anopheles gambiae (AGAP001027) VB Community Annotation]	11905206	11915534	NA	other	0.0272303
11906681	AfunF3_X	0.0426366	0.0426366	0.454893	NA	NA	NA	G	A	upstream_gene_variant	MODIFIER	AFUN021858	c.-4059C>T		AfunF3_X	AFUN008073	sugar transporter ERD6-like [Source:Projected from Anopheles gambiae (AGAP001027) VB Community Annotation]	11905206	11915534	NA	other	0.0272303
11906681	AfunF3_X	0.0426366	0.0426366	0.454893	NA	NA	NA	G	A	synonymous_variant	LOW	AFUN008073	c.798C>T	p.Leu266Leu	AfunF3_X	AFUN008073	sugar transporter ERD6-like [Source:Projected from Anopheles gambiae (AGAP001027) VB Community Annotation]	11905206	11915534	NA	other	0.0272303
11906681	AfunF3_X	0.0426366	0.0426366	0.454893	NA	NA	NA	G	A	synonymous_variant	LOW	AFUN008073	c.486C>T	p.Leu162Leu	AfunF3_X	AFUN008073	sugar transporter ERD6-like [Source:Projected from Anopheles gambiae (AGAP001027) VB Community Annotation]	11905206	11915534	NA	other	0.0272303
11906708	AfunF3_X	0.00572932	0.00572932	0.148318	0.05	0.1875	0.0695971	A	G	upstream_gene_variant	MODIFIER	AFUN021858	c.-4086T>C		AfunF3_X	AFUN008073	sugar transporter ERD6-like [Source:Projected from Anopheles gambiae (AGAP001027) VB Community Annotation]	11905206	11915534	NA	other	0.0272303
11906708	AfunF3_X	0.00572932	0.00572932	0.148318	0.05	0.1875	0.0695971	A	G	synonymous_variant	LOW	AFUN008073	c.423T>C	p.Ile141Ile	AfunF3_X	AFUN008073	sugar transporter ERD6-like [Source:Projected from Anopheles gambiae (AGAP001027) VB Community Annotation]	11905206	11915534	NA	other	0.0272303
11906708	AfunF3_X	0.00572932	0.00572932	0.148318	0.05	0.1875	0.0695971	A	G	upstream_gene_variant	MODIFIER	AFUN019821	c.-2188T>C		AfunF3_X	AFUN008073	sugar transporter ERD6-like [Source:Projected from Anopheles gambiae (AGAP001027) VB Community Annotation]	11905206	11915534	NA	other	0.0272303
11906708	AfunF3_X	0.00572932	0.00572932	0.148318	0.05	0.1875	0.0695971	A	G	synonymous_variant	LOW	AFUN008073	c.459T>C	p.Ile153Ile	AfunF3_X	AFUN008073	sugar transporter ERD6-like [Source:Projected from Anopheles gambiae (AGAP001027) VB Community Annotation]	11905206	11915534	NA	other	0.0272303
11906708	AfunF3_X	0.00572932	0.00572932	0.148318	0.05	0.1875	0.0695971	A	G	synonymous_variant	LOW	AFUN008073	c.771T>C	p.Ile257Ile	AfunF3_X	AFUN008073	sugar transporter ERD6-like [Source:Projected from Anopheles gambiae (AGAP001027) VB Community Annotation]	11905206	11915534	NA	other	0.0272303
11906807	AfunF3_X	0.0432391	0.0432391	0.454893	NA	NA	NA	A	G	synonymous_variant	LOW	AFUN008073	c.324T>C	p.Ile108Ile	AfunF3_X	AFUN008073	sugar transporter ERD6-like [Source:Projected from Anopheles gambiae (AGAP001027) VB Community Annotation]	11905206	11915534	NA	other	0.0272303
11906807	AfunF3_X	0.0432391	0.0432391	0.454893	NA	NA	NA	A	G	upstream_gene_variant	MODIFIER	AFUN019821	c.-2287T>C		AfunF3_X	AFUN008073	sugar transporter ERD6-like [Source:Projected from Anopheles gambiae (AGAP001027) VB Community Annotation]	11905206	11915534	NA	other	0.0272303
11906807	AfunF3_X	0.0432391	0.0432391	0.454893	NA	NA	NA	A	G	synonymous_variant	LOW	AFUN008073	c.360T>C	p.Ile120Ile	AfunF3_X	AFUN008073	sugar transporter ERD6-like [Source:Projected from Anopheles gambiae (AGAP001027) VB Community Annotation]	11905206	11915534	NA	other	0.0272303
11906807	AfunF3_X	0.0432391	0.0432391	0.454893	NA	NA	NA	A	G	synonymous_variant	LOW	AFUN008073	c.672T>C	p.Ile224Ile	AfunF3_X	AFUN008073	sugar transporter ERD6-like [Source:Projected from Anopheles gambiae (AGAP001027) VB Community Annotation]	11905206	11915534	NA	other	0.0272303
11906807	AfunF3_X	0.0432391	0.0432391	0.454893	NA	NA	NA	A	G	upstream_gene_variant	MODIFIER	AFUN021858	c.-4185T>C		AfunF3_X	AFUN008073	sugar transporter ERD6-like [Source:Projected from Anopheles gambiae (AGAP001027) VB Community Annotation]	11905206	11915534	NA	other	0.0272303
11906825	AfunF3_X	0.00503867	0.00503867	0.13611	0.2875	0.1125	0.0747246	C	G	upstream_gene_variant	MODIFIER	AFUN019821	c.-2305G>C		AfunF3_X	AFUN008073	sugar transporter ERD6-like [Source:Projected from Anopheles gambiae (AGAP001027) VB Community Annotation]	11905206	11915534	NA	other	0.0272303
11906825	AfunF3_X	0.00503867	0.00503867	0.13611	0.2875	0.1125	0.0747246	C	G	upstream_gene_variant	MODIFIER	AFUN021858	c.-4203G>C		AfunF3_X	AFUN008073	sugar transporter ERD6-like [Source:Projected from Anopheles gambiae (AGAP001027) VB Community Annotation]	11905206	11915534	NA	other	0.0272303
11906825	AfunF3_X	0.00503867	0.00503867	0.13611	0.2875	0.1125	0.0747246	C	G	synonymous_variant	LOW	AFUN008073	c.654G>C	p.Leu218Leu	AfunF3_X	AFUN008073	sugar transporter ERD6-like [Source:Projected from Anopheles gambiae (AGAP001027) VB Community Annotation]	11905206	11915534	NA	other	0.0272303
11906825	AfunF3_X	0.00503867	0.00503867	0.13611	0.2875	0.1125	0.0747246	C	G	synonymous_variant	LOW	AFUN008073	c.342G>C	p.Leu114Leu	AfunF3_X	AFUN008073	sugar transporter ERD6-like [Source:Projected from Anopheles gambiae (AGAP001027) VB Community Annotation]	11905206	11915534	NA	other	0.0272303
11906825	AfunF3_X	0.00503867	0.00503867	0.13611	0.2875	0.1125	0.0747246	C	G	synonymous_variant	LOW	AFUN008073	c.306G>C	p.Leu102Leu	AfunF3_X	AFUN008073	sugar transporter ERD6-like [Source:Projected from Anopheles gambiae (AGAP001027) VB Community Annotation]	11905206	11915534	NA	other	0.0272303
11906864	AfunF3_X	0.0186336	0.0186336	0.30335	NA	NA	NA	G	A	synonymous_variant	LOW	AFUN008073	c.267C>T	p.Arg89Arg	AfunF3_X	AFUN008073	sugar transporter ERD6-like [Source:Projected from Anopheles gambiae (AGAP001027) VB Community Annotation]	11905206	11915534	NA	other	0.0272303
11906864	AfunF3_X	0.0186336	0.0186336	0.30335	NA	NA	NA	G	A	synonymous_variant	LOW	AFUN008073	c.615C>T	p.Arg205Arg	AfunF3_X	AFUN008073	sugar transporter ERD6-like [Source:Projected from Anopheles gambiae (AGAP001027) VB Community Annotation]	11905206	11915534	NA	other	0.0272303
11906864	AfunF3_X	0.0186336	0.0186336	0.30335	NA	NA	NA	G	A	upstream_gene_variant	MODIFIER	AFUN019821	c.-2344C>T		AfunF3_X	AFUN008073	sugar transporter ERD6-like [Source:Projected from Anopheles gambiae (AGAP001027) VB Community Annotation]	11905206	11915534	NA	other	0.0272303
11906864	AfunF3_X	0.0186336	0.0186336	0.30335	NA	NA	NA	G	A	synonymous_variant	LOW	AFUN008073	c.303C>T	p.Arg101Arg	AfunF3_X	AFUN008073	sugar transporter ERD6-like [Source:Projected from Anopheles gambiae (AGAP001027) VB Community Annotation]	11905206	11915534	NA	other	0.0272303
11906864	AfunF3_X	0.0186336	0.0186336	0.30335	NA	NA	NA	G	A	upstream_gene_variant	MODIFIER	AFUN021858	c.-4242C>T		AfunF3_X	AFUN008073	sugar transporter ERD6-like [Source:Projected from Anopheles gambiae (AGAP001027) VB Community Annotation]	11905206	11915534	NA	other	0.0272303
11906957	AfunF3_X	0.0139836	0.0139836	0.264722	0.3125	0.15	0.0569318	C	T	synonymous_variant	LOW	AFUN008073	c.210G>A	p.Ser70Ser	AfunF3_X	AFUN008073	sugar transporter ERD6-like [Source:Projected from Anopheles gambiae (AGAP001027) VB Community Annotation]	11905206	11915534	NA	other	0.0272303
11906957	AfunF3_X	0.0139836	0.0139836	0.264722	0.3125	0.15	0.0569318	C	T	upstream_gene_variant	MODIFIER	AFUN021858	c.-4335G>A		AfunF3_X	AFUN008073	sugar transporter ERD6-like [Source:Projected from Anopheles gambiae (AGAP001027) VB Community Annotation]	11905206	11915534	NA	other	0.0272303
11906957	AfunF3_X	0.0139836	0.0139836	0.264722	0.3125	0.15	0.0569318	C	T	synonymous_variant	LOW	AFUN008073	c.522G>A	p.Ser174Ser	AfunF3_X	AFUN008073	sugar transporter ERD6-like [Source:Projected from Anopheles gambiae (AGAP001027) VB Community Annotation]	11905206	11915534	NA	other	0.0272303
11906957	AfunF3_X	0.0139836	0.0139836	0.264722	0.3125	0.15	0.0569318	C	T	synonymous_variant	LOW	AFUN008073	c.174G>A	p.Ser58Ser	AfunF3_X	AFUN008073	sugar transporter ERD6-like [Source:Projected from Anopheles gambiae (AGAP001027) VB Community Annotation]	11905206	11915534	NA	other	0.0272303
11906957	AfunF3_X	0.0139836	0.0139836	0.264722	0.3125	0.15	0.0569318	C	T	upstream_gene_variant	MODIFIER	AFUN019821	c.-2437G>A		AfunF3_X	AFUN008073	sugar transporter ERD6-like [Source:Projected from Anopheles gambiae (AGAP001027) VB Community Annotation]	11905206	11915534	NA	other	0.0272303
11906981	AfunF3_X	0.0426358	0.0426358	0.454893	NA	NA	NA	C	T	synonymous_variant	LOW	AFUN008073	c.186G>A	p.Gln62Gln	AfunF3_X	AFUN008073	sugar transporter ERD6-like [Source:Projected from Anopheles gambiae (AGAP001027) VB Community Annotation]	11905206	11915534	NA	other	0.0272303
11906981	AfunF3_X	0.0426358	0.0426358	0.454893	NA	NA	NA	C	T	synonymous_variant	LOW	AFUN008073	c.150G>A	p.Gln50Gln	AfunF3_X	AFUN008073	sugar transporter ERD6-like [Source:Projected from Anopheles gambiae (AGAP001027) VB Community Annotation]	11905206	11915534	NA	other	0.0272303
11906981	AfunF3_X	0.0426358	0.0426358	0.454893	NA	NA	NA	C	T	upstream_gene_variant	MODIFIER	AFUN021858	c.-4359G>A		AfunF3_X	AFUN008073	sugar transporter ERD6-like [Source:Projected from Anopheles gambiae (AGAP001027) VB Community Annotation]	11905206	11915534	NA	other	0.0272303
11906981	AfunF3_X	0.0426358	0.0426358	0.454893	NA	NA	NA	C	T	upstream_gene_variant	MODIFIER	AFUN019821	c.-2461G>A		AfunF3_X	AFUN008073	sugar transporter ERD6-like [Source:Projected from Anopheles gambiae (AGAP001027) VB Community Annotation]	11905206	11915534	NA	other	0.0272303
11906981	AfunF3_X	0.0426358	0.0426358	0.454893	NA	NA	NA	C	T	synonymous_variant	LOW	AFUN008073	c.498G>A	p.Gln166Gln	AfunF3_X	AFUN008073	sugar transporter ERD6-like [Source:Projected from Anopheles gambiae (AGAP001027) VB Community Annotation]	11905206	11915534	NA	other	0.0272303
11907131	AfunF3_X	0.00371071	0.00371071	0.106823	NA	NA	NA	T	A	5_prime_UTR_variant	MODIFIER	AFUN008073	c.-1A>T		AfunF3_X	AFUN008073	sugar transporter ERD6-like [Source:Projected from Anopheles gambiae (AGAP001027) VB Community Annotation]	11905206	11915534	NA	other	0.0272303
11907131	AfunF3_X	0.00371071	0.00371071	0.106823	NA	NA	NA	T	A	synonymous_variant	LOW	AFUN008073	c.36A>T	p.Ala12Ala	AfunF3_X	AFUN008073	sugar transporter ERD6-like [Source:Projected from Anopheles gambiae (AGAP001027) VB Community Annotation]	11905206	11915534	NA	other	0.0272303
11907131	AfunF3_X	0.00371071	0.00371071	0.106823	NA	NA	NA	T	A	upstream_gene_variant	MODIFIER	AFUN019821	c.-2611A>T		AfunF3_X	AFUN008073	sugar transporter ERD6-like [Source:Projected from Anopheles gambiae (AGAP001027) VB Community Annotation]	11905206	11915534	NA	other	0.0272303
11907131	AfunF3_X	0.00371071	0.00371071	0.106823	NA	NA	NA	T	A	synonymous_variant	LOW	AFUN008073	c.348A>T	p.Ala116Ala	AfunF3_X	AFUN008073	sugar transporter ERD6-like [Source:Projected from Anopheles gambiae (AGAP001027) VB Community Annotation]	11905206	11915534	NA	other	0.0272303
11907131	AfunF3_X	0.00371071	0.00371071	0.106823	NA	NA	NA	T	A	upstream_gene_variant	MODIFIER	AFUN021858	c.-4509A>T		AfunF3_X	AFUN008073	sugar transporter ERD6-like [Source:Projected from Anopheles gambiae (AGAP001027) VB Community Annotation]	11905206	11915534	NA	other	0.0272303
12077297	AfunF3_X	0.0426358	0.0426358	0.454893	NA	NA	NA	A	G	downstream_gene_variant	MODIFIER	AFUN008060	c.*2275A>G		AfunF3_X	AFUN008059	G protein beta subunit-like [Source:Projected from Anopheles gambiae (AGAP001036) VB Community Annotation]	12076229	12077999	NA	other	0.0270847
12077297	AfunF3_X	0.0426358	0.0426358	0.454893	NA	NA	NA	A	G	synonymous_variant	LOW	AFUN008059	c.387T>C	p.Cys129Cys	AfunF3_X	AFUN008059	G protein beta subunit-like [Source:Projected from Anopheles gambiae (AGAP001036) VB Community Annotation]	12076229	12077999	NA	other	0.0270847
12077504	AfunF3_X	0.0313126	0.0313126	0.436673	0.5625	0.725	0.0361691	A	G	synonymous_variant	LOW	AFUN008059	c.180T>C	p.His60His	AfunF3_X	AFUN008059	G protein beta subunit-like [Source:Projected from Anopheles gambiae (AGAP001036) VB Community Annotation]	12076229	12077999	NA	other	0.0270847
12077504	AfunF3_X	0.0313126	0.0313126	0.436673	0.5625	0.725	0.0361691	A	G	downstream_gene_variant	MODIFIER	AFUN008060	c.*2482A>G		AfunF3_X	AFUN008059	G protein beta subunit-like [Source:Projected from Anopheles gambiae (AGAP001036) VB Community Annotation]	12076229	12077999	NA	other	0.0270847
12077552	AfunF3_X	0.00551818	0.00551818	0.144291	0.5125	0.725	0.0735518	T	C	synonymous_variant	LOW	AFUN008059	c.132A>G	p.Leu44Leu	AfunF3_X	AFUN008059	G protein beta subunit-like [Source:Projected from Anopheles gambiae (AGAP001036) VB Community Annotation]	12076229	12077999	NA	other	0.0270847
12077552	AfunF3_X	0.00551818	0.00551818	0.144291	0.5125	0.725	0.0735518	T	C	downstream_gene_variant	MODIFIER	AFUN008060	c.*2530T>C		AfunF3_X	AFUN008059	G protein beta subunit-like [Source:Projected from Anopheles gambiae (AGAP001036) VB Community Annotation]	12076229	12077999	NA	other	0.0270847
12077594	AfunF3_X	6.22341e-05	6.22341e-05	0.00648387	0.0125	0.1875	0.141744	T	C	downstream_gene_variant	MODIFIER	AFUN008060	c.*2572T>C		AfunF3_X	AFUN008059	G protein beta subunit-like [Source:Projected from Anopheles gambiae (AGAP001036) VB Community Annotation]	12076229	12077999	NA	other	0.0270847
12077594	AfunF3_X	6.22341e-05	6.22341e-05	0.00648387	0.0125	0.1875	0.141744	T	C	intron_variant	MODIFIER	AFUN008059	c.118-28A>G		AfunF3_X	AFUN008059	G protein beta subunit-like [Source:Projected from Anopheles gambiae (AGAP001036) VB Community Annotation]	12076229	12077999	NA	other	0.0270847
12077668	AfunF3_X	0.0214453	0.0214453	0.326808	NA	NA	NA	G	A	synonymous_variant	LOW	AFUN008059	c.108C>T	p.His36His	AfunF3_X	AFUN008059	G protein beta subunit-like [Source:Projected from Anopheles gambiae (AGAP001036) VB Community Annotation]	12076229	12077999	NA	other	0.0270847
12077668	AfunF3_X	0.0214453	0.0214453	0.326808	NA	NA	NA	G	A	downstream_gene_variant	MODIFIER	AFUN008060	c.*2646G>A		AfunF3_X	AFUN008059	G protein beta subunit-like [Source:Projected from Anopheles gambiae (AGAP001036) VB Community Annotation]	12076229	12077999	NA	other	0.0270847
12077770	AfunF3_X	0.0299234	0.0299234	0.421088	0.575	0.7375	0.0364772	T	C	downstream_gene_variant	MODIFIER	AFUN008060	c.*2748T>C		AfunF3_X	AFUN008059	G protein beta subunit-like [Source:Projected from Anopheles gambiae (AGAP001036) VB Community Annotation]	12076229	12077999	NA	other	0.0270847
12077770	AfunF3_X	0.0299234	0.0299234	0.421088	0.575	0.7375	0.0364772	T	C	synonymous_variant	LOW	AFUN008059	c.6A>G	p.Ala2Ala	AfunF3_X	AFUN008059	G protein beta subunit-like [Source:Projected from Anopheles gambiae (AGAP001036) VB Community Annotation]	12076229	12077999	NA	other	0.0270847
12112410	AfunF3_2	0.00265968	0.00265968	0.0870377	0.0625	0.225	0.0905159	T	G	5_prime_UTR_premature_start_codon_gain_variant	LOW	AFUN001268	c.-421T>G		AfunF3_2	AFUN001268	Protein tyrosine phosphatase, receptor type, f polypeptide (PTPRF) interacting protein (liprin) [Source:Projected from Anopheles gambiae (AGAP001469) VB Community Annotation]	12112071	12121781	NA	other	0.0138261
12112410	AfunF3_2	0.00265968	0.00265968	0.0870377	0.0625	0.225	0.0905159	T	G	5_prime_UTR_variant	MODIFIER	AFUN001268	c.-421T>G		AfunF3_2	AFUN001268	Protein tyrosine phosphatase, receptor type, f polypeptide (PTPRF) interacting protein (liprin) [Source:Projected from Anopheles gambiae (AGAP001469) VB Community Annotation]	12112071	12121781	NA	other	0.0138261
12112410	AfunF3_2	0.00265968	0.00265968	0.0870377	0.0625	0.225	0.0905159	T	G	upstream_gene_variant	MODIFIER	AFUN001269	c.-3507A>C		AfunF3_2	AFUN001268	Protein tyrosine phosphatase, receptor type, f polypeptide (PTPRF) interacting protein (liprin) [Source:Projected from Anopheles gambiae (AGAP001469) VB Community Annotation]	12112071	12121781	NA	other	0.0138261
12112541	AfunF3_2	0.0426358	0.0426358	0.454893	NA	NA	NA	C	T	5_prime_UTR_variant	MODIFIER	AFUN001268	c.-290C>T		AfunF3_2	AFUN001268	Protein tyrosine phosphatase, receptor type, f polypeptide (PTPRF) interacting protein (liprin) [Source:Projected from Anopheles gambiae (AGAP001469) VB Community Annotation]	12112071	12121781	NA	other	0.0138261
12112541	AfunF3_2	0.0426358	0.0426358	0.454893	NA	NA	NA	C	T	upstream_gene_variant	MODIFIER	AFUN001269	c.-3638G>A		AfunF3_2	AFUN001268	Protein tyrosine phosphatase, receptor type, f polypeptide (PTPRF) interacting protein (liprin) [Source:Projected from Anopheles gambiae (AGAP001469) VB Community Annotation]	12112071	12121781	NA	other	0.0138261
12112692	AfunF3_2	0.0147885	0.0147885	0.277021	0.0625	0.1875	0.0564103	G	A	upstream_gene_variant	MODIFIER	AFUN001269	c.-3789C>T		AfunF3_2	AFUN001268	Protein tyrosine phosphatase, receptor type, f polypeptide (PTPRF) interacting protein (liprin) [Source:Projected from Anopheles gambiae (AGAP001469) VB Community Annotation]	12112071	12121781	NA	other	0.0138261
12112692	AfunF3_2	0.0147885	0.0147885	0.277021	0.0625	0.1875	0.0564103	G	A	5_prime_UTR_variant	MODIFIER	AFUN001268	c.-139G>A		AfunF3_2	AFUN001268	Protein tyrosine phosphatase, receptor type, f polypeptide (PTPRF) interacting protein (liprin) [Source:Projected from Anopheles gambiae (AGAP001469) VB Community Annotation]	12112071	12121781	NA	other	0.0138261
12113272	AfunF3_2	0.00666107	0.00666107	0.165841	0.1625	0.0375	0.0716327	C	T	intron_variant	MODIFIER	AFUN001268	c.250-20C>T		AfunF3_2	AFUN001268	Protein tyrosine phosphatase, receptor type, f polypeptide (PTPRF) interacting protein (liprin) [Source:Projected from Anopheles gambiae (AGAP001469) VB Community Annotation]	12112071	12121781	NA	other	0.0138261
12113272	AfunF3_2	0.00666107	0.00666107	0.165841	0.1625	0.0375	0.0716327	C	T	upstream_gene_variant	MODIFIER	AFUN001269	c.-4369G>A		AfunF3_2	AFUN001268	Protein tyrosine phosphatase, receptor type, f polypeptide (PTPRF) interacting protein (liprin) [Source:Projected from Anopheles gambiae (AGAP001469) VB Community Annotation]	12112071	12121781	NA	other	0.0138261
12113584	AfunF3_2	0.0461669	0.0461669	0.4706	NA	NA	NA	A	T	intron_variant	MODIFIER	AFUN001268	c.352-44A>T		AfunF3_2	AFUN001268	Protein tyrosine phosphatase, receptor type, f polypeptide (PTPRF) interacting protein (liprin) [Source:Projected from Anopheles gambiae (AGAP001469) VB Community Annotation]	12112071	12121781	NA	other	0.0138261
12113584	AfunF3_2	0.0461669	0.0461669	0.4706	NA	NA	NA	A	T	upstream_gene_variant	MODIFIER	AFUN001269	c.-4681T>A		AfunF3_2	AFUN001268	Protein tyrosine phosphatase, receptor type, f polypeptide (PTPRF) interacting protein (liprin) [Source:Projected from Anopheles gambiae (AGAP001469) VB Community Annotation]	12112071	12121781	NA	other	0.0138261
12113753	AfunF3_2	0.0186335	0.0186335	0.30335	NA	NA	NA	T	C	synonymous_variant	LOW	AFUN001268	c.477T>C	p.Leu159Leu	AfunF3_2	AFUN001268	Protein tyrosine phosphatase, receptor type, f polypeptide (PTPRF) interacting protein (liprin) [Source:Projected from Anopheles gambiae (AGAP001469) VB Community Annotation]	12112071	12121781	NA	other	0.0138261
12113753	AfunF3_2	0.0186335	0.0186335	0.30335	NA	NA	NA	T	C	upstream_gene_variant	MODIFIER	AFUN001269	c.-4850A>G		AfunF3_2	AFUN001268	Protein tyrosine phosphatase, receptor type, f polypeptide (PTPRF) interacting protein (liprin) [Source:Projected from Anopheles gambiae (AGAP001469) VB Community Annotation]	12112071	12121781	NA	other	0.0138261
12114719	AfunF3_2	0.00454112	0.00454112	0.124996	0.125	0.0125	0.0816935	A	G	synonymous_variant	LOW	AFUN001268	c.600A>G	p.Gln200Gln	AfunF3_2	AFUN001268	Protein tyrosine phosphatase, receptor type, f polypeptide (PTPRF) interacting protein (liprin) [Source:Projected from Anopheles gambiae (AGAP001469) VB Community Annotation]	12112071	12121781	NA	other	0.0138261
12114719	AfunF3_2	0.00454112	0.00454112	0.124996	0.125	0.0125	0.0816935	A	G	upstream_gene_variant	MODIFIER	AFUN001269	c.-5816T>C		AfunF3_2	AFUN001268	Protein tyrosine phosphatase, receptor type, f polypeptide (PTPRF) interacting protein (liprin) [Source:Projected from Anopheles gambiae (AGAP001469) VB Community Annotation]	12112071	12121781	NA	other	0.0138261
12115154	AfunF3_2	0.0446852	0.0446852	0.460859	NA	NA	NA	A	G	synonymous_variant	LOW	AFUN001268	c.966A>G	p.Glu322Glu	AfunF3_2	AFUN001268	Protein tyrosine phosphatase, receptor type, f polypeptide (PTPRF) interacting protein (liprin) [Source:Projected from Anopheles gambiae (AGAP001469) VB Community Annotation]	12112071	12121781	NA	other	0.0138261
12115154	AfunF3_2	0.0446852	0.0446852	0.460859	NA	NA	NA	A	G	upstream_gene_variant	MODIFIER	AFUN001269	c.-6251T>C		AfunF3_2	AFUN001268	Protein tyrosine phosphatase, receptor type, f polypeptide (PTPRF) interacting protein (liprin) [Source:Projected from Anopheles gambiae (AGAP001469) VB Community Annotation]	12112071	12121781	NA	other	0.0138261
12115202	AfunF3_2	0.0200037	0.0200037	0.314562	0.075	0.2	0.0515437	T	C	synonymous_variant	LOW	AFUN001268	c.1014T>C	p.Arg338Arg	AfunF3_2	AFUN001268	Protein tyrosine phosphatase, receptor type, f polypeptide (PTPRF) interacting protein (liprin) [Source:Projected from Anopheles gambiae (AGAP001469) VB Community Annotation]	12112071	12121781	NA	other	0.0138261
12115202	AfunF3_2	0.0200037	0.0200037	0.314562	0.075	0.2	0.0515437	T	C	upstream_gene_variant	MODIFIER	AFUN001269	c.-6299A>G		AfunF3_2	AFUN001268	Protein tyrosine phosphatase, receptor type, f polypeptide (PTPRF) interacting protein (liprin) [Source:Projected from Anopheles gambiae (AGAP001469) VB Community Annotation]	12112071	12121781	NA	other	0.0138261
12115940	AfunF3_2	0.0427592	0.0427592	0.454893	NA	NA	NA	G	A	synonymous_variant	LOW	AFUN001268	c.1437G>A	p.Glu479Glu	AfunF3_2	AFUN001268	Protein tyrosine phosphatase, receptor type, f polypeptide (PTPRF) interacting protein (liprin) [Source:Projected from Anopheles gambiae (AGAP001469) VB Community Annotation]	12112071	12121781	NA	other	0.0138261
12115958	AfunF3_2	0.000879029	0.000879029	0.0392902	0.025	0.175	0.103402	C	G	synonymous_variant	LOW	AFUN001268	c.1455C>G	p.Ser485Ser	AfunF3_2	AFUN001268	Protein tyrosine phosphatase, receptor type, f polypeptide (PTPRF) interacting protein (liprin) [Source:Projected from Anopheles gambiae (AGAP001469) VB Community Annotation]	12112071	12121781	NA	other	0.0138261
12116062	AfunF3_2	0.00188478	0.00188478	0.0665438	0.2625	0.5	0.0974359	G	A	intron_variant	MODIFIER	AFUN001268	c.1525-34G>A		AfunF3_2	AFUN001268	Protein tyrosine phosphatase, receptor type, f polypeptide (PTPRF) interacting protein (liprin) [Source:Projected from Anopheles gambiae (AGAP001469) VB Community Annotation]	12112071	12121781	NA	other	0.0138261
12116086	AfunF3_2	0.000711166	0.000711166	0.0348227	0.1	0.3125	0.112637	G	T	intron_variant	MODIFIER	AFUN001268	c.1525-10G>T		AfunF3_2	AFUN001268	Protein tyrosine phosphatase, receptor type, f polypeptide (PTPRF) interacting protein (liprin) [Source:Projected from Anopheles gambiae (AGAP001469) VB Community Annotation]	12112071	12121781	NA	other	0.0138261
12116267	AfunF3_2	0.0426358	0.0426358	0.454893	NA	NA	NA	T	A	missense_variant	MODERATE	AFUN001268	c.1696T>A	p.Ser566Thr	AfunF3_2	AFUN001268	Protein tyrosine phosphatase, receptor type, f polypeptide (PTPRF) interacting protein (liprin) [Source:Projected from Anopheles gambiae (AGAP001469) VB Community Annotation]	12112071	12121781	NA	other	0.0138261
12116512	AfunF3_2	0.00270029	0.00270029	0.0881251	0.125	0.0125	0.0816935	T	A	intron_variant	MODIFIER	AFUN001268	c.1896-34T>A		AfunF3_2	AFUN001268	Protein tyrosine phosphatase, receptor type, f polypeptide (PTPRF) interacting protein (liprin) [Source:Projected from Anopheles gambiae (AGAP001469) VB Community Annotation]	12112071	12121781	NA	other	0.0138261
12117608	AfunF3_2	0.0358371	0.0358371	0.454893	0.1	0.225	0.0430403	G	T	intron_variant	MODIFIER	AFUN001268	c.2170-37G>T		AfunF3_2	AFUN001268	Protein tyrosine phosphatase, receptor type, f polypeptide (PTPRF) interacting protein (liprin) [Source:Projected from Anopheles gambiae (AGAP001469) VB Community Annotation]	12112071	12121781	NA	other	0.0138261
12117904	AfunF3_2	0.0329401	0.0329401	0.45175	0.0875	0.225	0.0576776	G	A	downstream_gene_variant	MODIFIER	AFUN016569	c.*5033C>T		AfunF3_2	AFUN001268	Protein tyrosine phosphatase, receptor type, f polypeptide (PTPRF) interacting protein (liprin) [Source:Projected from Anopheles gambiae (AGAP001469) VB Community Annotation]	12112071	12121781	NA	other	0.0138261
12117904	AfunF3_2	0.0329401	0.0329401	0.45175	0.0875	0.225	0.0576776	G	A	intron_variant	MODIFIER	AFUN001268	c.2360+69G>A		AfunF3_2	AFUN001268	Protein tyrosine phosphatase, receptor type, f polypeptide (PTPRF) interacting protein (liprin) [Source:Projected from Anopheles gambiae (AGAP001469) VB Community Annotation]	12112071	12121781	NA	other	0.0138261
12120123	AfunF3_2	0.0426453	0.0426453	0.454893	NA	NA	NA	A	G	synonymous_variant	LOW	AFUN001268	c.2391A>G	p.Gly797Gly	AfunF3_2	AFUN001268	Protein tyrosine phosphatase, receptor type, f polypeptide (PTPRF) interacting protein (liprin) [Source:Projected from Anopheles gambiae (AGAP001469) VB Community Annotation]	12112071	12121781	NA	other	0.0138261
12120123	AfunF3_2	0.0426453	0.0426453	0.454893	NA	NA	NA	A	G	downstream_gene_variant	MODIFIER	AFUN016569	c.*2814T>C		AfunF3_2	AFUN001268	Protein tyrosine phosphatase, receptor type, f polypeptide (PTPRF) interacting protein (liprin) [Source:Projected from Anopheles gambiae (AGAP001469) VB Community Annotation]	12112071	12121781	NA	other	0.0138261
12120393	AfunF3_2	0.0426916	0.0426916	0.454893	NA	NA	NA	C	T	synonymous_variant	LOW	AFUN001268	c.2580C>T	p.Gly860Gly	AfunF3_2	AFUN001268	Protein tyrosine phosphatase, receptor type, f polypeptide (PTPRF) interacting protein (liprin) [Source:Projected from Anopheles gambiae (AGAP001469) VB Community Annotation]	12112071	12121781	NA	other	0.0138261
12120393	AfunF3_2	0.0426916	0.0426916	0.454893	NA	NA	NA	C	T	downstream_gene_variant	MODIFIER	AFUN016569	c.*2544G>A		AfunF3_2	AFUN001268	Protein tyrosine phosphatase, receptor type, f polypeptide (PTPRF) interacting protein (liprin) [Source:Projected from Anopheles gambiae (AGAP001469) VB Community Annotation]	12112071	12121781	NA	other	0.0138261
12120429	AfunF3_2	0.0427374	0.0427374	0.454893	NA	NA	NA	T	C	synonymous_variant	LOW	AFUN001268	c.2616T>C	p.Ser872Ser	AfunF3_2	AFUN001268	Protein tyrosine phosphatase, receptor type, f polypeptide (PTPRF) interacting protein (liprin) [Source:Projected from Anopheles gambiae (AGAP001469) VB Community Annotation]	12112071	12121781	NA	other	0.0138261
12120429	AfunF3_2	0.0427374	0.0427374	0.454893	NA	NA	NA	T	C	downstream_gene_variant	MODIFIER	AFUN016569	c.*2508A>G		AfunF3_2	AFUN001268	Protein tyrosine phosphatase, receptor type, f polypeptide (PTPRF) interacting protein (liprin) [Source:Projected from Anopheles gambiae (AGAP001469) VB Community Annotation]	12112071	12121781	NA	other	0.0138261
12121381	AfunF3_2	0.00152248	0.00152248	0.0605336	0	0.1	0.0865385	T	A	downstream_gene_variant	MODIFIER	AFUN016569	c.*1556A>T		AfunF3_2	AFUN001268	Protein tyrosine phosphatase, receptor type, f polypeptide (PTPRF) interacting protein (liprin) [Source:Projected from Anopheles gambiae (AGAP001469) VB Community Annotation]	12112071	12121781	NA	other	0.0138261
12121381	AfunF3_2	0.00152248	0.00152248	0.0605336	0	0.1	0.0865385	T	A	intron_variant	MODIFIER	AFUN001268	c.3372+22T>A		AfunF3_2	AFUN001268	Protein tyrosine phosphatase, receptor type, f polypeptide (PTPRF) interacting protein (liprin) [Source:Projected from Anopheles gambiae (AGAP001469) VB Community Annotation]	12112071	12121781	NA	other	0.0138261
12121381	AfunF3_2	0.00152248	0.00152248	0.0605336	0	0.1	0.0865385	T	A	downstream_gene_variant	MODIFIER	AFUN016568	c.*5165A>T		AfunF3_2	AFUN001268	Protein tyrosine phosphatase, receptor type, f polypeptide (PTPRF) interacting protein (liprin) [Source:Projected from Anopheles gambiae (AGAP001469) VB Community Annotation]	12112071	12121781	NA	other	0.0138261
12126561	AfunF3_2	0.00267335	0.00267335	0.0873713	0.2375	0.4625	0.0931385	A	C	downstream_gene_variant	MODIFIER	AFUN001268	c.*4846A>C		AfunF3_2	AFUN016568	3-phosphoinositide dependent protein kinase-1 [Source:Projected from Anopheles gambiae (AGAP001471) VB Community Annotation]	12126289	12129301	NA	other	0.00702597
12126561	AfunF3_2	0.00267335	0.00267335	0.0873713	0.2375	0.4625	0.0931385	A	C	upstream_gene_variant	MODIFIER	AFUN001266	c.-3430A>C		AfunF3_2	AFUN016568	3-phosphoinositide dependent protein kinase-1 [Source:Projected from Anopheles gambiae (AGAP001471) VB Community Annotation]	12126289	12129301	NA	other	0.00702597
12126561	AfunF3_2	0.00267335	0.00267335	0.0873713	0.2375	0.4625	0.0931385	A	C	upstream_gene_variant	MODIFIER	AFUN016569	c.-854T>G		AfunF3_2	AFUN016568	3-phosphoinositide dependent protein kinase-1 [Source:Projected from Anopheles gambiae (AGAP001471) VB Community Annotation]	12126289	12129301	NA	other	0.00702597
12126561	AfunF3_2	0.00267335	0.00267335	0.0873713	0.2375	0.4625	0.0931385	A	C	missense_variant	MODERATE	AFUN016568	c.1764T>G	p.Asp588Glu	AfunF3_2	AFUN016568	3-phosphoinositide dependent protein kinase-1 [Source:Projected from Anopheles gambiae (AGAP001471) VB Community Annotation]	12126289	12129301	NA	other	0.00702597
12127118	AfunF3_2	0.0426382	0.0426382	0.454893	NA	NA	NA	C	T	upstream_gene_variant	MODIFIER	AFUN016569	c.-1411G>A		AfunF3_2	AFUN016568	3-phosphoinositide dependent protein kinase-1 [Source:Projected from Anopheles gambiae (AGAP001471) VB Community Annotation]	12126289	12129301	NA	other	0.00702597
12127118	AfunF3_2	0.0426382	0.0426382	0.454893	NA	NA	NA	C	T	upstream_gene_variant	MODIFIER	AFUN001266	c.-2873C>T		AfunF3_2	AFUN016568	3-phosphoinositide dependent protein kinase-1 [Source:Projected from Anopheles gambiae (AGAP001471) VB Community Annotation]	12126289	12129301	NA	other	0.00702597
12127118	AfunF3_2	0.0426382	0.0426382	0.454893	NA	NA	NA	C	T	missense_variant	MODERATE	AFUN016568	c.1282G>A	p.Asp428Asn	AfunF3_2	AFUN016568	3-phosphoinositide dependent protein kinase-1 [Source:Projected from Anopheles gambiae (AGAP001471) VB Community Annotation]	12126289	12129301	NA	other	0.00702597
12127197	AfunF3_2	0.0495751	0.0495751	0.475461	NA	NA	NA	A	G	upstream_gene_variant	MODIFIER	AFUN001266	c.-2794A>G		AfunF3_2	AFUN016568	3-phosphoinositide dependent protein kinase-1 [Source:Projected from Anopheles gambiae (AGAP001471) VB Community Annotation]	12126289	12129301	NA	other	0.00702597
12127197	AfunF3_2	0.0495751	0.0495751	0.475461	NA	NA	NA	A	G	upstream_gene_variant	MODIFIER	AFUN016569	c.-1490T>C		AfunF3_2	AFUN016568	3-phosphoinositide dependent protein kinase-1 [Source:Projected from Anopheles gambiae (AGAP001471) VB Community Annotation]	12126289	12129301	NA	other	0.00702597
12127197	AfunF3_2	0.0495751	0.0495751	0.475461	NA	NA	NA	A	G	synonymous_variant	LOW	AFUN016568	c.1203T>C	p.Asn401Asn	AfunF3_2	AFUN016568	3-phosphoinositide dependent protein kinase-1 [Source:Projected from Anopheles gambiae (AGAP001471) VB Community Annotation]	12126289	12129301	NA	other	0.00702597
12127221	AfunF3_2	0.0426308	0.0426308	0.454893	NA	NA	NA	A	G	synonymous_variant	LOW	AFUN016568	c.1179T>C	p.Phe393Phe	AfunF3_2	AFUN016568	3-phosphoinositide dependent protein kinase-1 [Source:Projected from Anopheles gambiae (AGAP001471) VB Community Annotation]	12126289	12129301	NA	other	0.00702597
12127221	AfunF3_2	0.0426308	0.0426308	0.454893	NA	NA	NA	A	G	upstream_gene_variant	MODIFIER	AFUN016569	c.-1514T>C		AfunF3_2	AFUN016568	3-phosphoinositide dependent protein kinase-1 [Source:Projected from Anopheles gambiae (AGAP001471) VB Community Annotation]	12126289	12129301	NA	other	0.00702597
12127221	AfunF3_2	0.0426308	0.0426308	0.454893	NA	NA	NA	A	G	upstream_gene_variant	MODIFIER	AFUN001266	c.-2770A>G		AfunF3_2	AFUN016568	3-phosphoinositide dependent protein kinase-1 [Source:Projected from Anopheles gambiae (AGAP001471) VB Community Annotation]	12126289	12129301	NA	other	0.00702597
12127460	AfunF3_2	0.00826026	0.00826026	0.18358	NA	NA	NA	A	G	synonymous_variant	LOW	AFUN016568	c.940T>C	p.Leu314Leu	AfunF3_2	AFUN016568	3-phosphoinositide dependent protein kinase-1 [Source:Projected from Anopheles gambiae (AGAP001471) VB Community Annotation]	12126289	12129301	NA	other	0.00702597
12127460	AfunF3_2	0.00826026	0.00826026	0.18358	NA	NA	NA	A	G	upstream_gene_variant	MODIFIER	AFUN001266	c.-2531A>G		AfunF3_2	AFUN016568	3-phosphoinositide dependent protein kinase-1 [Source:Projected from Anopheles gambiae (AGAP001471) VB Community Annotation]	12126289	12129301	NA	other	0.00702597
12127460	AfunF3_2	0.00826026	0.00826026	0.18358	NA	NA	NA	A	G	upstream_gene_variant	MODIFIER	AFUN016569	c.-1753T>C		AfunF3_2	AFUN016568	3-phosphoinositide dependent protein kinase-1 [Source:Projected from Anopheles gambiae (AGAP001471) VB Community Annotation]	12126289	12129301	NA	other	0.00702597
12127629	AfunF3_2	0.000133927	0.000133927	0.011014	0.825	0.9875	0.131881	A	C	upstream_gene_variant	MODIFIER	AFUN001266	c.-2362A>C		AfunF3_2	AFUN016568	3-phosphoinositide dependent protein kinase-1 [Source:Projected from Anopheles gambiae (AGAP001471) VB Community Annotation]	12126289	12129301	NA	other	0.00702597
12127629	AfunF3_2	0.000133927	0.000133927	0.011014	0.825	0.9875	0.131881	A	C	upstream_gene_variant	MODIFIER	AFUN016569	c.-1922T>G		AfunF3_2	AFUN016568	3-phosphoinositide dependent protein kinase-1 [Source:Projected from Anopheles gambiae (AGAP001471) VB Community Annotation]	12126289	12129301	NA	other	0.00702597
12127629	AfunF3_2	0.000133927	0.000133927	0.011014	0.825	0.9875	0.131881	A	C	synonymous_variant	LOW	AFUN016568	c.771T>G	p.Ser257Ser	AfunF3_2	AFUN016568	3-phosphoinositide dependent protein kinase-1 [Source:Projected from Anopheles gambiae (AGAP001471) VB Community Annotation]	12126289	12129301	NA	other	0.00702597
12128001	AfunF3_2	0.00643865	0.00643865	0.162947	0.0375	0.1625	0.0699262	C	T	upstream_gene_variant	MODIFIER	AFUN016569	c.-2294G>A		AfunF3_2	AFUN016568	3-phosphoinositide dependent protein kinase-1 [Source:Projected from Anopheles gambiae (AGAP001471) VB Community Annotation]	12126289	12129301	NA	other	0.00702597
12128001	AfunF3_2	0.00643865	0.00643865	0.162947	0.0375	0.1625	0.0699262	C	T	upstream_gene_variant	MODIFIER	AFUN001266	c.-1990C>T		AfunF3_2	AFUN016568	3-phosphoinositide dependent protein kinase-1 [Source:Projected from Anopheles gambiae (AGAP001471) VB Community Annotation]	12126289	12129301	NA	other	0.00702597
12128001	AfunF3_2	0.00643865	0.00643865	0.162947	0.0375	0.1625	0.0699262	C	T	synonymous_variant	LOW	AFUN016568	c.399G>A	p.Thr133Thr	AfunF3_2	AFUN016568	3-phosphoinositide dependent protein kinase-1 [Source:Projected from Anopheles gambiae (AGAP001471) VB Community Annotation]	12126289	12129301	NA	other	0.00702597
12128085	AfunF3_2	0.0426358	0.0426358	0.454893	NA	NA	NA	T	C	synonymous_variant	LOW	AFUN016568	c.315A>G	p.Thr105Thr	AfunF3_2	AFUN016568	3-phosphoinositide dependent protein kinase-1 [Source:Projected from Anopheles gambiae (AGAP001471) VB Community Annotation]	12126289	12129301	NA	other	0.00702597
12128085	AfunF3_2	0.0426358	0.0426358	0.454893	NA	NA	NA	T	C	upstream_gene_variant	MODIFIER	AFUN016569	c.-2378A>G		AfunF3_2	AFUN016568	3-phosphoinositide dependent protein kinase-1 [Source:Projected from Anopheles gambiae (AGAP001471) VB Community Annotation]	12126289	12129301	NA	other	0.00702597
12128085	AfunF3_2	0.0426358	0.0426358	0.454893	NA	NA	NA	T	C	upstream_gene_variant	MODIFIER	AFUN001266	c.-1906T>C		AfunF3_2	AFUN016568	3-phosphoinositide dependent protein kinase-1 [Source:Projected from Anopheles gambiae (AGAP001471) VB Community Annotation]	12126289	12129301	NA	other	0.00702597
12128163	AfunF3_2	0.0252217	0.0252217	0.364494	0.0625	0.175	0.0457079	G	A	upstream_gene_variant	MODIFIER	AFUN001266	c.-1828G>A		AfunF3_2	AFUN016568	3-phosphoinositide dependent protein kinase-1 [Source:Projected from Anopheles gambiae (AGAP001471) VB Community Annotation]	12126289	12129301	NA	other	0.00702597
12128163	AfunF3_2	0.0252217	0.0252217	0.364494	0.0625	0.175	0.0457079	G	A	upstream_gene_variant	MODIFIER	AFUN016569	c.-2456C>T		AfunF3_2	AFUN016568	3-phosphoinositide dependent protein kinase-1 [Source:Projected from Anopheles gambiae (AGAP001471) VB Community Annotation]	12126289	12129301	NA	other	0.00702597
12128163	AfunF3_2	0.0252217	0.0252217	0.364494	0.0625	0.175	0.0457079	G	A	synonymous_variant	LOW	AFUN016568	c.237C>T	p.Pro79Pro	AfunF3_2	AFUN016568	3-phosphoinositide dependent protein kinase-1 [Source:Projected from Anopheles gambiae (AGAP001471) VB Community Annotation]	12126289	12129301	NA	other	0.00702597
12128414	AfunF3_2	0.0116911	0.0116911	0.231107	0.225	0.4125	0.0658581	C	T	synonymous_variant	LOW	AFUN016568	c.78G>A	p.Leu26Leu	AfunF3_2	AFUN016568	3-phosphoinositide dependent protein kinase-1 [Source:Projected from Anopheles gambiae (AGAP001471) VB Community Annotation]	12126289	12129301	NA	other	0.00702597
12128414	AfunF3_2	0.0116911	0.0116911	0.231107	0.225	0.4125	0.0658581	C	T	upstream_gene_variant	MODIFIER	AFUN016569	c.-2707G>A		AfunF3_2	AFUN016568	3-phosphoinositide dependent protein kinase-1 [Source:Projected from Anopheles gambiae (AGAP001471) VB Community Annotation]	12126289	12129301	NA	other	0.00702597
12128414	AfunF3_2	0.0116911	0.0116911	0.231107	0.225	0.4125	0.0658581	C	T	upstream_gene_variant	MODIFIER	AFUN001266	c.-1577C>T		AfunF3_2	AFUN016568	3-phosphoinositide dependent protein kinase-1 [Source:Projected from Anopheles gambiae (AGAP001471) VB Community Annotation]	12126289	12129301	NA	other	0.00702597
12129238	AfunF3_2	0.043342	0.043342	0.454893	NA	NA	NA	C	T	5_prime_UTR_variant	MODIFIER	AFUN016568	c.-360G>A		AfunF3_2	AFUN016568	3-phosphoinositide dependent protein kinase-1 [Source:Projected from Anopheles gambiae (AGAP001471) VB Community Annotation]	12126289	12129301	NA	other	0.00702597
12129238	AfunF3_2	0.043342	0.043342	0.454893	NA	NA	NA	C	T	upstream_gene_variant	MODIFIER	AFUN001266	c.-753C>T		AfunF3_2	AFUN016568	3-phosphoinositide dependent protein kinase-1 [Source:Projected from Anopheles gambiae (AGAP001471) VB Community Annotation]	12126289	12129301	NA	other	0.00702597
12129238	AfunF3_2	0.043342	0.043342	0.454893	NA	NA	NA	C	T	upstream_gene_variant	MODIFIER	AFUN016569	c.-3531G>A		AfunF3_2	AFUN016568	3-phosphoinositide dependent protein kinase-1 [Source:Projected from Anopheles gambiae (AGAP001471) VB Community Annotation]	12126289	12129301	NA	other	0.00702597
12180404	AfunF3_2	0.0012597	0.0012597	0.0519164	0.1375	0.0125	0.0946367	C	A	3_prime_UTR_variant	MODIFIER	AFUN001258	c.*145G>T		AfunF3_2	AFUN001258	unspecified product	12180030	12185006	NA	other	0.0331239
12180404	AfunF3_2	0.0012597	0.0012597	0.0519164	0.1375	0.0125	0.0946367	C	A	upstream_gene_variant	MODIFIER	AFUN014146	c.-4552C>A		AfunF3_2	AFUN001258	unspecified product	12180030	12185006	NA	other	0.0331239
12180404	AfunF3_2	0.0012597	0.0012597	0.0519164	0.1375	0.0125	0.0946367	C	A	downstream_gene_variant	MODIFIER	AFUN021070	c.*4667C>A		AfunF3_2	AFUN001258	unspecified product	12180030	12185006	NA	other	0.0331239
12180404	AfunF3_2	0.0012597	0.0012597	0.0519164	0.1375	0.0125	0.0946367	C	A	downstream_gene_variant	MODIFIER	AFUN021070	c.*4667C>A		AfunF3_2	AFUN001258	unspecified product	12180030	12185006	NA	other	0.0331239
12180494	AfunF3_2	0.0186336	0.0186336	0.30335	NA	NA	NA	T	G	upstream_gene_variant	MODIFIER	AFUN014146	c.-4462T>G		AfunF3_2	AFUN001258	unspecified product	12180030	12185006	NA	other	0.0331239
12180494	AfunF3_2	0.0186336	0.0186336	0.30335	NA	NA	NA	T	G	3_prime_UTR_variant	MODIFIER	AFUN001258	c.*55A>C		AfunF3_2	AFUN001258	unspecified product	12180030	12185006	NA	other	0.0331239
12180494	AfunF3_2	0.0186336	0.0186336	0.30335	NA	NA	NA	T	G	downstream_gene_variant	MODIFIER	AFUN021070	c.*4757T>G		AfunF3_2	AFUN001258	unspecified product	12180030	12185006	NA	other	0.0331239
12180494	AfunF3_2	0.0186336	0.0186336	0.30335	NA	NA	NA	T	G	downstream_gene_variant	MODIFIER	AFUN021070	c.*4757T>G		AfunF3_2	AFUN001258	unspecified product	12180030	12185006	NA	other	0.0331239
12180499	AfunF3_2	0.000740199	0.000740199	0.0348227	0	0.1	0.0865385	A	G	downstream_gene_variant	MODIFIER	AFUN021070	c.*4762A>G		AfunF3_2	AFUN001258	unspecified product	12180030	12185006	NA	other	0.0331239
12180499	AfunF3_2	0.000740199	0.000740199	0.0348227	0	0.1	0.0865385	A	G	downstream_gene_variant	MODIFIER	AFUN021070	c.*4762A>G		AfunF3_2	AFUN001258	unspecified product	12180030	12185006	NA	other	0.0331239
12180499	AfunF3_2	0.000740199	0.000740199	0.0348227	0	0.1	0.0865385	A	G	3_prime_UTR_variant	MODIFIER	AFUN001258	c.*50T>C		AfunF3_2	AFUN001258	unspecified product	12180030	12185006	NA	other	0.0331239
12180499	AfunF3_2	0.000740199	0.000740199	0.0348227	0	0.1	0.0865385	A	G	upstream_gene_variant	MODIFIER	AFUN014146	c.-4457A>G		AfunF3_2	AFUN001258	unspecified product	12180030	12185006	NA	other	0.0331239
12180687	AfunF3_2	0.0426414	0.0426414	0.454893	NA	NA	NA	C	T	upstream_gene_variant	MODIFIER	AFUN014146	c.-4269C>T		AfunF3_2	AFUN001258	unspecified product	12180030	12185006	NA	other	0.0331239
12180687	AfunF3_2	0.0426414	0.0426414	0.454893	NA	NA	NA	C	T	downstream_gene_variant	MODIFIER	AFUN021070	c.*4950C>T		AfunF3_2	AFUN001258	unspecified product	12180030	12185006	NA	other	0.0331239
12180687	AfunF3_2	0.0426414	0.0426414	0.454893	NA	NA	NA	C	T	downstream_gene_variant	MODIFIER	AFUN021070	c.*4950C>T		AfunF3_2	AFUN001258	unspecified product	12180030	12185006	NA	other	0.0331239
12180687	AfunF3_2	0.0426414	0.0426414	0.454893	NA	NA	NA	C	T	synonymous_variant	LOW	AFUN001258	c.3495G>A	p.Gln1165Gln	AfunF3_2	AFUN001258	unspecified product	12180030	12185006	NA	other	0.0331239
12180780	AfunF3_2	0.000744107	0.000744107	0.0348227	0	0.1	0.0865385	C	T	synonymous_variant	LOW	AFUN001258	c.3402G>A	p.Pro1134Pro	AfunF3_2	AFUN001258	unspecified product	12180030	12185006	NA	other	0.0331239
12180780	AfunF3_2	0.000744107	0.000744107	0.0348227	0	0.1	0.0865385	C	T	downstream_gene_variant	MODIFIER	AFUN021070	c.*5043C>T		AfunF3_2	AFUN001258	unspecified product	12180030	12185006	NA	other	0.0331239
12180780	AfunF3_2	0.000744107	0.000744107	0.0348227	0	0.1	0.0865385	C	T	downstream_gene_variant	MODIFIER	AFUN021070	c.*5043C>T		AfunF3_2	AFUN001258	unspecified product	12180030	12185006	NA	other	0.0331239
12180780	AfunF3_2	0.000744107	0.000744107	0.0348227	0	0.1	0.0865385	C	T	upstream_gene_variant	MODIFIER	AFUN014146	c.-4176C>T		AfunF3_2	AFUN001258	unspecified product	12180030	12185006	NA	other	0.0331239
12180786	AfunF3_2	0.0195055	0.0195055	0.310203	NA	NA	NA	T	C	upstream_gene_variant	MODIFIER	AFUN014146	c.-4170T>C		AfunF3_2	AFUN001258	unspecified product	12180030	12185006	NA	other	0.0331239
12180786	AfunF3_2	0.0195055	0.0195055	0.310203	NA	NA	NA	T	C	synonymous_variant	LOW	AFUN001258	c.3396A>G	p.Ser1132Ser	AfunF3_2	AFUN001258	unspecified product	12180030	12185006	NA	other	0.0331239
12180786	AfunF3_2	0.0195055	0.0195055	0.310203	NA	NA	NA	T	C	downstream_gene_variant	MODIFIER	AFUN021070	c.*5049T>C		AfunF3_2	AFUN001258	unspecified product	12180030	12185006	NA	other	0.0331239
12180786	AfunF3_2	0.0195055	0.0195055	0.310203	NA	NA	NA	T	C	downstream_gene_variant	MODIFIER	AFUN021070	c.*5049T>C		AfunF3_2	AFUN001258	unspecified product	12180030	12185006	NA	other	0.0331239
12180789	AfunF3_2	0.0115888	0.0115888	0.230049	0.075	0.2125	0.0621278	T	C	downstream_gene_variant	MODIFIER	AFUN021070	c.*5052T>C		AfunF3_2	AFUN001258	unspecified product	12180030	12185006	NA	other	0.0331239
12180789	AfunF3_2	0.0115888	0.0115888	0.230049	0.075	0.2125	0.0621278	T	C	synonymous_variant	LOW	AFUN001258	c.3393A>G	p.Lys1131Lys	AfunF3_2	AFUN001258	unspecified product	12180030	12185006	NA	other	0.0331239
12180789	AfunF3_2	0.0115888	0.0115888	0.230049	0.075	0.2125	0.0621278	T	C	upstream_gene_variant	MODIFIER	AFUN014146	c.-4167T>C		AfunF3_2	AFUN001258	unspecified product	12180030	12185006	NA	other	0.0331239
12180789	AfunF3_2	0.0115888	0.0115888	0.230049	0.075	0.2125	0.0621278	T	C	downstream_gene_variant	MODIFIER	AFUN021070	c.*5052T>C		AfunF3_2	AFUN001258	unspecified product	12180030	12185006	NA	other	0.0331239
12180918	AfunF3_2	0.000740175	0.000740175	0.0348227	0	0.1	0.0865385	C	T	synonymous_variant	LOW	AFUN001258	c.3264G>A	p.Ala1088Ala	AfunF3_2	AFUN001258	unspecified product	12180030	12185006	NA	other	0.0331239
12180918	AfunF3_2	0.000740175	0.000740175	0.0348227	0	0.1	0.0865385	C	T	downstream_gene_variant	MODIFIER	AFUN021070	c.*5181C>T		AfunF3_2	AFUN001258	unspecified product	12180030	12185006	NA	other	0.0331239
12180918	AfunF3_2	0.000740175	0.000740175	0.0348227	0	0.1	0.0865385	C	T	downstream_gene_variant	MODIFIER	AFUN021070	c.*5181C>T		AfunF3_2	AFUN001258	unspecified product	12180030	12185006	NA	other	0.0331239
12180918	AfunF3_2	0.000740175	0.000740175	0.0348227	0	0.1	0.0865385	C	T	upstream_gene_variant	MODIFIER	AFUN014146	c.-4038C>T		AfunF3_2	AFUN001258	unspecified product	12180030	12185006	NA	other	0.0331239
12181233	AfunF3_2	0.00262451	0.00262451	0.0863754	0.1375	0.3375	0.0875736	G	A	upstream_gene_variant	MODIFIER	AFUN014146	c.-3723G>A		AfunF3_2	AFUN001258	unspecified product	12180030	12185006	NA	other	0.0331239
12181233	AfunF3_2	0.00262451	0.00262451	0.0863754	0.1375	0.3375	0.0875736	G	A	synonymous_variant	LOW	AFUN001258	c.2949C>T	p.Phe983Phe	AfunF3_2	AFUN001258	unspecified product	12180030	12185006	NA	other	0.0331239
12181587	AfunF3_2	0.0426358	0.0426358	0.454893	NA	NA	NA	G	C	missense_variant	MODERATE	AFUN001258	c.2595C>G	p.Asn865Lys	AfunF3_2	AFUN001258	unspecified product	12180030	12185006	NA	other	0.0331239
12181587	AfunF3_2	0.0426358	0.0426358	0.454893	NA	NA	NA	G	C	upstream_gene_variant	MODIFIER	AFUN014146	c.-3369G>C		AfunF3_2	AFUN001258	unspecified product	12180030	12185006	NA	other	0.0331239
12181768	AfunF3_2	0.000331231	0.000331231	0.0198228	0	0.1125	0.102564	G	A	missense_variant	MODERATE	AFUN001258	c.2414C>T	p.Ala805Val	AfunF3_2	AFUN001258	unspecified product	12180030	12185006	NA	other	0.0331239
12181768	AfunF3_2	0.000331231	0.000331231	0.0198228	0	0.1125	0.102564	G	A	upstream_gene_variant	MODIFIER	AFUN014146	c.-3188G>A		AfunF3_2	AFUN001258	unspecified product	12180030	12185006	NA	other	0.0331239
12181902	AfunF3_2	0.0427751	0.0427751	0.454893	NA	NA	NA	C	T	synonymous_variant	LOW	AFUN001258	c.2280G>A	p.Leu760Leu	AfunF3_2	AFUN001258	unspecified product	12180030	12185006	NA	other	0.0331239
12181902	AfunF3_2	0.0427751	0.0427751	0.454893	NA	NA	NA	C	T	upstream_gene_variant	MODIFIER	AFUN014146	c.-3054C>T		AfunF3_2	AFUN001258	unspecified product	12180030	12185006	NA	other	0.0331239
12181911	AfunF3_2	0.0426534	0.0426534	0.454893	NA	NA	NA	C	T	upstream_gene_variant	MODIFIER	AFUN014146	c.-3045C>T		AfunF3_2	AFUN001258	unspecified product	12180030	12185006	NA	other	0.0331239
12181911	AfunF3_2	0.0426534	0.0426534	0.454893	NA	NA	NA	C	T	synonymous_variant	LOW	AFUN001258	c.2271G>A	p.Leu757Leu	AfunF3_2	AFUN001258	unspecified product	12180030	12185006	NA	other	0.0331239
12182472	AfunF3_2	4.70286e-06	4.70286e-06	0.00135062	0.425	0.775	0.214781	C	T	upstream_gene_variant	MODIFIER	AFUN014146	c.-2484C>T		AfunF3_2	AFUN001258	unspecified product	12180030	12185006	NA	other	0.0331239
12182472	AfunF3_2	4.70286e-06	4.70286e-06	0.00135062	0.425	0.775	0.214781	C	T	synonymous_variant	LOW	AFUN001258	c.1710G>A	p.Ser570Ser	AfunF3_2	AFUN001258	unspecified product	12180030	12185006	NA	other	0.0331239
12182511	AfunF3_2	0.0426359	0.0426359	0.454893	NA	NA	NA	C	T	upstream_gene_variant	MODIFIER	AFUN014146	c.-2445C>T		AfunF3_2	AFUN001258	unspecified product	12180030	12185006	NA	other	0.0331239
12182511	AfunF3_2	0.0426359	0.0426359	0.454893	NA	NA	NA	C	T	synonymous_variant	LOW	AFUN001258	c.1671G>A	p.Gln557Gln	AfunF3_2	AFUN001258	unspecified product	12180030	12185006	NA	other	0.0331239
12182588	AfunF3_2	0.00074046	0.00074046	0.0348227	0	0.1	0.0865385	G	A	missense_variant	MODERATE	AFUN001258	c.1594C>T	p.His532Tyr	AfunF3_2	AFUN001258	unspecified product	12180030	12185006	NA	other	0.0331239
12182588	AfunF3_2	0.00074046	0.00074046	0.0348227	0	0.1	0.0865385	G	A	upstream_gene_variant	MODIFIER	AFUN014146	c.-2368G>A		AfunF3_2	AFUN001258	unspecified product	12180030	12185006	NA	other	0.0331239
12182733	AfunF3_2	0.000147836	0.000147836	0.0111556	0	0.125	0.115385	C	T	upstream_gene_variant	MODIFIER	AFUN014146	c.-2223C>T		AfunF3_2	AFUN001258	unspecified product	12180030	12185006	NA	other	0.0331239
12182733	AfunF3_2	0.000147836	0.000147836	0.0111556	0	0.125	0.115385	C	T	synonymous_variant	LOW	AFUN001258	c.1449G>A	p.Gln483Gln	AfunF3_2	AFUN001258	unspecified product	12180030	12185006	NA	other	0.0331239
12183051	AfunF3_2	0.000814112	0.000814112	0.0373429	0	0.1	0.0897436	G	A	upstream_gene_variant	MODIFIER	AFUN014146	c.-1905G>A		AfunF3_2	AFUN001258	unspecified product	12180030	12185006	NA	other	0.0331239
12183051	AfunF3_2	0.000814112	0.000814112	0.0373429	0	0.1	0.0897436	G	A	synonymous_variant	LOW	AFUN001258	c.1131C>T	p.Ser377Ser	AfunF3_2	AFUN001258	unspecified product	12180030	12185006	NA	other	0.0331239
12183055	AfunF3_2	0.000368158	0.000368158	0.0213441	0	0.1125	0.0997151	C	G	upstream_gene_variant	MODIFIER	AFUN014146	c.-1901C>G		AfunF3_2	AFUN001258	unspecified product	12180030	12185006	NA	other	0.0331239
12183055	AfunF3_2	0.000368158	0.000368158	0.0213441	0	0.1125	0.0997151	C	G	missense_variant	MODERATE	AFUN001258	c.1127G>C	p.Ser376Thr	AfunF3_2	AFUN001258	unspecified product	12180030	12185006	NA	other	0.0331239
12448878	AfunF3_X	1.93336e-07	1.93336e-07	0.000200627	0.225	0	0.210826	C	G	missense_variant	MODERATE	AFUN010132	c.58C>G	p.Leu20Val	AfunF3_X	AFUN010132	unspecified product	12448669	12454066	NA	other	0.0261504
12448878	AfunF3_X	1.93336e-07	1.93336e-07	0.000200627	0.225	0	0.210826	C	G	upstream_gene_variant	MODIFIER	AFUN010131	c.-1417G>C		AfunF3_X	AFUN010132	unspecified product	12448669	12454066	NA	other	0.0261504
12449090	AfunF3_X	1.93483e-07	1.93483e-07	0.000200627	0.225	0	0.210826	A	G	upstream_gene_variant	MODIFIER	AFUN010131	c.-1629T>C		AfunF3_X	AFUN010132	unspecified product	12448669	12454066	NA	other	0.0261504
12449090	AfunF3_X	1.93483e-07	1.93483e-07	0.000200627	0.225	0	0.210826	A	G	synonymous_variant	LOW	AFUN010132	c.270A>G	p.Ser90Ser	AfunF3_X	AFUN010132	unspecified product	12448669	12454066	NA	other	0.0261504
12449201	AfunF3_X	0.0433603	0.0433603	0.454893	NA	NA	NA	G	A	synonymous_variant	LOW	AFUN010132	c.381G>A	p.Arg127Arg	AfunF3_X	AFUN010132	unspecified product	12448669	12454066	NA	other	0.0261504
12449201	AfunF3_X	0.0433603	0.0433603	0.454893	NA	NA	NA	G	A	upstream_gene_variant	MODIFIER	AFUN010131	c.-1740C>T		AfunF3_X	AFUN010132	unspecified product	12448669	12454066	NA	other	0.0261504
12449492	AfunF3_X	0.00118504	0.00118504	0.0499961	0.2625	0.075	0.104446	C	T	synonymous_variant	LOW	AFUN010132	c.672C>T	p.Phe224Phe	AfunF3_X	AFUN010132	unspecified product	12448669	12454066	NA	other	0.0261504
12449492	AfunF3_X	0.00118504	0.00118504	0.0499961	0.2625	0.075	0.104446	C	T	upstream_gene_variant	MODIFIER	AFUN010131	c.-2031G>A		AfunF3_X	AFUN010132	unspecified product	12448669	12454066	NA	other	0.0261504
12449522	AfunF3_X	0.0426359	0.0426359	0.454893	NA	NA	NA	G	A	upstream_gene_variant	MODIFIER	AFUN010131	c.-2061C>T		AfunF3_X	AFUN010132	unspecified product	12448669	12454066	NA	other	0.0261504
12449522	AfunF3_X	0.0426359	0.0426359	0.454893	NA	NA	NA	G	A	synonymous_variant	LOW	AFUN010132	c.702G>A	p.Leu234Leu	AfunF3_X	AFUN010132	unspecified product	12448669	12454066	NA	other	0.0261504
12450170	AfunF3_X	0.0426376	0.0426376	0.454893	NA	NA	NA	T	C	upstream_gene_variant	MODIFIER	AFUN010131	c.-2709A>G		AfunF3_X	AFUN010132	unspecified product	12448669	12454066	NA	other	0.0261504
12450170	AfunF3_X	0.0426376	0.0426376	0.454893	NA	NA	NA	T	C	synonymous_variant	LOW	AFUN010132	c.1350T>C	p.Tyr450Tyr	AfunF3_X	AFUN010132	unspecified product	12448669	12454066	NA	other	0.0261504
12450197	AfunF3_X	0.0426379	0.0426379	0.454893	NA	NA	NA	C	T	synonymous_variant	LOW	AFUN010132	c.1377C>T	p.Ser459Ser	AfunF3_X	AFUN010132	unspecified product	12448669	12454066	NA	other	0.0261504
12450197	AfunF3_X	0.0426379	0.0426379	0.454893	NA	NA	NA	C	T	upstream_gene_variant	MODIFIER	AFUN010131	c.-2736G>A		AfunF3_X	AFUN010132	unspecified product	12448669	12454066	NA	other	0.0261504
12450419	AfunF3_X	0.0425319	0.0425319	0.454893	NA	NA	NA	C	T	upstream_gene_variant	MODIFIER	AFUN010131	c.-2958G>A		AfunF3_X	AFUN010132	unspecified product	12448669	12454066	NA	other	0.0261504
12450419	AfunF3_X	0.0425319	0.0425319	0.454893	NA	NA	NA	C	T	synonymous_variant	LOW	AFUN010132	c.1599C>T	p.Tyr533Tyr	AfunF3_X	AFUN010132	unspecified product	12448669	12454066	NA	other	0.0261504
12450554	AfunF3_X	0.0426004	0.0426004	0.454893	NA	NA	NA	G	A	synonymous_variant	LOW	AFUN010132	c.1734G>A	p.Pro578Pro	AfunF3_X	AFUN010132	unspecified product	12448669	12454066	NA	other	0.0261504
12450554	AfunF3_X	0.0426004	0.0426004	0.454893	NA	NA	NA	G	A	upstream_gene_variant	MODIFIER	AFUN010131	c.-3093C>T		AfunF3_X	AFUN010132	unspecified product	12448669	12454066	NA	other	0.0261504
12450692	AfunF3_X	0.00826026	0.00826026	0.18358	NA	NA	NA	G	C	synonymous_variant	LOW	AFUN010132	c.1872G>C	p.Arg624Arg	AfunF3_X	AFUN010132	unspecified product	12448669	12454066	NA	other	0.0261504
12450692	AfunF3_X	0.00826026	0.00826026	0.18358	NA	NA	NA	G	C	upstream_gene_variant	MODIFIER	AFUN010131	c.-3231C>G		AfunF3_X	AFUN010132	unspecified product	12448669	12454066	NA	other	0.0261504
12451052	AfunF3_X	0.00848118	0.00848118	0.1843	NA	NA	NA	C	T	upstream_gene_variant	MODIFIER	AFUN010131	c.-3591G>A		AfunF3_X	AFUN010132	unspecified product	12448669	12454066	NA	other	0.0261504
12451052	AfunF3_X	0.00848118	0.00848118	0.1843	NA	NA	NA	C	T	synonymous_variant	LOW	AFUN010132	c.2232C>T	p.Ile744Ile	AfunF3_X	AFUN010132	unspecified product	12448669	12454066	NA	other	0.0261504
12451355	AfunF3_X	0.0188026	0.0188026	0.30335	NA	NA	NA	C	G	upstream_gene_variant	MODIFIER	AFUN010131	c.-3894G>C		AfunF3_X	AFUN010132	unspecified product	12448669	12454066	NA	other	0.0261504
12451355	AfunF3_X	0.0188026	0.0188026	0.30335	NA	NA	NA	C	G	synonymous_variant	LOW	AFUN010132	c.2535C>G	p.Thr845Thr	AfunF3_X	AFUN010132	unspecified product	12448669	12454066	NA	other	0.0261504
12451423	AfunF3_X	0.0186328	0.0186328	0.30335	NA	NA	NA	C	A	missense_variant	MODERATE	AFUN010132	c.2603C>A	p.Thr868Asn	AfunF3_X	AFUN010132	unspecified product	12448669	12454066	NA	other	0.0261504
12451423	AfunF3_X	0.0186328	0.0186328	0.30335	NA	NA	NA	C	A	upstream_gene_variant	MODIFIER	AFUN010131	c.-3962G>T		AfunF3_X	AFUN010132	unspecified product	12448669	12454066	NA	other	0.0261504
12451526	AfunF3_X	0.0426364	0.0426364	0.454893	NA	NA	NA	G	A	upstream_gene_variant	MODIFIER	AFUN010131	c.-4065C>T		AfunF3_X	AFUN010132	unspecified product	12448669	12454066	NA	other	0.0261504
12451526	AfunF3_X	0.0426364	0.0426364	0.454893	NA	NA	NA	G	A	synonymous_variant	LOW	AFUN010132	c.2706G>A	p.Gly902Gly	AfunF3_X	AFUN010132	unspecified product	12448669	12454066	NA	other	0.0261504
12451646	AfunF3_X	0.0186371	0.0186371	0.30335	NA	NA	NA	C	G	synonymous_variant	LOW	AFUN010132	c.2826C>G	p.Thr942Thr	AfunF3_X	AFUN010132	unspecified product	12448669	12454066	NA	other	0.0261504
12451646	AfunF3_X	0.0186371	0.0186371	0.30335	NA	NA	NA	C	G	upstream_gene_variant	MODIFIER	AFUN010131	c.-4185G>C		AfunF3_X	AFUN010132	unspecified product	12448669	12454066	NA	other	0.0261504
12452539	AfunF3_X	0.00269236	0.00269236	0.0879294	0	0.1375	0.11655	T	A	upstream_gene_variant	MODIFIER	AFUN010131	c.-5078A>T		AfunF3_X	AFUN010132	unspecified product	12448669	12454066	NA	other	0.0261504
12452539	AfunF3_X	0.00269236	0.00269236	0.0879294	0	0.1375	0.11655	T	A	intron_variant	MODIFIER	AFUN010132	c.3370-54T>A		AfunF3_X	AFUN010132	unspecified product	12448669	12454066	NA	other	0.0261504
12452598	AfunF3_X	0.00350106	0.00350106	0.10678	0.575	0.7875	0.0802904	A	G	synonymous_variant	LOW	AFUN010132	c.3375A>G	p.Lys1125Lys	AfunF3_X	AFUN010132	unspecified product	12448669	12454066	NA	other	0.0261504
12452598	AfunF3_X	0.00350106	0.00350106	0.10678	0.575	0.7875	0.0802904	A	G	upstream_gene_variant	MODIFIER	AFUN010131	c.-5137T>C		AfunF3_X	AFUN010132	unspecified product	12448669	12454066	NA	other	0.0261504
12452871	AfunF3_X	0.00427105	0.00427105	0.118704	0.45	0.675	0.0815063	T	C	synonymous_variant	LOW	AFUN010132	c.3648T>C	p.Asp1216Asp	AfunF3_X	AFUN010132	unspecified product	12448669	12454066	NA	other	0.0261504
12453089	AfunF3_X	0.00123861	0.00123861	0.0518958	0	0.1375	0.11655	C	T	synonymous_variant	LOW	AFUN010132	c.3780C>T	p.Ser1260Ser	AfunF3_X	AFUN010132	unspecified product	12448669	12454066	NA	other	0.0261504
12473909	AfunF3_2	0.0102529	0.0102529	0.213373	0.0125	0.2	0.151993	A	C	upstream_gene_variant	MODIFIER	AFUN001237	c.-3520T>G		AfunF3_2	AFUN021068	Ig-like domain-containing protein [Source:UniProtKB/TrEMBL;Acc:A0A4Y0BKC4]	12473373	12476219	NA	other	0.0374756
12473909	AfunF3_2	0.0102529	0.0102529	0.213373	0.0125	0.2	0.151993	A	C	upstream_gene_variant	MODIFIER	AFUN021067	c.-232A>C		AfunF3_2	AFUN021068	Ig-like domain-containing protein [Source:UniProtKB/TrEMBL;Acc:A0A4Y0BKC4]	12473373	12476219	NA	other	0.0374756
12473909	AfunF3_2	0.0102529	0.0102529	0.213373	0.0125	0.2	0.151993	A	C	downstream_gene_variant	MODIFIER	AFUN001235	c.*2600T>G		AfunF3_2	AFUN021068	Ig-like domain-containing protein [Source:UniProtKB/TrEMBL;Acc:A0A4Y0BKC4]	12473373	12476219	NA	other	0.0374756
12473909	AfunF3_2	0.0102529	0.0102529	0.213373	0.0125	0.2	0.151993	A	C	intron_variant	MODIFIER	AFUN021068	c.-31+402A>C		AfunF3_2	AFUN021068	Ig-like domain-containing protein [Source:UniProtKB/TrEMBL;Acc:A0A4Y0BKC4]	12473373	12476219	NA	other	0.0374756
12473909	AfunF3_2	0.0102529	0.0102529	0.213373	0.0125	0.2	0.151993	A	C	downstream_gene_variant	MODIFIER	AFUN001238	c.*4853A>C		AfunF3_2	AFUN021068	Ig-like domain-containing protein [Source:UniProtKB/TrEMBL;Acc:A0A4Y0BKC4]	12473373	12476219	NA	other	0.0374756
12473909	AfunF3_2	0.0102529	0.0102529	0.213373	0.0125	0.2	0.151993	A	C	downstream_gene_variant	MODIFIER	AFUN021069	c.*1105A>C		AfunF3_2	AFUN021068	Ig-like domain-containing protein [Source:UniProtKB/TrEMBL;Acc:A0A4Y0BKC4]	12473373	12476219	NA	other	0.0374756
12474081	AfunF3_2	0.000129826	0.000129826	0.0109279	0.05	0.2625	0.143433	T	C	downstream_gene_variant	MODIFIER	AFUN001234	c.*5254A>G		AfunF3_2	AFUN021068	Ig-like domain-containing protein [Source:UniProtKB/TrEMBL;Acc:A0A4Y0BKC4]	12473373	12476219	NA	other	0.0374756
12474081	AfunF3_2	0.000129826	0.000129826	0.0109279	0.05	0.2625	0.143433	T	C	downstream_gene_variant	MODIFIER	AFUN001234	c.*5254A>G		AfunF3_2	AFUN021067	Transmembrane emp24 protein transport domain containing 1b [Source:Projected from Anopheles gambiae (AGAP001505) VB Community Annotation]	12473981	12475243	NA	other	0.0350582
12474081	AfunF3_2	0.000129826	0.000129826	0.0109279	0.05	0.2625	0.143433	T	C	upstream_gene_variant	MODIFIER	AFUN001237	c.-3692A>G		AfunF3_2	AFUN021068	Ig-like domain-containing protein [Source:UniProtKB/TrEMBL;Acc:A0A4Y0BKC4]	12473373	12476219	NA	other	0.0374756
12474081	AfunF3_2	0.000129826	0.000129826	0.0109279	0.05	0.2625	0.143433	T	C	upstream_gene_variant	MODIFIER	AFUN001237	c.-3692A>G		AfunF3_2	AFUN021067	Transmembrane emp24 protein transport domain containing 1b [Source:Projected from Anopheles gambiae (AGAP001505) VB Community Annotation]	12473981	12475243	NA	other	0.0350582
12474081	AfunF3_2	0.000129826	0.000129826	0.0109279	0.05	0.2625	0.143433	T	C	downstream_gene_variant	MODIFIER	AFUN001238	c.*5025T>C		AfunF3_2	AFUN021068	Ig-like domain-containing protein [Source:UniProtKB/TrEMBL;Acc:A0A4Y0BKC4]	12473373	12476219	NA	other	0.0374756
12474081	AfunF3_2	0.000129826	0.000129826	0.0109279	0.05	0.2625	0.143433	T	C	downstream_gene_variant	MODIFIER	AFUN001238	c.*5025T>C		AfunF3_2	AFUN021067	Transmembrane emp24 protein transport domain containing 1b [Source:Projected from Anopheles gambiae (AGAP001505) VB Community Annotation]	12473981	12475243	NA	other	0.0350582
12474081	AfunF3_2	0.000129826	0.000129826	0.0109279	0.05	0.2625	0.143433	T	C	intron_variant	MODIFIER	AFUN021068	c.-31+574T>C		AfunF3_2	AFUN021068	Ig-like domain-containing protein [Source:UniProtKB/TrEMBL;Acc:A0A4Y0BKC4]	12473373	12476219	NA	other	0.0374756
12474081	AfunF3_2	0.000129826	0.000129826	0.0109279	0.05	0.2625	0.143433	T	C	intron_variant	MODIFIER	AFUN021068	c.-31+574T>C		AfunF3_2	AFUN021067	Transmembrane emp24 protein transport domain containing 1b [Source:Projected from Anopheles gambiae (AGAP001505) VB Community Annotation]	12473981	12475243	NA	other	0.0350582
12474081	AfunF3_2	0.000129826	0.000129826	0.0109279	0.05	0.2625	0.143433	T	C	downstream_gene_variant	MODIFIER	AFUN021069	c.*1277T>C		AfunF3_2	AFUN021068	Ig-like domain-containing protein [Source:UniProtKB/TrEMBL;Acc:A0A4Y0BKC4]	12473373	12476219	NA	other	0.0374756
12474081	AfunF3_2	0.000129826	0.000129826	0.0109279	0.05	0.2625	0.143433	T	C	downstream_gene_variant	MODIFIER	AFUN021069	c.*1277T>C		AfunF3_2	AFUN021067	Transmembrane emp24 protein transport domain containing 1b [Source:Projected from Anopheles gambiae (AGAP001505) VB Community Annotation]	12473981	12475243	NA	other	0.0350582
12474081	AfunF3_2	0.000129826	0.000129826	0.0109279	0.05	0.2625	0.143433	T	C	5_prime_UTR_variant	MODIFIER	AFUN021067	c.-60T>C		AfunF3_2	AFUN021068	Ig-like domain-containing protein [Source:UniProtKB/TrEMBL;Acc:A0A4Y0BKC4]	12473373	12476219	NA	other	0.0374756
12474081	AfunF3_2	0.000129826	0.000129826	0.0109279	0.05	0.2625	0.143433	T	C	5_prime_UTR_variant	MODIFIER	AFUN021067	c.-60T>C		AfunF3_2	AFUN021067	Transmembrane emp24 protein transport domain containing 1b [Source:Projected from Anopheles gambiae (AGAP001505) VB Community Annotation]	12473981	12475243	NA	other	0.0350582
12474081	AfunF3_2	0.000129826	0.000129826	0.0109279	0.05	0.2625	0.143433	T	C	downstream_gene_variant	MODIFIER	AFUN001235	c.*2428A>G		AfunF3_2	AFUN021068	Ig-like domain-containing protein [Source:UniProtKB/TrEMBL;Acc:A0A4Y0BKC4]	12473373	12476219	NA	other	0.0374756
12474081	AfunF3_2	0.000129826	0.000129826	0.0109279	0.05	0.2625	0.143433	T	C	downstream_gene_variant	MODIFIER	AFUN001235	c.*2428A>G		AfunF3_2	AFUN021067	Transmembrane emp24 protein transport domain containing 1b [Source:Projected from Anopheles gambiae (AGAP001505) VB Community Annotation]	12473981	12475243	NA	other	0.0350582
12474114	AfunF3_2	4.77903e-05	4.77903e-05	0.00549298	0.025	0.225	0.151564	C	A	downstream_gene_variant	MODIFIER	AFUN001238	c.*5058C>A		AfunF3_2	AFUN021068	Ig-like domain-containing protein [Source:UniProtKB/TrEMBL;Acc:A0A4Y0BKC4]	12473373	12476219	NA	other	0.0374756
12474114	AfunF3_2	4.77903e-05	4.77903e-05	0.00549298	0.025	0.225	0.151564	C	A	downstream_gene_variant	MODIFIER	AFUN001238	c.*5058C>A		AfunF3_2	AFUN021067	Transmembrane emp24 protein transport domain containing 1b [Source:Projected from Anopheles gambiae (AGAP001505) VB Community Annotation]	12473981	12475243	NA	other	0.0350582
12474114	AfunF3_2	4.77903e-05	4.77903e-05	0.00549298	0.025	0.225	0.151564	C	A	upstream_gene_variant	MODIFIER	AFUN001237	c.-3725G>T		AfunF3_2	AFUN021068	Ig-like domain-containing protein [Source:UniProtKB/TrEMBL;Acc:A0A4Y0BKC4]	12473373	12476219	NA	other	0.0374756
12474114	AfunF3_2	4.77903e-05	4.77903e-05	0.00549298	0.025	0.225	0.151564	C	A	upstream_gene_variant	MODIFIER	AFUN001237	c.-3725G>T		AfunF3_2	AFUN021067	Transmembrane emp24 protein transport domain containing 1b [Source:Projected from Anopheles gambiae (AGAP001505) VB Community Annotation]	12473981	12475243	NA	other	0.0350582
12474114	AfunF3_2	4.77903e-05	4.77903e-05	0.00549298	0.025	0.225	0.151564	C	A	5_prime_UTR_variant	MODIFIER	AFUN021067	c.-27C>A		AfunF3_2	AFUN021068	Ig-like domain-containing protein [Source:UniProtKB/TrEMBL;Acc:A0A4Y0BKC4]	12473373	12476219	NA	other	0.0374756
12474114	AfunF3_2	4.77903e-05	4.77903e-05	0.00549298	0.025	0.225	0.151564	C	A	5_prime_UTR_variant	MODIFIER	AFUN021067	c.-27C>A		AfunF3_2	AFUN021067	Transmembrane emp24 protein transport domain containing 1b [Source:Projected from Anopheles gambiae (AGAP001505) VB Community Annotation]	12473981	12475243	NA	other	0.0350582
12474114	AfunF3_2	4.77903e-05	4.77903e-05	0.00549298	0.025	0.225	0.151564	C	A	downstream_gene_variant	MODIFIER	AFUN021069	c.*1310C>A		AfunF3_2	AFUN021068	Ig-like domain-containing protein [Source:UniProtKB/TrEMBL;Acc:A0A4Y0BKC4]	12473373	12476219	NA	other	0.0374756
12474114	AfunF3_2	4.77903e-05	4.77903e-05	0.00549298	0.025	0.225	0.151564	C	A	downstream_gene_variant	MODIFIER	AFUN021069	c.*1310C>A		AfunF3_2	AFUN021067	Transmembrane emp24 protein transport domain containing 1b [Source:Projected from Anopheles gambiae (AGAP001505) VB Community Annotation]	12473981	12475243	NA	other	0.0350582
12474114	AfunF3_2	4.77903e-05	4.77903e-05	0.00549298	0.025	0.225	0.151564	C	A	intron_variant	MODIFIER	AFUN021068	c.-31+607C>A		AfunF3_2	AFUN021068	Ig-like domain-containing protein [Source:UniProtKB/TrEMBL;Acc:A0A4Y0BKC4]	12473373	12476219	NA	other	0.0374756
12474114	AfunF3_2	4.77903e-05	4.77903e-05	0.00549298	0.025	0.225	0.151564	C	A	intron_variant	MODIFIER	AFUN021068	c.-31+607C>A		AfunF3_2	AFUN021067	Transmembrane emp24 protein transport domain containing 1b [Source:Projected from Anopheles gambiae (AGAP001505) VB Community Annotation]	12473981	12475243	NA	other	0.0350582
12474114	AfunF3_2	4.77903e-05	4.77903e-05	0.00549298	0.025	0.225	0.151564	C	A	downstream_gene_variant	MODIFIER	AFUN001234	c.*5221G>T		AfunF3_2	AFUN021068	Ig-like domain-containing protein [Source:UniProtKB/TrEMBL;Acc:A0A4Y0BKC4]	12473373	12476219	NA	other	0.0374756
12474114	AfunF3_2	4.77903e-05	4.77903e-05	0.00549298	0.025	0.225	0.151564	C	A	downstream_gene_variant	MODIFIER	AFUN001234	c.*5221G>T		AfunF3_2	AFUN021067	Transmembrane emp24 protein transport domain containing 1b [Source:Projected from Anopheles gambiae (AGAP001505) VB Community Annotation]	12473981	12475243	NA	other	0.0350582
12474114	AfunF3_2	4.77903e-05	4.77903e-05	0.00549298	0.025	0.225	0.151564	C	A	downstream_gene_variant	MODIFIER	AFUN001235	c.*2395G>T		AfunF3_2	AFUN021068	Ig-like domain-containing protein [Source:UniProtKB/TrEMBL;Acc:A0A4Y0BKC4]	12473373	12476219	NA	other	0.0374756
12474114	AfunF3_2	4.77903e-05	4.77903e-05	0.00549298	0.025	0.225	0.151564	C	A	downstream_gene_variant	MODIFIER	AFUN001235	c.*2395G>T		AfunF3_2	AFUN021067	Transmembrane emp24 protein transport domain containing 1b [Source:Projected from Anopheles gambiae (AGAP001505) VB Community Annotation]	12473981	12475243	NA	other	0.0350582
12474301	AfunF3_2	0.0426415	0.0426415	0.454893	NA	NA	NA	A	C	intron_variant	MODIFIER	AFUN021068	c.-31+794A>C		AfunF3_2	AFUN021068	Ig-like domain-containing protein [Source:UniProtKB/TrEMBL;Acc:A0A4Y0BKC4]	12473373	12476219	NA	other	0.0374756
12474301	AfunF3_2	0.0426415	0.0426415	0.454893	NA	NA	NA	A	C	intron_variant	MODIFIER	AFUN021068	c.-31+794A>C		AfunF3_2	AFUN021067	Transmembrane emp24 protein transport domain containing 1b [Source:Projected from Anopheles gambiae (AGAP001505) VB Community Annotation]	12473981	12475243	NA	other	0.0350582
12474301	AfunF3_2	0.0426415	0.0426415	0.454893	NA	NA	NA	A	C	downstream_gene_variant	MODIFIER	AFUN001235	c.*2208T>G		AfunF3_2	AFUN021068	Ig-like domain-containing protein [Source:UniProtKB/TrEMBL;Acc:A0A4Y0BKC4]	12473373	12476219	NA	other	0.0374756
12474301	AfunF3_2	0.0426415	0.0426415	0.454893	NA	NA	NA	A	C	downstream_gene_variant	MODIFIER	AFUN001235	c.*2208T>G		AfunF3_2	AFUN021067	Transmembrane emp24 protein transport domain containing 1b [Source:Projected from Anopheles gambiae (AGAP001505) VB Community Annotation]	12473981	12475243	NA	other	0.0350582
12474301	AfunF3_2	0.0426415	0.0426415	0.454893	NA	NA	NA	A	C	downstream_gene_variant	MODIFIER	AFUN021069	c.*1497A>C		AfunF3_2	AFUN021068	Ig-like domain-containing protein [Source:UniProtKB/TrEMBL;Acc:A0A4Y0BKC4]	12473373	12476219	NA	other	0.0374756
12474301	AfunF3_2	0.0426415	0.0426415	0.454893	NA	NA	NA	A	C	downstream_gene_variant	MODIFIER	AFUN021069	c.*1497A>C		AfunF3_2	AFUN021067	Transmembrane emp24 protein transport domain containing 1b [Source:Projected from Anopheles gambiae (AGAP001505) VB Community Annotation]	12473981	12475243	NA	other	0.0350582
12474301	AfunF3_2	0.0426415	0.0426415	0.454893	NA	NA	NA	A	C	upstream_gene_variant	MODIFIER	AFUN001237	c.-3912T>G		AfunF3_2	AFUN021068	Ig-like domain-containing protein [Source:UniProtKB/TrEMBL;Acc:A0A4Y0BKC4]	12473373	12476219	NA	other	0.0374756
12474301	AfunF3_2	0.0426415	0.0426415	0.454893	NA	NA	NA	A	C	upstream_gene_variant	MODIFIER	AFUN001237	c.-3912T>G		AfunF3_2	AFUN021067	Transmembrane emp24 protein transport domain containing 1b [Source:Projected from Anopheles gambiae (AGAP001505) VB Community Annotation]	12473981	12475243	NA	other	0.0350582
12474301	AfunF3_2	0.0426415	0.0426415	0.454893	NA	NA	NA	A	C	missense_variant	MODERATE	AFUN021067	c.94A>C	p.Asn32His	AfunF3_2	AFUN021068	Ig-like domain-containing protein [Source:UniProtKB/TrEMBL;Acc:A0A4Y0BKC4]	12473373	12476219	NA	other	0.0374756
12474301	AfunF3_2	0.0426415	0.0426415	0.454893	NA	NA	NA	A	C	missense_variant	MODERATE	AFUN021067	c.94A>C	p.Asn32His	AfunF3_2	AFUN021067	Transmembrane emp24 protein transport domain containing 1b [Source:Projected from Anopheles gambiae (AGAP001505) VB Community Annotation]	12473981	12475243	NA	other	0.0350582
12474301	AfunF3_2	0.0426415	0.0426415	0.454893	NA	NA	NA	A	C	downstream_gene_variant	MODIFIER	AFUN001234	c.*5034T>G		AfunF3_2	AFUN021068	Ig-like domain-containing protein [Source:UniProtKB/TrEMBL;Acc:A0A4Y0BKC4]	12473373	12476219	NA	other	0.0374756
12474301	AfunF3_2	0.0426415	0.0426415	0.454893	NA	NA	NA	A	C	downstream_gene_variant	MODIFIER	AFUN001234	c.*5034T>G		AfunF3_2	AFUN021067	Transmembrane emp24 protein transport domain containing 1b [Source:Projected from Anopheles gambiae (AGAP001505) VB Community Annotation]	12473981	12475243	NA	other	0.0350582
12474354	AfunF3_2	0.00010026	0.00010026	0.00909917	0.025	0.2125	0.139648	G	A	synonymous_variant	LOW	AFUN021067	c.147G>A	p.Val49Val	AfunF3_2	AFUN021068	Ig-like domain-containing protein [Source:UniProtKB/TrEMBL;Acc:A0A4Y0BKC4]	12473373	12476219	NA	other	0.0374756
12474354	AfunF3_2	0.00010026	0.00010026	0.00909917	0.025	0.2125	0.139648	G	A	synonymous_variant	LOW	AFUN021067	c.147G>A	p.Val49Val	AfunF3_2	AFUN021067	Transmembrane emp24 protein transport domain containing 1b [Source:Projected from Anopheles gambiae (AGAP001505) VB Community Annotation]	12473981	12475243	NA	other	0.0350582
12474354	AfunF3_2	0.00010026	0.00010026	0.00909917	0.025	0.2125	0.139648	G	A	downstream_gene_variant	MODIFIER	AFUN001234	c.*4981C>T		AfunF3_2	AFUN021068	Ig-like domain-containing protein [Source:UniProtKB/TrEMBL;Acc:A0A4Y0BKC4]	12473373	12476219	NA	other	0.0374756
12474354	AfunF3_2	0.00010026	0.00010026	0.00909917	0.025	0.2125	0.139648	G	A	downstream_gene_variant	MODIFIER	AFUN001234	c.*4981C>T		AfunF3_2	AFUN021067	Transmembrane emp24 protein transport domain containing 1b [Source:Projected from Anopheles gambiae (AGAP001505) VB Community Annotation]	12473981	12475243	NA	other	0.0350582
12474354	AfunF3_2	0.00010026	0.00010026	0.00909917	0.025	0.2125	0.139648	G	A	upstream_gene_variant	MODIFIER	AFUN001237	c.-3965C>T		AfunF3_2	AFUN021068	Ig-like domain-containing protein [Source:UniProtKB/TrEMBL;Acc:A0A4Y0BKC4]	12473373	12476219	NA	other	0.0374756
12474354	AfunF3_2	0.00010026	0.00010026	0.00909917	0.025	0.2125	0.139648	G	A	upstream_gene_variant	MODIFIER	AFUN001237	c.-3965C>T		AfunF3_2	AFUN021067	Transmembrane emp24 protein transport domain containing 1b [Source:Projected from Anopheles gambiae (AGAP001505) VB Community Annotation]	12473981	12475243	NA	other	0.0350582
12474354	AfunF3_2	0.00010026	0.00010026	0.00909917	0.025	0.2125	0.139648	G	A	downstream_gene_variant	MODIFIER	AFUN021069	c.*1550G>A		AfunF3_2	AFUN021068	Ig-like domain-containing protein [Source:UniProtKB/TrEMBL;Acc:A0A4Y0BKC4]	12473373	12476219	NA	other	0.0374756
12474354	AfunF3_2	0.00010026	0.00010026	0.00909917	0.025	0.2125	0.139648	G	A	downstream_gene_variant	MODIFIER	AFUN021069	c.*1550G>A		AfunF3_2	AFUN021067	Transmembrane emp24 protein transport domain containing 1b [Source:Projected from Anopheles gambiae (AGAP001505) VB Community Annotation]	12473981	12475243	NA	other	0.0350582
12474354	AfunF3_2	0.00010026	0.00010026	0.00909917	0.025	0.2125	0.139648	G	A	downstream_gene_variant	MODIFIER	AFUN001235	c.*2155C>T		AfunF3_2	AFUN021068	Ig-like domain-containing protein [Source:UniProtKB/TrEMBL;Acc:A0A4Y0BKC4]	12473373	12476219	NA	other	0.0374756
12474354	AfunF3_2	0.00010026	0.00010026	0.00909917	0.025	0.2125	0.139648	G	A	downstream_gene_variant	MODIFIER	AFUN001235	c.*2155C>T		AfunF3_2	AFUN021067	Transmembrane emp24 protein transport domain containing 1b [Source:Projected from Anopheles gambiae (AGAP001505) VB Community Annotation]	12473981	12475243	NA	other	0.0350582
12474354	AfunF3_2	0.00010026	0.00010026	0.00909917	0.025	0.2125	0.139648	G	A	intron_variant	MODIFIER	AFUN021068	c.-31+847G>A		AfunF3_2	AFUN021068	Ig-like domain-containing protein [Source:UniProtKB/TrEMBL;Acc:A0A4Y0BKC4]	12473373	12476219	NA	other	0.0374756
12474354	AfunF3_2	0.00010026	0.00010026	0.00909917	0.025	0.2125	0.139648	G	A	intron_variant	MODIFIER	AFUN021068	c.-31+847G>A		AfunF3_2	AFUN021067	Transmembrane emp24 protein transport domain containing 1b [Source:Projected from Anopheles gambiae (AGAP001505) VB Community Annotation]	12473981	12475243	NA	other	0.0350582
12474372	AfunF3_2	8.98785e-06	8.98785e-06	0.0019684	0.625	0.9125	0.191601	T	C	intron_variant	MODIFIER	AFUN021068	c.-31+865T>C		AfunF3_2	AFUN021068	Ig-like domain-containing protein [Source:UniProtKB/TrEMBL;Acc:A0A4Y0BKC4]	12473373	12476219	NA	other	0.0374756
12474372	AfunF3_2	8.98785e-06	8.98785e-06	0.0019684	0.625	0.9125	0.191601	T	C	intron_variant	MODIFIER	AFUN021068	c.-31+865T>C		AfunF3_2	AFUN021067	Transmembrane emp24 protein transport domain containing 1b [Source:Projected from Anopheles gambiae (AGAP001505) VB Community Annotation]	12473981	12475243	NA	other	0.0350582
12474372	AfunF3_2	8.98785e-06	8.98785e-06	0.0019684	0.625	0.9125	0.191601	T	C	downstream_gene_variant	MODIFIER	AFUN001234	c.*4963A>G		AfunF3_2	AFUN021068	Ig-like domain-containing protein [Source:UniProtKB/TrEMBL;Acc:A0A4Y0BKC4]	12473373	12476219	NA	other	0.0374756
12474372	AfunF3_2	8.98785e-06	8.98785e-06	0.0019684	0.625	0.9125	0.191601	T	C	downstream_gene_variant	MODIFIER	AFUN001234	c.*4963A>G		AfunF3_2	AFUN021067	Transmembrane emp24 protein transport domain containing 1b [Source:Projected from Anopheles gambiae (AGAP001505) VB Community Annotation]	12473981	12475243	NA	other	0.0350582
12474372	AfunF3_2	8.98785e-06	8.98785e-06	0.0019684	0.625	0.9125	0.191601	T	C	synonymous_variant	LOW	AFUN021067	c.165T>C	p.Thr55Thr	AfunF3_2	AFUN021068	Ig-like domain-containing protein [Source:UniProtKB/TrEMBL;Acc:A0A4Y0BKC4]	12473373	12476219	NA	other	0.0374756
12474372	AfunF3_2	8.98785e-06	8.98785e-06	0.0019684	0.625	0.9125	0.191601	T	C	synonymous_variant	LOW	AFUN021067	c.165T>C	p.Thr55Thr	AfunF3_2	AFUN021067	Transmembrane emp24 protein transport domain containing 1b [Source:Projected from Anopheles gambiae (AGAP001505) VB Community Annotation]	12473981	12475243	NA	other	0.0350582
12474372	AfunF3_2	8.98785e-06	8.98785e-06	0.0019684	0.625	0.9125	0.191601	T	C	upstream_gene_variant	MODIFIER	AFUN001237	c.-3983A>G		AfunF3_2	AFUN021068	Ig-like domain-containing protein [Source:UniProtKB/TrEMBL;Acc:A0A4Y0BKC4]	12473373	12476219	NA	other	0.0374756
12474372	AfunF3_2	8.98785e-06	8.98785e-06	0.0019684	0.625	0.9125	0.191601	T	C	upstream_gene_variant	MODIFIER	AFUN001237	c.-3983A>G		AfunF3_2	AFUN021067	Transmembrane emp24 protein transport domain containing 1b [Source:Projected from Anopheles gambiae (AGAP001505) VB Community Annotation]	12473981	12475243	NA	other	0.0350582
12474372	AfunF3_2	8.98785e-06	8.98785e-06	0.0019684	0.625	0.9125	0.191601	T	C	downstream_gene_variant	MODIFIER	AFUN021069	c.*1568T>C		AfunF3_2	AFUN021068	Ig-like domain-containing protein [Source:UniProtKB/TrEMBL;Acc:A0A4Y0BKC4]	12473373	12476219	NA	other	0.0374756
12474372	AfunF3_2	8.98785e-06	8.98785e-06	0.0019684	0.625	0.9125	0.191601	T	C	downstream_gene_variant	MODIFIER	AFUN021069	c.*1568T>C		AfunF3_2	AFUN021067	Transmembrane emp24 protein transport domain containing 1b [Source:Projected from Anopheles gambiae (AGAP001505) VB Community Annotation]	12473981	12475243	NA	other	0.0350582
12474372	AfunF3_2	8.98785e-06	8.98785e-06	0.0019684	0.625	0.9125	0.191601	T	C	downstream_gene_variant	MODIFIER	AFUN001235	c.*2137A>G		AfunF3_2	AFUN021068	Ig-like domain-containing protein [Source:UniProtKB/TrEMBL;Acc:A0A4Y0BKC4]	12473373	12476219	NA	other	0.0374756
12474372	AfunF3_2	8.98785e-06	8.98785e-06	0.0019684	0.625	0.9125	0.191601	T	C	downstream_gene_variant	MODIFIER	AFUN001235	c.*2137A>G		AfunF3_2	AFUN021067	Transmembrane emp24 protein transport domain containing 1b [Source:Projected from Anopheles gambiae (AGAP001505) VB Community Annotation]	12473981	12475243	NA	other	0.0350582
12474451	AfunF3_2	0.0426358	0.0426358	0.454893	NA	NA	NA	C	T	downstream_gene_variant	MODIFIER	AFUN001234	c.*4884G>A		AfunF3_2	AFUN021068	Ig-like domain-containing protein [Source:UniProtKB/TrEMBL;Acc:A0A4Y0BKC4]	12473373	12476219	NA	other	0.0374756
12474451	AfunF3_2	0.0426358	0.0426358	0.454893	NA	NA	NA	C	T	downstream_gene_variant	MODIFIER	AFUN001234	c.*4884G>A		AfunF3_2	AFUN021067	Transmembrane emp24 protein transport domain containing 1b [Source:Projected from Anopheles gambiae (AGAP001505) VB Community Annotation]	12473981	12475243	NA	other	0.0350582
12474451	AfunF3_2	0.0426358	0.0426358	0.454893	NA	NA	NA	C	T	downstream_gene_variant	MODIFIER	AFUN021069	c.*1647C>T		AfunF3_2	AFUN021068	Ig-like domain-containing protein [Source:UniProtKB/TrEMBL;Acc:A0A4Y0BKC4]	12473373	12476219	NA	other	0.0374756
12474451	AfunF3_2	0.0426358	0.0426358	0.454893	NA	NA	NA	C	T	downstream_gene_variant	MODIFIER	AFUN021069	c.*1647C>T		AfunF3_2	AFUN021067	Transmembrane emp24 protein transport domain containing 1b [Source:Projected from Anopheles gambiae (AGAP001505) VB Community Annotation]	12473981	12475243	NA	other	0.0350582
12474451	AfunF3_2	0.0426358	0.0426358	0.454893	NA	NA	NA	C	T	intron_variant	MODIFIER	AFUN021068	c.-30-905C>T		AfunF3_2	AFUN021068	Ig-like domain-containing protein [Source:UniProtKB/TrEMBL;Acc:A0A4Y0BKC4]	12473373	12476219	NA	other	0.0374756
12474451	AfunF3_2	0.0426358	0.0426358	0.454893	NA	NA	NA	C	T	intron_variant	MODIFIER	AFUN021068	c.-30-905C>T		AfunF3_2	AFUN021067	Transmembrane emp24 protein transport domain containing 1b [Source:Projected from Anopheles gambiae (AGAP001505) VB Community Annotation]	12473981	12475243	NA	other	0.0350582
12474451	AfunF3_2	0.0426358	0.0426358	0.454893	NA	NA	NA	C	T	upstream_gene_variant	MODIFIER	AFUN001237	c.-4062G>A		AfunF3_2	AFUN021068	Ig-like domain-containing protein [Source:UniProtKB/TrEMBL;Acc:A0A4Y0BKC4]	12473373	12476219	NA	other	0.0374756
12474451	AfunF3_2	0.0426358	0.0426358	0.454893	NA	NA	NA	C	T	upstream_gene_variant	MODIFIER	AFUN001237	c.-4062G>A		AfunF3_2	AFUN021067	Transmembrane emp24 protein transport domain containing 1b [Source:Projected from Anopheles gambiae (AGAP001505) VB Community Annotation]	12473981	12475243	NA	other	0.0350582
12474451	AfunF3_2	0.0426358	0.0426358	0.454893	NA	NA	NA	C	T	synonymous_variant	LOW	AFUN021067	c.244C>T	p.Leu82Leu	AfunF3_2	AFUN021068	Ig-like domain-containing protein [Source:UniProtKB/TrEMBL;Acc:A0A4Y0BKC4]	12473373	12476219	NA	other	0.0374756
12474451	AfunF3_2	0.0426358	0.0426358	0.454893	NA	NA	NA	C	T	synonymous_variant	LOW	AFUN021067	c.244C>T	p.Leu82Leu	AfunF3_2	AFUN021067	Transmembrane emp24 protein transport domain containing 1b [Source:Projected from Anopheles gambiae (AGAP001505) VB Community Annotation]	12473981	12475243	NA	other	0.0350582
12474451	AfunF3_2	0.0426358	0.0426358	0.454893	NA	NA	NA	C	T	downstream_gene_variant	MODIFIER	AFUN001235	c.*2058G>A		AfunF3_2	AFUN021068	Ig-like domain-containing protein [Source:UniProtKB/TrEMBL;Acc:A0A4Y0BKC4]	12473373	12476219	NA	other	0.0374756
12474451	AfunF3_2	0.0426358	0.0426358	0.454893	NA	NA	NA	C	T	downstream_gene_variant	MODIFIER	AFUN001235	c.*2058G>A		AfunF3_2	AFUN021067	Transmembrane emp24 protein transport domain containing 1b [Source:Projected from Anopheles gambiae (AGAP001505) VB Community Annotation]	12473981	12475243	NA	other	0.0350582
12474474	AfunF3_2	8.98783e-06	8.98783e-06	0.0019684	0.625	0.9125	0.191601	T	C	intron_variant	MODIFIER	AFUN021068	c.-30-882T>C		AfunF3_2	AFUN021068	Ig-like domain-containing protein [Source:UniProtKB/TrEMBL;Acc:A0A4Y0BKC4]	12473373	12476219	NA	other	0.0374756
12474474	AfunF3_2	8.98783e-06	8.98783e-06	0.0019684	0.625	0.9125	0.191601	T	C	intron_variant	MODIFIER	AFUN021068	c.-30-882T>C		AfunF3_2	AFUN021067	Transmembrane emp24 protein transport domain containing 1b [Source:Projected from Anopheles gambiae (AGAP001505) VB Community Annotation]	12473981	12475243	NA	other	0.0350582
12474474	AfunF3_2	8.98783e-06	8.98783e-06	0.0019684	0.625	0.9125	0.191601	T	C	downstream_gene_variant	MODIFIER	AFUN001235	c.*2035A>G		AfunF3_2	AFUN021068	Ig-like domain-containing protein [Source:UniProtKB/TrEMBL;Acc:A0A4Y0BKC4]	12473373	12476219	NA	other	0.0374756
12474474	AfunF3_2	8.98783e-06	8.98783e-06	0.0019684	0.625	0.9125	0.191601	T	C	downstream_gene_variant	MODIFIER	AFUN001235	c.*2035A>G		AfunF3_2	AFUN021067	Transmembrane emp24 protein transport domain containing 1b [Source:Projected from Anopheles gambiae (AGAP001505) VB Community Annotation]	12473981	12475243	NA	other	0.0350582
12474474	AfunF3_2	8.98783e-06	8.98783e-06	0.0019684	0.625	0.9125	0.191601	T	C	downstream_gene_variant	MODIFIER	AFUN001234	c.*4861A>G		AfunF3_2	AFUN021068	Ig-like domain-containing protein [Source:UniProtKB/TrEMBL;Acc:A0A4Y0BKC4]	12473373	12476219	NA	other	0.0374756
12474474	AfunF3_2	8.98783e-06	8.98783e-06	0.0019684	0.625	0.9125	0.191601	T	C	downstream_gene_variant	MODIFIER	AFUN001234	c.*4861A>G		AfunF3_2	AFUN021067	Transmembrane emp24 protein transport domain containing 1b [Source:Projected from Anopheles gambiae (AGAP001505) VB Community Annotation]	12473981	12475243	NA	other	0.0350582
12474474	AfunF3_2	8.98783e-06	8.98783e-06	0.0019684	0.625	0.9125	0.191601	T	C	upstream_gene_variant	MODIFIER	AFUN001237	c.-4085A>G		AfunF3_2	AFUN021068	Ig-like domain-containing protein [Source:UniProtKB/TrEMBL;Acc:A0A4Y0BKC4]	12473373	12476219	NA	other	0.0374756
12474474	AfunF3_2	8.98783e-06	8.98783e-06	0.0019684	0.625	0.9125	0.191601	T	C	upstream_gene_variant	MODIFIER	AFUN001237	c.-4085A>G		AfunF3_2	AFUN021067	Transmembrane emp24 protein transport domain containing 1b [Source:Projected from Anopheles gambiae (AGAP001505) VB Community Annotation]	12473981	12475243	NA	other	0.0350582
12474474	AfunF3_2	8.98783e-06	8.98783e-06	0.0019684	0.625	0.9125	0.191601	T	C	synonymous_variant	LOW	AFUN021067	c.267T>C	p.Thr89Thr	AfunF3_2	AFUN021068	Ig-like domain-containing protein [Source:UniProtKB/TrEMBL;Acc:A0A4Y0BKC4]	12473373	12476219	NA	other	0.0374756
12474474	AfunF3_2	8.98783e-06	8.98783e-06	0.0019684	0.625	0.9125	0.191601	T	C	synonymous_variant	LOW	AFUN021067	c.267T>C	p.Thr89Thr	AfunF3_2	AFUN021067	Transmembrane emp24 protein transport domain containing 1b [Source:Projected from Anopheles gambiae (AGAP001505) VB Community Annotation]	12473981	12475243	NA	other	0.0350582
12474474	AfunF3_2	8.98783e-06	8.98783e-06	0.0019684	0.625	0.9125	0.191601	T	C	downstream_gene_variant	MODIFIER	AFUN021069	c.*1670T>C		AfunF3_2	AFUN021068	Ig-like domain-containing protein [Source:UniProtKB/TrEMBL;Acc:A0A4Y0BKC4]	12473373	12476219	NA	other	0.0374756
12474474	AfunF3_2	8.98783e-06	8.98783e-06	0.0019684	0.625	0.9125	0.191601	T	C	downstream_gene_variant	MODIFIER	AFUN021069	c.*1670T>C		AfunF3_2	AFUN021067	Transmembrane emp24 protein transport domain containing 1b [Source:Projected from Anopheles gambiae (AGAP001505) VB Community Annotation]	12473981	12475243	NA	other	0.0350582
12474687	AfunF3_2	0.00368814	0.00368814	0.10678	NA	NA	NA	G	A	downstream_gene_variant	MODIFIER	AFUN021069	c.*1883G>A		AfunF3_2	AFUN021068	Ig-like domain-containing protein [Source:UniProtKB/TrEMBL;Acc:A0A4Y0BKC4]	12473373	12476219	NA	other	0.0374756
12474687	AfunF3_2	0.00368814	0.00368814	0.10678	NA	NA	NA	G	A	downstream_gene_variant	MODIFIER	AFUN021069	c.*1883G>A		AfunF3_2	AFUN021067	Transmembrane emp24 protein transport domain containing 1b [Source:Projected from Anopheles gambiae (AGAP001505) VB Community Annotation]	12473981	12475243	NA	other	0.0350582
12474687	AfunF3_2	0.00368814	0.00368814	0.10678	NA	NA	NA	G	A	synonymous_variant	LOW	AFUN021067	c.480G>A	p.Glu160Glu	AfunF3_2	AFUN021068	Ig-like domain-containing protein [Source:UniProtKB/TrEMBL;Acc:A0A4Y0BKC4]	12473373	12476219	NA	other	0.0374756
12474687	AfunF3_2	0.00368814	0.00368814	0.10678	NA	NA	NA	G	A	synonymous_variant	LOW	AFUN021067	c.480G>A	p.Glu160Glu	AfunF3_2	AFUN021067	Transmembrane emp24 protein transport domain containing 1b [Source:Projected from Anopheles gambiae (AGAP001505) VB Community Annotation]	12473981	12475243	NA	other	0.0350582
12474687	AfunF3_2	0.00368814	0.00368814	0.10678	NA	NA	NA	G	A	downstream_gene_variant	MODIFIER	AFUN001235	c.*1822C>T		AfunF3_2	AFUN021068	Ig-like domain-containing protein [Source:UniProtKB/TrEMBL;Acc:A0A4Y0BKC4]	12473373	12476219	NA	other	0.0374756
12474687	AfunF3_2	0.00368814	0.00368814	0.10678	NA	NA	NA	G	A	downstream_gene_variant	MODIFIER	AFUN001235	c.*1822C>T		AfunF3_2	AFUN021067	Transmembrane emp24 protein transport domain containing 1b [Source:Projected from Anopheles gambiae (AGAP001505) VB Community Annotation]	12473981	12475243	NA	other	0.0350582
12474687	AfunF3_2	0.00368814	0.00368814	0.10678	NA	NA	NA	G	A	upstream_gene_variant	MODIFIER	AFUN001237	c.-4298C>T		AfunF3_2	AFUN021068	Ig-like domain-containing protein [Source:UniProtKB/TrEMBL;Acc:A0A4Y0BKC4]	12473373	12476219	NA	other	0.0374756
12474687	AfunF3_2	0.00368814	0.00368814	0.10678	NA	NA	NA	G	A	upstream_gene_variant	MODIFIER	AFUN001237	c.-4298C>T		AfunF3_2	AFUN021067	Transmembrane emp24 protein transport domain containing 1b [Source:Projected from Anopheles gambiae (AGAP001505) VB Community Annotation]	12473981	12475243	NA	other	0.0350582
12474687	AfunF3_2	0.00368814	0.00368814	0.10678	NA	NA	NA	G	A	intron_variant	MODIFIER	AFUN021068	c.-30-669G>A		AfunF3_2	AFUN021068	Ig-like domain-containing protein [Source:UniProtKB/TrEMBL;Acc:A0A4Y0BKC4]	12473373	12476219	NA	other	0.0374756
12474687	AfunF3_2	0.00368814	0.00368814	0.10678	NA	NA	NA	G	A	intron_variant	MODIFIER	AFUN021068	c.-30-669G>A		AfunF3_2	AFUN021067	Transmembrane emp24 protein transport domain containing 1b [Source:Projected from Anopheles gambiae (AGAP001505) VB Community Annotation]	12473981	12475243	NA	other	0.0350582
12474687	AfunF3_2	0.00368814	0.00368814	0.10678	NA	NA	NA	G	A	downstream_gene_variant	MODIFIER	AFUN001234	c.*4648C>T		AfunF3_2	AFUN021068	Ig-like domain-containing protein [Source:UniProtKB/TrEMBL;Acc:A0A4Y0BKC4]	12473373	12476219	NA	other	0.0374756
12474687	AfunF3_2	0.00368814	0.00368814	0.10678	NA	NA	NA	G	A	downstream_gene_variant	MODIFIER	AFUN001234	c.*4648C>T		AfunF3_2	AFUN021067	Transmembrane emp24 protein transport domain containing 1b [Source:Projected from Anopheles gambiae (AGAP001505) VB Community Annotation]	12473981	12475243	NA	other	0.0350582
12474766	AfunF3_2	0.00129218	0.00129218	0.0528095	0.2125	0.45	0.104264	C	T	upstream_gene_variant	MODIFIER	AFUN001237	c.-4377G>A		AfunF3_2	AFUN021068	Ig-like domain-containing protein [Source:UniProtKB/TrEMBL;Acc:A0A4Y0BKC4]	12473373	12476219	NA	other	0.0374756
12474766	AfunF3_2	0.00129218	0.00129218	0.0528095	0.2125	0.45	0.104264	C	T	upstream_gene_variant	MODIFIER	AFUN001237	c.-4377G>A		AfunF3_2	AFUN021067	Transmembrane emp24 protein transport domain containing 1b [Source:Projected from Anopheles gambiae (AGAP001505) VB Community Annotation]	12473981	12475243	NA	other	0.0350582
12474766	AfunF3_2	0.00129218	0.00129218	0.0528095	0.2125	0.45	0.104264	C	T	synonymous_variant	LOW	AFUN021067	c.559C>T	p.Leu187Leu	AfunF3_2	AFUN021068	Ig-like domain-containing protein [Source:UniProtKB/TrEMBL;Acc:A0A4Y0BKC4]	12473373	12476219	NA	other	0.0374756
12474766	AfunF3_2	0.00129218	0.00129218	0.0528095	0.2125	0.45	0.104264	C	T	synonymous_variant	LOW	AFUN021067	c.559C>T	p.Leu187Leu	AfunF3_2	AFUN021067	Transmembrane emp24 protein transport domain containing 1b [Source:Projected from Anopheles gambiae (AGAP001505) VB Community Annotation]	12473981	12475243	NA	other	0.0350582
12474766	AfunF3_2	0.00129218	0.00129218	0.0528095	0.2125	0.45	0.104264	C	T	downstream_gene_variant	MODIFIER	AFUN001235	c.*1743G>A		AfunF3_2	AFUN021068	Ig-like domain-containing protein [Source:UniProtKB/TrEMBL;Acc:A0A4Y0BKC4]	12473373	12476219	NA	other	0.0374756
12474766	AfunF3_2	0.00129218	0.00129218	0.0528095	0.2125	0.45	0.104264	C	T	downstream_gene_variant	MODIFIER	AFUN001235	c.*1743G>A		AfunF3_2	AFUN021067	Transmembrane emp24 protein transport domain containing 1b [Source:Projected from Anopheles gambiae (AGAP001505) VB Community Annotation]	12473981	12475243	NA	other	0.0350582
12474766	AfunF3_2	0.00129218	0.00129218	0.0528095	0.2125	0.45	0.104264	C	T	downstream_gene_variant	MODIFIER	AFUN001234	c.*4569G>A		AfunF3_2	AFUN021068	Ig-like domain-containing protein [Source:UniProtKB/TrEMBL;Acc:A0A4Y0BKC4]	12473373	12476219	NA	other	0.0374756
12474766	AfunF3_2	0.00129218	0.00129218	0.0528095	0.2125	0.45	0.104264	C	T	downstream_gene_variant	MODIFIER	AFUN001234	c.*4569G>A		AfunF3_2	AFUN021067	Transmembrane emp24 protein transport domain containing 1b [Source:Projected from Anopheles gambiae (AGAP001505) VB Community Annotation]	12473981	12475243	NA	other	0.0350582
12474766	AfunF3_2	0.00129218	0.00129218	0.0528095	0.2125	0.45	0.104264	C	T	intron_variant	MODIFIER	AFUN021068	c.-30-590C>T		AfunF3_2	AFUN021068	Ig-like domain-containing protein [Source:UniProtKB/TrEMBL;Acc:A0A4Y0BKC4]	12473373	12476219	NA	other	0.0374756
12474766	AfunF3_2	0.00129218	0.00129218	0.0528095	0.2125	0.45	0.104264	C	T	intron_variant	MODIFIER	AFUN021068	c.-30-590C>T		AfunF3_2	AFUN021067	Transmembrane emp24 protein transport domain containing 1b [Source:Projected from Anopheles gambiae (AGAP001505) VB Community Annotation]	12473981	12475243	NA	other	0.0350582
12474766	AfunF3_2	0.00129218	0.00129218	0.0528095	0.2125	0.45	0.104264	C	T	downstream_gene_variant	MODIFIER	AFUN021069	c.*1962C>T		AfunF3_2	AFUN021068	Ig-like domain-containing protein [Source:UniProtKB/TrEMBL;Acc:A0A4Y0BKC4]	12473373	12476219	NA	other	0.0374756
12474766	AfunF3_2	0.00129218	0.00129218	0.0528095	0.2125	0.45	0.104264	C	T	downstream_gene_variant	MODIFIER	AFUN021069	c.*1962C>T		AfunF3_2	AFUN021067	Transmembrane emp24 protein transport domain containing 1b [Source:Projected from Anopheles gambiae (AGAP001505) VB Community Annotation]	12473981	12475243	NA	other	0.0350582
12474834	AfunF3_2	0.0186335	0.0186335	0.30335	NA	NA	NA	G	A	intron_variant	MODIFIER	AFUN021068	c.-30-522G>A		AfunF3_2	AFUN021068	Ig-like domain-containing protein [Source:UniProtKB/TrEMBL;Acc:A0A4Y0BKC4]	12473373	12476219	NA	other	0.0374756
12474834	AfunF3_2	0.0186335	0.0186335	0.30335	NA	NA	NA	G	A	intron_variant	MODIFIER	AFUN021068	c.-30-522G>A		AfunF3_2	AFUN021067	Transmembrane emp24 protein transport domain containing 1b [Source:Projected from Anopheles gambiae (AGAP001505) VB Community Annotation]	12473981	12475243	NA	other	0.0350582
12474834	AfunF3_2	0.0186335	0.0186335	0.30335	NA	NA	NA	G	A	downstream_gene_variant	MODIFIER	AFUN001234	c.*4501C>T		AfunF3_2	AFUN021068	Ig-like domain-containing protein [Source:UniProtKB/TrEMBL;Acc:A0A4Y0BKC4]	12473373	12476219	NA	other	0.0374756
12474834	AfunF3_2	0.0186335	0.0186335	0.30335	NA	NA	NA	G	A	downstream_gene_variant	MODIFIER	AFUN001234	c.*4501C>T		AfunF3_2	AFUN021067	Transmembrane emp24 protein transport domain containing 1b [Source:Projected from Anopheles gambiae (AGAP001505) VB Community Annotation]	12473981	12475243	NA	other	0.0350582
12474834	AfunF3_2	0.0186335	0.0186335	0.30335	NA	NA	NA	G	A	upstream_gene_variant	MODIFIER	AFUN001237	c.-4445C>T		AfunF3_2	AFUN021068	Ig-like domain-containing protein [Source:UniProtKB/TrEMBL;Acc:A0A4Y0BKC4]	12473373	12476219	NA	other	0.0374756
12474834	AfunF3_2	0.0186335	0.0186335	0.30335	NA	NA	NA	G	A	upstream_gene_variant	MODIFIER	AFUN001237	c.-4445C>T		AfunF3_2	AFUN021067	Transmembrane emp24 protein transport domain containing 1b [Source:Projected from Anopheles gambiae (AGAP001505) VB Community Annotation]	12473981	12475243	NA	other	0.0350582
12474834	AfunF3_2	0.0186335	0.0186335	0.30335	NA	NA	NA	G	A	downstream_gene_variant	MODIFIER	AFUN001235	c.*1675C>T		AfunF3_2	AFUN021068	Ig-like domain-containing protein [Source:UniProtKB/TrEMBL;Acc:A0A4Y0BKC4]	12473373	12476219	NA	other	0.0374756
12474834	AfunF3_2	0.0186335	0.0186335	0.30335	NA	NA	NA	G	A	downstream_gene_variant	MODIFIER	AFUN001235	c.*1675C>T		AfunF3_2	AFUN021067	Transmembrane emp24 protein transport domain containing 1b [Source:Projected from Anopheles gambiae (AGAP001505) VB Community Annotation]	12473981	12475243	NA	other	0.0350582
12474834	AfunF3_2	0.0186335	0.0186335	0.30335	NA	NA	NA	G	A	synonymous_variant	LOW	AFUN021067	c.627G>A	p.Ser209Ser	AfunF3_2	AFUN021068	Ig-like domain-containing protein [Source:UniProtKB/TrEMBL;Acc:A0A4Y0BKC4]	12473373	12476219	NA	other	0.0374756
12474834	AfunF3_2	0.0186335	0.0186335	0.30335	NA	NA	NA	G	A	synonymous_variant	LOW	AFUN021067	c.627G>A	p.Ser209Ser	AfunF3_2	AFUN021067	Transmembrane emp24 protein transport domain containing 1b [Source:Projected from Anopheles gambiae (AGAP001505) VB Community Annotation]	12473981	12475243	NA	other	0.0350582
12474834	AfunF3_2	0.0186335	0.0186335	0.30335	NA	NA	NA	G	A	downstream_gene_variant	MODIFIER	AFUN021069	c.*2030G>A		AfunF3_2	AFUN021068	Ig-like domain-containing protein [Source:UniProtKB/TrEMBL;Acc:A0A4Y0BKC4]	12473373	12476219	NA	other	0.0374756
12474834	AfunF3_2	0.0186335	0.0186335	0.30335	NA	NA	NA	G	A	downstream_gene_variant	MODIFIER	AFUN021069	c.*2030G>A		AfunF3_2	AFUN021067	Transmembrane emp24 protein transport domain containing 1b [Source:Projected from Anopheles gambiae (AGAP001505) VB Community Annotation]	12473981	12475243	NA	other	0.0350582
12474894	AfunF3_2	0.00987729	0.00987729	0.207519	0.4875	0.6875	0.062634	A	G	downstream_gene_variant	MODIFIER	AFUN021069	c.*2090A>G		AfunF3_2	AFUN021068	Ig-like domain-containing protein [Source:UniProtKB/TrEMBL;Acc:A0A4Y0BKC4]	12473373	12476219	NA	other	0.0374756
12474894	AfunF3_2	0.00987729	0.00987729	0.207519	0.4875	0.6875	0.062634	A	G	downstream_gene_variant	MODIFIER	AFUN021069	c.*2090A>G		AfunF3_2	AFUN021067	Transmembrane emp24 protein transport domain containing 1b [Source:Projected from Anopheles gambiae (AGAP001505) VB Community Annotation]	12473981	12475243	NA	other	0.0350582
12474894	AfunF3_2	0.00987729	0.00987729	0.207519	0.4875	0.6875	0.062634	A	G	synonymous_variant	LOW	AFUN021067	c.687A>G	p.Ser229Ser	AfunF3_2	AFUN021068	Ig-like domain-containing protein [Source:UniProtKB/TrEMBL;Acc:A0A4Y0BKC4]	12473373	12476219	NA	other	0.0374756
12474894	AfunF3_2	0.00987729	0.00987729	0.207519	0.4875	0.6875	0.062634	A	G	synonymous_variant	LOW	AFUN021067	c.687A>G	p.Ser229Ser	AfunF3_2	AFUN021067	Transmembrane emp24 protein transport domain containing 1b [Source:Projected from Anopheles gambiae (AGAP001505) VB Community Annotation]	12473981	12475243	NA	other	0.0350582
12474894	AfunF3_2	0.00987729	0.00987729	0.207519	0.4875	0.6875	0.062634	A	G	upstream_gene_variant	MODIFIER	AFUN001237	c.-4505T>C		AfunF3_2	AFUN021068	Ig-like domain-containing protein [Source:UniProtKB/TrEMBL;Acc:A0A4Y0BKC4]	12473373	12476219	NA	other	0.0374756
12474894	AfunF3_2	0.00987729	0.00987729	0.207519	0.4875	0.6875	0.062634	A	G	upstream_gene_variant	MODIFIER	AFUN001237	c.-4505T>C		AfunF3_2	AFUN021067	Transmembrane emp24 protein transport domain containing 1b [Source:Projected from Anopheles gambiae (AGAP001505) VB Community Annotation]	12473981	12475243	NA	other	0.0350582
12474894	AfunF3_2	0.00987729	0.00987729	0.207519	0.4875	0.6875	0.062634	A	G	downstream_gene_variant	MODIFIER	AFUN001235	c.*1615T>C		AfunF3_2	AFUN021068	Ig-like domain-containing protein [Source:UniProtKB/TrEMBL;Acc:A0A4Y0BKC4]	12473373	12476219	NA	other	0.0374756
12474894	AfunF3_2	0.00987729	0.00987729	0.207519	0.4875	0.6875	0.062634	A	G	downstream_gene_variant	MODIFIER	AFUN001235	c.*1615T>C		AfunF3_2	AFUN021067	Transmembrane emp24 protein transport domain containing 1b [Source:Projected from Anopheles gambiae (AGAP001505) VB Community Annotation]	12473981	12475243	NA	other	0.0350582
12474894	AfunF3_2	0.00987729	0.00987729	0.207519	0.4875	0.6875	0.062634	A	G	downstream_gene_variant	MODIFIER	AFUN001234	c.*4441T>C		AfunF3_2	AFUN021068	Ig-like domain-containing protein [Source:UniProtKB/TrEMBL;Acc:A0A4Y0BKC4]	12473373	12476219	NA	other	0.0374756
12474894	AfunF3_2	0.00987729	0.00987729	0.207519	0.4875	0.6875	0.062634	A	G	downstream_gene_variant	MODIFIER	AFUN001234	c.*4441T>C		AfunF3_2	AFUN021067	Transmembrane emp24 protein transport domain containing 1b [Source:Projected from Anopheles gambiae (AGAP001505) VB Community Annotation]	12473981	12475243	NA	other	0.0350582
12474894	AfunF3_2	0.00987729	0.00987729	0.207519	0.4875	0.6875	0.062634	A	G	intron_variant	MODIFIER	AFUN021068	c.-30-462A>G		AfunF3_2	AFUN021068	Ig-like domain-containing protein [Source:UniProtKB/TrEMBL;Acc:A0A4Y0BKC4]	12473373	12476219	NA	other	0.0374756
12474894	AfunF3_2	0.00987729	0.00987729	0.207519	0.4875	0.6875	0.062634	A	G	intron_variant	MODIFIER	AFUN021068	c.-30-462A>G		AfunF3_2	AFUN021067	Transmembrane emp24 protein transport domain containing 1b [Source:Projected from Anopheles gambiae (AGAP001505) VB Community Annotation]	12473981	12475243	NA	other	0.0350582
12475100	AfunF3_2	0.0426361	0.0426361	0.454893	NA	NA	NA	C	T	3_prime_UTR_variant	MODIFIER	AFUN021067	c.*158C>T		AfunF3_2	AFUN021068	Ig-like domain-containing protein [Source:UniProtKB/TrEMBL;Acc:A0A4Y0BKC4]	12473373	12476219	NA	other	0.0374756
12475100	AfunF3_2	0.0426361	0.0426361	0.454893	NA	NA	NA	C	T	3_prime_UTR_variant	MODIFIER	AFUN021067	c.*158C>T		AfunF3_2	AFUN021067	Transmembrane emp24 protein transport domain containing 1b [Source:Projected from Anopheles gambiae (AGAP001505) VB Community Annotation]	12473981	12475243	NA	other	0.0350582
12475100	AfunF3_2	0.0426361	0.0426361	0.454893	NA	NA	NA	C	T	downstream_gene_variant	MODIFIER	AFUN001235	c.*1409G>A		AfunF3_2	AFUN021068	Ig-like domain-containing protein [Source:UniProtKB/TrEMBL;Acc:A0A4Y0BKC4]	12473373	12476219	NA	other	0.0374756
12475100	AfunF3_2	0.0426361	0.0426361	0.454893	NA	NA	NA	C	T	downstream_gene_variant	MODIFIER	AFUN001235	c.*1409G>A		AfunF3_2	AFUN021067	Transmembrane emp24 protein transport domain containing 1b [Source:Projected from Anopheles gambiae (AGAP001505) VB Community Annotation]	12473981	12475243	NA	other	0.0350582
12475100	AfunF3_2	0.0426361	0.0426361	0.454893	NA	NA	NA	C	T	downstream_gene_variant	MODIFIER	AFUN001234	c.*4235G>A		AfunF3_2	AFUN021068	Ig-like domain-containing protein [Source:UniProtKB/TrEMBL;Acc:A0A4Y0BKC4]	12473373	12476219	NA	other	0.0374756
12475100	AfunF3_2	0.0426361	0.0426361	0.454893	NA	NA	NA	C	T	downstream_gene_variant	MODIFIER	AFUN001234	c.*4235G>A		AfunF3_2	AFUN021067	Transmembrane emp24 protein transport domain containing 1b [Source:Projected from Anopheles gambiae (AGAP001505) VB Community Annotation]	12473981	12475243	NA	other	0.0350582
12475100	AfunF3_2	0.0426361	0.0426361	0.454893	NA	NA	NA	C	T	intron_variant	MODIFIER	AFUN021068	c.-30-256C>T		AfunF3_2	AFUN021068	Ig-like domain-containing protein [Source:UniProtKB/TrEMBL;Acc:A0A4Y0BKC4]	12473373	12476219	NA	other	0.0374756
12475100	AfunF3_2	0.0426361	0.0426361	0.454893	NA	NA	NA	C	T	intron_variant	MODIFIER	AFUN021068	c.-30-256C>T		AfunF3_2	AFUN021067	Transmembrane emp24 protein transport domain containing 1b [Source:Projected from Anopheles gambiae (AGAP001505) VB Community Annotation]	12473981	12475243	NA	other	0.0350582
12475100	AfunF3_2	0.0426361	0.0426361	0.454893	NA	NA	NA	C	T	downstream_gene_variant	MODIFIER	AFUN021069	c.*2296C>T		AfunF3_2	AFUN021068	Ig-like domain-containing protein [Source:UniProtKB/TrEMBL;Acc:A0A4Y0BKC4]	12473373	12476219	NA	other	0.0374756
12475100	AfunF3_2	0.0426361	0.0426361	0.454893	NA	NA	NA	C	T	downstream_gene_variant	MODIFIER	AFUN021069	c.*2296C>T		AfunF3_2	AFUN021067	Transmembrane emp24 protein transport domain containing 1b [Source:Projected from Anopheles gambiae (AGAP001505) VB Community Annotation]	12473981	12475243	NA	other	0.0350582
12475100	AfunF3_2	0.0426361	0.0426361	0.454893	NA	NA	NA	C	T	upstream_gene_variant	MODIFIER	AFUN001237	c.-4711G>A		AfunF3_2	AFUN021068	Ig-like domain-containing protein [Source:UniProtKB/TrEMBL;Acc:A0A4Y0BKC4]	12473373	12476219	NA	other	0.0374756
12475100	AfunF3_2	0.0426361	0.0426361	0.454893	NA	NA	NA	C	T	upstream_gene_variant	MODIFIER	AFUN001237	c.-4711G>A		AfunF3_2	AFUN021067	Transmembrane emp24 protein transport domain containing 1b [Source:Projected from Anopheles gambiae (AGAP001505) VB Community Annotation]	12473981	12475243	NA	other	0.0350582
12618052	AfunF3_2	2.44878e-06	2.44878e-06	0.000829747	0	0.1875	0.17094	G	A	upstream_gene_variant	MODIFIER	AFUN019439	c.-2866G>A		AfunF3_2	AFUN021058	DUF4806 domain-containing protein [Source:UniProtKB/TrEMBL;Acc:A0A4Y0BKB6]	12617951	12620798	NA	other	0.0537673
12618052	AfunF3_2	2.44878e-06	2.44878e-06	0.000829747	0	0.1875	0.17094	G	A	downstream_gene_variant	MODIFIER	AFUN021055	c.*3664C>T		AfunF3_2	AFUN021058	DUF4806 domain-containing protein [Source:UniProtKB/TrEMBL;Acc:A0A4Y0BKB6]	12617951	12620798	NA	other	0.0537673
12618052	AfunF3_2	2.44878e-06	2.44878e-06	0.000829747	0	0.1875	0.17094	G	A	downstream_gene_variant	MODIFIER	AFUN021057	c.*2304G>A		AfunF3_2	AFUN021058	DUF4806 domain-containing protein [Source:UniProtKB/TrEMBL;Acc:A0A4Y0BKB6]	12617951	12620798	NA	other	0.0537673
12618052	AfunF3_2	2.44878e-06	2.44878e-06	0.000829747	0	0.1875	0.17094	G	A	5_prime_UTR_variant	MODIFIER	AFUN021058	c.-267G>A		AfunF3_2	AFUN021058	DUF4806 domain-containing protein [Source:UniProtKB/TrEMBL;Acc:A0A4Y0BKB6]	12617951	12620798	NA	other	0.0537673
12619863	AfunF3_2	0.0427837	0.0427837	0.454893	NA	NA	NA	T	A	3_prime_UTR_variant	MODIFIER	AFUN021058	c.*100T>A		AfunF3_2	AFUN021058	DUF4806 domain-containing protein [Source:UniProtKB/TrEMBL;Acc:A0A4Y0BKB6]	12617951	12620798	NA	other	0.0537673
12619863	AfunF3_2	0.0427837	0.0427837	0.454893	NA	NA	NA	T	A	downstream_gene_variant	MODIFIER	AFUN021057	c.*4115T>A		AfunF3_2	AFUN021058	DUF4806 domain-containing protein [Source:UniProtKB/TrEMBL;Acc:A0A4Y0BKB6]	12617951	12620798	NA	other	0.0537673
12619863	AfunF3_2	0.0427837	0.0427837	0.454893	NA	NA	NA	T	A	upstream_gene_variant	MODIFIER	AFUN019439	c.-1055T>A		AfunF3_2	AFUN021058	DUF4806 domain-containing protein [Source:UniProtKB/TrEMBL;Acc:A0A4Y0BKB6]	12617951	12620798	NA	other	0.0537673
12619863	AfunF3_2	0.0427837	0.0427837	0.454893	NA	NA	NA	T	A	downstream_gene_variant	MODIFIER	AFUN021055	c.*1853A>T		AfunF3_2	AFUN021058	DUF4806 domain-containing protein [Source:UniProtKB/TrEMBL;Acc:A0A4Y0BKB6]	12617951	12620798	NA	other	0.0537673
12627998	AfunF3_2	0.000742142	0.000742142	0.0348227	0.6125	0.3125	0.14993	T	C	downstream_gene_variant	MODIFIER	AFUN001222	c.*4380A>G		AfunF3_2	AFUN021056	unspecified product	12625465	12631952	NA	other	0.0350102
12627998	AfunF3_2	0.000742142	0.000742142	0.0348227	0.6125	0.3125	0.14993	T	C	synonymous_variant	LOW	AFUN021056	c.3165A>G	p.Lys1055Lys	AfunF3_2	AFUN021056	unspecified product	12625465	12631952	NA	other	0.0350102
12627998	AfunF3_2	0.000742142	0.000742142	0.0348227	0.6125	0.3125	0.14993	T	C	upstream_gene_variant	MODIFIER	AFUN021055	c.-4838A>G		AfunF3_2	AFUN021056	unspecified product	12625465	12631952	NA	other	0.0350102
12628100	AfunF3_2	0.00557227	0.00557227	0.145594	0.425	0.2	0.0948154	A	G	synonymous_variant	LOW	AFUN021056	c.3063T>C	p.Ser1021Ser	AfunF3_2	AFUN021056	unspecified product	12625465	12631952	NA	other	0.0350102
12628100	AfunF3_2	0.00557227	0.00557227	0.145594	0.425	0.2	0.0948154	A	G	downstream_gene_variant	MODIFIER	AFUN001222	c.*4278T>C		AfunF3_2	AFUN021056	unspecified product	12625465	12631952	NA	other	0.0350102
12628100	AfunF3_2	0.00557227	0.00557227	0.145594	0.425	0.2	0.0948154	A	G	upstream_gene_variant	MODIFIER	AFUN021055	c.-4940T>C		AfunF3_2	AFUN021056	unspecified product	12625465	12631952	NA	other	0.0350102
12808761	AfunF3_3	1.43035e-06	1.43035e-06	0.000619437	0.05	0.3375	0.222615	T	G	synonymous_variant	LOW	AFUN015904	c.144T>G	p.Pro48Pro	AfunF3_3	AFUN015904	cytochrome P450	12808612	12810622	CYP4J5	CYPs	0.0266186
12808761	AfunF3_3	1.43035e-06	1.43035e-06	0.000619437	0.05	0.3375	0.222615	T	G	downstream_gene_variant	MODIFIER	AFUN001975	c.*5836T>G		AfunF3_3	AFUN015904	cytochrome P450	12808612	12810622	CYP4J5	CYPs	0.0266186
12808761	AfunF3_3	1.43035e-06	1.43035e-06	0.000619437	0.05	0.3375	0.222615	T	G	downstream_gene_variant	MODIFIER	AFUN001977	c.*4028A>C		AfunF3_3	AFUN015904	cytochrome P450	12808612	12810622	CYP4J5	CYPs	0.0266186
12808761	AfunF3_3	1.43035e-06	1.43035e-06	0.000619437	0.05	0.3375	0.222615	T	G	downstream_gene_variant	MODIFIER	AFUN015905	c.*738T>G		AfunF3_3	AFUN015904	cytochrome P450	12808612	12810622	CYP4J5	CYPs	0.0266186
12808761	AfunF3_3	1.43035e-06	1.43035e-06	0.000619437	0.05	0.3375	0.222615	T	G	upstream_gene_variant	MODIFIER	AFUN015906	c.-2154T>G		AfunF3_3	AFUN015904	cytochrome P450	12808612	12810622	CYP4J5	CYPs	0.0266186
12808777	AfunF3_3	0.0426358	0.0426358	0.454893	NA	NA	NA	A	G	upstream_gene_variant	MODIFIER	AFUN015906	c.-2138A>G		AfunF3_3	AFUN015904	cytochrome P450	12808612	12810622	CYP4J5	CYPs	0.0266186
12808777	AfunF3_3	0.0426358	0.0426358	0.454893	NA	NA	NA	A	G	missense_variant	MODERATE	AFUN015904	c.160A>G	p.Ile54Val	AfunF3_3	AFUN015904	cytochrome P450	12808612	12810622	CYP4J5	CYPs	0.0266186
12808777	AfunF3_3	0.0426358	0.0426358	0.454893	NA	NA	NA	A	G	downstream_gene_variant	MODIFIER	AFUN001975	c.*5852A>G		AfunF3_3	AFUN015904	cytochrome P450	12808612	12810622	CYP4J5	CYPs	0.0266186
12808777	AfunF3_3	0.0426358	0.0426358	0.454893	NA	NA	NA	A	G	downstream_gene_variant	MODIFIER	AFUN015905	c.*754A>G		AfunF3_3	AFUN015904	cytochrome P450	12808612	12810622	CYP4J5	CYPs	0.0266186
12808777	AfunF3_3	0.0426358	0.0426358	0.454893	NA	NA	NA	A	G	downstream_gene_variant	MODIFIER	AFUN001977	c.*4012T>C		AfunF3_3	AFUN015904	cytochrome P450	12808612	12810622	CYP4J5	CYPs	0.0266186
12808851	AfunF3_3	0.0186335	0.0186335	0.30335	NA	NA	NA	G	A	upstream_gene_variant	MODIFIER	AFUN015906	c.-2064G>A		AfunF3_3	AFUN015904	cytochrome P450	12808612	12810622	CYP4J5	CYPs	0.0266186
12808851	AfunF3_3	0.0186335	0.0186335	0.30335	NA	NA	NA	G	A	downstream_gene_variant	MODIFIER	AFUN001977	c.*3938C>T		AfunF3_3	AFUN015904	cytochrome P450	12808612	12810622	CYP4J5	CYPs	0.0266186
12808851	AfunF3_3	0.0186335	0.0186335	0.30335	NA	NA	NA	G	A	downstream_gene_variant	MODIFIER	AFUN015905	c.*828G>A		AfunF3_3	AFUN015904	cytochrome P450	12808612	12810622	CYP4J5	CYPs	0.0266186
12808851	AfunF3_3	0.0186335	0.0186335	0.30335	NA	NA	NA	G	A	downstream_gene_variant	MODIFIER	AFUN001975	c.*5926G>A		AfunF3_3	AFUN015904	cytochrome P450	12808612	12810622	CYP4J5	CYPs	0.0266186
12808851	AfunF3_3	0.0186335	0.0186335	0.30335	NA	NA	NA	G	A	synonymous_variant	LOW	AFUN015904	c.234G>A	p.Leu78Leu	AfunF3_3	AFUN015904	cytochrome P450	12808612	12810622	CYP4J5	CYPs	0.0266186
12808869	AfunF3_3	0.0426358	0.0426358	0.454893	NA	NA	NA	G	A	upstream_gene_variant	MODIFIER	AFUN015906	c.-2046G>A		AfunF3_3	AFUN015904	cytochrome P450	12808612	12810622	CYP4J5	CYPs	0.0266186
12808869	AfunF3_3	0.0426358	0.0426358	0.454893	NA	NA	NA	G	A	downstream_gene_variant	MODIFIER	AFUN001977	c.*3920C>T		AfunF3_3	AFUN015904	cytochrome P450	12808612	12810622	CYP4J5	CYPs	0.0266186
12808869	AfunF3_3	0.0426358	0.0426358	0.454893	NA	NA	NA	G	A	downstream_gene_variant	MODIFIER	AFUN001975	c.*5944G>A		AfunF3_3	AFUN015904	cytochrome P450	12808612	12810622	CYP4J5	CYPs	0.0266186
12808869	AfunF3_3	0.0426358	0.0426358	0.454893	NA	NA	NA	G	A	downstream_gene_variant	MODIFIER	AFUN015905	c.*846G>A		AfunF3_3	AFUN015904	cytochrome P450	12808612	12810622	CYP4J5	CYPs	0.0266186
12808869	AfunF3_3	0.0426358	0.0426358	0.454893	NA	NA	NA	G	A	synonymous_variant	LOW	AFUN015904	c.252G>A	p.Lys84Lys	AfunF3_3	AFUN015904	cytochrome P450	12808612	12810622	CYP4J5	CYPs	0.0266186
12808959	AfunF3_3	0.0426358	0.0426358	0.454893	NA	NA	NA	G	A	upstream_gene_variant	MODIFIER	AFUN015906	c.-1956G>A		AfunF3_3	AFUN015904	cytochrome P450	12808612	12810622	CYP4J5	CYPs	0.0266186
12808959	AfunF3_3	0.0426358	0.0426358	0.454893	NA	NA	NA	G	A	downstream_gene_variant	MODIFIER	AFUN015905	c.*936G>A		AfunF3_3	AFUN015904	cytochrome P450	12808612	12810622	CYP4J5	CYPs	0.0266186
12808959	AfunF3_3	0.0426358	0.0426358	0.454893	NA	NA	NA	G	A	synonymous_variant	LOW	AFUN015904	c.342G>A	p.Lys114Lys	AfunF3_3	AFUN015904	cytochrome P450	12808612	12810622	CYP4J5	CYPs	0.0266186
12808959	AfunF3_3	0.0426358	0.0426358	0.454893	NA	NA	NA	G	A	downstream_gene_variant	MODIFIER	AFUN001977	c.*3830C>T		AfunF3_3	AFUN015904	cytochrome P450	12808612	12810622	CYP4J5	CYPs	0.0266186
12808959	AfunF3_3	0.0426358	0.0426358	0.454893	NA	NA	NA	G	A	downstream_gene_variant	MODIFIER	AFUN001975	c.*6034G>A		AfunF3_3	AFUN015904	cytochrome P450	12808612	12810622	CYP4J5	CYPs	0.0266186
12808968	AfunF3_3	0.0176131	0.0176131	0.30335	0.4125	0.2375	0.0548291	G	C	upstream_gene_variant	MODIFIER	AFUN015906	c.-1947G>C		AfunF3_3	AFUN015904	cytochrome P450	12808612	12810622	CYP4J5	CYPs	0.0266186
12808968	AfunF3_3	0.0176131	0.0176131	0.30335	0.4125	0.2375	0.0548291	G	C	downstream_gene_variant	MODIFIER	AFUN001977	c.*3821C>G		AfunF3_3	AFUN015904	cytochrome P450	12808612	12810622	CYP4J5	CYPs	0.0266186
12808968	AfunF3_3	0.0176131	0.0176131	0.30335	0.4125	0.2375	0.0548291	G	C	synonymous_variant	LOW	AFUN015904	c.351G>C	p.Leu117Leu	AfunF3_3	AFUN015904	cytochrome P450	12808612	12810622	CYP4J5	CYPs	0.0266186
12808968	AfunF3_3	0.0176131	0.0176131	0.30335	0.4125	0.2375	0.0548291	G	C	downstream_gene_variant	MODIFIER	AFUN015905	c.*945G>C		AfunF3_3	AFUN015904	cytochrome P450	12808612	12810622	CYP4J5	CYPs	0.0266186
12808968	AfunF3_3	0.0176131	0.0176131	0.30335	0.4125	0.2375	0.0548291	G	C	downstream_gene_variant	MODIFIER	AFUN001975	c.*6043G>C		AfunF3_3	AFUN015904	cytochrome P450	12808612	12810622	CYP4J5	CYPs	0.0266186
12809178	AfunF3_3	0.0425994	0.0425994	0.454893	NA	NA	NA	C	A	downstream_gene_variant	MODIFIER	AFUN001977	c.*3611G>T		AfunF3_3	AFUN015904	cytochrome P450	12808612	12810622	CYP4J5	CYPs	0.0266186
12809178	AfunF3_3	0.0425994	0.0425994	0.454893	NA	NA	NA	C	A	upstream_gene_variant	MODIFIER	AFUN015906	c.-1737C>A		AfunF3_3	AFUN015904	cytochrome P450	12808612	12810622	CYP4J5	CYPs	0.0266186
12809178	AfunF3_3	0.0425994	0.0425994	0.454893	NA	NA	NA	C	A	downstream_gene_variant	MODIFIER	AFUN015905	c.*1155C>A		AfunF3_3	AFUN015904	cytochrome P450	12808612	12810622	CYP4J5	CYPs	0.0266186
12809178	AfunF3_3	0.0425994	0.0425994	0.454893	NA	NA	NA	C	A	downstream_gene_variant	MODIFIER	AFUN001975	c.*6253C>A		AfunF3_3	AFUN015904	cytochrome P450	12808612	12810622	CYP4J5	CYPs	0.0266186
12809178	AfunF3_3	0.0425994	0.0425994	0.454893	NA	NA	NA	C	A	synonymous_variant	LOW	AFUN015904	c.561C>A	p.Ser187Ser	AfunF3_3	AFUN015904	cytochrome P450	12808612	12810622	CYP4J5	CYPs	0.0266186
12809211	AfunF3_3	0.0467384	0.0467384	0.474783	NA	NA	NA	T	C	upstream_gene_variant	MODIFIER	AFUN015906	c.-1704T>C		AfunF3_3	AFUN015904	cytochrome P450	12808612	12810622	CYP4J5	CYPs	0.0266186
12809211	AfunF3_3	0.0467384	0.0467384	0.474783	NA	NA	NA	T	C	downstream_gene_variant	MODIFIER	AFUN001975	c.*6286T>C		AfunF3_3	AFUN015904	cytochrome P450	12808612	12810622	CYP4J5	CYPs	0.0266186
12809211	AfunF3_3	0.0467384	0.0467384	0.474783	NA	NA	NA	T	C	downstream_gene_variant	MODIFIER	AFUN001977	c.*3578A>G		AfunF3_3	AFUN015904	cytochrome P450	12808612	12810622	CYP4J5	CYPs	0.0266186
12809211	AfunF3_3	0.0467384	0.0467384	0.474783	NA	NA	NA	T	C	splice_region_variant&synonymous_variant	LOW	AFUN015904	c.594T>C	p.Cys198Cys	AfunF3_3	AFUN015904	cytochrome P450	12808612	12810622	CYP4J5	CYPs	0.0266186
12809211	AfunF3_3	0.0467384	0.0467384	0.474783	NA	NA	NA	T	C	downstream_gene_variant	MODIFIER	AFUN015905	c.*1188T>C		AfunF3_3	AFUN015904	cytochrome P450	12808612	12810622	CYP4J5	CYPs	0.0266186
12809255	AfunF3_3	0.0444664	0.0444664	0.459474	NA	NA	NA	G	A	intron_variant	MODIFIER	AFUN015904	c.596-38G>A		AfunF3_3	AFUN015904	cytochrome P450	12808612	12810622	CYP4J5	CYPs	0.0266186
12809255	AfunF3_3	0.0444664	0.0444664	0.459474	NA	NA	NA	G	A	upstream_gene_variant	MODIFIER	AFUN015906	c.-1660G>A		AfunF3_3	AFUN015904	cytochrome P450	12808612	12810622	CYP4J5	CYPs	0.0266186
12809255	AfunF3_3	0.0444664	0.0444664	0.459474	NA	NA	NA	G	A	downstream_gene_variant	MODIFIER	AFUN015905	c.*1232G>A		AfunF3_3	AFUN015904	cytochrome P450	12808612	12810622	CYP4J5	CYPs	0.0266186
12809255	AfunF3_3	0.0444664	0.0444664	0.459474	NA	NA	NA	G	A	downstream_gene_variant	MODIFIER	AFUN001977	c.*3534C>T		AfunF3_3	AFUN015904	cytochrome P450	12808612	12810622	CYP4J5	CYPs	0.0266186
12809255	AfunF3_3	0.0444664	0.0444664	0.459474	NA	NA	NA	G	A	downstream_gene_variant	MODIFIER	AFUN001975	c.*6330G>A		AfunF3_3	AFUN015904	cytochrome P450	12808612	12810622	CYP4J5	CYPs	0.0266186
12809306	AfunF3_3	0.00899106	0.00899106	0.191644	0.0875	0.2375	0.0625618	T	A	downstream_gene_variant	MODIFIER	AFUN001975	c.*6381T>A		AfunF3_3	AFUN015904	cytochrome P450	12808612	12810622	CYP4J5	CYPs	0.0266186
12809306	AfunF3_3	0.00899106	0.00899106	0.191644	0.0875	0.2375	0.0625618	T	A	downstream_gene_variant	MODIFIER	AFUN015905	c.*1283T>A		AfunF3_3	AFUN015904	cytochrome P450	12808612	12810622	CYP4J5	CYPs	0.0266186
12809306	AfunF3_3	0.00899106	0.00899106	0.191644	0.0875	0.2375	0.0625618	T	A	downstream_gene_variant	MODIFIER	AFUN001977	c.*3483A>T		AfunF3_3	AFUN015904	cytochrome P450	12808612	12810622	CYP4J5	CYPs	0.0266186
12809306	AfunF3_3	0.00899106	0.00899106	0.191644	0.0875	0.2375	0.0625618	T	A	synonymous_variant	LOW	AFUN015904	c.609T>A	p.Gly203Gly	AfunF3_3	AFUN015904	cytochrome P450	12808612	12810622	CYP4J5	CYPs	0.0266186
12809306	AfunF3_3	0.00899106	0.00899106	0.191644	0.0875	0.2375	0.0625618	T	A	upstream_gene_variant	MODIFIER	AFUN015906	c.-1609T>A		AfunF3_3	AFUN015904	cytochrome P450	12808612	12810622	CYP4J5	CYPs	0.0266186
12809346	AfunF3_3	1.28199e-05	1.28199e-05	0.00216228	0.8375	1	0.147929	A	G	upstream_gene_variant	MODIFIER	AFUN015906	c.-1569A>G		AfunF3_3	AFUN015904	cytochrome P450	12808612	12810622	CYP4J5	CYPs	0.0266186
12809346	AfunF3_3	1.28199e-05	1.28199e-05	0.00216228	0.8375	1	0.147929	A	G	downstream_gene_variant	MODIFIER	AFUN001975	c.*6421A>G		AfunF3_3	AFUN015904	cytochrome P450	12808612	12810622	CYP4J5	CYPs	0.0266186
12809346	AfunF3_3	1.28199e-05	1.28199e-05	0.00216228	0.8375	1	0.147929	A	G	downstream_gene_variant	MODIFIER	AFUN001977	c.*3443T>C		AfunF3_3	AFUN015904	cytochrome P450	12808612	12810622	CYP4J5	CYPs	0.0266186
12809346	AfunF3_3	1.28199e-05	1.28199e-05	0.00216228	0.8375	1	0.147929	A	G	missense_variant	MODERATE	AFUN015904	c.649A>G	p.Lys217Glu	AfunF3_3	AFUN015904	cytochrome P450	12808612	12810622	CYP4J5	CYPs	0.0266186
12809346	AfunF3_3	1.28199e-05	1.28199e-05	0.00216228	0.8375	1	0.147929	A	G	downstream_gene_variant	MODIFIER	AFUN015905	c.*1323A>G		AfunF3_3	AFUN015904	cytochrome P450	12808612	12810622	CYP4J5	CYPs	0.0266186
12809369	AfunF3_3	0.00686408	0.00686408	0.169509	0.3625	0.575	0.0747068	T	C	upstream_gene_variant	MODIFIER	AFUN015906	c.-1546T>C		AfunF3_3	AFUN015904	cytochrome P450	12808612	12810622	CYP4J5	CYPs	0.0266186
12809369	AfunF3_3	0.00686408	0.00686408	0.169509	0.3625	0.575	0.0747068	T	C	downstream_gene_variant	MODIFIER	AFUN001975	c.*6444T>C		AfunF3_3	AFUN015904	cytochrome P450	12808612	12810622	CYP4J5	CYPs	0.0266186
12809369	AfunF3_3	0.00686408	0.00686408	0.169509	0.3625	0.575	0.0747068	T	C	synonymous_variant	LOW	AFUN015904	c.672T>C	p.Asp224Asp	AfunF3_3	AFUN015904	cytochrome P450	12808612	12810622	CYP4J5	CYPs	0.0266186
12809369	AfunF3_3	0.00686408	0.00686408	0.169509	0.3625	0.575	0.0747068	T	C	downstream_gene_variant	MODIFIER	AFUN015905	c.*1346T>C		AfunF3_3	AFUN015904	cytochrome P450	12808612	12810622	CYP4J5	CYPs	0.0266186
12809369	AfunF3_3	0.00686408	0.00686408	0.169509	0.3625	0.575	0.0747068	T	C	downstream_gene_variant	MODIFIER	AFUN001977	c.*3420A>G		AfunF3_3	AFUN015904	cytochrome P450	12808612	12810622	CYP4J5	CYPs	0.0266186
12809681	AfunF3_3	2.44378e-06	2.44378e-06	0.000829747	0	0.1875	0.17094	C	T	upstream_gene_variant	MODIFIER	AFUN015906	c.-1234C>T		AfunF3_3	AFUN015904	cytochrome P450	12808612	12810622	CYP4J5	CYPs	0.0266186
12809681	AfunF3_3	2.44378e-06	2.44378e-06	0.000829747	0	0.1875	0.17094	C	T	downstream_gene_variant	MODIFIER	AFUN015905	c.*1658C>T		AfunF3_3	AFUN015904	cytochrome P450	12808612	12810622	CYP4J5	CYPs	0.0266186
12809681	AfunF3_3	2.44378e-06	2.44378e-06	0.000829747	0	0.1875	0.17094	C	T	downstream_gene_variant	MODIFIER	AFUN001977	c.*3108G>A		AfunF3_3	AFUN015904	cytochrome P450	12808612	12810622	CYP4J5	CYPs	0.0266186
12809681	AfunF3_3	2.44378e-06	2.44378e-06	0.000829747	0	0.1875	0.17094	C	T	downstream_gene_variant	MODIFIER	AFUN001975	c.*6756C>T		AfunF3_3	AFUN015904	cytochrome P450	12808612	12810622	CYP4J5	CYPs	0.0266186
12809681	AfunF3_3	2.44378e-06	2.44378e-06	0.000829747	0	0.1875	0.17094	C	T	synonymous_variant	LOW	AFUN015904	c.984C>T	p.Asp328Asp	AfunF3_3	AFUN015904	cytochrome P450	12808612	12810622	CYP4J5	CYPs	0.0266186
12809858	AfunF3_3	2.44378e-06	2.44378e-06	0.000829747	0	0.1875	0.17094	C	A	missense_variant	MODERATE	AFUN015904	c.1161C>A	p.Phe387Leu	AfunF3_3	AFUN015904	cytochrome P450	12808612	12810622	CYP4J5	CYPs	0.0266186
12809858	AfunF3_3	2.44378e-06	2.44378e-06	0.000829747	0	0.1875	0.17094	C	A	downstream_gene_variant	MODIFIER	AFUN015905	c.*1835C>A		AfunF3_3	AFUN015904	cytochrome P450	12808612	12810622	CYP4J5	CYPs	0.0266186
12809858	AfunF3_3	2.44378e-06	2.44378e-06	0.000829747	0	0.1875	0.17094	C	A	upstream_gene_variant	MODIFIER	AFUN015906	c.-1057C>A		AfunF3_3	AFUN015904	cytochrome P450	12808612	12810622	CYP4J5	CYPs	0.0266186
12809858	AfunF3_3	2.44378e-06	2.44378e-06	0.000829747	0	0.1875	0.17094	C	A	downstream_gene_variant	MODIFIER	AFUN001977	c.*2931G>T		AfunF3_3	AFUN015904	cytochrome P450	12808612	12810622	CYP4J5	CYPs	0.0266186
12809936	AfunF3_3	0.00168029	0.00168029	0.0624608	0.05	0.2125	0.0939285	T	G	upstream_gene_variant	MODIFIER	AFUN015906	c.-979T>G		AfunF3_3	AFUN015904	cytochrome P450	12808612	12810622	CYP4J5	CYPs	0.0266186
12809936	AfunF3_3	0.00168029	0.00168029	0.0624608	0.05	0.2125	0.0939285	T	G	downstream_gene_variant	MODIFIER	AFUN001977	c.*2853A>C		AfunF3_3	AFUN015904	cytochrome P450	12808612	12810622	CYP4J5	CYPs	0.0266186
12809936	AfunF3_3	0.00168029	0.00168029	0.0624608	0.05	0.2125	0.0939285	T	G	downstream_gene_variant	MODIFIER	AFUN015905	c.*1913T>G		AfunF3_3	AFUN015904	cytochrome P450	12808612	12810622	CYP4J5	CYPs	0.0266186
12809936	AfunF3_3	0.00168029	0.00168029	0.0624608	0.05	0.2125	0.0939285	T	G	synonymous_variant	LOW	AFUN015904	c.1239T>G	p.Val413Val	AfunF3_3	AFUN015904	cytochrome P450	12808612	12810622	CYP4J5	CYPs	0.0266186
12809987	AfunF3_3	0.0164175	0.0164175	0.30074	0.6	0.775	0.0579084	C	T	downstream_gene_variant	MODIFIER	AFUN001977	c.*2802G>A		AfunF3_3	AFUN015904	cytochrome P450	12808612	12810622	CYP4J5	CYPs	0.0266186
12809987	AfunF3_3	0.0164175	0.0164175	0.30074	0.6	0.775	0.0579084	C	T	synonymous_variant	LOW	AFUN015904	c.1290C>T	p.His430His	AfunF3_3	AFUN015904	cytochrome P450	12808612	12810622	CYP4J5	CYPs	0.0266186
12809987	AfunF3_3	0.0164175	0.0164175	0.30074	0.6	0.775	0.0579084	C	T	upstream_gene_variant	MODIFIER	AFUN015906	c.-928C>T		AfunF3_3	AFUN015904	cytochrome P450	12808612	12810622	CYP4J5	CYPs	0.0266186
12809987	AfunF3_3	0.0164175	0.0164175	0.30074	0.6	0.775	0.0579084	C	T	downstream_gene_variant	MODIFIER	AFUN015905	c.*1964C>T		AfunF3_3	AFUN015904	cytochrome P450	12808612	12810622	CYP4J5	CYPs	0.0266186
12810011	AfunF3_3	0.0426358	0.0426358	0.454893	NA	NA	NA	G	T	upstream_gene_variant	MODIFIER	AFUN015906	c.-904G>T		AfunF3_3	AFUN015904	cytochrome P450	12808612	12810622	CYP4J5	CYPs	0.0266186
12810011	AfunF3_3	0.0426358	0.0426358	0.454893	NA	NA	NA	G	T	downstream_gene_variant	MODIFIER	AFUN015905	c.*1988G>T		AfunF3_3	AFUN015904	cytochrome P450	12808612	12810622	CYP4J5	CYPs	0.0266186
12810011	AfunF3_3	0.0426358	0.0426358	0.454893	NA	NA	NA	G	T	downstream_gene_variant	MODIFIER	AFUN001977	c.*2778C>A		AfunF3_3	AFUN015904	cytochrome P450	12808612	12810622	CYP4J5	CYPs	0.0266186
12810011	AfunF3_3	0.0426358	0.0426358	0.454893	NA	NA	NA	G	T	synonymous_variant	LOW	AFUN015904	c.1314G>T	p.Pro438Pro	AfunF3_3	AFUN015904	cytochrome P450	12808612	12810622	CYP4J5	CYPs	0.0266186
12810050	AfunF3_3	0.0426358	0.0426358	0.454893	NA	NA	NA	C	G	downstream_gene_variant	MODIFIER	AFUN015905	c.*2027C>G		AfunF3_3	AFUN015904	cytochrome P450	12808612	12810622	CYP4J5	CYPs	0.0266186
12810050	AfunF3_3	0.0426358	0.0426358	0.454893	NA	NA	NA	C	G	downstream_gene_variant	MODIFIER	AFUN001977	c.*2739G>C		AfunF3_3	AFUN015904	cytochrome P450	12808612	12810622	CYP4J5	CYPs	0.0266186
12810050	AfunF3_3	0.0426358	0.0426358	0.454893	NA	NA	NA	C	G	synonymous_variant	LOW	AFUN015904	c.1353C>G	p.Arg451Arg	AfunF3_3	AFUN015904	cytochrome P450	12808612	12810622	CYP4J5	CYPs	0.0266186
12810050	AfunF3_3	0.0426358	0.0426358	0.454893	NA	NA	NA	C	G	upstream_gene_variant	MODIFIER	AFUN015906	c.-865C>G		AfunF3_3	AFUN015904	cytochrome P450	12808612	12810622	CYP4J5	CYPs	0.0266186
12810107	AfunF3_3	0.000133927	0.000133927	0.011014	0.825	0.9875	0.13013	A	G	downstream_gene_variant	MODIFIER	AFUN015905	c.*2084A>G		AfunF3_3	AFUN015904	cytochrome P450	12808612	12810622	CYP4J5	CYPs	0.0266186
12810107	AfunF3_3	0.000133927	0.000133927	0.011014	0.825	0.9875	0.13013	A	G	downstream_gene_variant	MODIFIER	AFUN001977	c.*2682T>C		AfunF3_3	AFUN015904	cytochrome P450	12808612	12810622	CYP4J5	CYPs	0.0266186
12810107	AfunF3_3	0.000133927	0.000133927	0.011014	0.825	0.9875	0.13013	A	G	upstream_gene_variant	MODIFIER	AFUN015906	c.-808A>G		AfunF3_3	AFUN015904	cytochrome P450	12808612	12810622	CYP4J5	CYPs	0.0266186
12810107	AfunF3_3	0.000133927	0.000133927	0.011014	0.825	0.9875	0.13013	A	G	synonymous_variant	LOW	AFUN015904	c.1410A>G	p.Ala470Ala	AfunF3_3	AFUN015904	cytochrome P450	12808612	12810622	CYP4J5	CYPs	0.0266186
12810353	AfunF3_3	0.00850305	0.00850305	0.1843	0.0625	0.2	0.0620783	A	G	upstream_gene_variant	MODIFIER	AFUN015906	c.-562A>G		AfunF3_3	AFUN015904	cytochrome P450	12808612	12810622	CYP4J5	CYPs	0.0266186
12810353	AfunF3_3	0.00850305	0.00850305	0.1843	0.0625	0.2	0.0620783	A	G	3_prime_UTR_variant	MODIFIER	AFUN015904	c.*63A>G		AfunF3_3	AFUN015904	cytochrome P450	12808612	12810622	CYP4J5	CYPs	0.0266186
12810353	AfunF3_3	0.00850305	0.00850305	0.1843	0.0625	0.2	0.0620783	A	G	downstream_gene_variant	MODIFIER	AFUN015905	c.*2330A>G		AfunF3_3	AFUN015904	cytochrome P450	12808612	12810622	CYP4J5	CYPs	0.0266186
12810353	AfunF3_3	0.00850305	0.00850305	0.1843	0.0625	0.2	0.0620783	A	G	downstream_gene_variant	MODIFIER	AFUN001977	c.*2436T>C		AfunF3_3	AFUN015904	cytochrome P450	12808612	12810622	CYP4J5	CYPs	0.0266186
12811846	AfunF3_3	4.5648e-07	4.5648e-07	0.00031244	0	0.2125	0.19457	A	G	downstream_gene_variant	MODIFIER	AFUN015904	c.*1556A>G		AfunF3_3	AFUN015906	Cytochrome P450 [Source:UniProtKB/TrEMBL;Acc:A0A182S536]	12810863	12812673	CYP4J9	CYPs	0.0176694
12811846	AfunF3_3	4.5648e-07	4.5648e-07	0.00031244	0	0.2125	0.19457	A	G	downstream_gene_variant	MODIFIER	AFUN001977	c.*943T>C		AfunF3_3	AFUN015906	Cytochrome P450 [Source:UniProtKB/TrEMBL;Acc:A0A182S536]	12810863	12812673	CYP4J9	CYPs	0.0176694
12811846	AfunF3_3	4.5648e-07	4.5648e-07	0.00031244	0	0.2125	0.19457	A	G	downstream_gene_variant	MODIFIER	AFUN015905	c.*3823A>G		AfunF3_3	AFUN015906	Cytochrome P450 [Source:UniProtKB/TrEMBL;Acc:A0A182S536]	12810863	12812673	CYP4J9	CYPs	0.0176694
12811846	AfunF3_3	4.5648e-07	4.5648e-07	0.00031244	0	0.2125	0.19457	A	G	intron_variant	MODIFIER	AFUN015906	c.818+31A>G		AfunF3_3	AFUN015906	Cytochrome P450 [Source:UniProtKB/TrEMBL;Acc:A0A182S536]	12810863	12812673	CYP4J9	CYPs	0.0176694
12812113	AfunF3_3	0.0426358	0.0426358	0.454893	NA	NA	NA	A	G	downstream_gene_variant	MODIFIER	AFUN015904	c.*1823A>G		AfunF3_3	AFUN015906	Cytochrome P450 [Source:UniProtKB/TrEMBL;Acc:A0A182S536]	12810863	12812673	CYP4J9	CYPs	0.0176694
12812113	AfunF3_3	0.0426358	0.0426358	0.454893	NA	NA	NA	A	G	downstream_gene_variant	MODIFIER	AFUN001977	c.*676T>C		AfunF3_3	AFUN015906	Cytochrome P450 [Source:UniProtKB/TrEMBL;Acc:A0A182S536]	12810863	12812673	CYP4J9	CYPs	0.0176694
12812113	AfunF3_3	0.0426358	0.0426358	0.454893	NA	NA	NA	A	G	downstream_gene_variant	MODIFIER	AFUN015905	c.*4090A>G		AfunF3_3	AFUN015906	Cytochrome P450 [Source:UniProtKB/TrEMBL;Acc:A0A182S536]	12810863	12812673	CYP4J9	CYPs	0.0176694
12812113	AfunF3_3	0.0426358	0.0426358	0.454893	NA	NA	NA	A	G	synonymous_variant	LOW	AFUN015906	c.1044A>G	p.Arg348Arg	AfunF3_3	AFUN015906	Cytochrome P450 [Source:UniProtKB/TrEMBL;Acc:A0A182S536]	12810863	12812673	CYP4J9	CYPs	0.0176694
12812197	AfunF3_3	4.53661e-07	4.53661e-07	0.00031244	0	0.2125	0.19457	T	C	downstream_gene_variant	MODIFIER	AFUN015905	c.*4174T>C		AfunF3_3	AFUN015906	Cytochrome P450 [Source:UniProtKB/TrEMBL;Acc:A0A182S536]	12810863	12812673	CYP4J9	CYPs	0.0176694
12812197	AfunF3_3	4.53661e-07	4.53661e-07	0.00031244	0	0.2125	0.19457	T	C	downstream_gene_variant	MODIFIER	AFUN015904	c.*1907T>C		AfunF3_3	AFUN015906	Cytochrome P450 [Source:UniProtKB/TrEMBL;Acc:A0A182S536]	12810863	12812673	CYP4J9	CYPs	0.0176694
12812197	AfunF3_3	4.53661e-07	4.53661e-07	0.00031244	0	0.2125	0.19457	T	C	downstream_gene_variant	MODIFIER	AFUN001977	c.*592A>G		AfunF3_3	AFUN015906	Cytochrome P450 [Source:UniProtKB/TrEMBL;Acc:A0A182S536]	12810863	12812673	CYP4J9	CYPs	0.0176694
12812197	AfunF3_3	4.53661e-07	4.53661e-07	0.00031244	0	0.2125	0.19457	T	C	synonymous_variant	LOW	AFUN015906	c.1128T>C	p.Arg376Arg	AfunF3_3	AFUN015906	Cytochrome P450 [Source:UniProtKB/TrEMBL;Acc:A0A182S536]	12810863	12812673	CYP4J9	CYPs	0.0176694
12812278	AfunF3_3	9.17984e-05	9.17984e-05	0.0085131	0.525	0.8125	0.156989	C	G	downstream_gene_variant	MODIFIER	AFUN015904	c.*1988C>G		AfunF3_3	AFUN015906	Cytochrome P450 [Source:UniProtKB/TrEMBL;Acc:A0A182S536]	12810863	12812673	CYP4J9	CYPs	0.0176694
12812278	AfunF3_3	9.17984e-05	9.17984e-05	0.0085131	0.525	0.8125	0.156989	C	G	synonymous_variant	LOW	AFUN015906	c.1209C>G	p.Thr403Thr	AfunF3_3	AFUN015906	Cytochrome P450 [Source:UniProtKB/TrEMBL;Acc:A0A182S536]	12810863	12812673	CYP4J9	CYPs	0.0176694
12812278	AfunF3_3	9.17984e-05	9.17984e-05	0.0085131	0.525	0.8125	0.156989	C	G	downstream_gene_variant	MODIFIER	AFUN015905	c.*4255C>G		AfunF3_3	AFUN015906	Cytochrome P450 [Source:UniProtKB/TrEMBL;Acc:A0A182S536]	12810863	12812673	CYP4J9	CYPs	0.0176694
12812278	AfunF3_3	9.17984e-05	9.17984e-05	0.0085131	0.525	0.8125	0.156989	C	G	downstream_gene_variant	MODIFIER	AFUN001977	c.*511G>C		AfunF3_3	AFUN015906	Cytochrome P450 [Source:UniProtKB/TrEMBL;Acc:A0A182S536]	12810863	12812673	CYP4J9	CYPs	0.0176694
12812353	AfunF3_3	0.0426358	0.0426358	0.454893	NA	NA	NA	C	T	downstream_gene_variant	MODIFIER	AFUN015904	c.*2063C>T		AfunF3_3	AFUN015906	Cytochrome P450 [Source:UniProtKB/TrEMBL;Acc:A0A182S536]	12810863	12812673	CYP4J9	CYPs	0.0176694
12812353	AfunF3_3	0.0426358	0.0426358	0.454893	NA	NA	NA	C	T	downstream_gene_variant	MODIFIER	AFUN001977	c.*436G>A		AfunF3_3	AFUN015906	Cytochrome P450 [Source:UniProtKB/TrEMBL;Acc:A0A182S536]	12810863	12812673	CYP4J9	CYPs	0.0176694
12812353	AfunF3_3	0.0426358	0.0426358	0.454893	NA	NA	NA	C	T	downstream_gene_variant	MODIFIER	AFUN015905	c.*4330C>T		AfunF3_3	AFUN015906	Cytochrome P450 [Source:UniProtKB/TrEMBL;Acc:A0A182S536]	12810863	12812673	CYP4J9	CYPs	0.0176694
12812353	AfunF3_3	0.0426358	0.0426358	0.454893	NA	NA	NA	C	T	synonymous_variant	LOW	AFUN015906	c.1284C>T	p.Asp428Asp	AfunF3_3	AFUN015906	Cytochrome P450 [Source:UniProtKB/TrEMBL;Acc:A0A182S536]	12810863	12812673	CYP4J9	CYPs	0.0176694
12944919	AfunF3_X	0.00312919	0.00312919	0.0995096	0.2	0.05	0.0830546	T	G	missense_variant	MODERATE	AFUN022134	c.940A>C	p.Met314Leu	AfunF3_X	AFUN022134	CLIP-domain serine protease [Source:Projected from Anopheles gambiae (AGAP000572) VB Community Annotation]	12944578	12946987	NA	other	0.0392944
12944919	AfunF3_X	0.00312919	0.00312919	0.0995096	0.2	0.05	0.0830546	T	G	upstream_gene_variant	MODIFIER	AFUN022136	c.-1504A>C		AfunF3_X	AFUN022134	CLIP-domain serine protease [Source:Projected from Anopheles gambiae (AGAP000572) VB Community Annotation]	12944578	12946987	NA	other	0.0392944
12944919	AfunF3_X	0.00312919	0.00312919	0.0995096	0.2	0.05	0.0830546	T	G	downstream_gene_variant	MODIFIER	AFUN022137	c.*2898A>C		AfunF3_X	AFUN022134	CLIP-domain serine protease [Source:Projected from Anopheles gambiae (AGAP000572) VB Community Annotation]	12944578	12946987	NA	other	0.0392944
12945648	AfunF3_X	0.0426358	0.0426358	0.454893	NA	NA	NA	G	A	synonymous_variant	LOW	AFUN022134	c.211C>T	p.Leu71Leu	AfunF3_X	AFUN022134	CLIP-domain serine protease [Source:Projected from Anopheles gambiae (AGAP000572) VB Community Annotation]	12944578	12946987	NA	other	0.0392944
12945648	AfunF3_X	0.0426358	0.0426358	0.454893	NA	NA	NA	G	A	downstream_gene_variant	MODIFIER	AFUN022137	c.*2169C>T		AfunF3_X	AFUN022134	CLIP-domain serine protease [Source:Projected from Anopheles gambiae (AGAP000572) VB Community Annotation]	12944578	12946987	NA	other	0.0392944
12945648	AfunF3_X	0.0426358	0.0426358	0.454893	NA	NA	NA	G	A	upstream_gene_variant	MODIFIER	AFUN022136	c.-2233C>T		AfunF3_X	AFUN022134	CLIP-domain serine protease [Source:Projected from Anopheles gambiae (AGAP000572) VB Community Annotation]	12944578	12946987	NA	other	0.0392944
12945766	AfunF3_X	0.0275507	0.0275507	0.391747	0.175	0.325	0.0440627	C	G	upstream_gene_variant	MODIFIER	AFUN022136	c.-2351G>C		AfunF3_X	AFUN022134	CLIP-domain serine protease [Source:Projected from Anopheles gambiae (AGAP000572) VB Community Annotation]	12944578	12946987	NA	other	0.0392944
12945766	AfunF3_X	0.0275507	0.0275507	0.391747	0.175	0.325	0.0440627	C	G	downstream_gene_variant	MODIFIER	AFUN022137	c.*2051G>C		AfunF3_X	AFUN022134	CLIP-domain serine protease [Source:Projected from Anopheles gambiae (AGAP000572) VB Community Annotation]	12944578	12946987	NA	other	0.0392944
12945766	AfunF3_X	0.0275507	0.0275507	0.391747	0.175	0.325	0.0440627	C	G	intron_variant	MODIFIER	AFUN022134	c.142+19G>C		AfunF3_X	AFUN022134	CLIP-domain serine protease [Source:Projected from Anopheles gambiae (AGAP000572) VB Community Annotation]	12944578	12946987	NA	other	0.0392944
12945863	AfunF3_X	0.0248393	0.0248393	0.362348	0.1625	0.3125	0.0447377	C	G	upstream_gene_variant	MODIFIER	AFUN022136	c.-2448G>C		AfunF3_X	AFUN022134	CLIP-domain serine protease [Source:Projected from Anopheles gambiae (AGAP000572) VB Community Annotation]	12944578	12946987	NA	other	0.0392944
12945863	AfunF3_X	0.0248393	0.0248393	0.362348	0.1625	0.3125	0.0447377	C	G	missense_variant	MODERATE	AFUN022134	c.64G>C	p.Val22Leu	AfunF3_X	AFUN022134	CLIP-domain serine protease [Source:Projected from Anopheles gambiae (AGAP000572) VB Community Annotation]	12944578	12946987	NA	other	0.0392944
12945863	AfunF3_X	0.0248393	0.0248393	0.362348	0.1625	0.3125	0.0447377	C	G	downstream_gene_variant	MODIFIER	AFUN022137	c.*1954G>C		AfunF3_X	AFUN022134	CLIP-domain serine protease [Source:Projected from Anopheles gambiae (AGAP000572) VB Community Annotation]	12944578	12946987	NA	other	0.0392944
12945992	AfunF3_X	0.0186337	0.0186337	0.30335	NA	NA	NA	C	T	upstream_gene_variant	MODIFIER	AFUN022136	c.-2577G>A		AfunF3_X	AFUN022134	CLIP-domain serine protease [Source:Projected from Anopheles gambiae (AGAP000572) VB Community Annotation]	12944578	12946987	NA	other	0.0392944
12945992	AfunF3_X	0.0186337	0.0186337	0.30335	NA	NA	NA	C	T	5_prime_UTR_variant	MODIFIER	AFUN022134	c.-66G>A		AfunF3_X	AFUN022134	CLIP-domain serine protease [Source:Projected from Anopheles gambiae (AGAP000572) VB Community Annotation]	12944578	12946987	NA	other	0.0392944
12945992	AfunF3_X	0.0186337	0.0186337	0.30335	NA	NA	NA	C	T	downstream_gene_variant	MODIFIER	AFUN022137	c.*1825G>A		AfunF3_X	AFUN022134	CLIP-domain serine protease [Source:Projected from Anopheles gambiae (AGAP000572) VB Community Annotation]	12944578	12946987	NA	other	0.0392944
12946133	AfunF3_X	0.0427367	0.0427367	0.454893	NA	NA	NA	G	A	downstream_gene_variant	MODIFIER	AFUN022137	c.*1684C>T		AfunF3_X	AFUN022134	CLIP-domain serine protease [Source:Projected from Anopheles gambiae (AGAP000572) VB Community Annotation]	12944578	12946987	NA	other	0.0392944
12946133	AfunF3_X	0.0427367	0.0427367	0.454893	NA	NA	NA	G	A	upstream_gene_variant	MODIFIER	AFUN022136	c.-2718C>T		AfunF3_X	AFUN022134	CLIP-domain serine protease [Source:Projected from Anopheles gambiae (AGAP000572) VB Community Annotation]	12944578	12946987	NA	other	0.0392944
12946133	AfunF3_X	0.0427367	0.0427367	0.454893	NA	NA	NA	G	A	5_prime_UTR_variant	MODIFIER	AFUN022134	c.-207C>T		AfunF3_X	AFUN022134	CLIP-domain serine protease [Source:Projected from Anopheles gambiae (AGAP000572) VB Community Annotation]	12944578	12946987	NA	other	0.0392944
12946134	AfunF3_X	0.00827629	0.00827629	0.18358	NA	NA	NA	C	T	upstream_gene_variant	MODIFIER	AFUN022136	c.-2719G>A		AfunF3_X	AFUN022134	CLIP-domain serine protease [Source:Projected from Anopheles gambiae (AGAP000572) VB Community Annotation]	12944578	12946987	NA	other	0.0392944
12946134	AfunF3_X	0.00827629	0.00827629	0.18358	NA	NA	NA	C	T	downstream_gene_variant	MODIFIER	AFUN022137	c.*1683G>A		AfunF3_X	AFUN022134	CLIP-domain serine protease [Source:Projected from Anopheles gambiae (AGAP000572) VB Community Annotation]	12944578	12946987	NA	other	0.0392944
12946134	AfunF3_X	0.00827629	0.00827629	0.18358	NA	NA	NA	C	T	5_prime_UTR_variant	MODIFIER	AFUN022134	c.-208G>A		AfunF3_X	AFUN022134	CLIP-domain serine protease [Source:Projected from Anopheles gambiae (AGAP000572) VB Community Annotation]	12944578	12946987	NA	other	0.0392944
12946174	AfunF3_X	0.000702072	0.000702072	0.0348227	0.25	0.0625	0.108832	G	A	upstream_gene_variant	MODIFIER	AFUN022136	c.-2759C>T		AfunF3_X	AFUN022134	CLIP-domain serine protease [Source:Projected from Anopheles gambiae (AGAP000572) VB Community Annotation]	12944578	12946987	NA	other	0.0392944
12946174	AfunF3_X	0.000702072	0.000702072	0.0348227	0.25	0.0625	0.108832	G	A	downstream_gene_variant	MODIFIER	AFUN022137	c.*1643C>T		AfunF3_X	AFUN022134	CLIP-domain serine protease [Source:Projected from Anopheles gambiae (AGAP000572) VB Community Annotation]	12944578	12946987	NA	other	0.0392944
12946174	AfunF3_X	0.000702072	0.000702072	0.0348227	0.25	0.0625	0.108832	G	A	5_prime_UTR_variant	MODIFIER	AFUN022134	c.-248C>T		AfunF3_X	AFUN022134	CLIP-domain serine protease [Source:Projected from Anopheles gambiae (AGAP000572) VB Community Annotation]	12944578	12946987	NA	other	0.0392944
12946238	AfunF3_X	0.0239616	0.0239616	0.351591	0.25	0.05	0.129371	G	A	upstream_gene_variant	MODIFIER	AFUN022136	c.-2823C>T		AfunF3_X	AFUN022134	CLIP-domain serine protease [Source:Projected from Anopheles gambiae (AGAP000572) VB Community Annotation]	12944578	12946987	NA	other	0.0392944
12946238	AfunF3_X	0.0239616	0.0239616	0.351591	0.25	0.05	0.129371	G	A	5_prime_UTR_variant	MODIFIER	AFUN022134	c.-312C>T		AfunF3_X	AFUN022134	CLIP-domain serine protease [Source:Projected from Anopheles gambiae (AGAP000572) VB Community Annotation]	12944578	12946987	NA	other	0.0392944
12946238	AfunF3_X	0.0239616	0.0239616	0.351591	0.25	0.05	0.129371	G	A	downstream_gene_variant	MODIFIER	AFUN022137	c.*1579C>T		AfunF3_X	AFUN022134	CLIP-domain serine protease [Source:Projected from Anopheles gambiae (AGAP000572) VB Community Annotation]	12944578	12946987	NA	other	0.0392944
12947352	AfunF3_2	0.0215415	0.0215415	0.326808	NA	NA	NA	A	G	synonymous_variant	LOW	AFUN001187	c.210T>C	p.Cys70Cys	AfunF3_2	AFUN001187	Odorant binding protein 7 [Source:UniProtKB/TrEMBL;Acc:E5FD93]	12946820	12949267	NA	other	0.0034641
12947352	AfunF3_2	0.0215415	0.0215415	0.326808	NA	NA	NA	A	G	upstream_gene_variant	MODIFIER	AFUN001188	c.-3386T>C		AfunF3_2	AFUN001187	Odorant binding protein 7 [Source:UniProtKB/TrEMBL;Acc:E5FD93]	12946820	12949267	NA	other	0.0034641
12947352	AfunF3_2	0.0215415	0.0215415	0.326808	NA	NA	NA	A	G	intron_variant	MODIFIER	AFUN001186	c.1976+655A>G		AfunF3_2	AFUN001187	Odorant binding protein 7 [Source:UniProtKB/TrEMBL;Acc:E5FD93]	12946820	12949267	NA	other	0.0034641
12947406	AfunF3_2	0.0426358	0.0426358	0.454893	NA	NA	NA	T	C	synonymous_variant	LOW	AFUN001187	c.156A>G	p.Gln52Gln	AfunF3_2	AFUN001187	Odorant binding protein 7 [Source:UniProtKB/TrEMBL;Acc:E5FD93]	12946820	12949267	NA	other	0.0034641
12947406	AfunF3_2	0.0426358	0.0426358	0.454893	NA	NA	NA	T	C	upstream_gene_variant	MODIFIER	AFUN001188	c.-3440A>G		AfunF3_2	AFUN001187	Odorant binding protein 7 [Source:UniProtKB/TrEMBL;Acc:E5FD93]	12946820	12949267	NA	other	0.0034641
12947406	AfunF3_2	0.0426358	0.0426358	0.454893	NA	NA	NA	T	C	intron_variant	MODIFIER	AFUN001186	c.1976+709T>C		AfunF3_2	AFUN001187	Odorant binding protein 7 [Source:UniProtKB/TrEMBL;Acc:E5FD93]	12946820	12949267	NA	other	0.0034641
12990161	AfunF3_X	2.81996e-05	2.81996e-05	0.00367404	0.2625	0.0375	0.167596	T	A	intron_variant	MODIFIER	AFUN010149	c.16+228A>T		AfunF3_X	AFUN010148	C-factor [Source:Projected from Anopheles gambiae (AGAP000564) VB Community Annotation]	12989762	12991742	NA	other	0.0221353
12990161	AfunF3_X	2.81996e-05	2.81996e-05	0.00367404	0.2625	0.0375	0.167596	T	A	upstream_gene_variant	MODIFIER	AFUN010147	c.-3013T>A		AfunF3_X	AFUN010148	C-factor [Source:Projected from Anopheles gambiae (AGAP000564) VB Community Annotation]	12989762	12991742	NA	other	0.0221353
12990161	AfunF3_X	2.81996e-05	2.81996e-05	0.00367404	0.2625	0.0375	0.167596	T	A	synonymous_variant	LOW	AFUN010148	c.66T>A	p.Val22Val	AfunF3_X	AFUN010148	C-factor [Source:Projected from Anopheles gambiae (AGAP000564) VB Community Annotation]	12989762	12991742	NA	other	0.0221353
12990161	AfunF3_X	2.81996e-05	2.81996e-05	0.00367404	0.2625	0.0375	0.167596	T	A	upstream_gene_variant	MODIFIER	AFUN010149	c.-2703A>T		AfunF3_X	AFUN010148	C-factor [Source:Projected from Anopheles gambiae (AGAP000564) VB Community Annotation]	12989762	12991742	NA	other	0.0221353
12991282	AfunF3_X	0.0426356	0.0426356	0.454893	NA	NA	NA	C	G	synonymous_variant	LOW	AFUN010148	c.387C>G	p.Leu129Leu	AfunF3_X	AFUN010148	C-factor [Source:Projected from Anopheles gambiae (AGAP000564) VB Community Annotation]	12989762	12991742	NA	other	0.0221353
12991282	AfunF3_X	0.0426356	0.0426356	0.454893	NA	NA	NA	C	G	upstream_gene_variant	MODIFIER	AFUN010149	c.-3824G>C		AfunF3_X	AFUN010148	C-factor [Source:Projected from Anopheles gambiae (AGAP000564) VB Community Annotation]	12989762	12991742	NA	other	0.0221353
12991282	AfunF3_X	0.0426356	0.0426356	0.454893	NA	NA	NA	C	G	upstream_gene_variant	MODIFIER	AFUN010149	c.-878G>C		AfunF3_X	AFUN010148	C-factor [Source:Projected from Anopheles gambiae (AGAP000564) VB Community Annotation]	12989762	12991742	NA	other	0.0221353
12991282	AfunF3_X	0.0426356	0.0426356	0.454893	NA	NA	NA	C	G	upstream_gene_variant	MODIFIER	AFUN010147	c.-1892C>G		AfunF3_X	AFUN010148	C-factor [Source:Projected from Anopheles gambiae (AGAP000564) VB Community Annotation]	12989762	12991742	NA	other	0.0221353
12991288	AfunF3_X	0.0426357	0.0426357	0.454893	NA	NA	NA	A	G	upstream_gene_variant	MODIFIER	AFUN010147	c.-1886A>G		AfunF3_X	AFUN010148	C-factor [Source:Projected from Anopheles gambiae (AGAP000564) VB Community Annotation]	12989762	12991742	NA	other	0.0221353
12991288	AfunF3_X	0.0426357	0.0426357	0.454893	NA	NA	NA	A	G	upstream_gene_variant	MODIFIER	AFUN010149	c.-3830T>C		AfunF3_X	AFUN010148	C-factor [Source:Projected from Anopheles gambiae (AGAP000564) VB Community Annotation]	12989762	12991742	NA	other	0.0221353
12991288	AfunF3_X	0.0426357	0.0426357	0.454893	NA	NA	NA	A	G	upstream_gene_variant	MODIFIER	AFUN010149	c.-884T>C		AfunF3_X	AFUN010148	C-factor [Source:Projected from Anopheles gambiae (AGAP000564) VB Community Annotation]	12989762	12991742	NA	other	0.0221353
12991288	AfunF3_X	0.0426357	0.0426357	0.454893	NA	NA	NA	A	G	synonymous_variant	LOW	AFUN010148	c.393A>G	p.Lys131Lys	AfunF3_X	AFUN010148	C-factor [Source:Projected from Anopheles gambiae (AGAP000564) VB Community Annotation]	12989762	12991742	NA	other	0.0221353
12991333	AfunF3_X	0.00826026	0.00826026	0.18358	NA	NA	NA	T	A	synonymous_variant	LOW	AFUN010148	c.438T>A	p.Arg146Arg	AfunF3_X	AFUN010148	C-factor [Source:Projected from Anopheles gambiae (AGAP000564) VB Community Annotation]	12989762	12991742	NA	other	0.0221353
12991333	AfunF3_X	0.00826026	0.00826026	0.18358	NA	NA	NA	T	A	upstream_gene_variant	MODIFIER	AFUN010149	c.-3875A>T		AfunF3_X	AFUN010148	C-factor [Source:Projected from Anopheles gambiae (AGAP000564) VB Community Annotation]	12989762	12991742	NA	other	0.0221353
12991333	AfunF3_X	0.00826026	0.00826026	0.18358	NA	NA	NA	T	A	upstream_gene_variant	MODIFIER	AFUN010147	c.-1841T>A		AfunF3_X	AFUN010148	C-factor [Source:Projected from Anopheles gambiae (AGAP000564) VB Community Annotation]	12989762	12991742	NA	other	0.0221353
12991333	AfunF3_X	0.00826026	0.00826026	0.18358	NA	NA	NA	T	A	upstream_gene_variant	MODIFIER	AFUN010149	c.-929A>T		AfunF3_X	AFUN010148	C-factor [Source:Projected from Anopheles gambiae (AGAP000564) VB Community Annotation]	12989762	12991742	NA	other	0.0221353
12991420	AfunF3_X	0.00443744	0.00443744	0.122637	0.45	0.2375	0.0798999	T	C	upstream_gene_variant	MODIFIER	AFUN010147	c.-1754T>C		AfunF3_X	AFUN010148	C-factor [Source:Projected from Anopheles gambiae (AGAP000564) VB Community Annotation]	12989762	12991742	NA	other	0.0221353
12991420	AfunF3_X	0.00443744	0.00443744	0.122637	0.45	0.2375	0.0798999	T	C	upstream_gene_variant	MODIFIER	AFUN010149	c.-1016A>G		AfunF3_X	AFUN010148	C-factor [Source:Projected from Anopheles gambiae (AGAP000564) VB Community Annotation]	12989762	12991742	NA	other	0.0221353
12991420	AfunF3_X	0.00443744	0.00443744	0.122637	0.45	0.2375	0.0798999	T	C	synonymous_variant	LOW	AFUN010148	c.525T>C	p.Ala175Ala	AfunF3_X	AFUN010148	C-factor [Source:Projected from Anopheles gambiae (AGAP000564) VB Community Annotation]	12989762	12991742	NA	other	0.0221353
12991420	AfunF3_X	0.00443744	0.00443744	0.122637	0.45	0.2375	0.0798999	T	C	upstream_gene_variant	MODIFIER	AFUN010149	c.-3962A>G		AfunF3_X	AFUN010148	C-factor [Source:Projected from Anopheles gambiae (AGAP000564) VB Community Annotation]	12989762	12991742	NA	other	0.0221353
13123871	AfunF3_2	0.0430314	0.0430314	0.454893	NA	NA	NA	C	G	missense_variant	MODERATE	AFUN020618	c.1865G>C	p.Gly622Ala	AfunF3_2	AFUN020618	PAP-associated domain-containing protein [Source:UniProtKB/TrEMBL;Acc:A0A4Y0BRA3]	13120222	13137754	NA	other	0.0312813
13124014	AfunF3_2	0.00997441	0.00997441	0.208955	0.1625	0.3375	0.06633	T	G	synonymous_variant	LOW	AFUN020618	c.1722A>C	p.Gly574Gly	AfunF3_2	AFUN020618	PAP-associated domain-containing protein [Source:UniProtKB/TrEMBL;Acc:A0A4Y0BRA3]	13120222	13137754	NA	other	0.0312813
13124101	AfunF3_2	0.0214427	0.0214427	0.326808	0.0375	0.1375	0.0483141	C	T	synonymous_variant	LOW	AFUN020618	c.1635G>A	p.Pro545Pro	AfunF3_2	AFUN020618	PAP-associated domain-containing protein [Source:UniProtKB/TrEMBL;Acc:A0A4Y0BRA3]	13120222	13137754	NA	other	0.0312813
13124497	AfunF3_2	0.0435296	0.0435296	0.455477	NA	NA	NA	C	T	synonymous_variant	LOW	AFUN020618	c.1239G>A	p.Glu413Glu	AfunF3_2	AFUN020618	PAP-associated domain-containing protein [Source:UniProtKB/TrEMBL;Acc:A0A4Y0BRA3]	13120222	13137754	NA	other	0.0312813
13124865	AfunF3_2	5.61617e-06	5.61617e-06	0.00144927	0	0.175	0.161172	G	A	missense_variant	MODERATE	AFUN020618	c.961C>T	p.Pro321Ser	AfunF3_2	AFUN020618	PAP-associated domain-containing protein [Source:UniProtKB/TrEMBL;Acc:A0A4Y0BRA3]	13120222	13137754	NA	other	0.0312813
13124872	AfunF3_2	6.57503e-05	6.57503e-05	0.00648387	0	0.1375	0.121212	C	A	synonymous_variant	LOW	AFUN020618	c.954G>T	p.Ala318Ala	AfunF3_2	AFUN020618	PAP-associated domain-containing protein [Source:UniProtKB/TrEMBL;Acc:A0A4Y0BRA3]	13120222	13137754	NA	other	0.0312813
13124878	AfunF3_2	0.00215659	0.00215659	0.0745617	0.075	0.25	0.0936455	C	G	synonymous_variant	LOW	AFUN020618	c.948G>C	p.Leu316Leu	AfunF3_2	AFUN020618	PAP-associated domain-containing protein [Source:UniProtKB/TrEMBL;Acc:A0A4Y0BRA3]	13120222	13137754	NA	other	0.0312813
13124944	AfunF3_2	0.00833903	0.00833903	0.183717	0.075	0.225	0.0718671	G	T	synonymous_variant	LOW	AFUN020618	c.882C>A	p.Leu294Leu	AfunF3_2	AFUN020618	PAP-associated domain-containing protein [Source:UniProtKB/TrEMBL;Acc:A0A4Y0BRA3]	13120222	13137754	NA	other	0.0312813
13125082	AfunF3_2	0.0226634	0.0226634	0.339035	0.3	0.475	0.0489273	T	C	synonymous_variant	LOW	AFUN020618	c.744A>G	p.Arg248Arg	AfunF3_2	AFUN020618	PAP-associated domain-containing protein [Source:UniProtKB/TrEMBL;Acc:A0A4Y0BRA3]	13120222	13137754	NA	other	0.0312813
13125187	AfunF3_2	0.000242861	0.000242861	0.016083	0.3875	0.675	0.140149	C	T	synonymous_variant	LOW	AFUN020618	c.639G>A	p.Leu213Leu	AfunF3_2	AFUN020618	PAP-associated domain-containing protein [Source:UniProtKB/TrEMBL;Acc:A0A4Y0BRA3]	13120222	13137754	NA	other	0.0312813
13125256	AfunF3_2	2.78591e-05	2.78591e-05	0.00367404	0.7375	0.9625	0.163022	T	C	synonymous_variant	LOW	AFUN020618	c.570A>G	p.Lys190Lys	AfunF3_2	AFUN020618	PAP-associated domain-containing protein [Source:UniProtKB/TrEMBL;Acc:A0A4Y0BRA3]	13120222	13137754	NA	other	0.0312813
13125292	AfunF3_2	0.0426254	0.0426254	0.454893	NA	NA	NA	C	G	synonymous_variant	LOW	AFUN020618	c.534G>C	p.Val178Val	AfunF3_2	AFUN020618	PAP-associated domain-containing protein [Source:UniProtKB/TrEMBL;Acc:A0A4Y0BRA3]	13120222	13137754	NA	other	0.0312813
13125382	AfunF3_2	0.00542041	0.00542041	0.142055	0.5125	0.725	0.0767934	A	G	synonymous_variant	LOW	AFUN020618	c.444T>C	p.Ala148Ala	AfunF3_2	AFUN020618	PAP-associated domain-containing protein [Source:UniProtKB/TrEMBL;Acc:A0A4Y0BRA3]	13120222	13137754	NA	other	0.0312813
13125502	AfunF3_2	0.0427333	0.0427333	0.454893	NA	NA	NA	G	A	synonymous_variant	LOW	AFUN020618	c.396C>T	p.Gly132Gly	AfunF3_2	AFUN020618	PAP-associated domain-containing protein [Source:UniProtKB/TrEMBL;Acc:A0A4Y0BRA3]	13120222	13137754	NA	other	0.0312813
13125598	AfunF3_2	0.000805708	0.000805708	0.0369948	0.4125	0.675	0.11691	G	A	synonymous_variant	LOW	AFUN020618	c.300C>T	p.Tyr100Tyr	AfunF3_2	AFUN020618	PAP-associated domain-containing protein [Source:UniProtKB/TrEMBL;Acc:A0A4Y0BRA3]	13120222	13137754	NA	other	0.0312813
13125633	AfunF3_2	0.0215968	0.0215968	0.326878	NA	NA	NA	A	C	intron_variant	MODIFIER	AFUN020618	c.275-10T>G		AfunF3_2	AFUN020618	PAP-associated domain-containing protein [Source:UniProtKB/TrEMBL;Acc:A0A4Y0BRA3]	13120222	13137754	NA	other	0.0312813
13125691	AfunF3_2	0.0186491	0.0186491	0.30335	NA	NA	NA	C	T	splice_region_variant&intron_variant	LOW	AFUN020618	c.274+3G>A		AfunF3_2	AFUN020618	PAP-associated domain-containing protein [Source:UniProtKB/TrEMBL;Acc:A0A4Y0BRA3]	13120222	13137754	NA	other	0.0312813
13125722	AfunF3_2	0.0428091	0.0428091	0.454893	NA	NA	NA	G	A	synonymous_variant	LOW	AFUN020618	c.246C>T	p.Tyr82Tyr	AfunF3_2	AFUN020618	PAP-associated domain-containing protein [Source:UniProtKB/TrEMBL;Acc:A0A4Y0BRA3]	13120222	13137754	NA	other	0.0312813
13125791	AfunF3_2	0.000285691	0.000285691	0.01811	0.0125	0.1625	0.114986	C	T	synonymous_variant	LOW	AFUN020618	c.177G>A	p.Gln59Gln	AfunF3_2	AFUN020618	PAP-associated domain-containing protein [Source:UniProtKB/TrEMBL;Acc:A0A4Y0BRA3]	13120222	13137754	NA	other	0.0312813
13125989	AfunF3_2	0.0426361	0.0426361	0.454893	NA	NA	NA	C	T	5_prime_UTR_variant	MODIFIER	AFUN020618	c.-22G>A		AfunF3_2	AFUN020618	PAP-associated domain-containing protein [Source:UniProtKB/TrEMBL;Acc:A0A4Y0BRA3]	13120222	13137754	NA	other	0.0312813
13126007	AfunF3_2	0.0426357	0.0426357	0.454893	NA	NA	NA	G	A	5_prime_UTR_variant	MODIFIER	AFUN020618	c.-40C>T		AfunF3_2	AFUN020618	PAP-associated domain-containing protein [Source:UniProtKB/TrEMBL;Acc:A0A4Y0BRA3]	13120222	13137754	NA	other	0.0312813
13126007	AfunF3_2	0.0426357	0.0426357	0.454893	NA	NA	NA	G	A	5_prime_UTR_premature_start_codon_gain_variant	LOW	AFUN020618	c.-40C>T		AfunF3_2	AFUN020618	PAP-associated domain-containing protein [Source:UniProtKB/TrEMBL;Acc:A0A4Y0BRA3]	13120222	13137754	NA	other	0.0312813
13126012	AfunF3_2	0.0251314	0.0251314	0.364494	0.6125	0.775	0.0438568	A	G	5_prime_UTR_variant	MODIFIER	AFUN020618	c.-45T>C		AfunF3_2	AFUN020618	PAP-associated domain-containing protein [Source:UniProtKB/TrEMBL;Acc:A0A4Y0BRA3]	13120222	13137754	NA	other	0.0312813
13126075	AfunF3_2	0.0186338	0.0186338	0.30335	NA	NA	NA	A	G	5_prime_UTR_variant	MODIFIER	AFUN020618	c.-108T>C		AfunF3_2	AFUN020618	PAP-associated domain-containing protein [Source:UniProtKB/TrEMBL;Acc:A0A4Y0BRA3]	13120222	13137754	NA	other	0.0312813
13126096	AfunF3_2	2.867e-06	2.867e-06	0.000878887	0.7	0.9625	0.203297	T	C	5_prime_UTR_variant	MODIFIER	AFUN020618	c.-129A>G		AfunF3_2	AFUN020618	PAP-associated domain-containing protein [Source:UniProtKB/TrEMBL;Acc:A0A4Y0BRA3]	13120222	13137754	NA	other	0.0312813
13126375	AfunF3_2	0.00227461	0.00227461	0.0776401	0.1	0.2875	0.0947941	T	C	5_prime_UTR_variant	MODIFIER	AFUN020618	c.-333A>G		AfunF3_2	AFUN020618	PAP-associated domain-containing protein [Source:UniProtKB/TrEMBL;Acc:A0A4Y0BRA3]	13120222	13137754	NA	other	0.0312813
13126438	AfunF3_2	0.0399128	0.0399128	0.454893	NA	NA	NA	A	G	intron_variant	MODIFIER	AFUN020618	c.-351-45T>C		AfunF3_2	AFUN020618	PAP-associated domain-containing protein [Source:UniProtKB/TrEMBL;Acc:A0A4Y0BRA3]	13120222	13137754	NA	other	0.0312813
13133556	AfunF3_2	0.000606989	0.000606989	0.030966	0.0125	0.15	0.103574	C	T	intron_variant	MODIFIER	AFUN020618	c.-352+17G>A		AfunF3_2	AFUN020618	PAP-associated domain-containing protein [Source:UniProtKB/TrEMBL;Acc:A0A4Y0BRA3]	13120222	13137754	NA	other	0.0312813
13133556	AfunF3_2	0.000606989	0.000606989	0.030966	0.0125	0.15	0.103574	C	T	upstream_gene_variant	MODIFIER	AFUN021046	c.-4863C>T		AfunF3_2	AFUN020618	PAP-associated domain-containing protein [Source:UniProtKB/TrEMBL;Acc:A0A4Y0BRA3]	13120222	13137754	NA	other	0.0312813
13133590	AfunF3_2	0.000602107	0.000602107	0.0308684	0.0125	0.15	0.103574	G	A	5_prime_UTR_variant	MODIFIER	AFUN020618	c.-369C>T		AfunF3_2	AFUN020618	PAP-associated domain-containing protein [Source:UniProtKB/TrEMBL;Acc:A0A4Y0BRA3]	13120222	13137754	NA	other	0.0312813
13133590	AfunF3_2	0.000602107	0.000602107	0.0308684	0.0125	0.15	0.103574	G	A	5_prime_UTR_premature_start_codon_gain_variant	LOW	AFUN020618	c.-369C>T		AfunF3_2	AFUN020618	PAP-associated domain-containing protein [Source:UniProtKB/TrEMBL;Acc:A0A4Y0BRA3]	13120222	13137754	NA	other	0.0312813
13133590	AfunF3_2	0.000602107	0.000602107	0.0308684	0.0125	0.15	0.103574	G	A	upstream_gene_variant	MODIFIER	AFUN021046	c.-4829G>A		AfunF3_2	AFUN020618	PAP-associated domain-containing protein [Source:UniProtKB/TrEMBL;Acc:A0A4Y0BRA3]	13120222	13137754	NA	other	0.0312813
13133919	AfunF3_2	0.0425977	0.0425977	0.454893	NA	NA	NA	C	T	5_prime_UTR_variant	MODIFIER	AFUN020618	c.-698G>A		AfunF3_2	AFUN020618	PAP-associated domain-containing protein [Source:UniProtKB/TrEMBL;Acc:A0A4Y0BRA3]	13120222	13137754	NA	other	0.0312813
13133919	AfunF3_2	0.0425977	0.0425977	0.454893	NA	NA	NA	C	T	upstream_gene_variant	MODIFIER	AFUN021046	c.-4500C>T		AfunF3_2	AFUN020618	PAP-associated domain-containing protein [Source:UniProtKB/TrEMBL;Acc:A0A4Y0BRA3]	13120222	13137754	NA	other	0.0312813
13134153	AfunF3_2	0.0426357	0.0426357	0.454893	NA	NA	NA	C	T	upstream_gene_variant	MODIFIER	AFUN021046	c.-4266C>T		AfunF3_2	AFUN020618	PAP-associated domain-containing protein [Source:UniProtKB/TrEMBL;Acc:A0A4Y0BRA3]	13120222	13137754	NA	other	0.0312813
13134153	AfunF3_2	0.0426357	0.0426357	0.454893	NA	NA	NA	C	T	5_prime_UTR_variant	MODIFIER	AFUN020618	c.-932G>A		AfunF3_2	AFUN020618	PAP-associated domain-containing protein [Source:UniProtKB/TrEMBL;Acc:A0A4Y0BRA3]	13120222	13137754	NA	other	0.0312813
13134241	AfunF3_2	0.0426358	0.0426358	0.454893	NA	NA	NA	C	T	upstream_gene_variant	MODIFIER	AFUN021046	c.-4178C>T		AfunF3_2	AFUN020618	PAP-associated domain-containing protein [Source:UniProtKB/TrEMBL;Acc:A0A4Y0BRA3]	13120222	13137754	NA	other	0.0312813
13134241	AfunF3_2	0.0426358	0.0426358	0.454893	NA	NA	NA	C	T	5_prime_UTR_variant	MODIFIER	AFUN020618	c.-1020G>A		AfunF3_2	AFUN020618	PAP-associated domain-containing protein [Source:UniProtKB/TrEMBL;Acc:A0A4Y0BRA3]	13120222	13137754	NA	other	0.0312813
13134466	AfunF3_2	0.0196954	0.0196954	0.311407	0.075	0.2	0.0489273	C	T	5_prime_UTR_variant	MODIFIER	AFUN020618	c.-1245G>A		AfunF3_2	AFUN020618	PAP-associated domain-containing protein [Source:UniProtKB/TrEMBL;Acc:A0A4Y0BRA3]	13120222	13137754	NA	other	0.0312813
13134466	AfunF3_2	0.0196954	0.0196954	0.311407	0.075	0.2	0.0489273	C	T	upstream_gene_variant	MODIFIER	AFUN021046	c.-3953C>T		AfunF3_2	AFUN020618	PAP-associated domain-containing protein [Source:UniProtKB/TrEMBL;Acc:A0A4Y0BRA3]	13120222	13137754	NA	other	0.0312813
13134589	AfunF3_2	0.0380422	0.0380422	0.454893	NA	NA	NA	A	T	upstream_gene_variant	MODIFIER	AFUN021046	c.-3830A>T		AfunF3_2	AFUN020618	PAP-associated domain-containing protein [Source:UniProtKB/TrEMBL;Acc:A0A4Y0BRA3]	13120222	13137754	NA	other	0.0312813
13134589	AfunF3_2	0.0380422	0.0380422	0.454893	NA	NA	NA	A	T	5_prime_UTR_variant	MODIFIER	AFUN020618	c.-1368T>A		AfunF3_2	AFUN020618	PAP-associated domain-containing protein [Source:UniProtKB/TrEMBL;Acc:A0A4Y0BRA3]	13120222	13137754	NA	other	0.0312813
13134737	AfunF3_2	0.0428508	0.0428508	0.454893	NA	NA	NA	T	A	upstream_gene_variant	MODIFIER	AFUN021046	c.-3682T>A		AfunF3_2	AFUN020618	PAP-associated domain-containing protein [Source:UniProtKB/TrEMBL;Acc:A0A4Y0BRA3]	13120222	13137754	NA	other	0.0312813
13134737	AfunF3_2	0.0428508	0.0428508	0.454893	NA	NA	NA	T	A	5_prime_UTR_variant	MODIFIER	AFUN020618	c.-1516A>T		AfunF3_2	AFUN020618	PAP-associated domain-containing protein [Source:UniProtKB/TrEMBL;Acc:A0A4Y0BRA3]	13120222	13137754	NA	other	0.0312813
13134743	AfunF3_2	0.0426019	0.0426019	0.454893	NA	NA	NA	C	A	upstream_gene_variant	MODIFIER	AFUN021046	c.-3676C>A		AfunF3_2	AFUN020618	PAP-associated domain-containing protein [Source:UniProtKB/TrEMBL;Acc:A0A4Y0BRA3]	13120222	13137754	NA	other	0.0312813
13134743	AfunF3_2	0.0426019	0.0426019	0.454893	NA	NA	NA	C	A	5_prime_UTR_variant	MODIFIER	AFUN020618	c.-1522G>T		AfunF3_2	AFUN020618	PAP-associated domain-containing protein [Source:UniProtKB/TrEMBL;Acc:A0A4Y0BRA3]	13120222	13137754	NA	other	0.0312813
13134745	AfunF3_2	0.0426831	0.0426831	0.454893	NA	NA	NA	T	G	upstream_gene_variant	MODIFIER	AFUN021046	c.-3674T>G		AfunF3_2	AFUN020618	PAP-associated domain-containing protein [Source:UniProtKB/TrEMBL;Acc:A0A4Y0BRA3]	13120222	13137754	NA	other	0.0312813
13134745	AfunF3_2	0.0426831	0.0426831	0.454893	NA	NA	NA	T	G	5_prime_UTR_variant	MODIFIER	AFUN020618	c.-1524A>C		AfunF3_2	AFUN020618	PAP-associated domain-containing protein [Source:UniProtKB/TrEMBL;Acc:A0A4Y0BRA3]	13120222	13137754	NA	other	0.0312813
13134776	AfunF3_2	0.0426362	0.0426362	0.454893	NA	NA	NA	T	C	upstream_gene_variant	MODIFIER	AFUN021046	c.-3643T>C		AfunF3_2	AFUN020618	PAP-associated domain-containing protein [Source:UniProtKB/TrEMBL;Acc:A0A4Y0BRA3]	13120222	13137754	NA	other	0.0312813
13134776	AfunF3_2	0.0426362	0.0426362	0.454893	NA	NA	NA	T	C	5_prime_UTR_variant	MODIFIER	AFUN020618	c.-1555A>G		AfunF3_2	AFUN020618	PAP-associated domain-containing protein [Source:UniProtKB/TrEMBL;Acc:A0A4Y0BRA3]	13120222	13137754	NA	other	0.0312813
13134787	AfunF3_2	2.45072e-07	2.45072e-07	0.000225299	0.5875	0.925	0.252984	G	A	upstream_gene_variant	MODIFIER	AFUN021046	c.-3632G>A		AfunF3_2	AFUN020618	PAP-associated domain-containing protein [Source:UniProtKB/TrEMBL;Acc:A0A4Y0BRA3]	13120222	13137754	NA	other	0.0312813
13134787	AfunF3_2	2.45072e-07	2.45072e-07	0.000225299	0.5875	0.925	0.252984	G	A	5_prime_UTR_premature_start_codon_gain_variant	LOW	AFUN020618	c.-1566C>T		AfunF3_2	AFUN020618	PAP-associated domain-containing protein [Source:UniProtKB/TrEMBL;Acc:A0A4Y0BRA3]	13120222	13137754	NA	other	0.0312813
13134787	AfunF3_2	2.45072e-07	2.45072e-07	0.000225299	0.5875	0.925	0.252984	G	A	5_prime_UTR_variant	MODIFIER	AFUN020618	c.-1566C>T		AfunF3_2	AFUN020618	PAP-associated domain-containing protein [Source:UniProtKB/TrEMBL;Acc:A0A4Y0BRA3]	13120222	13137754	NA	other	0.0312813
13134871	AfunF3_2	2.78589e-05	2.78589e-05	0.00367404	0.7375	0.9625	0.163022	G	A	upstream_gene_variant	MODIFIER	AFUN021046	c.-3548G>A		AfunF3_2	AFUN020618	PAP-associated domain-containing protein [Source:UniProtKB/TrEMBL;Acc:A0A4Y0BRA3]	13120222	13137754	NA	other	0.0312813
13134871	AfunF3_2	2.78589e-05	2.78589e-05	0.00367404	0.7375	0.9625	0.163022	G	A	5_prime_UTR_variant	MODIFIER	AFUN020618	c.-1650C>T		AfunF3_2	AFUN020618	PAP-associated domain-containing protein [Source:UniProtKB/TrEMBL;Acc:A0A4Y0BRA3]	13120222	13137754	NA	other	0.0312813
13144621	AfunF3_2	0.0116639	0.0116639	0.230754	0.2125	0.075	0.0608739	G	A	upstream_gene_variant	MODIFIER	AFUN001172	c.-3430G>A		AfunF3_2	AFUN021047	heat shock 70kDa protein 1/8 [Source:Projected from Anopheles gambiae (AGAP002076) VB Community Annotation]	13141703	13145785	NA	other	0.0135672
13144621	AfunF3_2	0.0116639	0.0116639	0.230754	0.2125	0.075	0.0608739	G	A	downstream_gene_variant	MODIFIER	AFUN001173	c.*1927C>T		AfunF3_2	AFUN021047	heat shock 70kDa protein 1/8 [Source:Projected from Anopheles gambiae (AGAP002076) VB Community Annotation]	13141703	13145785	NA	other	0.0135672
13144621	AfunF3_2	0.0116639	0.0116639	0.230754	0.2125	0.075	0.0608739	G	A	downstream_gene_variant	MODIFIER	AFUN021046	c.*3875G>A		AfunF3_2	AFUN021047	heat shock 70kDa protein 1/8 [Source:Projected from Anopheles gambiae (AGAP002076) VB Community Annotation]	13141703	13145785	NA	other	0.0135672
13144621	AfunF3_2	0.0116639	0.0116639	0.230754	0.2125	0.075	0.0608739	G	A	synonymous_variant	LOW	AFUN021047	c.1398G>A	p.Pro466Pro	AfunF3_2	AFUN021047	heat shock 70kDa protein 1/8 [Source:Projected from Anopheles gambiae (AGAP002076) VB Community Annotation]	13141703	13145785	NA	other	0.0135672
13144777	AfunF3_2	0.0114034	0.0114034	0.22695	0.1	0.25	0.0608974	C	T	upstream_gene_variant	MODIFIER	AFUN001172	c.-3274C>T		AfunF3_2	AFUN021047	heat shock 70kDa protein 1/8 [Source:Projected from Anopheles gambiae (AGAP002076) VB Community Annotation]	13141703	13145785	NA	other	0.0135672
13144777	AfunF3_2	0.0114034	0.0114034	0.22695	0.1	0.25	0.0608974	C	T	synonymous_variant	LOW	AFUN021047	c.1554C>T	p.Arg518Arg	AfunF3_2	AFUN021047	heat shock 70kDa protein 1/8 [Source:Projected from Anopheles gambiae (AGAP002076) VB Community Annotation]	13141703	13145785	NA	other	0.0135672
13144777	AfunF3_2	0.0114034	0.0114034	0.22695	0.1	0.25	0.0608974	C	T	downstream_gene_variant	MODIFIER	AFUN021046	c.*4031C>T		AfunF3_2	AFUN021047	heat shock 70kDa protein 1/8 [Source:Projected from Anopheles gambiae (AGAP002076) VB Community Annotation]	13141703	13145785	NA	other	0.0135672
13144777	AfunF3_2	0.0114034	0.0114034	0.22695	0.1	0.25	0.0608974	C	T	downstream_gene_variant	MODIFIER	AFUN001173	c.*1771G>A		AfunF3_2	AFUN021047	heat shock 70kDa protein 1/8 [Source:Projected from Anopheles gambiae (AGAP002076) VB Community Annotation]	13141703	13145785	NA	other	0.0135672
13144792	AfunF3_2	1.30416e-05	1.30416e-05	0.00216228	0.0125	0.2125	0.16694	C	A	upstream_gene_variant	MODIFIER	AFUN001172	c.-3259C>A		AfunF3_2	AFUN021047	heat shock 70kDa protein 1/8 [Source:Projected from Anopheles gambiae (AGAP002076) VB Community Annotation]	13141703	13145785	NA	other	0.0135672
13144792	AfunF3_2	1.30416e-05	1.30416e-05	0.00216228	0.0125	0.2125	0.16694	C	A	downstream_gene_variant	MODIFIER	AFUN001173	c.*1756G>T		AfunF3_2	AFUN021047	heat shock 70kDa protein 1/8 [Source:Projected from Anopheles gambiae (AGAP002076) VB Community Annotation]	13141703	13145785	NA	other	0.0135672
13144792	AfunF3_2	1.30416e-05	1.30416e-05	0.00216228	0.0125	0.2125	0.16694	C	A	synonymous_variant	LOW	AFUN021047	c.1569C>A	p.Ala523Ala	AfunF3_2	AFUN021047	heat shock 70kDa protein 1/8 [Source:Projected from Anopheles gambiae (AGAP002076) VB Community Annotation]	13141703	13145785	NA	other	0.0135672
13144792	AfunF3_2	1.30416e-05	1.30416e-05	0.00216228	0.0125	0.2125	0.16694	C	A	downstream_gene_variant	MODIFIER	AFUN021046	c.*4046C>A		AfunF3_2	AFUN021047	heat shock 70kDa protein 1/8 [Source:Projected from Anopheles gambiae (AGAP002076) VB Community Annotation]	13141703	13145785	NA	other	0.0135672
13145212	AfunF3_2	0.0426369	0.0426369	0.454893	NA	NA	NA	G	A	downstream_gene_variant	MODIFIER	AFUN001171	c.*7189C>T		AfunF3_2	AFUN021047	heat shock 70kDa protein 1/8 [Source:Projected from Anopheles gambiae (AGAP002076) VB Community Annotation]	13141703	13145785	NA	other	0.0135672
13145212	AfunF3_2	0.0426369	0.0426369	0.454893	NA	NA	NA	G	A	downstream_gene_variant	MODIFIER	AFUN001173	c.*1336C>T		AfunF3_2	AFUN021047	heat shock 70kDa protein 1/8 [Source:Projected from Anopheles gambiae (AGAP002076) VB Community Annotation]	13141703	13145785	NA	other	0.0135672
13145212	AfunF3_2	0.0426369	0.0426369	0.454893	NA	NA	NA	G	A	downstream_gene_variant	MODIFIER	AFUN021046	c.*4466G>A		AfunF3_2	AFUN021047	heat shock 70kDa protein 1/8 [Source:Projected from Anopheles gambiae (AGAP002076) VB Community Annotation]	13141703	13145785	NA	other	0.0135672
13145212	AfunF3_2	0.0426369	0.0426369	0.454893	NA	NA	NA	G	A	upstream_gene_variant	MODIFIER	AFUN001172	c.-2839G>A		AfunF3_2	AFUN021047	heat shock 70kDa protein 1/8 [Source:Projected from Anopheles gambiae (AGAP002076) VB Community Annotation]	13141703	13145785	NA	other	0.0135672
13145212	AfunF3_2	0.0426369	0.0426369	0.454893	NA	NA	NA	G	A	3_prime_UTR_variant	MODIFIER	AFUN021047	c.*27G>A		AfunF3_2	AFUN021047	heat shock 70kDa protein 1/8 [Source:Projected from Anopheles gambiae (AGAP002076) VB Community Annotation]	13141703	13145785	NA	other	0.0135672
13145411	AfunF3_2	0.0426357	0.0426357	0.454893	NA	NA	NA	A	G	downstream_gene_variant	MODIFIER	AFUN001173	c.*1137T>C		AfunF3_2	AFUN021047	heat shock 70kDa protein 1/8 [Source:Projected from Anopheles gambiae (AGAP002076) VB Community Annotation]	13141703	13145785	NA	other	0.0135672
13145411	AfunF3_2	0.0426357	0.0426357	0.454893	NA	NA	NA	A	G	upstream_gene_variant	MODIFIER	AFUN001172	c.-2640A>G		AfunF3_2	AFUN021047	heat shock 70kDa protein 1/8 [Source:Projected from Anopheles gambiae (AGAP002076) VB Community Annotation]	13141703	13145785	NA	other	0.0135672
13145411	AfunF3_2	0.0426357	0.0426357	0.454893	NA	NA	NA	A	G	3_prime_UTR_variant	MODIFIER	AFUN021047	c.*226A>G		AfunF3_2	AFUN021047	heat shock 70kDa protein 1/8 [Source:Projected from Anopheles gambiae (AGAP002076) VB Community Annotation]	13141703	13145785	NA	other	0.0135672
13145411	AfunF3_2	0.0426357	0.0426357	0.454893	NA	NA	NA	A	G	downstream_gene_variant	MODIFIER	AFUN001171	c.*6990T>C		AfunF3_2	AFUN021047	heat shock 70kDa protein 1/8 [Source:Projected from Anopheles gambiae (AGAP002076) VB Community Annotation]	13141703	13145785	NA	other	0.0135672
13145411	AfunF3_2	0.0426357	0.0426357	0.454893	NA	NA	NA	A	G	downstream_gene_variant	MODIFIER	AFUN021046	c.*4665A>G		AfunF3_2	AFUN021047	heat shock 70kDa protein 1/8 [Source:Projected from Anopheles gambiae (AGAP002076) VB Community Annotation]	13141703	13145785	NA	other	0.0135672
13145426	AfunF3_2	0.0426359	0.0426359	0.454893	NA	NA	NA	C	T	downstream_gene_variant	MODIFIER	AFUN021046	c.*4680C>T		AfunF3_2	AFUN021047	heat shock 70kDa protein 1/8 [Source:Projected from Anopheles gambiae (AGAP002076) VB Community Annotation]	13141703	13145785	NA	other	0.0135672
13145426	AfunF3_2	0.0426359	0.0426359	0.454893	NA	NA	NA	C	T	3_prime_UTR_variant	MODIFIER	AFUN021047	c.*241C>T		AfunF3_2	AFUN021047	heat shock 70kDa protein 1/8 [Source:Projected from Anopheles gambiae (AGAP002076) VB Community Annotation]	13141703	13145785	NA	other	0.0135672
13145426	AfunF3_2	0.0426359	0.0426359	0.454893	NA	NA	NA	C	T	downstream_gene_variant	MODIFIER	AFUN001173	c.*1122G>A		AfunF3_2	AFUN021047	heat shock 70kDa protein 1/8 [Source:Projected from Anopheles gambiae (AGAP002076) VB Community Annotation]	13141703	13145785	NA	other	0.0135672
13145426	AfunF3_2	0.0426359	0.0426359	0.454893	NA	NA	NA	C	T	downstream_gene_variant	MODIFIER	AFUN001171	c.*6975G>A		AfunF3_2	AFUN021047	heat shock 70kDa protein 1/8 [Source:Projected from Anopheles gambiae (AGAP002076) VB Community Annotation]	13141703	13145785	NA	other	0.0135672
13145426	AfunF3_2	0.0426359	0.0426359	0.454893	NA	NA	NA	C	T	upstream_gene_variant	MODIFIER	AFUN001172	c.-2625C>T		AfunF3_2	AFUN021047	heat shock 70kDa protein 1/8 [Source:Projected from Anopheles gambiae (AGAP002076) VB Community Annotation]	13141703	13145785	NA	other	0.0135672
13145470	AfunF3_2	0.0248393	0.0248393	0.362348	0.1625	0.3125	0.0464542	A	T	3_prime_UTR_variant	MODIFIER	AFUN021047	c.*285A>T		AfunF3_2	AFUN021047	heat shock 70kDa protein 1/8 [Source:Projected from Anopheles gambiae (AGAP002076) VB Community Annotation]	13141703	13145785	NA	other	0.0135672
13145470	AfunF3_2	0.0248393	0.0248393	0.362348	0.1625	0.3125	0.0464542	A	T	downstream_gene_variant	MODIFIER	AFUN001173	c.*1078T>A		AfunF3_2	AFUN021047	heat shock 70kDa protein 1/8 [Source:Projected from Anopheles gambiae (AGAP002076) VB Community Annotation]	13141703	13145785	NA	other	0.0135672
13145470	AfunF3_2	0.0248393	0.0248393	0.362348	0.1625	0.3125	0.0464542	A	T	upstream_gene_variant	MODIFIER	AFUN001172	c.-2581A>T		AfunF3_2	AFUN021047	heat shock 70kDa protein 1/8 [Source:Projected from Anopheles gambiae (AGAP002076) VB Community Annotation]	13141703	13145785	NA	other	0.0135672
13145470	AfunF3_2	0.0248393	0.0248393	0.362348	0.1625	0.3125	0.0464542	A	T	downstream_gene_variant	MODIFIER	AFUN001171	c.*6931T>A		AfunF3_2	AFUN021047	heat shock 70kDa protein 1/8 [Source:Projected from Anopheles gambiae (AGAP002076) VB Community Annotation]	13141703	13145785	NA	other	0.0135672
13145470	AfunF3_2	0.0248393	0.0248393	0.362348	0.1625	0.3125	0.0464542	A	T	downstream_gene_variant	MODIFIER	AFUN021046	c.*4724A>T		AfunF3_2	AFUN021047	heat shock 70kDa protein 1/8 [Source:Projected from Anopheles gambiae (AGAP002076) VB Community Annotation]	13141703	13145785	NA	other	0.0135672
13145550	AfunF3_2	6.22434e-05	6.22434e-05	0.00648387	0.0125	0.1875	0.140103	G	A	downstream_gene_variant	MODIFIER	AFUN021046	c.*4804G>A		AfunF3_2	AFUN021047	heat shock 70kDa protein 1/8 [Source:Projected from Anopheles gambiae (AGAP002076) VB Community Annotation]	13141703	13145785	NA	other	0.0135672
13145550	AfunF3_2	6.22434e-05	6.22434e-05	0.00648387	0.0125	0.1875	0.140103	G	A	upstream_gene_variant	MODIFIER	AFUN001172	c.-2501G>A		AfunF3_2	AFUN021047	heat shock 70kDa protein 1/8 [Source:Projected from Anopheles gambiae (AGAP002076) VB Community Annotation]	13141703	13145785	NA	other	0.0135672
13145550	AfunF3_2	6.22434e-05	6.22434e-05	0.00648387	0.0125	0.1875	0.140103	G	A	3_prime_UTR_variant	MODIFIER	AFUN021047	c.*365G>A		AfunF3_2	AFUN021047	heat shock 70kDa protein 1/8 [Source:Projected from Anopheles gambiae (AGAP002076) VB Community Annotation]	13141703	13145785	NA	other	0.0135672
13145550	AfunF3_2	6.22434e-05	6.22434e-05	0.00648387	0.0125	0.1875	0.140103	G	A	downstream_gene_variant	MODIFIER	AFUN001173	c.*998C>T		AfunF3_2	AFUN021047	heat shock 70kDa protein 1/8 [Source:Projected from Anopheles gambiae (AGAP002076) VB Community Annotation]	13141703	13145785	NA	other	0.0135672
13145550	AfunF3_2	6.22434e-05	6.22434e-05	0.00648387	0.0125	0.1875	0.140103	G	A	downstream_gene_variant	MODIFIER	AFUN001171	c.*6851C>T		AfunF3_2	AFUN021047	heat shock 70kDa protein 1/8 [Source:Projected from Anopheles gambiae (AGAP002076) VB Community Annotation]	13141703	13145785	NA	other	0.0135672
13145619	AfunF3_2	0.0151206	0.0151206	0.281147	0.225	0.0875	0.0565041	G	A	upstream_gene_variant	MODIFIER	AFUN001172	c.-2432G>A		AfunF3_2	AFUN021047	heat shock 70kDa protein 1/8 [Source:Projected from Anopheles gambiae (AGAP002076) VB Community Annotation]	13141703	13145785	NA	other	0.0135672
13145619	AfunF3_2	0.0151206	0.0151206	0.281147	0.225	0.0875	0.0565041	G	A	3_prime_UTR_variant	MODIFIER	AFUN021047	c.*434G>A		AfunF3_2	AFUN021047	heat shock 70kDa protein 1/8 [Source:Projected from Anopheles gambiae (AGAP002076) VB Community Annotation]	13141703	13145785	NA	other	0.0135672
13145619	AfunF3_2	0.0151206	0.0151206	0.281147	0.225	0.0875	0.0565041	G	A	downstream_gene_variant	MODIFIER	AFUN021046	c.*4873G>A		AfunF3_2	AFUN021047	heat shock 70kDa protein 1/8 [Source:Projected from Anopheles gambiae (AGAP002076) VB Community Annotation]	13141703	13145785	NA	other	0.0135672
13145619	AfunF3_2	0.0151206	0.0151206	0.281147	0.225	0.0875	0.0565041	G	A	downstream_gene_variant	MODIFIER	AFUN001173	c.*929C>T		AfunF3_2	AFUN021047	heat shock 70kDa protein 1/8 [Source:Projected from Anopheles gambiae (AGAP002076) VB Community Annotation]	13141703	13145785	NA	other	0.0135672
13145619	AfunF3_2	0.0151206	0.0151206	0.281147	0.225	0.0875	0.0565041	G	A	downstream_gene_variant	MODIFIER	AFUN001171	c.*6782C>T		AfunF3_2	AFUN021047	heat shock 70kDa protein 1/8 [Source:Projected from Anopheles gambiae (AGAP002076) VB Community Annotation]	13141703	13145785	NA	other	0.0135672
[truncated: 37,562 more rows]

## Sheet: FANGvsFUMOZ.SNPs
POS	CHROM	pfst	pvalue	qvalue	Alive	Dead	wcFst	REF	ALT	Effect	Impact	GeneID	Codon_change	Amino_Acid_change	seqnames	ID	description	start	end	Name	Gene_Family	popgenome_gene_wise_Fst
[truncated: 29,190 more rows]

[truncated: 3 more sheets: Malawi.SNPs, Cameron.SNPs, Uganda.SNPs]
